# Supplementary material for: The default methods in the 2019 Refinement drastically reduce estimates of global carbon sinks of harvested wood products
Source: Carbon Balance Manag. 2021 Dec 11;16:37. doi: 10.1186/s13021-021-00200-8 (PMC8666044; doi:10.1186/s13021-021-00200-8)
Supplement: Supplementary file 1 — Additional file 1. HWP activity data. Production, import, and export data for each wood category for each country from the FAOSTAT database. [file 13021_2021_200_MOESM1_ESM.xlsx]

## Sheet: Targeted countries
FAOSTAT countries and regions	Targeted countries and regions	Note
245	235
Afghanistan	Afghanistan
Albania	Albania
Algeria	Algeria
American Samoa	American Samoa
Andorra	Andorra
Angola	Angola
Anguilla	Anguilla
Antarctica	Antarctica
Antigua and Barbuda	Antigua and Barbuda
Argentina	Argentina
Armenia	Armenia	Former USSR
Aruba	Aruba
Australia	Australia
Austria	Austria
Azerbaijan	Azerbaijan	Former USSR
Bahamas	Bahamas
Bahrain	Bahrain
Bangladesh	Bangladesh
Barbados	Barbados
Belarus	Belarus	Former USSR
Belgium	Belgium	Former Belgium-Luxembourg
Belgium-Luxembourg		Dissolution
Belize	Belize
Benin	Benin
Bermuda	Bermuda
Bhutan	Bhutan
Bolivia (Plurinational State of)	Bolivia (Plurinational State of)
Bosnia and Herzegovina	Bosnia and Herzegovina	Former Yugoslav SFR
Botswana	Botswana
Brazil	Brazil
British Indian Ocean Territory	British Indian Ocean Territory
British Virgin Islands	British Virgin Islands
Brunei Darussalam	Brunei Darussalam
Bulgaria	Bulgaria
Burkina Faso	Burkina Faso
Burundi	Burundi
Cabo Verde	Cabo Verde
Cambodia	Cambodia
Cameroon	Cameroon
Canada	Canada
Cayman Islands	Cayman Islands
Central African Republic	Central African Republic
Chad	Chad
Chile	Chile
China		Duplication
China, Hong Kong SAR	China, Hong Kong SAR
China, Macao SAR	China, Macao SAR
China, mainland	China, mainland
China, Taiwan Province of	China, Taiwan Province of
Christmas Island	Christmas Island
Cocos (Keeling) Islands	Cocos (Keeling) Islands
Colombia	Colombia
Comoros	Comoros
Congo	Congo
Cook Islands	Cook Islands
Costa Rica	Costa Rica
Cote d'Ivoire	Cote d'Ivoire
Croatia	Croatia	Former Yugoslav SFR
Cuba	Cuba
Curacao	Curacao
Cyprus	Cyprus
Czechia	Czechia	Former Czechoslovakia
Czechoslovakia		Dissolution
Democratic People's Republic of Korea	Democratic People's Republic of Korea
Democratic Republic of the Congo	Democratic Republic of the Congo
Denmark	Denmark
Djibouti	Djibouti
Dominica	Dominica
Dominican Republic	Dominican Republic
Ecuador	Ecuador
Egypt	Egypt
El Salvador	El Salvador
Equatorial Guinea	Equatorial Guinea
Eritrea	Eritrea	Former Ethiopia PDR
Estonia	Estonia	Former USSR
Eswatini	Eswatini
Ethiopia	Ethiopia	Former Ethiopia PDR
Ethiopia PDR		Dissolution
Falkland Islands (Malvinas)	Falkland Islands (Malvinas)
Faroe Islands	Faroe Islands
Fiji	Fiji
Finland	Finland
France	France
French Guyana	French Guyana
French Polynesia	French Polynesia
French Southern Territories	French Southern Territories
Gabon	Gabon
Gambia	Gambia
Georgia	Georgia	Former USSR
Germany	Germany
Ghana	Ghana
Gibraltar	Gibraltar
Greece	Greece
Greenland	Greenland
Grenada	Grenada
Guadeloupe	Guadeloupe
Guam	Guam
Guatemala	Guatemala
Guinea	Guinea
Guinea-Bissau	Guinea-Bissau
Guyana	Guyana
Haiti	Haiti
Holy See	Holy See
Honduras	Honduras
Hungary	Hungary
Iceland	Iceland
India	India
Indonesia	Indonesia
Iran (Islamic Republic of)	Iran (Islamic Republic of)
Iraq	Iraq
Ireland	Ireland
Israel	Israel
Italy	Italy
Jamaica	Jamaica
Japan	Japan
Jordan	Jordan
Kazakhstan	Kazakhstan	Former USSR
Kenya	Kenya
Kiribati	Kiribati
Kuwait	Kuwait
Kyrgyzstan	Kyrgyzstan	Former USSR
Lao People's Democratic Republic	Lao People's Democratic Republic
Latvia	Latvia	Former USSR
Lebanon	Lebanon
Lesotho	Lesotho
Liberia	Liberia
Libya	Libya
Liechtenstein	Liechtenstein
Lithuania	Lithuania	Former USSR
Luxembourg	Luxembourg	Former Belgium-Luxembourg
Madagascar	Madagascar
Malawi	Malawi
Malaysia	Malaysia
Maldives	Maldives
Mali	Mali
Malta	Malta
Marshall Islands	Marshall Islands	Former Pacific Islands Trust Territory
Martinique	Martinique
Mauritania	Mauritania
Mauritius	Mauritius
Mayotte	Mayotte
Mexico	Mexico
Micronesia (Federated States of)	Micronesia (Federated States of)	Former Pacific Islands Trust Territory
Mongolia	Mongolia
Montenegro	Montenegro	Former Serbia and Montenegro
Montserrat	Montserrat
Morocco	Morocco
Mozambique	Mozambique
Myanmar	Myanmar
Namibia	Namibia
Nauru	Nauru
Nepal	Nepal
Netherlands	Netherlands
Netherlands Antilles (former)		Dissolution
New Caledonia	New Caledonia
New Zealand	New Zealand
Nicaragua	Nicaragua
Niger	Niger
Nigeria	Nigeria
Niue	Niue
Norfolk Island	Norfolk Island
North Macedonia	North Macedonia	Former Yugoslav SFR
Northern Mariana Islands	Northern Mariana Islands	Former Pacific Islands Trust Territory
Norway	Norway
Oman	Oman
Pacific Islands Trust Territory		Dissolution
Pakistan	Pakistan
Palau	Palau	Former Pacific Islands Trust Territory
Palestine	Palestine
Panama	Panama
Papua New Guinea	Papua New Guinea
Paraguay	Paraguay
Peru	Peru
Philippines	Philippines
Pitcairn	Pitcairn
Poland	Poland
Portugal	Portugal
Qatar	Qatar
Republic of Korea	Republic of Korea
Republic of Moldova	Republic of Moldova	Former USSR
Reunion	Reunion
Romania	Romania
Russian Federation	Russian Federation	Former USSR
Rwanda	Rwanda
Saint Helena, Ascension and Tristan da Cunha	Saint Helena, Ascension and Tristan da Cunha
Saint Kitts and Nevis	Saint Kitts and Nevis
Saint Lucia	Saint Lucia
Saint Pierre and Miquelon	Saint Pierre and Miquelon
Saint Vincent and the Grenadines	Saint Vincent and the Grenadines
Saint-Martin (French part)	Saint-Martin (French part)
Samoa	Samoa
San Marino	San Marino
Sao Tome and Principe	Sao Tome and Principe
Saudi Arabia	Saudi Arabia
Senegal	Senegal
Serbia	Serbia	Former Serbia and Montenegro
Serbia and Montenegro		Dissolution, Former Yugoslav SFR
Seychelles	Seychelles
Sierra Leone	Sierra Leone
Singapore	Singapore
Slovakia	Slovakia	Former Czechoslovakia
Slovenia	Slovenia	Former Yugoslav SFR
Solomon Islands	Solomon Islands
Somalia	Somalia
South Africa	South Africa
South Sudan	South Sudan	Former Sudan (former)
Spain	Spain
Sri Lanka	Sri Lanka
Sudan	Sudan	Former Sudan (former)
Sudan (former)		Dissolution
Suriname	Suriname
Sweden	Sweden
Switzerland	Switzerland
Syrian Arab Republic	Syrian Arab Republic
Tajikistan	Tajikistan	Former USSR
Thailand	Thailand
Timor-Leste	Timor-Leste
Togo	Togo
Tokelau	Tokelau
Tonga	Tonga
Trinidad and Tobago	Trinidad and Tobago
Tunisia	Tunisia
Turkey	Turkey
Turkmenistan	Turkmenistan	Former USSR
Turks and Caicos Islands	Turks and Caicos Islands
Tuvalu	Tuvalu
Uganda	Uganda
Ukraine	Ukraine	Former USSR
United Arab Emirates	United Arab Emirates
United Kingdom of Great Britain and Northern Ireland	United Kingdom of Great Britain and Northern Ireland
United Republic of Tanzania	United Republic of Tanzania
United States of America	United States of America
Uruguay	Uruguay
USSR		Dissolution
Uzbekistan	Uzbekistan	Former USSR
Vanuatu	Vanuatu
Venezuela (Bolivarian Republic of)	Venezuela (Bolivarian Republic of)
Viet Nam	Viet Nam
Wake Island	Wake Island
Wallis and Futuna Islands	Wallis and Futuna Islands
Western Sahara	Western Sahara
Yemen	Yemen
Yugoslav SFR		Dissolution
Zambia	Zambia
Zimbabwe	Zimbabwe

## Sheet: Abbreviation
Abbreviation
P	Production quantity (m3/yr, t/yr)
I	Import quantitiy (m3/yr, t/yr)
E	Export quantity (m3/yr, t/yr)
RW	Roundwood
WF	Wood fuel
IRW	Industrial roundwood
OIR	Other industrial roundwood
WC	Wood charcoal
WCP	Wood chips and particles
WR	Wood residues
SW	Sawnwood
WBP	Wood-based panels
WP	Wood pulp
POW	Pulp from fibres other than wood
RFP	Recovered fibre pulp
RP	Recovered paper
PP	Paper and paperboard
Note
Numbers in red	Calculated values (newly independent countries after 1961)
0 in blue	#DIV/0! error (divide a number by zero)

## Sheet: RW_P
Roundwood_production (m3/yr)
	Afghanistan	Albania	Algeria	American Samoa	Andorra	Angola	Anguilla	Antarctica	Antigua and Barbuda	Argentina	Armenia	Aruba	Australia	Austria	Azerbaijan	Bahamas	Bahrain	Bangladesh	Barbados	Belarus	Belgium	Belgium-Luxembourg	Belize	Benin	Bermuda	Bhutan	Bolivia (Plurinational State of)	Bosnia and Herzegovina	Botswana	Brazil	British Indian Ocean Territory	British Virgin Islands	Brunei Darussalam	Bulgaria	Burkina Faso	Burundi	Cabo Verde	Cambodia	Cameroon	Canada	Cayman Islands	Central African Republic	Chad	Chile	China	China, Hong Kong SAR	China, Macao SAR	China, mainland	China, Taiwan Province of
1900	360443	611054	513275	0	0	303573	0	0	0	2.96418e+06	0	410.538	3.45481e+06	4.62689e+06	0	72316.6	683.736	4.56378e+06	1199.73	4.22912e+06	938306	1.05253e+06	31698.4	871714	0	703902	377977	23334.5	105230	2.73896e+07	0	113.937	21824.2	2.01867e+06	1.0824e+06	614819	14053.2	3.96184e+06	1.30372e+06	3.91108e+07	0	308233	509996	1.38901e+06	8.40621e+07	0	83003.5	8.35392e+07	439944
1901	368350	620351	528220	0	0	312412	0	0	0	3.03012e+06	0	419.67	3.53554e+06	4.69729e+06	0	73925.2	698.735	4.66389e+06	1226.42	4.29733e+06	952582	1.06854e+06	32403.5	897095	0	719344	386385	23689.5	108294	2.79989e+07	0	116.471	22303	2.04938e+06	1.11391e+06	632720	14462.3	4.04875e+06	1.34168e+06	3.96741e+07	0	317207	524845	1.4199e+06	8.59062e+07	0	84824.4	8.53718e+07	449595
1902	376430	629790	543599	0	0	321508	0	0	0	3.09752e+06	0	429.005	3.61816e+06	4.76876e+06	0	75569.5	714.064	4.76621e+06	1253.7	4.36664e+06	967075	1.0848e+06	33124.3	923215	0	735124	394979	24049.9	111447	2.86217e+07	0	119.062	22792.2	2.08056e+06	1.14635e+06	651143	14883.4	4.13757e+06	1.38074e+06	4.02455e+07	0	326443	540127	1.45149e+06	8.77908e+07	0	86685.2	8.72446e+07	459458
1903	384688	639371	559427	0	0	330869	0	0	0	3.16642e+06	0	438.547	3.70271e+06	4.84131e+06	0	77250.5	729.728	4.87076e+06	1281.59	4.43707e+06	981789	1.1013e+06	33861.1	950095	0	751251	403765	24415.8	114692	2.92583e+07	0	121.71	23292.2	2.11222e+06	1.17972e+06	670101	15316.8	4.22834e+06	1.42094e+06	4.08252e+07	0	335948	555853	1.48377e+06	8.97166e+07	0	88586.8	8.91585e+07	469537
1904	393127	649099	575715	0	0	340502	0	0	0	3.23685e+06	0	448.302	3.78924e+06	4.91497e+06	0	78968.8	745.736	4.97761e+06	1310.09	4.50864e+06	996727	1.11806e+06	34614.3	977758	0	767731	412746	24787.3	118031	2.99091e+07	0	124.417	23803.2	2.14435e+06	1.21407e+06	689612	15762.7	4.32109e+06	1.46232e+06	4.14132e+07	0	345729	572037	1.51678e+06	9.16848e+07	0	90530.2	9.11144e+07	479837
1905	401751	658975	592477	0	0	350416	0	0	0	3.30885e+06	0	458.274	3.87779e+06	4.98975e+06	0	80725.4	762.096	5.08681e+06	1339.23	4.58136e+06	1.01189e+06	1.13507e+06	35384.3	1.00623e+06	0	784573	421927	25164.4	121468	3.05744e+07	0	127.185	24325.4	2.17698e+06	1.24942e+06	709690	16221.7	4.41589e+06	1.50489e+06	4.20096e+07	0	355795	588692	1.55052e+06	9.36961e+07	0	92516.2	9.31132e+07	490364
1906	410565	669001	609728	0	0	360619	0	0	0	3.38245e+06	0	468.468	3.96841e+06	5.06567e+06	0	82521	778.814	5.1984e+06	1369.02	4.65525e+06	1.02729e+06	1.15234e+06	36171.3	1.03552e+06	0	801784	431313	25547.3	125004	3.12545e+07	0	130.014	24859	2.2101e+06	1.2858e+06	730353	16694	4.51276e+06	1.54871e+06	4.26147e+07	0	366155	605832	1.58501e+06	9.57515e+07	0	94545.7	9.51558e+07	501121
1907	419571	679180	627480	0	0	371118	0	0	0	3.45769e+06	0	478.888	4.06115e+06	5.14274e+06	0	84356.6	795.899	5.31244e+06	1399.48	4.73033e+06	1.04292e+06	1.16987e+06	36975.9	1.06567e+06	0	819373	440907	25936	128644	3.19497e+07	0	132.906	25404.3	2.24373e+06	1.32324e+06	751618	17180	4.61175e+06	1.5938e+06	4.32285e+07	0	376816	623472	1.62026e+06	9.7852e+07	0	96619.8	9.72433e+07	512114
1908	428775	689513	645750	0	0	381924	0	0	0	3.5346e+06	0	489.541	4.15605e+06	5.22098e+06	0	86233	813.359	5.42898e+06	1430.61	4.80662e+06	1.05878e+06	1.18767e+06	37798.4	1.0967e+06	0	837348	450714	26330.6	132390	3.26604e+07	0	135.862	25961.6	2.27786e+06	1.36176e+06	773502	17680.2	4.71292e+06	1.6402e+06	4.38511e+07	0	387787	641625	1.6563e+06	9.99986e+07	0	98739.3	9.93765e+07	523348
1909	438182	700004	664552	0	0	393044	0	0	0	3.61323e+06	0	500.43	4.25318e+06	5.30042e+06	0	88151.2	831.201	5.54807e+06	1462.43	4.88415e+06	1.07489e+06	1.20574e+06	38639.2	1.12863e+06	0	855717	460740	26731.2	136244	3.33869e+07	0	138.884	26531.1	2.31252e+06	1.40141e+06	796023	18195	4.81631e+06	1.68796e+06	4.44826e+07	0	399078	660306	1.69315e+06	1.02192e+08	0	100905	1.01557e+08	534829
1910	447794	710654	683901	0	0	404488	0	0	0	3.6936e+06	0	511.561	4.35257e+06	5.38106e+06	0	90112	849.435	5.66978e+06	1494.96	4.96292e+06	1.09125e+06	1.22408e+06	39498.7	1.16149e+06	0	874489	470988	27137.9	140211	3.41295e+07	0	141.974	27113.2	2.3477e+06	1.44222e+06	819200	18724.8	4.92197e+06	1.73711e+06	4.51233e+07	0	410697	679531	1.73081e+06	1.04434e+08	0	103119	1.03784e+08	546562
1911	457617	721466	703813	0	0	416265	0	0	0	3.77576e+06	0	522.94	4.45428e+06	5.46293e+06	0	92116.4	868.07	5.79416e+06	1528.21	5.04297e+06	1.10785e+06	1.24271e+06	40377.3	1.19531e+06	0	893673	481465	27550.8	144293	3.48887e+07	0	145.132	27707.9	2.38342e+06	1.48421e+06	843052	19270	5.02994e+06	1.78768e+06	4.57732e+07	0	422655	699316	1.76931e+06	1.06725e+08	0	105381	1.06061e+08	558552
1912	467656	732443	724305	0	0	428385	0	0	0	3.85974e+06	0	534.573	4.55838e+06	5.54605e+06	0	94165.4	887.113	5.92127e+06	1562.2	5.12431e+06	1.12471e+06	1.26162e+06	41275.4	1.23011e+06	0	913277	492174	27970	148495	3.56648e+07	0	148.36	28315.8	2.41969e+06	1.52742e+06	867598	19831	5.14028e+06	1.83973e+06	4.64325e+07	0	434961	719678	1.80867e+06	1.09066e+08	0	107693	1.08388e+08	570805
1913	477915	743587	745394	0	0	440857	0	0	0	3.9456e+06	0	546.464	4.6649e+06	5.63043e+06	0	96260	906.573	6.05116e+06	1596.95	5.20695e+06	1.14182e+06	1.28081e+06	42193.5	1.26593e+06	0	933312	503122	28395.5	152818	3.64581e+07	0	151.66	28936.9	2.4565e+06	1.57189e+06	892859	20408.4	5.25305e+06	1.8933e+06	4.71012e+07	0	447625	740632	1.8489e+06	1.11459e+08	0	110055	1.10766e+08	583327
1914	488399	754900	767096	0	0	453693	0	0	0	4.03336e+06	0	558.619	4.77391e+06	5.7161e+06	0	98401.2	926.461	6.18391e+06	1632.48	5.29093e+06	1.15919e+06	1.3003e+06	43132.1	1.30279e+06	0	953786	514313	28827.5	157268	3.72691e+07	0	155.034	29571.7	2.49388e+06	1.61766e+06	918855	21002.6	5.36828e+06	1.94842e+06	4.77796e+07	0	460658	762196	1.89002e+06	1.13904e+08	0	112470	1.13195e+08	596123
1915	499113	766386	789431	0	0	466903	0	0	0	4.12308e+06	0	571.045	4.88547e+06	5.80306e+06	0	100590	946.785	6.31957e+06	1668.79	5.37627e+06	1.17683e+06	1.32008e+06	44091.5	1.34072e+06	0	974710	525754	29266.1	161847	3.80981e+07	0	158.482	30220.5	2.53182e+06	1.66476e+06	945608	21614.1	5.48605e+06	2.00515e+06	4.84678e+07	0	474070	784388	1.93206e+06	1.16403e+08	0	114937	1.15679e+08	609200
1916	510063	778046	812416	0	0	480497	0	0	0	4.21479e+06	0	583.747	4.99964e+06	5.89135e+06	0	102828	967.555	6.4582e+06	1705.91	5.46298e+06	1.19473e+06	1.34017e+06	45072.3	1.37976e+06	0	996092	537449	29711.4	166559	3.89455e+07	0	162.007	30883.4	2.57034e+06	1.71323e+06	973141	22243.4	5.6064e+06	2.06354e+06	4.91658e+07	0	487873	807226	1.97504e+06	1.18956e+08	0	117458	1.18216e+08	622564
1917	521252	789884	836070	0	0	494487	0	0	0	4.30855e+06	0	596.732	5.11648e+06	5.98099e+06	0	105115	988.78	6.59987e+06	1743.85	5.55109e+06	1.21291e+06	1.36056e+06	46074.8	1.41993e+06	0	1.01794e+06	549403	30163.5	171408	3.98118e+07	0	165.611	31560.9	2.60945e+06	1.76311e+06	1.00147e+06	22891.1	5.72939e+06	2.12362e+06	4.9874e+07	0	502078	830729	2.01897e+06	1.21566e+08	0	120035	1.2081e+08	636222
1918	532687	801901	860413	0	0	508885	0	0	0	4.40439e+06	0	610.005	5.23604e+06	6.07199e+06	0	107453	1010.47	6.74466e+06	1782.64	5.64063e+06	1.23136e+06	1.38126e+06	47099.7	1.46127e+06	0	1.04027e+06	561624	30622.4	176399	4.06974e+07	0	169.295	32253.3	2.64915e+06	1.81445e+06	1.03063e+06	23557.6	5.85507e+06	2.18545e+06	5.05923e+07	0	516697	854916	2.06388e+06	1.24233e+08	0	122668	1.2346e+08	650179
1919	544372	814102	885465	0	0	523701	0	0	0	4.50236e+06	0	623.574	5.3584e+06	6.16437e+06	0	109843	1032.64	6.89261e+06	1822.3	5.7316e+06	1.2501e+06	1.40227e+06	48147.4	1.50382e+06	0	1.0631e+06	574117	31088.3	181535	4.16026e+07	0	173.061	32960.8	2.68945e+06	1.86728e+06	1.06064e+06	24243.5	5.98352e+06	2.24908e+06	5.1321e+07	0	531741	879808	2.10979e+06	1.26958e+08	0	125359	1.26168e+08	664442
1920	556314	826488	911246	0	0	538949	0	0	0	4.60251e+06	0	637.445	5.48362e+06	6.25816e+06	0	112286	1055.29	7.04382e+06	1862.83	5.82404e+06	1.26912e+06	1.42361e+06	49218.4	1.5476e+06	0	1.08642e+06	586887	31561.3	186821	4.2528e+07	0	176.91	33683.9	2.73037e+06	1.92164e+06	1.09152e+06	24949.3	6.11478e+06	2.31456e+06	5.20601e+07	0	547223	905424	2.15672e+06	1.29743e+08	0	128109	1.28936e+08	679018
1921	568518	839063	937777	0	0	554641	0	0	0	4.70488e+06	0	651.624	5.61177e+06	6.35337e+06	0	114784	1078.44	7.19834e+06	1904.27	5.91798e+06	1.28843e+06	1.44527e+06	50313.2	1.59266e+06	0	1.11025e+06	599942	32041.5	192260	4.3474e+07	0	180.845	34422.8	2.77191e+06	1.97759e+06	1.1233e+06	25675.8	6.24892e+06	2.38195e+06	5.28099e+07	0	563155	931786	2.20469e+06	1.32589e+08	0	130920	1.31764e+08	693913
1922	580990	851829	965081	0	0	570790	0	0	0	4.80954e+06	0	666.119	5.74291e+06	6.45004e+06	0	117337	1102.1	7.35625e+06	1946.63	6.01343e+06	1.30803e+06	1.46725e+06	51432.3	1.63903e+06	0	1.1346e+06	613287	32529	197858	4.4441e+07	0	184.868	35177.9	2.81409e+06	2.03517e+06	1.15601e+06	26423.3	6.386e+06	2.45131e+06	5.35705e+07	0	579552	958916	2.25374e+06	1.35498e+08	0	133792	1.34655e+08	709136
1923	593735	864789	993181	0	0	587409	0	0	0	4.91652e+06	0	680.936	5.87712e+06	6.54817e+06	0	119947	1126.28	7.51763e+06	1989.93	6.11042e+06	1.32793e+06	1.48958e+06	52576.4	1.68675e+06	0	1.15949e+06	626929	33023.9	203619	4.54296e+07	0	188.98	35949.6	2.8569e+06	2.09443e+06	1.18967e+06	27192.7	6.52609e+06	2.52268e+06	5.43421e+07	0	596426	986836	2.30387e+06	1.3847e+08	0	136727	1.37609e+08	724692
1924	606760	877947	1.0221e+06	0	0	604512	0	0	0	5.02588e+06	0	696.082	6.01446e+06	6.6478e+06	0	122615	1150.98	7.68254e+06	2034.19	6.20897e+06	1.34813e+06	1.51224e+06	53745.9	1.73587e+06	0	1.18493e+06	640874	33526.3	209547	4.64401e+07	0	193.184	36738.3	2.90037e+06	2.15541e+06	1.2243e+06	27984.4	6.66926e+06	2.59613e+06	5.51248e+07	0	613792	1.01557e+06	2.35511e+06	1.41508e+08	0	139726	1.40628e+08	740590
1925	620071	891304	1.05186e+06	0	0	622113	0	0	0	5.13768e+06	0	711.566	6.15501e+06	6.74894e+06	0	125343	1176.23	7.85108e+06	2079.44	6.30911e+06	1.36865e+06	1.53525e+06	54941.4	1.78641e+06	0	1.21092e+06	655130	34036.4	215648	4.74731e+07	0	197.481	37544.2	2.9445e+06	2.21817e+06	1.25995e+06	28799.2	6.81556e+06	2.67172e+06	5.59187e+07	0	631663	1.04514e+06	2.4075e+06	1.44612e+08	0	142791	1.43713e+08	756836
1926	633673	904865	1.08248e+06	0	0	640226	0	0	0	5.25196e+06	0	727.394	6.29884e+06	6.85163e+06	0	128131	1202.04	8.02331e+06	2125.69	6.41087e+06	1.38947e+06	1.55861e+06	56163.5	1.83842e+06	0	1.23749e+06	669702	34554.3	221927	4.85291e+07	0	201.874	38367.8	2.9893e+06	2.28275e+06	1.29664e+06	29637.7	6.96508e+06	2.74951e+06	5.67241e+07	0	650054	1.07557e+06	2.46105e+06	1.47785e+08	0	145924	1.46865e+08	773439
1927	647574	918632	1.114e+06	0	0	658867	0	0	0	5.36878e+06	0	743.574	6.44604e+06	6.95587e+06	0	130981	1228.41	8.19931e+06	2172.98	6.51427e+06	1.41061e+06	1.58232e+06	57412.8	1.89195e+06	0	1.26464e+06	684599	35080	228389	4.96086e+07	0	206.364	39209.5	3.03478e+06	2.34921e+06	1.33439e+06	30500.6	7.11787e+06	2.82956e+06	5.75411e+07	0	668981	1.10688e+06	2.5158e+06	1.51027e+08	0	149125	1.50087e+08	790406
1928	661780	932609	1.14644e+06	0	0	678050	0	0	0	5.4882e+06	0	760.113	6.59668e+06	7.0617e+06	0	133895	1255.35	8.37918e+06	2221.31	6.61934e+06	1.43207e+06	1.6064e+06	58689.9	1.94703e+06	0	1.29238e+06	699827	35613.7	235038	5.0712e+07	0	210.954	40069.7	3.08095e+06	2.41761e+06	1.37324e+06	31388.7	7.27402e+06	2.91194e+06	5.83698e+07	0	688459	1.13911e+06	2.57176e+06	1.5434e+08	0	152396	1.5338e+08	807746
1929	676298	946798	1.17981e+06	0	0	697792	0	0	0	5.61028e+06	0	777.021	6.75084e+06	7.16914e+06	0	136873	1282.89	8.563e+06	2270.72	6.7261e+06	1.45386e+06	1.63084e+06	59995.3	2.00372e+06	0	1.32073e+06	715394	36155.6	241882	5.18401e+07	0	215.647	40948.7	3.12783e+06	2.488e+06	1.41322e+06	32302.6	7.43359e+06	2.99673e+06	5.92105e+07	0	708504	1.17228e+06	2.62896e+06	1.57726e+08	0	155739	1.56744e+08	825465
1930	691134	961203	1.21417e+06	0	0	718109	0	0	0	5.73507e+06	0	794.305	6.90859e+06	7.27822e+06	0	139918	1311.03	8.75085e+06	2321.23	6.83458e+06	1.47598e+06	1.65565e+06	61329.9	2.06206e+06	0	1.3497e+06	731307	36705.7	248924	5.29932e+07	0	220.444	41847	3.17541e+06	2.56044e+06	1.45437e+06	33243.1	7.59666e+06	3.08398e+06	6.00633e+07	0	729133	1.20641e+06	2.68744e+06	1.61186e+08	0	159156	1.60183e+08	843574
1931	706295	975827	1.24952e+06	0	0	739017	0	0	0	5.86264e+06	0	811.973	7.07004e+06	7.38895e+06	0	143030	1339.8	8.94282e+06	2372.86	6.94481e+06	1.49844e+06	1.68084e+06	62694.1	2.1221e+06	0	1.37931e+06	747574	37264.1	256172	5.4172e+07	0	225.347	42765	3.22373e+06	2.63499e+06	1.49672e+06	34211	7.76331e+06	3.17377e+06	6.09284e+07	0	750362	1.24153e+06	2.74722e+06	1.64722e+08	0	162647	1.63697e+08	862079
1932	721789	990674	1.2859e+06	0	0	760534	0	0	0	5.99305e+06	0	830.035	7.23526e+06	7.50137e+06	0	146211	1369.19	9.139e+06	2425.65	7.05682e+06	1.52123e+06	1.70641e+06	64088.6	2.18389e+06	0	1.40957e+06	764203	37831.1	263631	5.5377e+07	0	230.36	43703.1	3.27277e+06	2.71171e+06	1.54029e+06	35207.1	7.93361e+06	3.26618e+06	6.18059e+07	0	772209	1.27768e+06	2.80833e+06	1.68335e+08	0	166215	1.67288e+08	880991
1933	737623	1.00575e+06	1.32334e+06	0	0	782678	0	0	0	6.12636e+06	0	848.498	7.40434e+06	7.6155e+06	0	149464	1399.22	9.33948e+06	2479.6	7.17064e+06	1.54438e+06	1.73237e+06	65514.2	2.24747e+06	0	1.44049e+06	781201	38406.7	271306	5.66087e+07	0	235.484	44661.8	3.32257e+06	2.79067e+06	1.58514e+06	36232.2	8.10765e+06	3.36128e+06	6.26961e+07	0	794693	1.31488e+06	2.8708e+06	1.72028e+08	0	169861	1.70958e+08	900317
1934	753805	1.02105e+06	1.36187e+06	0	0	805466	0	0	0	6.26263e+06	0	867.372	7.57737e+06	7.73137e+06	0	152788	1429.92	9.54436e+06	2534.76	7.28629e+06	1.56788e+06	1.75873e+06	66971.5	2.31291e+06	0	1.47209e+06	798578	38991	279206	5.78679e+07	0	240.722	45641.6	3.37312e+06	2.87192e+06	1.63129e+06	37287.1	8.28551e+06	3.45914e+06	6.35991e+07	0	817831	1.35317e+06	2.93465e+06	1.75802e+08	0	173588	1.74708e+08	920068
1935	770341	1.03658e+06	1.40152e+06	0	0	828918	0	0	0	6.40194e+06	0	886.665	7.75444e+06	7.849e+06	0	156187	1461.29	9.75374e+06	2591.14	7.40381e+06	1.59173e+06	1.78549e+06	68461.2	2.38025e+06	0	1.50439e+06	816342	39584.2	287335	5.91551e+07	0	246.076	46642.8	3.42444e+06	2.95554e+06	1.67879e+06	38372.7	8.46727e+06	3.55986e+06	6.45151e+07	0	841643	1.39257e+06	2.99993e+06	1.79658e+08	0	177396	1.78541e+08	940251
1936	787240	1.05235e+06	1.44233e+06	0	0	853053	0	0	0	6.54434e+06	0	906.388	7.93566e+06	7.96842e+06	0	159661	1493.34	9.96771e+06	2648.78	7.52323e+06	1.61595e+06	1.81266e+06	69984	2.44956e+06	0	1.53739e+06	834500	40186.5	295701	6.0471e+07	0	251.55	47666	3.47654e+06	3.04159e+06	1.72767e+06	39490	8.65302e+06	3.66351e+06	6.54443e+07	0	866148	1.43311e+06	3.06666e+06	1.83599e+08	0	181287	1.82457e+08	960878
1937	804510	1.06837e+06	1.48432e+06	0	0	877890	0	0	0	6.68991e+06	0	926.55	8.1211e+06	8.08965e+06	0	163213	1526.1	1.01864e+07	2707.7	7.64457e+06	1.64053e+06	1.84023e+06	71540.7	2.52088e+06	0	1.57111e+06	853063	40797.9	304311	6.18161e+07	0	257.146	48711.7	3.52944e+06	3.13015e+06	1.77797e+06	40639.8	8.84284e+06	3.77017e+06	6.63869e+07	0	891367	1.47484e+06	3.13487e+06	1.87627e+08	0	185264	1.8646e+08	981957
1938	822159	1.08462e+06	1.52754e+06	0	0	903451	0	0	0	6.83872e+06	0	947.16	8.31089e+06	8.21273e+06	0	166843	1559.58	1.04098e+07	2767.92	7.76786e+06	1.66549e+06	1.86823e+06	73132.1	2.59427e+06	0	1.60558e+06	872038	41418.6	313171	6.31911e+07	0	262.865	49780.3	3.58313e+06	3.22129e+06	1.82974e+06	41823	9.03683e+06	3.87995e+06	6.7343e+07	0	917319	1.51778e+06	3.20461e+06	1.91743e+08	0	189328	1.9055e+08	1.0035e+06
1939	840194	1.10112e+06	1.57201e+06	0	0	929755	0	0	0	6.99084e+06	0	968.228	8.5051e+06	8.33769e+06	0	170554	1593.79	1.06382e+07	2829.49	7.89315e+06	1.69083e+06	1.89666e+06	74758.8	2.66981e+06	0	1.6408e+06	891435	42048.8	322289	6.45967e+07	0	268.713	50872.3	3.63765e+06	3.31508e+06	1.88301e+06	43040.8	9.23507e+06	3.99291e+06	6.83129e+07	0	944028	1.56197e+06	3.27589e+06	1.95949e+08	0	193482	1.9473e+08	1.02551e+06
1940	858626	1.11788e+06	1.61778e+06	0	0	956826	0	0	0	7.14634e+06	0	989.765	8.70386e+06	8.46454e+06	0	174348	1628.76	1.08716e+07	2892.43	8.02045e+06	1.71656e+06	1.92551e+06	76421.7	2.74754e+06	0	1.6768e+06	911264	42688.6	331673	6.60336e+07	0	274.69	51988.3	3.693e+06	3.4116e+06	1.93784e+06	44293.9	9.43766e+06	4.10917e+06	6.92968e+07	0	971514	1.60745e+06	3.34876e+06	2.00248e+08	0	197726	1.99002e+08	1.04801e+06
1941	877462	1.13488e+06	1.66489e+06	0	0	984685	0	0	0	7.30531e+06	0	1011.78	8.90726e+06	8.59333e+06	0	178226	1664.49	1.11101e+07	2956.77	8.14981e+06	1.74267e+06	1.95481e+06	78121.6	2.82754e+06	0	1.71358e+06	931534	43338.1	341330	6.75024e+07	0	280.8	53128.8	3.74918e+06	3.51093e+06	1.99426e+06	45583.6	9.6447e+06	4.22881e+06	7.02949e+07	0	999800	1.65425e+06	3.42325e+06	2.04641e+08	0	202064	2.03368e+08	1.071e+06
1942	896711	1.15215e+06	1.71336e+06	0	0	1.01335e+06	0	0	0	7.4678e+06	0	1034.29	9.11541e+06	8.72407e+06	0	182191	1701	1.13538e+07	3022.54	8.28126e+06	1.76919e+06	1.98455e+06	79859.3	2.90986e+06	0	1.75117e+06	952255	43997.4	351268	6.90039e+07	0	287.046	54294.3	3.80623e+06	3.61315e+06	2.05233e+06	46910.8	9.85628e+06	4.35194e+06	7.13073e+07	0	1.02891e+06	1.70242e+06	3.49939e+06	2.0913e+08	0	206496	2.07829e+08	1.09449e+06
1943	916382	1.16968e+06	1.76325e+06	0	0	1.04286e+06	0	0	0	7.63391e+06	0	1057.29	9.32843e+06	8.8568e+06	0	186243	1738.32	1.16028e+07	3089.77	8.41482e+06	1.79611e+06	2.01475e+06	81635.7	2.99459e+06	0	1.78959e+06	973437	44666.8	361495	7.05388e+07	0	293.431	55485.4	3.86414e+06	3.71835e+06	2.11208e+06	48276.6	1.00725e+07	4.47865e+06	7.23344e+07	0	1.05887e+06	1.75198e+06	3.57723e+06	2.13718e+08	0	211026	2.12388e+08	1.1185e+06
1944	936485	1.18748e+06	1.81459e+06	0	0	1.07322e+06	0	0	0	7.80372e+06	0	1080.81	9.54642e+06	8.99156e+06	0	190386	1776.45	1.18574e+07	3158.5	8.55054e+06	1.82343e+06	2.0454e+06	83451.6	3.08178e+06	0	1.82884e+06	995090	45346.4	372020	7.21079e+07	0	299.958	56702.6	3.92293e+06	3.82661e+06	2.17358e+06	49682.2	1.02935e+07	4.60905e+06	7.33762e+07	0	1.0897e+06	1.80299e+06	3.6568e+06	2.18406e+08	0	215656	2.17047e+08	1.14304e+06
1945	957029	1.20554e+06	1.86742e+06	0	0	1.10447e+06	0	0	0	7.97731e+06	0	1104.85	9.76951e+06	9.12836e+06	0	194621	1815.42	1.21175e+07	3228.76	8.68845e+06	1.85118e+06	2.07652e+06	85307.9	3.17151e+06	0	1.86896e+06	1.01722e+06	46036.3	382852	7.37118e+07	0	306.63	57946.4	3.98261e+06	3.93803e+06	2.23686e+06	51128.8	1.05193e+07	4.74324e+06	7.4433e+07	0	1.12143e+06	1.85549e+06	3.73814e+06	2.23197e+08	0	220387	2.21809e+08	1.16812e+06
1946	978023	1.22389e+06	1.92179e+06	0	0	1.13663e+06	0	0	0	8.15475e+06	0	1129.43	9.99781e+06	9.26724e+06	0	198950	1855.24	1.23833e+07	3300.58	8.82859e+06	1.87934e+06	2.10811e+06	87205.4	3.26385e+06	0	1.90996e+06	1.03985e+06	46736.8	393999	7.53515e+07	0	313.451	59217.6	4.04321e+06	4.05269e+06	2.30199e+06	52617.4	1.075e+07	4.88135e+06	7.5505e+07	0	1.15408e+06	1.90951e+06	3.82129e+06	2.28094e+08	0	225221	2.26675e+08	1.19374e+06
1947	999478	1.24251e+06	1.97774e+06	0	0	1.16972e+06	0	0	0	8.33614e+06	0	1154.55	1.02314e+07	9.40824e+06	0	203375	1895.94	1.2655e+07	3374	8.97098e+06	1.90793e+06	2.14019e+06	89145.2	3.35888e+06	0	1.95186e+06	1.06298e+06	47447.8	405471	7.70276e+07	0	320.423	60516.7	4.10472e+06	4.17069e+06	2.36901e+06	54149.4	1.09859e+07	5.02347e+06	7.65925e+07	0	1.18768e+06	1.96511e+06	3.90629e+06	2.33097e+08	0	230162	2.31647e+08	1.21993e+06
1948	1.0214e+06	1.26141e+06	2.03533e+06	0	0	1.20378e+06	0	0	0	8.52157e+06	0	1180.23	1.04705e+07	9.55138e+06	0	207899	1937.54	1.29326e+07	3449.05	9.11567e+06	1.93696e+06	2.17275e+06	91128.2	3.45667e+06	0	1.99468e+06	1.08663e+06	48169.7	417276	7.8741e+07	0	327.551	61844.3	4.16717e+06	4.29212e+06	2.43799e+06	55726	1.12269e+07	5.16973e+06	7.76956e+07	0	1.22226e+06	2.02233e+06	3.99318e+06	2.38211e+08	0	235211	2.36729e+08	1.24669e+06
1949	1.04381e+06	1.2806e+06	2.09459e+06	0	0	1.23883e+06	0	0	0	8.71112e+06	0	1206.49	1.07152e+07	9.6967e+06	0	212524	1980.04	1.32163e+07	3525.77	9.26269e+06	1.96643e+06	2.20581e+06	93155.2	3.55732e+06	0	2.03844e+06	1.1108e+06	48902.6	429426	8.04925e+07	0	334.836	63200.9	4.23058e+06	4.41709e+06	2.50897e+06	57348.5	1.14731e+07	5.32025e+06	7.88147e+07	0	1.25785e+06	2.08121e+06	4.08201e+06	2.43437e+08	0	240371	2.41922e+08	1.27404e+06
1950	1.06671e+06	1.30009e+06	2.15557e+06	0	0	1.2749e+06	0	0	0	8.90489e+06	0	1233.32	1.09656e+07	9.84423e+06	0	217251	2023.48	1.35062e+07	3604.19	9.41209e+06	1.99635e+06	2.23937e+06	95227.3	3.66089e+06	0	2.08316e+06	1.13551e+06	49646.7	441929	8.22829e+07	0	342.284	64587.4	4.29494e+06	4.54569e+06	2.58202e+06	59018.3	1.17248e+07	5.47516e+06	7.99498e+07	0	1.29447e+06	2.1418e+06	4.17281e+06	2.48777e+08	0	245644	2.47229e+08	1.30199e+06
1951	1.09011e+06	1.31987e+06	2.21834e+06	0	0	1.31202e+06	0	0	0	9.10297e+06	0	1260.76	1.12219e+07	9.99401e+06	0	222083	2067.87	1.38025e+07	3684.36	9.56389e+06	2.02673e+06	2.27344e+06	97345.5	3.76748e+06	0	2.12886e+06	1.16076e+06	50402	454796	8.41132e+07	0	349.898	66004.3	4.36029e+06	4.67805e+06	2.6572e+06	60736.7	1.1982e+07	5.63457e+06	8.11013e+07	0	1.33216e+06	2.20416e+06	4.26563e+06	2.54234e+08	0	251033	2.52653e+08	1.33055e+06
1952	1.11402e+06	1.33995e+06	2.28292e+06	0	0	1.35022e+06	0	0	0	9.30546e+06	0	1288.8	1.14841e+07	1.01461e+07	0	227023	2113.23	1.41053e+07	3766.32	9.71815e+06	2.05756e+06	2.30803e+06	99510.9	3.87717e+06	0	2.17556e+06	1.18658e+06	51168.9	468038	8.59842e+07	0	357.681	67452.2	4.42663e+06	4.81425e+06	2.73457e+06	62505.1	1.22449e+07	5.79863e+06	8.22694e+07	0	1.37095e+06	2.26834e+06	4.36051e+06	2.59811e+08	0	256540	2.58195e+08	1.35974e+06
1953	1.13846e+06	1.36033e+06	2.34939e+06	0	0	1.38953e+06	0	0	0	9.51244e+06	0	1317.47	1.17525e+07	1.03004e+07	0	232073	2159.59	1.44147e+07	3850.1	9.87489e+06	2.08887e+06	2.34314e+06	101724	3.99006e+06	0	2.22328e+06	1.21298e+06	51947.4	481665	8.78968e+07	0	365.637	68931.9	4.49398e+06	4.95442e+06	2.81419e+06	64324.9	1.25135e+07	5.96746e+06	8.34543e+07	0	1.41086e+06	2.33438e+06	4.4575e+06	2.65511e+08	0	262167	2.63859e+08	1.38957e+06
1954	1.16344e+06	1.38103e+06	2.4178e+06	0	0	1.42999e+06	0	0	0	9.72404e+06	0	1346.77	1.20271e+07	1.04571e+07	0	237235	2206.96	1.47309e+07	3935.74	1.00342e+07	2.12065e+06	2.37879e+06	103987	4.10623e+06	0	2.27205e+06	1.23996e+06	52737.7	495689	8.9852e+07	0	373.771	70444.1	4.56235e+06	5.09867e+06	2.89612e+06	66197.8	1.2788e+07	6.14121e+06	8.46563e+07	0	1.45194e+06	2.40235e+06	4.55666e+06	2.71336e+08	0	267919	2.69648e+08	1.42005e+06
1955	1.18896e+06	1.40204e+06	2.48819e+06	0	0	1.47162e+06	0	0	0	9.94034e+06	0	1376.73	1.23082e+07	1.06163e+07	0	242512	2255.38	1.50541e+07	4023.28	1.0196e+07	2.15291e+06	2.41498e+06	106300	4.22579e+06	0	2.3219e+06	1.26754e+06	53540.1	510121	9.18506e+07	0	382.085	71989.4	4.63177e+06	5.24713e+06	2.98045e+06	68125.2	1.30685e+07	6.32001e+06	8.58756e+07	0	1.49421e+06	2.4723e+06	4.65801e+06	2.77288e+08	0	273796	2.75563e+08	1.4512e+06
1956	1.21504e+06	1.42337e+06	2.56064e+06	0	0	1.51447e+06	0	0	0	1.01614e+07	0	1407.36	1.25958e+07	1.07778e+07	0	247907	2304.85	1.53843e+07	4112.77	1.03604e+07	2.18567e+06	2.45173e+06	108665	4.34883e+06	0	2.37283e+06	1.29573e+06	54354.7	524974	9.38937e+07	0	390.584	73568.7	4.70224e+06	5.3999e+06	3.06723e+06	70108.7	1.33552e+07	6.50402e+06	8.71124e+07	0	1.53772e+06	2.54428e+06	4.76163e+06	2.83371e+08	0	279802	2.81608e+08	1.48304e+06
1957	1.2417e+06	1.44503e+06	2.63519e+06	0	0	1.55857e+06	0	0	0	1.03875e+07	0	1438.66	1.28902e+07	1.09418e+07	0	253421	2355.41	1.57218e+07	4204.26	1.05275e+07	2.21892e+06	2.48903e+06	111082	4.47545e+06	0	2.42489e+06	1.32456e+06	55181.7	540259	9.59823e+07	0	399.272	75182.6	4.77378e+06	5.55712e+06	3.15653e+06	72150	1.36482e+07	6.69339e+06	8.83671e+07	0	1.58249e+06	2.61836e+06	4.86754e+06	2.89587e+08	0	285940	2.87786e+08	1.51557e+06
1958	1.26894e+06	1.46702e+06	2.71192e+06	0	0	1.60394e+06	0	0	0	1.06185e+07	0	1470.66	1.31914e+07	1.11082e+07	0	259058	2407.09	1.60667e+07	4297.78	1.06973e+07	2.25268e+06	2.5269e+06	113553	4.60575e+06	0	2.47808e+06	1.35402e+06	56021.2	555989	9.81173e+07	0	408.153	76831.8	4.84641e+06	5.71892e+06	3.24843e+06	74250.7	1.39476e+07	6.88828e+06	8.96398e+07	0	1.62857e+06	2.6946e+06	4.97581e+06	2.9594e+08	0	292213	2.94099e+08	1.54882e+06
1959	1.29677e+06	1.48934e+06	2.79088e+06	0	0	1.65064e+06	0	0	0	1.08547e+07	0	1503.37	1.34997e+07	1.12772e+07	0	264821	2459.89	1.64192e+07	4393.38	1.08699e+07	2.28696e+06	2.56534e+06	116079	4.73985e+06	0	2.53244e+06	1.38414e+06	56873.6	572177	1.003e+08	0	417.232	78517.3	4.92015e+06	5.88543e+06	3.34302e+06	76412.6	1.42536e+07	7.08884e+06	9.09308e+07	0	1.67598e+06	2.77305e+06	5.0865e+06	3.02432e+08	0	298623	3.00551e+08	1.58279e+06
1960	1.32522e+06	1.512e+06	2.87214e+06	0	0	1.6987e+06	0	0	0	1.10962e+07	0	1536.82	1.38152e+07	1.14488e+07	0	270711	2513.85	1.67794e+07	4491.1	1.10452e+07	2.32175e+06	2.60438e+06	118661	4.87786e+06	0	2.588e+06	1.41493e+06	57738.9	588837	1.02531e+08	0	426.513	80239.8	4.995e+06	6.05679e+06	3.44035e+06	78637.4	1.45663e+07	7.29523e+06	9.22405e+07	0	1.72478e+06	2.85379e+06	5.19964e+06	3.09066e+08	0	305174	3.07144e+08	1.61752e+06
1961	1354291	1535000	2955764			1748164				11343000		1571	14138000	11623000		276733	2569	17147468	4591	1.12233e+07	2.35707e+06	2644000	121300	5019882		2644771	1446400	58617.4	605981	104811504		436	82000	5071000	6233141	3540519	80927	14885810	7507640	93569008		1775000	2936881	5315298	315846493	0	311869	313881624	1653000
1962	1371568	1337000	3022843			1846735				10536000		1547	13336000	11160000		370933	2568	17549224	5368	1.12777e+07	2.35797e+06	2645000	121800	5031384		2688683	1465689	59700.3	609056	106768603		443	77000	5583000	6318626	3583875	82121	14698366	7509921	97194008		1826000	3005208	5912721	312558107	19075	256985	310737047	1545000
1963	1414937	1520000	3103463			1936256				9713000		1524	13728000	10369000		277334	2566	17757900	5245	1.18181e+07	2.38382e+06	2674000	116400	5026892		2822324	1479149	61996	612139	105847128		450	78000	5583000	6406238	3628766	82216	14717651	7531213	99771008		1849000	3075064	5461323	317455865	46842	202553	315592470	1614000
1964	1533399	1764000	3174661			2036754				10662000		1501	14302000	10774000		447338	2565	18383704	5423	1.23201e+07	2.40521e+06	2698000	107900	5044407		2778706	1497783	62879.2	615229	106684150		457	91000	5733000	6493994	3674198	80811	14563646	7626516	102716008		1897000	3147485	6482269	321492173	62016	170264	319447893	1812000
1965	1596956	1894000	3248473			2084258				10957000		1479	14209000	10947000		375542	2564	18815844	5701	1.20911e+07	2.49436e+06	2798000	113100	5052927		2824842	1530592	64873.4	618327	108068759		464	118000	5621000	6585908	3720179	80507	14416333	7631830	103670008		1978000	3221508	6640728	324342368	79596	135456	322303316	1824000
1966	1692609	1710000	3318938			2126798				5619703		1457	14114000	11621000		398949	2563	19350542	5878	1.19081e+07	2.43374e+06	2730000	98700	5058454		3109743	1576578	63457.5	621432	110372043		471	115000	5421000	6677996	3765714	81502	14295692	7700155	111422508		2014000	3297172	6960878	327004099	73483	98877	325158739	1673000
1967	1731357	1471000	3396094			2216402				5472740		1435	14002888	11458000		371957	2562	19996016	5856	1.22465e+07	2.56212e+06	2874000	125000	5069987		3157424	1612744	61081.2	624545	112712081		479	136000	5421000	6770275	3812811	82597	14196706	7700492	109950016		2051000	3374517	6268903	330178087	76276	81649	328114162	1906000
1968	1812205	1892000	3471980			2507103				6179778		1414	14104000	11158000		404167	2560	20499496	5934	1.21634e+07	2.57905e+06	2893000	112300	5078527		3205896	1688091	59413	627666	114872955		487	144000	5126000	6864760	3859777	82693	14009357	7752840	114230500		2125000	3453583	7183991	333057003	86575	56936	330881492	2032000
1969	1898151	2375000	3580637			2768932				6220815		1392	13946777	11991000		459478	2559	20981212	5912	1.19652e+07	2.33568e+06	2620000	98600	5087072		3255173	1721621	59448	630794	117022762		494	150000	5216000	6960469	3907718	82788	14068625	7749199	121830000		2313000	3535411	7213342	335883311	89781	52727	333760803	1980000
1970	1991198	2429000	3630106			2806923				6223854		1372	13882000	11813000		421692	2558	21396406	5890	1.23105e+07	2.34103e+06	2626000	106500	5095624		3305267	1738336	59430.5	634930	119840582		502	106327	5050000	7058418	3955142	82884	13499494	7866569	121625000		2418000	3618046	8008161	339172876	87694	37009	336752173	2296000
1971	2057077	2330000	3833993			3019916				6745893		1358	14501111	12406000		414838	2545	22040166	5949	1.23009e+07	2.73685e+06	3070000	105500	5139247		3335778	1760583	59476	633861	121278743		522	111506	4881000	7209052	3881755	86412	13682021	7970295	119819000		2552000	3697187	9284000	344383500	90364	13791	341735345	2544000
1972	2140438	2330000	3814655			2711088				6811932		1371	14054000	12515000		424551	2514	22605224	5943	1.22433e+07	2.80014e+06	3141000	105200	5111253		3354136	1766068	47899.8	620915	121116926		525	93342	4904000	7294902	3977876	89049	13884297	8020218	124288000		2650000	3753567	9235000	352382135	90640	12405	349696090	2583000
1973	2157978	2330000	3932757			2629679				6548971		1357	14005666	11967000		326659	1857	23622216	5982	1.24e+07	2.87413e+06	3224000	114100	5104984		3429422	1826208	47770.1	617151	121587967		546	94226	4615000	7458740	3949092	89816	14375208	8095998	144729000		2829000	3882960	8698000	356493114	89383	28811	353817920	2557000
1974	2209075	2330000	4018630			2625370				7041010		1342	14391000	11655000		226885	1927	23740164	6047	1.24224e+07	2.48456e+06	2787000	113800	5106657		3493263	1944114	48614.7	614922	123323265		542	94452	4871000	7492218	3999413	91127	14366625	8158681	138070000		2677000	3912090	9203000	369135644	101750	23181	366625713	2385000
1975	2181910	2330000	4121547			2761759				6997051		1329	15992000	11326000		145168	2117	24233828	6050	1.26334e+07	2.3856e+06	2676000	115000	5195199		3439320	1892080	49161.5	638246	130343926		541	127831	4711000	7628582	4058163	91460	14131062	8101399	115511000		2719000	3919887	9206000	387177653	107903	15964	385004786	2049000
1976	2219638	2330000	4190220			2800107				7601091		1309	15652000	13175000		145383	2115	24819998	6069	1.22945e+07	2.44979e+06	2748000	106900	5223312		3440476	1900202	49193	639883	134534060		541	161889	4415000	7632897	4078808	92483	13593049	8507678	139397000		2771000	3969827	10046000	400056523	108346	13184	397936993	1998000
1977	2235423	2330000	4288665			2792390				7487132		1262	16669000	13162000		145172	2185	25394556	5994	1.20451e+07	2.33657e+06	2621000	102300	5211613		3507539	1843217	52659.2	657352	139291830		548	158088	4357000	7773741	4093663	93475	13333806	8652507	145538000		2826000	4040868	10596414	400603033	108746	501	398720786	1773000
1978	2242368	2330000	4354836			2773923				7147173		1243	16849000	12767000		144683	2278	25419364	5933	1.15559e+07	2.3963e+06	2688000	109400	5232972		3790347	1985583	46992	657542	147877953		569	138302	4350000	7862432	4223215	91873	12683021	8750497	156150000		2932000	4125288	11399000	395565709	110383	2749	393968577	1484000
1979	2251238	2330000	4439520			2770780				8334213		1198	16476000	14386000		143908	2433	25895268	5817	1.13193e+07	2.35797e+06	2645000	118000	5209154		3821144	2145033	47801.6	668756	158470406		576	149784	4265000	7907441	4340541	90282	12440753	8824755	161994000		2919000	4423296	13234000	397538563	110766	3033	395832764	1592000
1980	2248483	2330000	4589272			2758657				8057675		1180	18431000	14386000		143821	2546	26430956	5775	1.14024e+07	2.37401e+06	2663000	122900	5193487		3894318	2118156	46031.7	673719	167438475		587	144022	4104000	8117949	4471463	83847	12189438	8781883	155624000		3011000	4578803	13326000	395644921	107502	3023	393823396	1711000
1981	2227954	2330000	4721412			2748423				7071554		1164	18748000	14256000		144468	2756	26553642	5836	1.14536e+07	2.43107e+06	2727000	117400	5180632		3891080	2024797	49396.3	680396	168795562		597	211379	4946000	8230371	4520868	83967	11820977	8779827	144736000		3089000	4686297	13304000	393017438	107689	2997	391385852	1520900
1982	2195253	2330000	4821660			2672804				7771928		1183	16772000	13399000		144453	2984	26999248	5871	1.138e+07	2.61739e+06	2936000	121500	5235462		3923700	1963937	53538.9	687522	171839359		705	222524	4844000	8196688	4693216	84864	11735461	8935583	127472000		3114000	4759158	12270000	392736065	109775	3207	391082283	1540800
1983	2158493	2330000	4933173			2714010				9413290		1182	16087000	13647000		144182	3093	27251632	5887	1.13736e+07	2.71099e+06	3041000	143400	5370708		3934081	1987748	53724.7	683704	175388028		655	222659	4732000	8385200	4829993	84559	11781765	9074795	155983000		3149000	4737086	13789000	391672733	110241	3287	389832505	1726700
1984	2119140	2330000	5036849			2833972				9528592		1208	17776000	14204000		143505	3217	27625300	5863	1.17637e+07	2.75111e+06	3086000	164500	5379288		3953651	2003357	55386	685114	178325516		748	223843	4770000	8646251	5013195	86390	11845068	9305706	167824000		3340000	4828441	15194000	393944550	109238	6822	392177990	1650500
1985	2090854	2330000	5132806			2900688				9366264		1233	19222489	14222000		143458	3429	27790840	5863	1.17669e+07	2.8982e+06	3251000	166700	5396382		3925579	2028419	55596.2	690155	181200611		757	224015	4795000	8678400	5592578	87300	11944559	9527765	168722000		3419000	4758653	15916000	391521246	111292	6967	389535487	1867500
1986	2065850	2330000	5299523			2943531				8703242		1259	19713081	13721000		143467	3627	28113868	5751	1.19556e+07	2.98468e+06	3348000	158100	5478154		3924304	2189804	56097.4	694253	183731965		770	224145	4462000	8791334	5760028	89519	12058970	9556715	177190000		3419000	4912923	16978000	391896305	109255	7265	389604085	2175700
1987	2068363	2278000	5459030			2965227				9364637		1266	19560770	13604000		143534	3838	28097322	5746	1.23265e+07	3.33503e+06	3741000	187600	5597520		3899627	2395102	52834.5	696761	186515620		818	224320	3560000	9027705	5908342	91207	12139272	9789817	191685000		3445000	5046039	17701000	389380750	106434	7304	387338512	1928500
1988	2081061	2258000	5636499			3005194				10139585		1213	19953433	14972000		143773	3904	28416272	5629	1.23569e+07	3.54809e+06	3980000	187600	5654507		3900030	2161794	52950.1	690014	189729645		831	225454	3438000	9152314	6065872	93102	11884983	9972701	190616000		3449000	4996060	18854000	384415403	105161	7463	382554379	1748400
1989	2109668	2288000	5725653			3092878				10765390		1208	19882064	16255000		143640	4097	28602424	5581	1.23569e+07	4.30763e+06	4832000	187600	5783776		3904123	2164189	54467.7	684736	197529534		882	225581	4203000	9349690	6249829	95804	11818703	10260187	188254000		3530000	5054689	19003000	383606096	105789	7704	381863403	1629200
1990	2155216	2076000	5900620			3185007				10230020		1194	20758312	16773000		143817	4285	28383092	5658	1.23553e+07	5.00121e+06	5610000	187600	5853160		3903812	2292879	44461.6	687128	194577560		896	104393	4089000	9641399	6458576	99811	11795231	10783650	162127000		3480000	5174498	22085000	378563903	106433	7965	376871305	1578200
1991	2206747	2556000	6143128			3281874				10407976		1200	20390530	15572000		144238	4410	28581808	5693	11396000	4.23899e+06	4755000	187600	5925505		3930528	2397026	40000	689131	198423030		966	104442	3650000	9767353	6529528	103434	11916523	10971508	160168000		3434000	5267285	24508797	372570590	106748	8219	370924223	1531400
1992	2294676	2556000	6300453			3380879				11710824		1184	20674352	12849000		144590	4496	28568598	6762	11396000	3.77988e+06	4240000	187600	5972375		3953821	2557183	40000	691829	202514910		888	105690	3545000	10046590	6612578	108027	11842757	11014641	169895000		3734000	5423673	28373000	366184159	110159	8017	364537583	1528400
1993	2399089	595000	6596578			3671559				10332318		1151	21910357	12857000		146478	4602	28634152	10740	10031000	3.77988e+06	4240000	187600	6040187		3935704	2729924	40000	704869	205686483		955	105798	3547000	10341319	6798635	112658	11756842	11317785	176193000		3691000	5631899	29855000	363167603	104964	8415	361563324	1490900
1994	2508164	409000	6715009			3748763				10774685		1110	23252496	14960000		146825	3277	28586674	10699	10015000	3.86903e+06	4340000	187600	6092932		3939139	2878480	40000	712330	208912937		887	104724	2685000	10636187	7090167	117665	12056631	11935359	183224000		3578000	5765095	31053000	355894998	91880	8601	354315517	1479000
1995	2614462	409000	6819825			3779166				11584529	62200	1117	24302499	14405000		147099	3421	28519264	10699	10015000	3.66398e+06	4110000	187600	6127711		3933601	2871586	40000	720598	211129834		950	104798	2844000	10819323	7371918	122258	12026632	12310352	188432000		3611000	5884506	34580011	351991674	92589	8785	350404700	1485600
1996	2716335	409000	6977969			3839807				11494697	62200	1119	24357892	15609000		147225	4984	28508236	10220	15707000	3.55255e+06	3985000	187600	6163531		3964649	2937676	40000	726466	212306210		905	106989	3205000	10964460	7711125	127142	11863082	12551516	189884000		3202000	6025887	29831000	353917112	107678	8918	352320216	1480300
1997	2811711	409000	7151169			3934819				11514314	62200	1105	26748000	15325000		147182	5102	28476072	9906	17585000	3.57038e+06	4005000	187600	6208853		4016899	2958439	4000000	731902	213479519		984	107058	3041000	11124823	7893032	132053	11807747	12169826	191058000		3445000	6167676	29977000	347631712	108379	9422	346038511	1475400
1998	2881995	355410	7268915			4046239				12304750	62200	1169	28050000	14033000	12600	47619	5267	28467996	9835	5902000	4.31245e+06	4837400	187600	6208337		4110712	2906465	4130000	730897	213703275		984	107072	3231000	11282456	8078207	136823	11560538	11064452	176942000		3518000	6335879	31729000	343135636	105445	9035	341549056	1472100
1999	2969992	230000	7399087			4166998				9856602	62200	1196	27667000	14083000	12600	47869	5426	28465852	9578	6561100	4510000	5059000	187600	6227592		4281468	2618050	4130000	735891	231562657		1008	119235	4351667	7820000	5940000	141870	11236636	10865388	193890000		2861000	6498619	33973000	331783484	104633	8953	330204198	1465700
2000	3038715	447000	7236136			4259117				10703792	57400	1282	31181000	13276000	13500	48127	5590	28458888	10423	6135800	4510000		187600	6242329		4354796	2609914	4282000	740448	235401621		1032	126232	4783890	7996000	6187000	147181	10298409	11005347	201845000		2955000	6646198	36568000	323645681	103829	8995	322068957	1463900
2001	3074150	264600	7396295			4336501				9543261	49000	1331	31087000	13467000	13500	48343	5700	28386728	10377	6485000	4215000		187600	6294375		4417723	2721520	3818000	744809	223256218		1070	129750	3991890	7996000	8718615	186000	10047319	10452669	185853000		2998000	6761676	37790000	316881400	102026	8863	315300111	1470400
2002	3110626	304800	7512790			4416171				11545389	54000	1382	29712000	14846000	52800	48565	5813	28017752	10333	6947000	4500000		187600	6352969		4480414	2727753	4224000	749515	230912063		1110	127269	4832890	7192000	8862237	186000	9862332	10555659	198077000		2919000	6879605	37817139	312013507	100255	8734	310431418	1473100
2003	3148176	296200	7523973			4498202				13018128	66000	1435	31604000	17055000	6500	48793	5928	28108946	10289	7542300	4765000		187600	6383125		4545689	2855626	4097886	754570	255902476		1151	123690	4832890	7337000	9086433	186000	9683046	10980353	179642000		2783000	7000038	37001371	309907568	98515	8606	308321347	1479100
2004	3186832	296200	7666503			4582673				15003911	65000	1491	31933000	16483000	6500	49027	6045	28114290	10245	8622000	4850000		187600	6414859		4611867	2958150	3993000	759980	243254745		1194	123713	5985670	9211000	9235247	186000	9511078	11206789	208073000		2832000	7123032	42587709	305931686	96806	8481	304348399	1478000
2005	3226629	296200	7742132			4669664				14337344	42700	1548	31933000	16471000	6500	49268	6164	28081784	11202	8696000	4950000		187600	6448188		4679168	3061337	3806000	765750	231569000		1239	134137	5861670	11704000	9424727	186000	9334072	11285004	203121000		2762402	7248646	45642000	302036684	95126	8358	300451100	1482100
2006	3258194	296200	7841881			4751966				14027118	68000	1586	31777000	19135000	6500	49418	6248	28004197	11161	8756100	5075000		155000	6612554		4737049	3179860	4105000	770032	229984000		1267	134143	5992000	12231000	9563678	186000	9165642	11861824	183931000		2934861	7360653	46705000	298178141	93389	8225	296602427	1474100
2007	3290522	430000	7969540			4836600				13658208	46000	1625	32264000	21317341	6500	49573	6333	27928000	11121	8756100	5015000		167000	6568000		4963900	3198800	3752000	774000	235158000		1296	134200	5696000	12744000	9705000	186000	9009000	12542000	164599000		2845998	7474800	52633000	301628495	91700	8095	300057000	1471700
2008	3323634	430000	8071039			4923638				13119301	1370000	1665	33269000	21795428	6500	49732	6419	27852955	11082	8756100	4700000		167000	6611200		4980000	3218800	4011000	778900	229064000		1325	119000	6071000	13589300	9848300	186000	8853400	11898500	139236000		2863143	7591300	54833000	321001166	90000	7966	319434000	1469200
2009	3357549	430000	8174209		0	5024258				14089211	1502000	1705	30316000	16727438	6500	49896	6506	27779263	11043	8811800	4395000		167000	6655498		4967000	3242150	3428530	783556	226707000		1355	118968	4599000	13770731	9994143	186000	8704007	11693344	116306000		2656779	7709988	51023000	339941511	88367	7840	338379504	1465800
2010	3401290	430000	8321080		0	5136338				15009546	1751000	1748	30414000	17830956	6500	49896	6595	27706834	11004	10364200	4827425		167000	6741503		5035000	3292841	3879000	788295	235432000		1355	118979	5668000	13955959	10142292	186000	8730343	12253983	142013000		2632283	7831029	47215000	350632552	91754	7716	349075292	1457790
2011	3415317	1180000	8384777		0	5234538				14624000	2075000	1808	31394000	18695671	6500	50187	6680	27547819	10972	10364200	5128001		167000	6784761		5025103	3310861	4171000	791401	253144000		1416	118972	6205000	14134077	10279845	186000	8583490	12433570	148178150		2732447	7944997	55148000	346358990	90207	7600	344799171	1462012
2012	3453939	1180000	8455290		0	5335293				16496000	2076000	1872	28242000	18020680	6500	50312	6767	27390764	10940	18067000	5128001		167000	6884592		5078401	3329260	4090000	794538	266769000		1445	118966	5972510	14315921	6359896	186000	8446025	12135710	148183000		2731122	8061182	55073000	341666115	88689	7485	340104501	1465440
2013	3485812	1180010	8526630		0	5441681				18261000	1547100	1872	27324000	17389735	425300	50441	6855	27235639	10909	18522300	5512140		167000	6880015		5128760	3348041	4335000	797706	260756000		1476	118961	5804272	14501580	6632000	186000	8313699	12870432	152076046		2649977	8179635	57190789	347523624	87197	8372	345955127	1472928
2014	3518409	1180010	8598808		0	5554785				15033332	1547100	2005	30012000	17088560	425300	50574	6944	27074413	10878	19568000	5412140		167000	6955050		5184336	3377208	4152200	800906	259233000		1507	118957	5570040	14691146	6624000	186000	8186280	13508763	153464371		2545489	8300404	58702789	338124995	85732	8261	336550914	1480088
2015	3551747	1180010	8671832		0	5704689				16221000	1547900	2075	31386248	17549526	425300	50711	7035	26925057	10847	19568000	5412140		167000	6798877		5239825	3396766	4421710	804139	247884000		1539	96654	6372102	14884710	6624000	186000	8101547	13925903	155996540		2623154	8423541	59756789	321181826	84294	8151	319613749	1475632
2016	3583797	1180010	8722372		0	5803131				16979000	1548200	2153	34127611	16763033	425300	50744	7107	26663531	10812	21071101	5412140		167000	6921148		5279812	3408293	4573100	804218	267102000		1568	91650	6409662	15041233	6624000	186000	7959390	14257524	156744000		2726250	8527918	60675789	333695387	83004	8038	332134435	1469910
2017	3616559	1180010	8773392		0	5926932				17884109	1548100	2233	37274909	17647118	425300	50779	7180	26405391	10777	23802015	5412140		167000	6952183		5320254	3420042	4375300	804300	271967000		1598	77192	6405268	15200882	6624000	186000	7822297	14329688	156717000		2844713	8634254	62108789	329278204	81736	7927	327725124	1463417
2018	3650051	1180010	8824897		0	6023161				17884109	1548200	2317	37175389	19192060	425300	50818	7253	26159246	10742	28590000	5212140		167000	6984488		5361159	3947015	4613406	804385	281505000		1628	91033	6529115	15363725	6624000	186000	7690039	14403106	156802812		2844713	8742591	63717133	344709668	80489	7817	343155654	1465708
2019	3684292	1180010	8876893		0	6121886				17884109	1547000	2403	36799476	18903715	425300	50859	7328	25913708	10708	26996300	5212140		167000	7018070		5402530	4017212	4458000	804472	266288000		1659	91032	6163699	15529830	6624000	186000	7562400	14477798	145167801		2844713	8852974	63717133	341671559	79261	7709	340118881	1465708
[truncated: 197 more columns]

## Sheet: RW_I
Roundwood_import (m3/yr)
	Afghanistan	Albania	Algeria	American Samoa	Andorra	Angola	Anguilla	Antarctica	Antigua and Barbuda	Argentina	Armenia	Aruba	Australia	Austria	Azerbaijan	Bahamas	Bahrain	Bangladesh	Barbados	Belarus	Belgium	Belgium-Luxembourg	Belize	Benin	Bermuda	Bhutan	Bolivia (Plurinational State of)	Bosnia and Herzegovina	Botswana	Brazil	British Indian Ocean Territory	British Virgin Islands	Brunei Darussalam	Bulgaria	Burkina Faso	Burundi	Cabo Verde	Cambodia	Cameroon	Canada	Cayman Islands	Central African Republic	Chad	Chile	China	China, Hong Kong SAR	China, Macao SAR	China, mainland	China, Taiwan Province of
1900	0	0	8856.27	0	0	0	0	0	0	56497.9	0	0	45622.6	239366	0	52.2645	0	0	679.439	199.888	350690	337095	0	0	0	0	0	0.327689	0	3109.74	0	0	0	25676.2	503.592	0	225.748	0	0	539791	0	0	0	0	212227	110425	12908.2	44180.7	44713
1901	0	0	9114.13	0	0	0	0	0	0	57754.7	0	0	46688.7	243008	0	53.4271	0	0	694.552	203.112	356026	342224	0	0	0	0	0	0.332674	0	3178.91	0	0	0	26066.9	518.254	0	232.321	0	0	547566	0	0	0	0	216883	112848	13191.4	45149.9	45693.9
1902	0	0	9379.49	0	0	0	0	0	0	59039.3	0	0	47779.8	246705	0	54.6155	0	0	710.001	206.388	361443	347430	0	0	0	0	0	0.337736	0	3249.62	0	0	0	26463.5	533.344	0	239.085	0	0	555452	0	0	0	0	221640	115323	13480.8	46140.3	46696.3
1903	0	0	9652.58	0	0	0	0	0	0	60352.6	0	0	48896.4	250459	0	55.8303	0	0	725.794	209.716	366942	352716	0	0	0	0	0	0.342874	0	3321.9	0	0	0	26866.1	548.872	0	246.046	0	0	563452	0	0	0	0	226503	117853	13776.5	47152.5	47720.6
1904	0	0	9933.63	0	0	0	0	0	0	61695.1	0	0	50039	254269	0	57.0722	0	0	741.939	213.099	372525	358083	0	0	0	0	0	0.348091	0	3395.8	0	0	0	27274.9	564.853	0	253.21	0	0	571567	0	0	0	0	231471	120438	14078.7	48186.9	48767.5
1905	0	0	10222.9	0	0	0	0	0	0	63067.4	0	0	51208.4	258138	0	58.3417	0	0	758.442	216.536	378193	363531	0	0	0	0	0	0.353387	0	3471.33	0	0	0	27689.8	581.299	0	260.583	0	0	579799	0	0	0	0	236549	123080	14387.6	49244	49837.3
1906	0	0	10520.5	0	0	0	0	0	0	64470.3	0	0	52405.1	262065	0	59.6395	0	0	775.313	220.028	383947	369062	0	0	0	0	0	0.358764	0	3548.55	0	0	0	28111.1	598.224	0	268.17	0	0	588150	0	0	0	0	241738	125780	14703.2	50324.3	50930.6
1907	0	0	10826.8	0	0	0	0	0	0	65904.3	0	0	53629.7	266053	0	60.9661	0	0	792.559	223.577	389788	374677	0	0	0	0	0	0.364222	0	3627.48	0	0	0	28538.8	615.642	0	275.978	0	0	596621	0	0	0	0	247042	128540	15025.7	51428.3	52047.9
1908	0	0	11142	0	0	0	0	0	0	67370.3	0	0	54883	270100	0	62.3222	0	0	810.188	227.183	395719	380378	0	0	0	0	0	0.369764	0	3708.17	0	0	0	28973	633.567	0	284.013	0	0	605214	0	0	0	0	252461	131359	15355.3	52556.4	53189.7
1909	0	0	11466.5	0	0	0	0	0	0	68868.8	0	0	56165.5	274210	0	63.7085	0	0	828.21	230.847	401739	386165	0	0	0	0	0	0.375389	0	3790.65	0	0	0	29413.8	652.014	0	292.282	0	0	613931	0	0	0	0	257999	134241	15692.2	53709.4	54356.5
1910	0	0	11800.3	0	0	0	0	0	0	70400.7	0	0	57478	278382	0	65.1256	0	0	846.633	234.57	407852	392040	0	0	0	0	0	0.381101	0	3874.97	0	0	0	29861.4	670.998	0	300.792	0	0	622773	0	0	0	0	263659	137186	16036.4	54887.6	55548.9
1911	0	0	12143.9	0	0	0	0	0	0	71966.7	0	0	58821.2	282617	0	66.5742	0	0	865.465	238.354	414057	398005	0	0	0	0	0	0.386899	0	3961.17	0	0	0	30315.7	690.535	0	309.55	0	0	631743	0	0	0	0	269443	140195	16388.2	56091.7	56767.5
1912	0	0	12497.5	0	0	0	0	0	0	73567.5	0	0	60195.8	286917	0	68.0551	0	0	884.716	242.198	420357	404060	0	0	0	0	0	0.392785	0	4049.28	0	0	0	30776.9	710.64	0	318.563	0	0	640842	0	0	0	0	275354	143271	16747.7	57322.2	58012.8
1913	0	0	12861.3	0	0	0	0	0	0	75204	0	0	61602.5	291283	0	69.5689	0	0	904.395	246.104	426752	410208	0	0	0	0	0	0.398762	0	4139.35	0	0	0	31245.2	731.331	0	327.838	0	0	650071	0	0	0	0	281394	146414	17115.1	58579.7	59285.5
1914	0	0	13235.8	0	0	0	0	0	0	76876.8	0	0	63042.1	295714	0	71.1164	0	0	924.513	250.074	433245	416449	0	0	0	0	0	0.404829	0	4231.42	0	0	0	31720.6	752.624	0	337.383	0	0	659434	0	0	0	0	287567	149626	17490.6	59864.7	60586
1915	0	0	13621.2	0	0	0	0	0	0	78586.8	0	0	64515.3	300214	0	72.6983	0	0	945.077	254.107	439837	422785	0	0	0	0	0	0.410988	0	4325.55	0	0	0	32203.2	774.537	0	347.206	0	0	668932	0	0	0	0	293876	152908	17874.3	61178	61915.1
1916	0	0	14017.8	0	0	0	0	0	0	80334.9	0	0	66023	304781	0	74.3153	0	0	966.099	258.205	446529	429218	0	0	0	0	0	0.417241	0	4421.76	0	0	0	32693.1	797.089	0	357.316	0	0	678566	0	0	0	0	300322	156263	18266.4	62520.1	63273.3
1917	0	0	14425.9	0	0	0	0	0	0	82121.8	0	0	67565.9	309418	0	75.9684	0	0	987.589	262.37	453322	435748	0	0	0	0	0	0.423589	0	4520.12	0	0	0	33190.6	820.297	0	367.719	0	0	688340	0	0	0	0	306911	159690	18667.1	63891.6	64661.4
1918	0	0	14845.9	0	0	0	0	0	0	83948.5	0	0	69144.8	314126	0	77.6582	0	0	1009.56	266.602	460219	442378	0	0	0	0	0	0.430034	0	4620.66	0	0	0	33695.5	844.18	0	378.426	0	0	698253	0	0	0	0	313643	163194	19076.6	65293.2	66079.9
1919	0	0	15278.2	0	0	0	0	0	0	85815.9	0	0	70760.6	318905	0	79.3856	0	0	1032.01	270.902	467221	449109	0	0	0	0	0	0.436577	0	4723.44	0	0	0	34208.2	868.759	0	389.444	0	0	708310	0	0	0	0	320524	166774	19495.1	66725.5	67529.5
1920	0	0	15723	0	0	0	0	0	0	87724.7	0	0	72414.2	323757	0	81.1515	0	0	1054.97	275.271	474330	455942	0	0	0	0	0	0.443219	0	4828.51	0	0	0	34728.7	894.054	0	400.783	0	0	718512	0	0	0	0	327555	170432	19922.8	68189.3	69010.9
1921	0	0	16180.8	0	0	0	0	0	0	89676.1	0	0	74106.5	328683	0	82.9566	0	0	1078.44	279.711	481547	462878	0	0	0	0	0	0.449962	0	4935.92	0	0	0	35257	920.085	0	412.452	0	0	728860	0	0	0	0	334741	174171	20359.8	69685.2	70524.8
1922	0	0	16651.9	0	0	0	0	0	0	91670.8	0	0	75838.3	333684	0	84.8019	0	0	1102.42	284.222	488873	469921	0	0	0	0	0	0.456808	0	5045.71	0	0	0	35793.5	946.874	0	424.461	0	0	739358	0	0	0	0	342084	177992	20806.5	71213.9	72071.9
1923	0	0	17136.8	0	0	0	0	0	0	93709.9	0	0	77610.5	338761	0	86.6882	0	0	1126.95	288.806	496311	477071	0	0	0	0	0	0.463758	0	5157.95	0	0	0	36338	974.443	0	436.819	0	0	750007	0	0	0	0	349588	181896	21262.9	72776.1	73652.9
1924	0	0	17635.7	0	0	0	0	0	0	95794.4	0	0	79424.2	343915	0	88.6164	0	0	1152.01	293.464	503862	484329	0	0	0	0	0	0.470814	0	5272.68	0	0	0	36890.9	1002.81	0	449.538	0	0	760809	0	0	0	0	357257	185887	21729.3	74372.6	75268.7
1925	0	0	18149.2	0	0	0	0	0	0	97925.2	0	0	81280.2	349147	0	90.5876	0	0	1177.64	298.197	511529	491698	0	0	0	0	0	0.477977	0	5389.96	0	0	0	37452.2	1032.01	0	462.626	0	0	771767	0	0	0	0	365095	189965	22206	76004.1	76919.9
1926	0	0	18677.6	0	0	0	0	0	0	100103	0	0	83179.7	354459	0	92.6026	0	0	1203.83	303.007	519311	499179	0	0	0	0	0	0.48525	0	5509.86	0	0	0	38022	1062.06	0	476.096	0	0	782882	0	0	0	0	373104	194132	22693.2	77671.5	78607.3
1927	0	0	19221.4	0	0	0	0	0	0	102330	0	0	85123.5	359852	0	94.6624	0	0	1230.61	307.894	527212	506774	0	0	0	0	0	0.492633	0	5632.42	0	0	0	38600.5	1092.98	0	489.958	0	0	794158	0	0	0	0	381289	198391	23191	79375.3	80331.7
1928	0	0	19781.1	0	0	0	0	0	0	104606	0	0	87112.7	365327	0	96.7681	0	0	1257.99	312.86	535234	514484	0	0	0	0	0	0.500128	0	5757.7	0	0	0	39187.8	1124.81	0	504.223	0	0	805596	0	0	0	0	389653	202743	23699.7	81116.6	82093.9
1929	0	0	20357	0	0	0	0	0	0	106933	0	0	89148.5	370886	0	98.9206	0	0	1285.97	317.906	543377	522312	0	0	0	0	0	0.507737	0	5885.77	0	0	0	39784	1157.56	0	518.904	0	0	817199	0	0	0	0	398201	207190	24219.6	82896.1	83894.8
1930	0	0	20949.7	0	0	0	0	0	0	109312	0	0	91231.8	376529	0	101.121	0	0	1314.57	323.033	551644	530258	0	0	0	0	0	0.515462	0	6016.7	0	0	0	40389.3	1191.26	0	534.013	0	0	828969	0	0	0	0	406936	211735	24750.9	84714.6	85735.2
1931	0	0	21559.7	0	0	0	0	0	0	111743	0	0	93363.7	382257	0	103.37	0	0	1343.81	328.243	560037	538326	0	0	0	0	0	0.523305	0	6150.53	0	0	0	41003.8	1225.94	0	549.561	0	0	840908	0	0	0	0	415863	216380	25293.9	86573	87616
1932	0	0	22187.4	0	0	0	0	0	0	114229	0	0	95545.5	388073	0	105.67	0	0	1373.7	333.538	568558	546517	0	0	0	0	0	0.531266	0	6287.34	0	0	0	41627.7	1261.64	0	565.562	0	0	853019	0	0	0	0	424986	221127	25848.8	88472.1	89538.1
1933	0	0	22833.4	0	0	0	0	0	0	116770	0	0	97778.3	393978	0	108.02	0	0	1404.26	338.917	577208	554832	0	0	0	0	0	0.539349	0	6427.2	0	0	0	42261	1298.37	0	582.029	0	0	865305	0	0	0	0	434309	225978	26415.8	90413	91502.3
1934	0	0	23498.2	0	0	0	0	0	0	119367	0	0	100063	399972	0	110.423	0	0	1435.5	344.383	585990	563273	0	0	0	0	0	0.547555	0	6570.16	0	0	0	42904	1336.17	0	598.975	0	0	877768	0	0	0	0	443837	230935	26995.3	92396.4	93509.6
1935	0	0	24182.4	0	0	0	0	0	0	122022	0	0	102402	406057	0	112.879	0	0	1467.43	349.938	594906	571843	0	0	0	0	0	0.555886	0	6716.31	0	0	0	43556.8	1375.08	0	616.414	0	0	890410	0	0	0	0	453573	236001	27587.5	94423.3	95560.9
1936	0	0	24886.5	0	0	0	0	0	0	124737	0	0	104795	412235	0	115.39	0	0	1500.07	355.582	603957	580543	0	0	0	0	0	0.564344	0	6865.7	0	0	0	44219.5	1415.11	0	634.362	0	0	903234	0	0	0	0	463523	241179	28192.7	96494.7	97657.3
1937	0	0	25611.1	0	0	0	0	0	0	127511	0	0	107244	418507	0	117.957	0	0	1533.44	361.317	613146	589376	0	0	0	0	0	0.57293	0	7018.42	0	0	0	44892.3	1456.32	0	652.832	0	0	916244	0	0	0	0	473692	246469	28811.2	98611.5	99799.6
1938	0	0	26356.8	0	0	0	0	0	0	130347	0	0	109750	424875	0	120.58	0	0	1567.55	367.145	622475	598343	0	0	0	0	0	0.581647	0	7174.54	0	0	0	45575.3	1498.72	0	671.84	0	0	929440	0	0	0	0	484083	251876	29443.2	100775	101989
1939	0	0	27124.2	0	0	0	0	0	0	133247	0	0	112315	431339	0	123.263	0	0	1602.41	373.066	631946	607447	0	0	0	0	0	0.590496	0	7334.13	0	0	0	46268.7	1542.36	0	691.401	0	0	942826	0	0	0	0	494702	257402	30089.1	102985	104226
1940	0	0	27913.9	0	0	0	0	0	0	136211	0	0	114939	437901	0	126.004	0	0	1638.06	379.083	641560	616689	0	0	0	0	0	0.599481	0	7497.27	0	0	0	46972.6	1587.26	0	711.531	0	0	956406	0	0	0	0	505555	263048	30749.2	105245	106513
1941	0	0	28726.7	0	0	0	0	0	0	139241	0	0	117625	444564	0	128.807	0	0	1674.49	385.197	651322	626071	0	0	0	0	0	0.608601	0	7664.03	0	0	0	47687.3	1633.48	0	732.248	0	0	970181	0	0	0	0	516645	268819	31423.7	107553	108849
1942	0	0	29563.1	0	0	0	0	0	0	142338	0	0	120374	451328	0	131.672	0	0	1711.74	391.41	661231	635597	0	0	0	0	0	0.617861	0	7834.51	0	0	0	48412.8	1681.04	0	753.568	0	0	984154	0	0	0	0	527979	274716	32113.1	109913	111237
1943	0	0	30423.8	0	0	0	0	0	0	145504	0	0	123187	458195	0	134.601	0	0	1749.82	397.723	671291	645267	0	0	0	0	0	0.627262	0	8008.78	0	0	0	49149.4	1729.98	0	775.509	0	0	998328	0	0	0	0	539561	280742	32817.6	112324	113677
1944	0	0	31309.6	0	0	0	0	0	0	148741	0	0	126066	465166	0	137.595	0	0	1788.74	404.138	681505	655085	0	0	0	0	0	0.636805	0	8186.93	0	0	0	49897.2	1780.35	0	798.089	0	0	1.01271e+06	0	0	0	0	551398	286901	33537.5	114788	116171
1945	0	0	32221.2	0	0	0	0	0	0	152049	0	0	129012	472243	0	140.656	0	0	1828.53	410.656	691874	665052	0	0	0	0	0	0.646494	0	8369.03	0	0	0	50656.4	1832.19	0	821.326	0	0	1.02729e+06	0	0	0	0	563494	293195	34273.2	117306	118720
1946	0	0	33159.4	0	0	0	0	0	0	155431	0	0	132027	479428	0	143.785	0	0	1869.2	417.279	702400	675170	0	0	0	0	0	0.65633	0	8555.19	0	0	0	51427.1	1885.53	0	845.239	0	0	1.04209e+06	0	0	0	0	575855	299627	35025.1	119880	121324
1947	0	0	34124.8	0	0	0	0	0	0	158889	0	0	135112	486722	0	146.983	0	0	1910.78	424.009	713087	685442	0	0	0	0	0	0.666316	0	8745.49	0	0	0	52209.5	1940.43	0	869.849	0	0	1.0571e+06	0	0	0	0	588488	306200	35793.4	122509	123985
1948	0	0	35118.4	0	0	0	0	0	0	162423	0	0	138269	494128	0	150.253	0	0	1953.28	430.848	723936	695871	0	0	0	0	0	0.676453	0	8940.03	0	0	0	53003.9	1996.93	0	895.175	0	0	1.07232e+06	0	0	0	0	601398	312917	36578.6	125197	126705
1949	0	0	36140.9	0	0	0	0	0	0	166036	0	0	141500	501646	0	153.595	0	0	1996.73	437.797	734951	706459	0	0	0	0	0	0.686745	0	9138.89	0	0	0	53810.3	2055.07	0	921.239	0	0	1.08777e+06	0	0	0	0	614591	319781	37381	127943	129485
1950	0	0	37193.2	0	0	0	0	0	0	169729	0	0	144807	509278	0	157.011	0	0	2041.15	444.858	746133	717207	0	0	0	0	0	0.697194	0	9342.17	0	0	0	54629	2114.91	0	948.062	0	0	1.10343e+06	0	0	0	0	628073	326796	38201.1	130750	132325
1951	0	0	38276.1	0	0	0	0	0	0	173505	0	0	148191	517026	0	160.504	0	0	2086.55	452.033	757485	728119	0	0	0	0	0	0.707801	0	9549.97	0	0	0	55460.2	2176.48	0	975.665	0	0	1.11933e+06	0	0	0	0	641851	333965	39039.1	133618	135228
1952	0	0	39390.5	0	0	0	0	0	0	177364	0	0	151654	524893	0	164.074	0	0	2132.96	459.324	769010	739197	0	0	0	0	0	0.71857	0	9762.4	0	0	0	56304	2239.85	0	1004.07	0	0	1.13545e+06	0	0	0	0	655932	341292	39895.5	136550	138195
1953	0	0	40537.4	0	0	0	0	0	0	181309	0	0	155198	532879	0	167.724	0	0	2180.41	466.732	780710	750444	0	0	0	0	0	0.729503	0	9979.55	0	0	0	57160.6	2305.07	0	1033.31	0	0	1.1518e+06	0	0	0	0	670321	348779	40770.7	139545	141226
1954	0	0	41717.7	0	0	0	0	0	0	185342	0	0	158825	540986	0	171.454	0	0	2228.91	474.26	792588	761861	0	0	0	0	0	0.740602	0	10201.5	0	0	0	58030.3	2372.18	0	1063.39	0	0	1.16839e+06	0	0	0	0	685026	356430	41665.1	142606	144324
1955	0	0	42932.4	0	0	0	0	0	0	189465	0	0	162537	549217	0	175.268	0	0	2278.49	481.909	804647	773453	0	0	0	0	0	0.75187	0	10428.5	0	0	0	58913.2	2441.25	0	1094.35	0	0	1.18522e+06	0	0	0	0	700053	364249	42579.1	145735	147491
1956	0	0	44182.4	0	0	0	0	0	0	193679	0	0	166335	557573	0	179.167	0	0	2329.17	489.682	816889	785220	0	0	0	0	0	0.76331	0	10660.4	0	0	0	59809.5	2512.33	0	1126.22	0	0	1.20229e+06	0	0	0	0	715410	372240	43513.2	148932	150726
1957	0	0	45468.8	0	0	0	0	0	0	197988	0	0	170222	566057	0	183.152	0	0	2380.98	497.58	829318	797167	0	0	0	0	0	0.774923	0	10897.6	0	0	0	60719.5	2585.48	0	1159.01	0	0	1.2196e+06	0	0	0	0	731105	380405	44467.7	152199	154033
1958	0	0	46792.6	0	0	0	0	0	0	202391	0	0	174200	574669	0	187.226	0	0	2433.94	505.605	841935	809296	0	0	0	0	0	0.786713	0	11140	0	0	0	61643.3	2660.76	0	1192.75	0	0	1.23717e+06	0	0	0	0	747143	388750	45443.2	155538	157412
1959	0	0	48155	0	0	0	0	0	0	206893	0	0	178271	583412	0	191.391	0	0	2488.08	513.76	854745	821609	0	0	0	0	0	0.798683	0	11387.8	0	0	0	62581.2	2738.23	0	1227.48	0	0	1.25499e+06	0	0	0	0	763533	397278	46440.1	158950	160865
1960	0	0	49557.1	0	0	0	0	0	0	211496	0	0	182437	592289	0	195.648	0	0	2543.42	522.046	867750	834109	0	0	0	0	0	0.810834	0	11641.1	0	0	0	63533.4	2817.95	0	1263.22	0	0	1.27306e+06	0	0	0	0	780283	405994	47458.9	162437	164394
1961			51000							216200			186700	601300		200			2600	530.466	880952	846800						0.823171		11900				64500	2900		1300			1291400					797400	414900	48500	166000	168000
1962			41000							183500			107600	566300		100			2300	533.25	932032	895900						1.28049		12600				87400			200			1463200					1176600	553000	52900	293900	276800
1963			48000							182700			151800	927400					6400	12.8788	930680	894600						3.65854		10900				48000						1395600					1533200	507000	58200	521500	446500
1964	3300		44000							218200			130500	923900		100			4500	276.719	1.19607e+06	1149700						13.4451		500			400	38700			1500			1742200					1755900	599100	54300	537300	565200
1965	3500		33200							311600			164400	970600		200			3900	128.091	1.10181e+06	1059100						32.8354		2000			500	64500			2100			2030400					2625900	388100	39900	1572800	625100
1966	4200		29300							279200			97300	732900		100			4700	72.3995	1.1427e+06	1098400						219.97		100			1100	163200			1200			1673900					2569000	340900	43400	1492800	691900
1967	5300		25200							231200			126600	946500		100			2200	174.734	1.23737e+06	1189400						299.634					300	341000						1989100					1093900	276800	34400	41000	741700
1968			26900							181100			122000	1146500		100			1600	187.612	1.25766e+06	1208900	100					297.805					600	425500						2070300					1540000	327300	41300	78000	1093400
1969	6400		49000							174600			115600	1144500		15000			1600	333.804	1.89912e+06	1825500						276.768		200			400	357500						2000500					1578200	309400	29800	56000	1183000
1970	6600		51300							165200			130500	2028700		11500	1000		1100	327.538	2.0223e+06	1943900						664.665		6000				435700						2116600					1995600	416900	29400	60000	1489300
1971	6900		43200							142500			120500	1677400		11500	1200		2300	397.153	2.57721e+06	2477300						756.22		26600				428900			300			2291400					2785700	516400	32000	32000	2205300
1972	6900		45000							69900			97600	1635400		2900	1400		1600	575.019	2.30912e+06	2219600						771.402		69400			1300	376000			400			3328900					4491100	352600	33500	201000	3904000
1973	6900		41100							20000			98000	2753800		2700	400		2700	783.516	2.98304e+06	2867400						1049.73		81800			100	394500			300			3316800					4853900	373400	15500	605000	3860000
1974	6900		84000							12100			103500	3327600		2900	400		2700	939.802	3.23293e+06	3107600						1547.56		93700			200	379700			600			3450400					4806100	398600	13500	840000	3554000
1975	6900		45100							17400			41000	2248800		4200	400		2700	996.19	1.69553e+06	1629800						1305.64		97000				394000			900			2918400					4820800	325200	11000	840000	3644600
1976	6900		34000							4400			47100	2429600		1400	400		1800	817.279	2.63141e+06	2529400	100					683.058		50600				369100			900			3136600					5977600	417800	9000	1094200	4456600
1977			76000							3100			22500	2454700		2300	500		2100	919.613	2.8013e+06	2692700	300					1055.4		46100				407200			900			2742200					7384200	493700	7000	875700	6007800
1978			44700							10700			22000	2407100		2300	2500		2100	781.428	2.70174e+06	2597000	400					1403.41		84400				404100			400			3045500					8638500	558100	32200	824400	7223800
1979			67900							12000			17500	3220400		2300	11600		800	723.647	2.80692e+06	2698100						1301.43		58100				219000			200			3730300					8664700	569000	33300	824400	7238000
1980			117800							19600			600	3756000		2300	45500		1000	886.894	3.05649e+06	2938000						1608.57		44700				321700			500			2998800					8316200	571900	24500	1828600	5891200
1981			109400							7100			400	3075400		3400	56300		2600	1098.52	2.92926e+06	2815700						1556.71		31100				330700			200			2677800					8684000	575800	24500	1308400	6775300
1982			141000							7700			1300	3206800		100	72000		500	811.014	3.27507e+06	3148100						1411.55		31000				319200			200			2529700					9309900	567300	24500	3713000	5005100
1983			284700							13400			1400	3099000		100	72000		900	758.803	3.05649e+06	2938000						1063.81		26500				381900			200			3193800					12954900	571700	24500	6000000	6358700
1984			253000							12000			700	2942400		100	72000		3200	744.88	3.14367e+06	3021800						810.091		45400				374600			200			3835000					13066100	521400	20600	7200000	5324100
1985			213000							5800			600	4132400		100	32000	100500	500	860.441	3.48792e+06	3352700						1186.55		55800				279200						4400000					14148400	523500	17600	8380000	5227300
1986			191400							3300			1100	3693800		300	30000	24000	500	689.188	3.38347e+06	3252300						760.884		64000				405800						4747900					12766700	500000	21300	6500000	5745400
1987	0		210000							3500			1000	4436000		300	30000	38100	500	707.288	3.42529e+06	3292500	0					810.183		55400			0	336500	0		0			4758500					12918300	600400	27800	6200000	6090100
1988			197500							6300			900	4325500		11700	30000	50000	500	754.626	3.47595e+06	3341200						794.726		25900				223500						4977000					13963900	634400	23000	7951000	5355500
1989			131200							1000			5700	3878100		14400	30000	60000	700	678.746	3.5727e+06	3434200						976.28		40000				134800						4650000					11844714	561000	7614	6444400	4831700
1990			25790		2046	0			368	5220		1445	2725	4587609		25888	1984	3429	4194	17.9398	2.27971e+06	2191330	976			114	9772	969.28		4287		372	1503		8		176			1548777	3140			4770	7249807	470075	25432	3865000	2889300
1991			62893		2219	600			176	2136		622	1449	6400486		49960	1227	3379	2894	112	2.61172e+06	2510466	68			289	652	15		5679		372	455	711	4		296		120	2281285	8030			96	8059028	773178	35629	4181805	3068416
1992	99	95	68297		4093	0			354	2744		843	10583	4983929		22208	873	18637	172	112	2.42317e+06	2329230	644			289	137	15		8871		347	672	130922			1200			5151335	4004			597	8495021	494614	29698	4399755	3570954
1993			48200		3006	0			202	2219		433	4494	4786453		25647	372			85	2.61133e+06	2510100				289		1481		8245		179		210			764			4468935	1595	0		404	5991205	501147	19714	3636448	1833896
1994	0	94	56700	15	2696	0			377	5300		1022	3600	5090000		21231	1773	99	1811		3.65624e+06	3514500	154			0	0	7	300	9900		179	1154	1900	0		3600		0	5315055	1738	0		404	6409241	550108	14262	3729577	2115294
1995	154	94	48600	15	2696	0			377	5300		1022	2100	4998000	138	32800	1870	10046	954		3.38056e+06	3249500	0			0	0	7	400	11200		179	1717	1900	29		3600		0	6623100	1738	0		404	6152339	586566	14262	3599406	1952105
1996	36	0	22900	15	2696	0			377	4500		1022	1800	4747000	1600	13400	600	16806	1200	47	2.57211e+06	2472400	0			0	100	7	300	5300		179	700	2500	29		1600		0	6156000	1738	0		0	5847800	813000	17900	3188300	1828600
1997	1771	12837	20600	15	2696	80			377	8200		1022	1600	5433000	6000	17900	600	7000	2700	0	2.99449e+06	2878400	0	8675		0	100	2264	300	11000		179	700	1000	29		100		0	6775300	1738	0		0	6740598	250000	16398	4668000	1806200
1998	1771	0	28900	15	2696	211			377	1700	0	1022	4100	5237000	3100	11500	0	76700	2500	60400	2.99449e+06	2878400	67	5801		0	3000	0	200	31000		179	327	0	8		349		0	7011600	1738	0		0	6897731	500000	5631	5133600	1258500
1999	70	0	43700	15	2696	331			377	5000	0	1022	1700	7210000	1460	8400	0	4900	3000	150300	4024000	3868000	128	48001		0	1000	0	400	16400		179	1704	51000	8		471		0	6201235	1738	0		0	12277194	1168653	5318	10128000	975223
2000	203	0	38800	15	2696	325			377	4000	0	1022	3100	8590000	1100	17300	0	4900	3000	105300	4024000		519	48001		0	1200	0	400	25640		179	189	105000	8		471	0	437	6539938	1738	0		0	15742895	958135	5160	13614300	1165300
2001	203	10000	29500	15	2696	474			377	2000	4000	1022	1200	7666000	1000	11700	0	3700	3100	106548	4162132		700	48001		0	856	0	400	90034		179	257	124068	8		604	0	75	7594072	1738	0		0	18523231	690648	3283	16870000	959300
2002	203	400	30423	15	2696	474			377	0	2000	1022	2200	7452000	1439	9657	71	123633	3470	131300	2688133		643	66001		0	798	0	400	16480		179	121	71000	0		604	0	9	6995307	1738	0		0	25867001	491291	4498	24336600	1034612
2003	203	590	16844	15	2696	696			377	0	1000	1022	2200	7694000	8106	27541	726	194226	4815	76504	2691904		9089	66001		0	1200	0	400	19157		179	1544	71000	0		459	0	9	6653064	1738	0		0	26738649	198415	1262	25415600	1123372
2004	5725	590	78525	15	2696	3419			377	7475	1200	1022	2200	9069000	6400	67327	906	343783	8042	76504	2898085		3476	15001		0	1360	13387	400	14005		179	259	78000	3404	234	2921	1452	0	6027072	1738	0	30	0	27380324	77496	2021	26078628	1222179
2005	5725	590	78525	15	2696	3419			377	7475	1000	1022	1200	8901000	4091	67327	954	3156	8042	76504	3207000		3476	15001		0	2300	53634	400	12464		179	259	48037	3404	234	2921	5	0	6345655	1738	0	30	0	30725712	160122	49	29373000	1192541
2006	2401	590	33655	15	2696	2074			377	1748	2500	1022	1700	9428000	20854	24932	401	34	8006	76504	3330248		1824	16		0	5618	53634	400	16490		179	259	52211	3404	235	1952	0	5842	5877350	1738	0	184	0	33142479	158857	122	32151000	832500
2007	902	590	23939	15	2696	2462			377	1748	1220	1022	1700	8983000	5440	28370	883	407	9500	76504	4145343		3776	165		0	7258	30371	400	8000		179	324	135536	3404	1464	2349	0	4319	5172068	1738	0	184	0	38265922	161749	211	37124000	979962
2008	112	590	34715	15	2696	2462			377	1748	1266	1022	733	7817000	3954	24232	2592	722	2138	76504	3712527		3608	45		0	1883	153150	400	18832		179	266	205489	1559	44	3910	61	6832	4739185	1738	0	1165	0	33637374	338007	166	32105098	1194103
2009	128	590	3958	15	2696	2948			377	1748	3482	2459	3200	8599710	7551	12799	1468	515	1312	5455	3098601		902	15		0	1888	54320	5697	39761		2641	292	44829	57	635	8914	184	630	4728170	1159	0	513	0	28851726	100610	287	28056756	694073
2010	87	1860	10405	15	2696	3336			377	317	2	2668	2231	8651751	10700	7246	4550	17486	1189	35410	4254764		7267	1		2158	6712	112020	8490	28788		2618	244	39815	138	341	1859	10	811	4839948	1927	0	513	165	35420576	138150	137	34344122	938167
2011	100	7006	6427	15	2696	2635			713	2046	256	3433	1025	8252239	16000	17496	4579	6944	1017	13000	4433477		12457	34		2158	8144	117000	8713	31302		2885	244	60132	407	341	1828	2	5154	4376425	1553	0	1404	2998	43305810	219976	51	42306566	779217
2012	559	6380	5958	15	2696	2569			92	1475	745	159	1648	8041736	13000	38887	9431	46018	309	13100	4940920		389	191		2311	6267	48000	7117	39750		3976	178	60230	1040	250	1389	47	953	4588000	838	0	1319	1231	38684328	174724	531	37813244	695829
2013	118	105000	5644	15	2696	2292			438	0	1053	245	1335	9146272	4000	25200	4600	1269	2755	18640	4864760		175	5324		2311	6968	34000	5999	38402		10614	930	44224	1961	2156	559	26	0	4941105	1150	0	1319	60	45859129	162062	800	44938632	757635
2014	43	120000	29400	15	2696	2497			8	19	499	203	6883	8092780	4000	22874	3675	153224	5073	11712	4898458		158	171		2311	13412	22628	3061	31177		10614	919	32380	2509	1143	1233	4640	739	4346930	1150	8	1314	0	52294839	245171	92	51209380	840196
2015	20	120000	10355	3	2880	1857	584		692	192	104	436	7778	8513041	1473	9435	3729	75556	812	26188	4240108		842	85	3281	153	8302	44396	1899	16430	0	1461	72	15313	1860	0	142	1611	4	4648766	2012	0	5	9023	49967976	108842	93	49299343	559698
2016	464	120000	38154	18	2456	424	465		305	1327	937	231	6313	9718350	1500	4456	6803	139521	622	31210	4106248		291	88	4642	153	5300	43060	1948	46461	0	670	5	13558	1859	1	162	2184	12	6192080	1640	0	5	27136	51840373	39408	92	51230615	570258
2017	146	30472	36280	283	3764	673	1532		6565	92	1324	200	3743	9272458	3600	1756	6070	146742	373	45600	3562630		823	801	2081	0	2046	36080	18630	17944	0	948	23	15631	103	179	169	8985	5694	4295958	165	0	0	1009	55664411	9355	3	55259570	395483
2018	1548	13378	40427	380	3740	332	1467		4194	99	1085	489	1678	10651918	800	5906	2547	68023	92	40250	4288682		3295	181	828	6	2587	84450	42478	41823	0	556	63	18374	1254	60	2215	23195	0	5132670	3464	0	0	560	60178762	9330	0	59685460	483972
2019	1658	13378	41607	0	3512	745	6803		2037	42	1084	1988	5247	10897997	511	29262	2214	36766	2624	42304	4044395		16113	1246	5374	6	2587	159490	82340	25253	0	12958	1	17995	0	0	670	24635	0	4712278	7921	0	3	1909	64325514	3971	136	63784790	536617
[truncated: 197 more columns]

## Sheet: RW_E
Roundwood_export (m3/yr)
	Afghanistan	Albania	Algeria	American Samoa	Andorra	Angola	Anguilla	Antarctica	Antigua and Barbuda	Argentina	Armenia	Aruba	Australia	Austria	Azerbaijan	Bahamas	Bahrain	Bangladesh	Barbados	Belarus	Belgium	Belgium-Luxembourg	Belize	Benin	Bermuda	Bhutan	Bolivia (Plurinational State of)	Bosnia and Herzegovina	Botswana	Brazil	British Indian Ocean Territory	British Virgin Islands	Brunei Darussalam	Bulgaria	Burkina Faso	Burundi	Cabo Verde	Cambodia	Cameroon	Canada	Cayman Islands	Central African Republic	Chad	Chile	China	China, Hong Kong SAR	China, Macao SAR	China, mainland	China, Taiwan Province of
1900	0	0	0	0	0	15420.3	0	0	0	3763.04	0	0	7624.13	181525	56.9668	63318.4	0	0	0	24790.7	140769	185824	627.174	0	0	0	0	4938.8	0	14398.9	0	0	7026.33	0	0	0	0	33800.9	28600.5	1.46564e+06	0	1944.91	0	0	13014.7	5855.27	0	1304.13	5855.27
1901	0	0	0	0	0	15869.3	0	0	0	3846.75	0	0	7802.3	184287	57.8856	64726.9	0	0	0	25190.5	142910	188651	641.125	0	0	0	0	5013.94	0	14719.2	0	0	7180.46	0	0	0	0	34542.4	29433.3	1.48675e+06	0	2001.53	0	0	13300.2	5983.72	0	1332.74	5983.72
1902	0	0	0	0	0	16331.4	0	0	0	3932.31	0	0	7984.63	187091	58.8193	66166.7	0	0	0	25596.8	145085	191522	655.386	0	0	0	0	5090.23	0	15046.6	0	0	7337.98	0	0	0	0	35300.1	30290.2	1.50816e+06	0	2059.81	0	0	13591.9	6114.99	0	1361.97	6114.99
1903	0	0	0	0	0	16806.9	0	0	0	4019.78	0	0	8171.22	189937	59.7679	67638.5	0	0	0	26009.7	147292	194436	669.964	0	0	0	0	5167.67	0	15381.3	0	0	7498.96	0	0	0	0	36074.5	31172.2	1.52988e+06	0	2119.78	0	0	13890.1	6249.13	0	1391.85	6249.13
1904	0	0	0	0	0	17296.2	0	0	0	4109.2	0	0	8362.17	192827	60.7319	69143	0	0	0	26429.2	149533	197394	684.867	0	0	0	0	5246.3	0	15723.4	0	0	7663.46	0	0	0	0	36865.9	32079.8	1.55192e+06	0	2181.5	0	0	14194.8	6386.22	0	1422.39	6386.22
1905	0	0	0	0	0	17799.8	0	0	0	4200.6	0	0	8557.59	195761	61.7114	70681	0	0	0	26855.4	151808	200397	700.101	0	0	0	0	5326.12	0	16073.1	0	0	7831.58	0	0	0	0	37674.6	33013.8	1.57427e+06	0	2245.02	0	0	14506.2	6526.31	0	1453.59	6526.31
1906	0	0	0	0	0	18318	0	0	0	4294.04	0	0	8757.57	198739	62.7068	72253.2	0	0	0	27288.6	154118	203446	715.673	0	0	0	0	5407.15	0	16430.7	0	0	8003.38	0	0	0	0	38501.1	33975	1.59694e+06	0	2310.38	0	0	14824.4	6669.48	0	1485.48	6669.48
1907	0	0	0	0	0	18851.4	0	0	0	4389.56	0	0	8962.22	201763	63.7181	73860.4	0	0	0	27728.7	156463	206541	731.593	0	0	0	0	5489.42	0	16796.2	0	0	8178.95	0	0	0	0	39345.7	34964.2	1.61994e+06	0	2377.65	0	0	15149.6	6815.79	0	1518.06	6815.79
1908	0	0	0	0	0	19400.3	0	0	0	4487.2	0	0	9171.66	204833	64.7458	75503.3	0	0	0	28175.9	158843	209684	747.866	0	0	0	0	5572.94	0	17169.8	0	0	8358.37	0	0	0	0	40208.8	35982.2	1.64327e+06	0	2446.88	0	0	15482	6965.31	0	1551.37	6965.31
1909	0	0	0	0	0	19965.1	0	0	0	4587.01	0	0	9385.99	207949	65.7901	77182.8	0	0	0	28630.4	161260	212874	764.502	0	0	0	0	5657.73	0	17551.7	0	0	8541.73	0	0	0	0	41090.9	37029.9	1.66694e+06	0	2518.12	0	0	15821.6	7118.11	0	1585.4	7118.11
1910	0	0	0	0	0	20546.4	0	0	0	4689.04	0	0	9605.33	211113	66.8512	78899.6	0	0	0	29092.1	163713	216113	781.507	0	0	0	0	5743.81	0	17942.1	0	0	8729.12	0	0	0	0	41992.3	38108.1	1.69095e+06	0	2591.44	0	0	16168.7	7274.26	0	1620.18	7274.26
1911	0	0	0	0	0	21144.6	0	0	0	4793.34	0	0	9829.8	214325	67.9294	80654.7	0	0	0	29561.4	166204	219401	798.891	0	0	0	0	5831.2	0	18341.2	0	0	8920.61	0	0	0	0	42913.5	39217.6	1.7153e+06	0	2666.89	0	0	16523.4	7433.84	0	1655.72	7433.84
1912	0	0	0	0	0	21760.3	0	0	0	4899.97	0	0	10059.5	217586	69.025	82448.7	0	0	0	30038.1	168733	222739	816.661	0	0	0	0	5919.92	0	18749.2	0	0	9116.3	0	0	0	0	43854.9	40359.5	1.74001e+06	0	2744.54	0	0	16885.9	7596.92	0	1692.04	7596.92
1913	0	0	0	0	0	22393.9	0	0	0	5008.96	0	0	10294.6	220896	70.1383	84282.7	0	0	0	30522.6	171300	226128	834.827	0	0	0	0	6009.99	0	19166.2	0	0	9316.29	0	0	0	0	44817	41534.6	1.76507e+06	0	2824.45	0	0	17256.3	7763.57	0	1729.16	7763.57
1914	0	0	0	0	0	23045.9	0	0	0	5120.38	0	0	10535.2	224257	71.2696	86157.5	0	0	0	31014.9	173907	229568	853.396	0	0	0	0	6101.43	0	19592.6	0	0	9520.66	0	0	0	0	45800.1	42743.9	1.79049e+06	0	2906.69	0	0	17634.9	7933.88	0	1767.09	7933.88
1915	0	0	0	0	0	23716.9	0	0	0	5234.27	0	0	10781.4	227669	72.4191	88073.9	0	0	0	31515.1	176552	233061	872.379	0	0	0	0	6194.26	0	20028.4	0	0	9729.51	0	0	0	0	46804.9	43988.4	1.81628e+06	0	2991.32	0	0	18021.7	8107.93	0	1805.86	8107.93
1916	0	0	0	0	0	24407.4	0	0	0	5350.7	0	0	11033.3	231133	73.5871	90033	0	0	0	32023.4	179239	236607	891.784	0	0	0	0	6288.5	0	20473.9	0	0	9942.95	0	0	0	0	47831.6	45269.1	1.84244e+06	0	3078.41	0	0	18417.1	8285.79	0	1845.47	8285.79
1917	0	0	0	0	0	25118	0	0	0	5469.72	0	0	11291.1	234649	74.7739	92035.7	0	0	0	32539.9	181966	240207	911.621	0	0	0	0	6384.18	0	20929.3	0	0	10161.1	0	0	0	0	48880.9	46587.2	1.86897e+06	0	3168.04	0	0	18821.1	8467.56	0	1885.96	8467.56
1918	0	0	0	0	0	25849.4	0	0	0	5591.39	0	0	11555	238220	75.9799	94082.9	0	0	0	33064.8	184734	243862	931.899	0	0	0	0	6481.31	0	21394.8	0	0	10384	0	0	0	0	49953.2	47943.6	1.89589e+06	0	3260.28	0	0	19234	8653.31	0	1927.33	8653.31
1919	0	0	0	0	0	26602	0	0	0	5715.77	0	0	11825	241844	77.2054	96175.7	0	0	0	33598.1	187545	247572	952.628	0	0	0	0	6579.92	0	21870.7	0	0	10611.8	0	0	0	0	51049.1	49339.5	1.9232e+06	0	3355.21	0	0	19655.9	8843.14	0	1969.61	8843.14
1920	0	0	0	0	0	27376.5	0	0	0	5842.91	0	0	12101.4	245524	78.4506	98315	0	0	0	34139.9	190398	251339	973.818	0	0	0	0	6680.03	0	22357.2	0	0	10844.6	0	0	0	0	52168.9	50776.1	1.9509e+06	0	3452.9	0	0	20087.1	9037.14	0	2012.82	9037.14
1921	0	0	0	0	0	28173.6	0	0	0	5972.87	0	0	12384.2	249259	79.7159	100502	0	0	0	34690.6	193295	255163	995.479	0	0	0	0	6781.67	0	22854.5	0	0	11082.5	0	0	0	0	53313.4	52254.5	1.979e+06	0	3553.43	0	0	20527.7	9235.39	0	2056.97	9235.39
1922	0	0	0	0	0	28993.9	0	0	0	6105.73	0	0	12673.6	253051	81.0016	102737	0	0	0	35250.1	196236	259045	1017.62	0	0	0	0	6884.85	0	23362.9	0	0	11325.6	0	0	0	0	54482.9	53775.9	2.0075e+06	0	3656.89	0	0	20978.1	9437.98	0	2102.1	9437.98
1923	0	0	0	0	0	29838.1	0	0	0	6241.55	0	0	12969.7	256902	82.3081	105023	0	0	0	35818.6	199222	262986	1040.26	0	0	0	0	6989.6	0	23882.6	0	0	11574	0	0	0	0	55678.1	55341.6	2.03641e+06	0	3763.37	0	0	21438.3	9645.03	0	2148.21	9645.03
1924	0	0	0	0	0	30706.9	0	0	0	6380.38	0	0	13272.8	260810	83.6356	107359	0	0	0	36396.3	202253	266987	1063.4	0	0	0	0	7095.94	0	24413.8	0	0	11827.9	0	0	0	0	56899.5	56953	2.06574e+06	0	3872.94	0	0	21908.6	9856.61	0	2195.34	9856.61
1925	0	0	0	0	0	31600.9	0	0	0	6522.31	0	0	13583	264778	84.9845	109747	0	0	0	36983.4	205330	271049	1087.05	0	0	0	0	7203.9	0	24956.9	0	0	12087.4	0	0	0	0	58147.7	58611.2	2.0955e+06	0	3985.7	0	0	22389.2	10072.8	0	2243.5	10072.8
1926	0	0	0	0	0	32521	0	0	0	6667.39	0	0	13900.4	268807	86.3552	112188	0	0	0	37579.9	208454	275173	1111.23	0	0	0	0	7313.51	0	25512	0	0	12352.6	0	0	0	0	59423.3	60317.7	2.12568e+06	0	4101.75	0	0	22880.3	10293.8	0	2292.71	10293.8
1927	0	0	0	0	0	33467.9	0	0	0	6815.7	0	0	14225.2	272897	87.748	114684	0	0	0	38186	211625	279360	1135.95	0	0	0	0	7424.78	0	26079.5	0	0	12623.5	0	0	0	0	60726.9	62073.9	2.15629e+06	0	4221.18	0	0	23382.3	10519.6	0	2343.01	10519.6
1928	0	0	0	0	0	34442.3	0	0	0	6967.3	0	0	14557.7	277049	89.1633	117235	0	0	0	38801.9	214845	283610	1161.22	0	0	0	0	7537.74	0	26659.6	0	0	12900.5	0	0	0	0	62059.1	63881.2	2.18735e+06	0	4344.08	0	0	23895.2	10750.4	0	2394.41	10750.4
1929	0	0	0	0	0	35445.2	0	0	0	7122.28	0	0	14897.9	281264	90.6014	119842	0	0	0	39427.7	218114	287925	1187.05	0	0	0	0	7652.43	0	27252.6	0	0	13183.5	0	0	0	0	63420.5	65741.2	2.21885e+06	0	4470.56	0	0	24419.4	10986.2	0	2446.93	10986.2
1930	0	0	0	0	0	36477.2	0	0	0	7280.71	0	0	15246	285543	92.0627	122508	0	0	0	40063.6	221433	292306	1213.45	0	0	0	0	7768.85	0	27858.8	0	0	13472.7	0	0	0	0	64811.8	67655.3	2.25081e+06	0	4600.72	0	0	24955.1	11227.2	0	2500.61	11227.2
1931	0	0	0	0	0	37539.2	0	0	0	7442.66	0	0	15602.3	289887	93.5475	125233	0	0	0	40709.8	224802	296753	1240.44	0	0	0	0	7887.05	0	28478.5	0	0	13768.2	0	0	0	0	66233.5	69625.1	2.28323e+06	0	4734.68	0	0	25502.5	11473.5	0	2555.47	11473.5
1932	0	0	0	0	0	38632.2	0	0	0	7608.21	0	0	15966.9	294298	95.0563	128019	0	0	0	41366.4	228222	301268	1268.04	0	0	0	0	8007.05	0	29112	0	0	14070.3	0	0	0	0	67686.5	71652.3	2.31611e+06	0	4872.53	0	0	26062	11725.2	0	2611.53	11725.2
1933	0	0	0	0	0	39757	0	0	0	7777.45	0	0	16340	298776	96.5894	130866	0	0	0	42033.5	231694	305852	1296.24	0	0	0	0	8128.88	0	29759.5	0	0	14378.9	0	0	0	0	69171.4	73738.5	2.34947e+06	0	5014.4	0	0	26633.7	11982.4	0	2668.82	11982.4
1934	0	0	0	0	0	40914.6	0	0	0	7950.45	0	0	16721.9	303321	98.1473	133777	0	0	0	42711.5	235219	310505	1325.07	0	0	0	0	8252.55	0	30421.5	0	0	14694.4	0	0	0	0	70688.8	75885.5	2.38331e+06	0	5160.4	0	0	27218	12245.3	0	2727.36	12245.3
1935	0	0	0	0	0	42105.8	0	0	0	8127.3	0	0	17112.7	307936	99.7303	136753	0	0	0	43400.4	238798	315229	1354.55	0	0	0	0	8378.11	0	31098.2	0	0	15016.7	0	0	0	0	72239.5	78095	2.41764e+06	0	5310.65	0	0	27815.1	12513.9	0	2787.19	12513.9
1936	0	0	0	0	0	43331.8	0	0	0	8308.08	0	0	17512.6	312621	101.339	139795	0	0	0	44100.4	242431	320026	1384.68	0	0	0	0	8505.58	0	31789.9	0	0	15346.1	0	0	0	0	73824.2	80368.8	2.45246e+06	0	5465.27	0	0	28425.2	12788.5	0	2848.34	12788.5
1937	0	0	0	0	0	44593.4	0	0	0	8492.88	0	0	17921.8	317378	102.973	142905	0	0	0	44811.6	246120	324895	1415.48	0	0	0	0	8634.99	0	32497.1	0	0	15682.8	0	0	0	0	75443.7	82708.8	2.48778e+06	0	5624.4	0	0	29048.8	13069	0	2910.82	13069
1938	0	0	0	0	0	45891.8	0	0	0	8681.79	0	0	18340.6	322207	104.634	146083	0	0	0	45534.4	249864	329838	1446.97	0	0	0	0	8766.37	0	33219.9	0	0	16026.8	0	0	0	0	77098.8	85116.9	2.52361e+06	0	5788.16	0	0	29686.1	13355.7	0	2974.68	13355.7
1939	0	0	0	0	0	47228	0	0	0	8874.91	0	0	18769.2	327109	106.322	149333	0	0	0	46268.8	253666	334856	1479.15	0	0	0	0	8899.75	0	33958.9	0	0	16378.4	0	0	0	0	78790.1	87595.2	2.55996e+06	0	5956.68	0	0	30337.3	13648.7	0	3039.93	13648.7
1940	0	0	0	0	0	48603.1	0	0	0	9072.32	0	0	19207.8	332086	108.037	152654	0	0	0	47015.1	257525	339951	1512.05	0	0	0	0	9035.15	0	34714.2	0	0	16737.7	0	0	0	0	80518.5	90145.6	2.59683e+06	0	6130.12	0	0	31002.8	13948.1	0	3106.62	13948.1
1941	0	0	0	0	0	50018.2	0	0	0	9274.12	0	0	19656.7	337138	109.779	156050	0	0	0	47773.4	261443	345123	1545.69	0	0	0	0	9172.62	0	35486.4	0	0	17104.9	0	0	0	0	82284.9	92770.2	2.63423e+06	0	6308.6	0	0	31682.9	14254.1	0	3174.77	14254.1
1942	0	0	0	0	0	51474.5	0	0	0	9480.42	0	0	20116.1	342268	111.55	159521	0	0	0	48543.9	265421	350374	1580.07	0	0	0	0	9312.18	0	36275.8	0	0	17480.1	0	0	0	0	84090	95471.3	2.67217e+06	0	6492.28	0	0	32377.9	14566.8	0	3244.42	14566.8
1943	0	0	0	0	0	52973.2	0	0	0	9691.3	0	0	20586.1	347475	113.349	163070	0	0	0	49326.8	269459	355705	1615.22	0	0	0	0	9453.86	0	37082.7	0	0	17863.6	0	0	0	0	85934.6	98251	2.71065e+06	0	6681.31	0	0	33088.2	14886.3	0	3315.59	14886.3
1944	0	0	0	0	0	54515.6	0	0	0	9906.87	0	0	21067.2	352762	115.177	166697	0	0	0	50122.4	273559	361117	1651.14	0	0	0	0	9597.69	0	37907.5	0	0	18255.5	0	0	0	0	87819.8	101112	2.74969e+06	0	6875.84	0	0	33814.1	15212.9	0	3388.32	15212.9
1945	0	0	0	0	0	56102.9	0	0	0	10127.2	0	0	21559.5	358129	117.035	170405	0	0	0	50930.8	277721	366611	1687.87	0	0	0	0	9743.72	0	38750.7	0	0	18655.9	0	0	0	0	89746.3	104056	2.7893e+06	0	7076.04	0	0	34555.9	15546.6	0	3462.65	15546.6
1946	0	0	0	0	0	57736.3	0	0	0	10352.5	0	0	22063.4	363578	118.922	174195	0	0	0	51752.3	281947	372189	1725.42	0	0	0	0	9891.96	0	39612.7	0	0	19065.2	0	0	0	0	91715.1	107085	2.82947e+06	0	7282.06	0	0	35313.9	15887.7	0	3538.61	15887.7
1947	0	0	0	0	0	59417.4	0	0	0	10582.8	0	0	22579	369109	120.84	178070	0	0	0	52587	286236	377851	1763.8	0	0	0	0	10042.5	0	40493.8	0	0	19483.4	0	0	0	0	93727.1	110203	2.87022e+06	0	7494.08	0	0	36088.6	16236.2	0	3616.24	16236.2
1948	0	0	0	0	0	61147.4	0	0	0	10818.2	0	0	23106.6	374725	122.789	182031	0	0	0	53435.1	290591	383600	1803.03	0	0	0	0	10195.3	0	41394.6	0	0	19910.8	0	0	0	0	95783.2	113412	2.91156e+06	0	7712.28	0	0	36880.3	16592.4	0	3695.57	16592.4
1949	0	0	0	0	0	62927.7	0	0	0	11058.8	0	0	23646.6	380426	124.77	186080	0	0	0	54297	295013	389437	1843.14	0	0	0	0	10350.4	0	42315.3	0	0	20347.6	0	0	0	0	97884.4	116714	2.9535e+06	0	7936.83	0	0	37689.3	16956.4	0	3776.64	16956.4
1950	0	0	0	0	0	64759.9	0	0	0	11304.8	0	0	24199.2	386214	126.782	190219	0	0	0	55172.7	299501	395362	1884.13	0	0	0	0	10507.9	0	43256.6	0	0	20794	0	0	0	0	100032	120112	2.99604e+06	0	8167.92	0	0	38516.1	17328.3	0	3859.49	17328.3
1951	0	0	0	0	0	66645.4	0	0	0	11556.3	0	0	24764.7	392091	128.827	194450	0	0	0	56062.6	304058	401377	1926.05	0	0	0	0	10667.7	0	44218.8	0	0	21250.2	0	0	0	0	102226	123609	3.03919e+06	0	8405.73	0	0	39361.1	17708.5	0	3944.16	17708.5
1952	0	0	0	0	0	68585.9	0	0	0	11813.3	0	0	25343.4	398056	130.905	198776	0	0	0	56966.8	308684	407484	1968.89	0	0	0	0	10830	0	45202.4	0	0	21716.3	0	0	0	0	104469	127208	3.08296e+06	0	8650.47	0	0	40224.5	18096.9	0	4030.68	18096.9
1953	0	0	0	0	0	70582.8	0	0	0	12076.1	0	0	25935.6	404112	133.016	203197	0	0	0	57885.6	313380	413683	2012.68	0	0	0	0	10994.8	0	46207.9	0	0	22192.7	0	0	0	0	106760	130912	3.12736e+06	0	8902.34	0	0	41107	18493.9	0	4119.1	18493.9
1954	0	0	0	0	0	72637.9	0	0	0	12344.7	0	0	26541.7	410261	135.161	207717	0	0	0	58819.2	318148	419977	2057.45	0	0	0	0	11162.1	0	47235.7	0	0	22679.6	0	0	0	0	109102	134724	3.1724e+06	0	9161.54	0	0	42008.7	18899.6	0	4209.46	18899.6
1955	0	0	0	0	0	74752.8	0	0	0	12619.3	0	0	27162	416503	137.341	212337	0	0	0	59767.9	322989	426367	2103.22	0	0	0	0	11331.9	0	48286.4	0	0	23177.1	0	0	0	0	111496	138646	3.2181e+06	0	9428.28	0	0	42930.3	19314.2	0	4301.81	19314.2
1956	0	0	0	0	0	76929.3	0	0	0	12900	0	0	27796.7	422840	139.556	217061	0	0	0	60731.8	327903	432854	2150	0	0	0	0	11504.3	0	49360.5	0	0	23685.5	0	0	0	0	113942	142683	3.26445e+06	0	9702.79	0	0	43872	19737.9	0	4396.18	19737.9
1957	0	0	0	0	0	79169.1	0	0	0	13187	0	0	28446.3	429273	141.807	221889	0	0	0	61711.4	332892	439440	2197.83	0	0	0	0	11679.4	0	50458.4	0	0	24205.1	0	0	0	0	116441	146837	3.31146e+06	0	9985.3	0	0	44834.5	20170.9	0	4492.62	20170.9
1958	0	0	0	0	0	81474.2	0	0	0	13480.3	0	0	29111.1	435804	144.095	226825	0	0	0	62706.7	337957	446126	2246.71	0	0	0	0	11857.1	0	51580.8	0	0	24736.1	0	0	0	0	118996	151113	3.35916e+06	0	10276	0	0	45818	20613.4	0	4591.17	20613.4
1959	0	0	0	0	0	83846.4	0	0	0	13780.1	0	0	29791.4	442435	146.419	231870	0	0	0	63718.1	343099	452913	2296.69	0	0	0	0	12037.5	0	52728.2	0	0	25278.7	0	0	0	0	121606	155512	3.40754e+06	0	10575.2	0	0	46823.1	21065.6	0	4691.89	21065.6
1960	0	0	0	0	0	86287.7	0	0	0	14086.7	0	0	30487.5	449166	148.78	237028	0	0	0	64745.8	348319	459804	2347.78	0	0	0	0	12220.6	0	53901	0	0	25833.3	0	0	0	0	124274	160040	3.45662e+06	0	10883.1	0	0	47850.3	21527.7	0	4794.82	21527.7
1961						88800				14400			31200	456000	151.18	242300				65790	353618	466800	2400					12406.5		55100			26400					127000	164700	3506400		11200			48900	22000		4900	22000
1962						94100				16300			23400	404900	200.421	335800				87218.7	356118	470100	1200					11792.6		40300			14100	23800				82800	156800	3606100		17500			65200	31500		6100	27600
1963						94100				17800			14800	403900	214.969	242200				93549.9	340210	449100	1200					15830.1		43800			600	36500				75200	206600	3362200		10000			74200	29200		4300	40700
1964						103800				18500			21400	344500	246.096	409500				107096	384298	507300	2400	200				15064.9		50800			1400	15600				66100	228300	3513100		9400			132000	31600		6600	93800
1965						103400				6300			16800	293900	291.733	337500				126956	383162	505800	1300					11875.4		53100			600	9900				56600	218400	3783000		10200			105200	37600		3000	64600
1966						107400				6300			12100	335500	333.98	358200				145341	364375	481000	3200					8291.96		58100				19600				65600	285900	4050100		11000			101200	27400		6600	67200
1967						108900				5200			37500	373500	330.543	330600				143845	272941	360300	300					7039.88		79100				75000				85700	279300	3909600		11300			78500	20400		8300	49800
1968						171000				400			29500	379200	340.652	362900				148244	256199	338200	600					8126.35		117300				54900				95700	364400	3516500		18900			58600	22700		5500	30400
1969						180200				1200			13000	456100	364.886	418100				158790	306348	404400	900					10098		114300				52500				124400	425500	3277600		38800			61200	20500		3200	37500
1970						151800				900			12400	454500	412.519	380100				179519	424978	561000	1600					10840.4		84400				45000				61600	511200	4166600		86000			66000	24400		4500	37100
1971						133100				500			25900	436600	394.446	373200				171654	516867	682300	800					10611.9		119400				14500				6300	546300	2872500		101000			125700	35600		32200	57900
1972						148100				200			13200	399100	395.649	382000				172177	410055	541300	400					11677		130200				11800				6300	515000	1959900		109000			124300	30300		47900	46100
1973						219400				100			6700	441000	493.938	283500				214951	370966	489700	600					13361.6		426000				9500				6300	703000	1705200		155000			107400	42900		31700	32800
1974						126300				400			12500	606100	486.602	183100				211758	248472	328000	600					13620.1		140000				38815				6300	647000	2099300		131000			77100	33900		31700	11500
1975													56400	582900	445.988	99500				194084	334150	441100	900					11065.9		12400				37600				6300	472000	1522000		82800		6200	104700	23500		31700	49500
1976													55800	709500	477.989	99500				208010	330741	436600	1600					12573.1		22600				20200				6300	598600	1650400		127700		17000	93000	23900		31600	37500
1977										700			2100	728400	478.673	52500				208308	448765	592400	1500				2300	17000.4		4300				25500				6300	396700	1822200		125500		147600	117700	27700		52500	37500
1978										1900			3900	753000	463.336					201633	524367	692200	800			7400		11321.5		10300				46700				6300	654300	1668900		111000		679200	94800	27700		29600	37500
1979										2900			7200	819500	409.646					178269	522170	689300	3200			7400		13207.5		12700				25400				6300	843400	1755800		125000		965700	93900	27700		30000	36200
1980										2300			38000	842800	371.988					161881	579364	764800	6700			7400		13501.6		7000				8200				6300	743300	2319700		137400		1052400	132300	72400		37000	22900
1981										2300			3400	788900	367.804					160060	590045	778900	1000			7400		7809.4		6100				2800				6300	443700	1972600		122500		361100	59100			24200	34900
1982										1800			5500	659800	352.627					153455	591409	780700	900			7400		6016.24		8000				3000				100	447800	1635500		90000		892000	63900			34000	29900
1983										2700			8400	524600	403.788					175719	584743	771900	600			7400		7648.07		4200				2000					391000	2840300		65000		1026300	73800			25000	48800
1984										2900			7000	627500	417.409					181647	771400	1018300	300			7400		9408.4		30300				5100					496000	3875000		84000		905600	93000			9000	84000
1985						111				2900			4800	570400	412.001					179294	738750	975200	300			7400		4844.11		26200				29800					745700	2985400		95000		1275100	44300			9000	35300
1986						891				4435			6300	534700	481.822					209678	876319	1156800	6200			109		6074.77		9400				35500				700	411200	3356800		62600		1302500	37300			31100	6200
1987						110				8518			27300	815400	513.418	0				223428	1.02942e+06	1358900	7500	0		510	0	8451.86		9500			0	34800				700	442000	4508800		41000		1950300	121200	61600		55200	4400
1988						174				397940			32500	600300	537.633					233966	1.02608e+06	1354500	6000			510		10140.8		46000				125400				9100	537600	4107000		55000		2799600	192300	58700		132400	1200
1989						2606				546000			5400	706600	493.119					214594	1.10941e+06	1464500	1800			1758		16521.1		17100				135500				17600	456700	2649000		54700		1993500	169400	114200		43200	12000
1990			1196		65	500				545228			15498	1193315	295.315	10				128514	796103	1050910					1325	13205.1		80085				160484				35839	756000	1196591		35836		2245416	386891	14178	1713	371000
1991		157								330060			149034	819808	293		33			127507	1.15884e+06	1529744		9		0	2220	3198		78692				64530				84665	770825	1355948		16342		1837582	773613	31024	9484	634158	98947
1992		1112	100		569	1900				556208			183318	607656	293	106	59	632		127507	969667	1280026	319	218		225	300	3198		364276			49	123917				506390	679864	2291685		41700		1441261	834061	46444	402	719563	67652
1993	9854	2402			321	1900				196000			241700	553000	1538	1378	60			166208	758143	1000800		75			13500	1057		260635				201600				350000	791500	1546329		36600		1585300	835655	29418	961	747717	57559
1994	2033	1000	0		112	1700				639800			417900	659000	1500	2404	161	28		174500	815943	1077100	0	11		0	15300			654500			1724	50800				458000	1255000	1653000		84200		1842400	929511	212243	261	665191	51816
1995	2033	1000	0		112	1700				1119000	16		296900	638000	72	1000	161	476	0	443500	666178	879400	0	11		0	2300			1240400			1834	92200				459100	1236000	1386800		72800		2226300	741270	211500	261	485563	43946
1996	2033	1000	0		112	200				604400	16		345900	638000	272	100	1300	228	0	670348	600954	793300	0	0		0	2900			513300			0	243900				300000	1307000	1179300		41600		1615900	437613	319200	213	74300	43900
1997	2033	6828	0		112	2024				491100	13		694800	828000	272	0	0	400	0	513148	722766	954100	0	0		0	0	25737		793100			0	256100		55		100000	1706000	801400		109500		1728900	170434	70000	184	74000	26250
1998	2058	17	0		112	722				453000	0		489100	803000	0	0	0	131200	0	881400	708524	935300	0	701		0	0	0		935300			0	256100		55		7000	1604000	2067100		117000		415000	137108	70000	208	33000	33900
1999	2059	379	0		112	3626				228000	0		972000	1050000	1611	0	0	131200	0	834200	1181000	1559000	0	600		0	3200	0		442000			1035	227000		0	409	3000	975000	2247595		154000		915000	60262	1666	142	33400	25054
2000	2071	379	0		112	6039				123000	0		1127000	942000	1600	0	0	131200	0	945000	1181000		0	591		0	3070	0		753600			1035	360000		0	409	100	894000	3048104		249900		681000	38452	911	400	27041	10100
2001	2071	25700	0		112	1300				25000	1000		998000	957000	900	0	0	0	0	1107845	1041100		0	2000		0	958	0		563079			1035	308045	2900	0	409	0	233000	4004105		313000		512000	38410	1248	16	26646	10500
2002	10033	96600	0		112	715				36230	1000		1280000	893000	0	4034	160	0	41	1341800	1028953		0	15300		0	2305	0		950611			1035	224273	1098	3602	409	234	144844	4636853		91958		522000	459066	430724	25	15000	13317
2003	34107	56767	75		112	824				54462	4000		1275000	841000	0	6419	2152	293	3	1517550	1141521		10	28300		17163	4320	132970		123305			303	224270	1098	4505	409	84	70081	5243544		126149		300000	23856	1388	0	13417	9051
2004	100020	56767	517		112	12270				12604	700		1048283	1037000	0	4088	256	677	4	1517550	1088278		475	47900		2767	6267	437733		100021			303	460000	3496	6856	409	3376	29350	4060733		93171		347000	37743	11624	64	8000	18055
2005	100020	56767	517		112	12270				47062	1500		748582	901000	0	4088	256	677	4	1517550	1113000		475	53900		2767	5619	445510		25004			303	556310	3496	6856	409	2406	237271	5932499		86417		149000	31694	8610	45	7927	15112
2006	10331	56767	517		112	4468				36943	1500		1064658	772000	0	97	4982	720	3	1517550	1033369		230	51900		2767	8641	445510		7225			303	516000	3496	6856	409	421	502461	4858207		95394		111000	140310	81761	90	6282	52177
2007	8845	56767	241		112	2736				124448	2622		1064679	921000	10	1336	569	564	3	1517550	820575		66	50216		2767	10553	409002		18553			303	892635	3496	3201	409	15883	524891	3819375		78314		85000	174540	127724	168	5066	41582
2008	2602	56767	944		112	6439				80392	0		942855	1013000	10	13	827	589	3	1517550	1106738		2080	50516		2767	17226	555710		27473			289	413075	2760	3210	409	3921	363848	2951833		155301		44000	99549	62292	12	6489	30756
2009	667	56767	384		112	5765				19943	700		1144822	805400	10	13	449	589	3	1479488	682989		2126	14911		2767	14394	586230		5610			289	278217	2140	3270	530	5451	450331	2792065		110842		10644	49339	5667	0	14503	29169
2010	413	56767	317		112	6015				46220	15		1448510	1030625	10	139	306	589	53	2221923	872479		1646	86400		2812	12621	706100		28750			289	679366	669	2845	530	5648	702349	4069069		147893		35000	51294	2247	0	30114	18933
2011	11613	15918	317		112	7074				23409	98		2016410	1081825	10	645	469	186	53	2520000	1030592		3508	241233		2812	20508	826000	8	90315			289	919314	492	2845	530	13607	777207	5771163		152278		43402	42919	1306	0	15619	25994
2012	11613	78900	290		112	13839				14226	0	8	1395691	884324	0	645	341	149	51	2503354	1077620		1975	262024		2832	16000	742000	44	85138			4	1031185	17866	3754	530	15532	852232	6137000		158178		5700	38029	2611	0	4187	31231
2013	11378	78900	290		112	4170				13084	0	10	2014284	882630	0	656	364	243	51	2699649	1285230		708	237025		2832	10338	825000	1	115017			28	665788	12589	3754	530	32625	804465	7061531		144615	2854	7700	59765	3004	0	13194	43567
2014	2117	78900	290		112	15000				22396	0	1	2610812	762550	0	646	901	187	51	2469830	1278584		2163	354013		2832	10732	814000	130	196279			67	1159870	12129	3763	530	62020	1051235	6758295		113993	0	28000	58395	2543	0	15905	39947
2015	2610	78900	0	26	520	45591	0		0	12582	0	0	3324304	843620	0	1	292	52	50	3001552	1326487		6304	220151	0	20	12996	739080	2	110555	0	0	12	525358	16	3040	17	113283	1152600	6129593	0	110015	23	16532	50515	4296	0	21370	24849
2016	7204	78900	47	48	167	108971	0		1	4049	0	0	4363205	891370	1000	25	84	48	50	2995434	1158686		2415	133671	0	20	12920	898150	37	174206	0	0	12	494462	14	1039	0	198960	1391052	8235467	0	232640	786	30677	178817	628	0	153063	25126
2017	559	26674	21	0	446	97265	0		2	2773	0	0	5236594	889790	0	0	737	0	0	1975700	1543266		656	41208	0	0	15610	973050	0	248974	0	0	0	466840	68	20	0	80117	1418041	7469436	0	328000	70	174572	127178	7372	0	97055	22751
2018	87	22866	0	0	747	98643	0		0	2805	0	0	4959406	968200	0	0	37	21	0	5213	1802587		312	66872	1	0	13381	894390	3	398453	0	0	0	463883	136	2	0	43591	1285698	8529295	0	169218	0	298777	95524	5152	0	78488	11884
2019	372	22866	0	21	2838	99000	0		0	135700	0	0	6367636	917725	0	0	0	394	0	267937	2740933		277	34942	0	0	14052	708410	43	1025175	0	0	0	370644	0	0	0	55620	1028286	7628815	2254	123503	0	352760	86339	876	0	78613	6850
[truncated: 197 more columns]

## Sheet: WF_P
Wood fuel_production (m3/yr)
	Afghanistan	Albania	Algeria	American Samoa	Andorra	Angola	Anguilla	Antarctica	Antigua and Barbuda	Argentina	Armenia	Aruba	Australia	Austria	Azerbaijan	Bahamas	Bahrain	Bangladesh	Barbados	Belarus	Belgium	Belgium-Luxembourg	Belize	Benin	Bermuda	Bhutan	Bolivia (Plurinational State of)	Bosnia and Herzegovina	Botswana	Brazil	British Indian Ocean Territory	British Virgin Islands	Brunei Darussalam	Bulgaria	Burkina Faso	Burundi	Cabo Verde	Cambodia	Cameroon	Canada	Cayman Islands	Central African Republic	Chad	Chile	China	China, Hong Kong SAR	China, Macao SAR	China, mainland	China, Taiwan Province of
1900	153113	415995	491742	0	0	193998	0	0	0	2.43579e+06	0	410.538	830835	585975	0	6463.29	683.736	4.39451e+06	1199.73	369056	161125	166398	10191.6	849313	0	703902	356287	0	99673.1	2.29576e+07	0	113.937	11976.7	549750	1.04784e+06	610304	14053.2	3.81546e+06	1.17209e+06	2.8766e+06	0	269161	455817	600074	7.46208e+07	0	83003.5	7.44901e+07	47640.6
1901	156472	422324	506060	0	0	199647	0	0	0	2.48997e+06	0	419.67	850250	594890	0	6607.06	698.735	4.49091e+06	1226.42	375009	163576	168929	10418.3	874042	0	719344	364212	0	102575	2.34682e+07	0	116.471	12239.4	558114	1.07835e+06	628074	14462.3	3.89916e+06	1.20622e+06	2.91803e+06	0	276998	469088	613422	7.62578e+07	0	84824.4	7.61242e+07	48685.7
1902	159904	428749	520794	0	0	205459	0	0	0	2.54535e+06	0	429.005	870120	603941	0	6754.02	714.064	4.58943e+06	1253.7	381057	166065	171500	10650	899490	0	735124	372314	0	105562	2.39903e+07	0	119.062	12507.9	566605	1.10975e+06	646361	14883.4	3.98469e+06	1.24134e+06	2.96006e+06	0	285063	482746	627067	7.79306e+07	0	86685.2	7.77942e+07	49753.7
1903	163412	435272	535958	0	0	211442	0	0	0	2.60197e+06	0	438.547	890453	613130	0	6904.26	729.728	4.69011e+06	1281.59	387203	168591	174109	10886.9	925679	0	751251	380595	0	108635	2.45239e+07	0	121.71	12782.3	575226	1.14206e+06	665180	15316.8	4.07211e+06	1.27748e+06	3.00269e+06	0	293363	496802	641015	7.96402e+07	0	88586.8	7.95008e+07	50845.2
1904	166997	441895	551562	0	0	217598	0	0	0	2.65985e+06	0	448.302	911262	622459	0	7057.84	745.736	4.79299e+06	1310.09	393448	171156	176758	11129.1	952631	0	767731	389061	0	111798	2.50694e+07	0	124.417	13062.7	583978	1.17531e+06	684547	15762.7	4.16144e+06	1.31467e+06	3.04594e+06	0	301904	511266	655274	8.13873e+07	0	90530.2	8.12448e+07	51960.6
1905	170660	448618	567622	0	0	223933	0	0	0	2.71902e+06	0	458.274	932557	631929	0	7214.83	762.096	4.89814e+06	1339.23	399794	173761	179447	11376.6	980368	0	784573	397715	0	115053	2.5627e+07	0	127.185	13349.3	592863	1.20953e+06	704479	16221.7	4.25273e+06	1.35295e+06	3.08981e+06	0	310695	526152	669850	8.31727e+07	0	92516.2	8.30271e+07	53100.5
1906	174404	455444	584148	0	0	230453	0	0	0	2.7795e+06	0	468.468	954350	641544	0	7375.31	778.814	5.00559e+06	1369.02	406242	176404	182177	11629.7	1.00891e+06	0	801784	406562	0	118403	2.61971e+07	0	130.014	13642.1	601883	1.24475e+06	724990	16694	4.34602e+06	1.39234e+06	3.13431e+06	0	319741	541472	684750	8.49973e+07	0	94545.7	8.48485e+07	54265.3
1907	178230	462373	601156	0	0	237163	0	0	0	2.84132e+06	0	478.888	976652	651305	0	7539.37	795.899	5.1154e+06	1399.48	412794	179088	184949	11888.4	1.03829e+06	0	819373	415606	0	121851	2.67798e+07	0	132.906	13941.4	611040	1.28099e+06	746099	17180	4.44136e+06	1.43288e+06	3.17945e+06	0	329050	557237	699981	8.68619e+07	0	96619.8	8.67098e+07	55455.8
1908	182140	469408	618660	0	0	244068	0	0	0	2.90453e+06	0	489.541	999476	661214	0	7707.07	813.359	5.22762e+06	1430.61	419452	181813	187763	12152.8	1.06852e+06	0	837348	424850	0	125398	2.73755e+07	0	135.862	14247.2	620337	1.31829e+06	767822	17680.2	4.53879e+06	1.4746e+06	3.22525e+06	0	338631	573462	715551	8.87674e+07	0	98739.3	8.8612e+07	56672.3
1909	186136	476550	636672	0	0	251175	0	0	0	2.96913e+06	0	500.43	1.02283e+06	671274	0	7878.51	831.201	5.34229e+06	1462.43	426217	184579	190620	12423.1	1.09963e+06	0	855717	434301	0	129050	2.79844e+07	0	138.884	14559.8	629775	1.35667e+06	790178	18195	4.63836e+06	1.51754e+06	3.2717e+06	0	348490	590158	731468	9.07147e+07	0	100905	9.05558e+07	57915.5
1910	190219	483800	655210	0	0	258488	0	0	0	3.03518e+06	0	511.561	1.04673e+06	681487	0	8053.75	849.435	5.45949e+06	1494.96	433092	187387	193520	12699.5	1.13165e+06	0	874489	443961	0	132807	2.86069e+07	0	141.974	14879.2	639357	1.39617e+06	813184	18724.8	4.74011e+06	1.56172e+06	3.31882e+06	0	358637	607341	747739	9.27047e+07	0	103119	9.25424e+07	59186
1911	194392	491161	674287	0	0	266014	0	0	0	3.10269e+06	0	522.94	1.0712e+06	691856	0	8232.9	868.07	5.57925e+06	1528.21	440077	190238	196464	12982	1.16459e+06	0	893673	453836	0	136674	2.92432e+07	0	145.132	15205.6	649085	1.43682e+06	836861	19270	4.8441e+06	1.60719e+06	3.36662e+06	0	369079	625024	764371	9.47384e+07	0	105381	9.45725e+07	60484.4
1912	198656	498634	693919	0	0	273759	0	0	0	3.17171e+06	0	534.573	1.09623e+06	702382	0	8416.03	887.113	5.70165e+06	1562.2	447175	193133	199454	13270.7	1.1985e+06	0	913277	463931	0	140653	2.98937e+07	0	148.36	15539.1	658960	1.47866e+06	861227	19831	4.95036e+06	1.65399e+06	3.41511e+06	0	379825	643223	781374	9.68167e+07	0	107693	9.66472e+07	61811.3
1913	203014	506220	714123	0	0	281730	0	0	0	3.24226e+06	0	546.464	1.12185e+06	713068	0	8603.24	906.573	5.82673e+06	1596.95	454387	196071	202488	13565.9	1.2334e+06	0	933312	474251	0	144748	3.05587e+07	0	151.66	15880	668986	1.52171e+06	886302	20408.4	5.05896e+06	1.70214e+06	3.4643e+06	0	390884	661951	798754	9.89405e+07	0	110055	9.87673e+07	63167.2
1914	207468	513922	734915	0	0	289933	0	0	0	3.31438e+06	0	558.619	1.14806e+06	723917	0	8794.6	926.461	5.95455e+06	1632.48	461716	199054	205569	13867.7	1.26931e+06	0	953786	484800	0	148963	3.12384e+07	0	155.034	16228.4	679164	1.56601e+06	912108	21002.6	5.16994e+06	1.7517e+06	3.51419e+06	0	402265	681224	816522	1.01111e+08	0	112470	1.00934e+08	64552.9
1915	212019	521741	756313	0	0	298374	0	0	0	3.3881e+06	0	571.045	1.17489e+06	734932	0	8990.23	946.785	6.08517e+06	1668.79	469163	202083	208697	14176.2	1.30627e+06	0	974710	495584	0	153300	3.19333e+07	0	158.482	16584.4	689498	1.61161e+06	938664	21614.1	5.28335e+06	1.80271e+06	3.5648e+06	0	413977	701058	834684	1.03329e+08	0	114937	1.03148e+08	65969.1
1916	216670	529680	778334	0	0	307062	0	0	0	3.46347e+06	0	583.747	1.20235e+06	746113	0	9190.21	967.555	6.21866e+06	1705.91	476730	205158	211872	14491.5	1.3443e+06	0	996092	506608	0	157763	3.26436e+07	0	162.007	16948.2	699988	1.65853e+06	965994	22243.4	5.39925e+06	1.85519e+06	3.61615e+06	0	426030	721470	853251	1.05596e+08	0	117458	1.05411e+08	67416.2
1917	221423	537738	800995	0	0	316002	0	0	0	3.54051e+06	0	596.732	1.23044e+06	757465	0	9394.63	988.78	6.35508e+06	1743.85	484419	208279	215095	14813.8	1.38344e+06	0	1.01794e+06	517877	0	162357	3.33697e+07	0	165.611	17320	710638	1.70682e+06	994120	22891.1	5.5177e+06	1.90921e+06	3.66823e+06	0	438434	742476	872230	1.07912e+08	0	120035	1.07723e+08	68895.2
1918	226281	545920	824317	0	0	325203	0	0	0	3.61926e+06	0	610.005	1.2592e+06	768989	0	9603.6	1010.47	6.4945e+06	1782.64	492232	211448	218368	15143.4	1.42372e+06	0	1.04027e+06	529396	0	167084	3.4112e+07	0	169.295	17700	721450	1.75652e+06	1.02306e+06	23557.6	5.63874e+06	1.9648e+06	3.72106e+06	0	451200	764094	891632	1.1028e+08	0	122668	1.10087e+08	70406.5
1919	231245	554226	848318	0	0	334671	0	0	0	3.69977e+06	0	623.574	1.28862e+06	780689	0	9817.22	1032.64	6.63697e+06	1822.3	500171	214665	221690	15480.2	1.46517e+06	0	1.0631e+06	541172	0	171949	3.48707e+07	0	173.061	18088.2	732427	1.80766e+06	1.05285e+06	24243.5	5.76244e+06	2.022e+06	3.77466e+06	0	464337	786341	911465	1.12699e+08	0	125359	1.12502e+08	71951
1920	236317	562658	873017	0	0	344415	0	0	0	3.78206e+06	0	637.445	1.31874e+06	792567	0	10035.6	1055.29	6.78256e+06	1862.83	508238	217931	225063	15824.5	1.50783e+06	0	1.08642e+06	553210	0	176955	3.56464e+07	0	176.91	18485.1	743570	1.86029e+06	1.08351e+06	24949.3	5.88885e+06	2.08088e+06	3.82902e+06	0	477856	809236	931740	1.15171e+08	0	128109	1.14969e+08	73529.4
1921	241502	571219	898436	0	0	354443	0	0	0	3.86619e+06	0	651.624	1.34956e+06	804626	0	10258.8	1078.44	6.93135e+06	1904.27	516435	221247	228487	16176.5	1.55173e+06	0	1.11025e+06	565515	0	182107	3.64393e+07	0	180.845	18890.6	754883	1.91446e+06	1.11505e+06	25675.8	6.01803e+06	2.14146e+06	3.88417e+06	0	491770	832798	952465	1.17698e+08	0	130920	1.17492e+08	75142.5
1922	246799	579910	924594	0	0	364763	0	0	0	3.95219e+06	0	666.119	1.38109e+06	816868	0	10487	1102.1	7.08341e+06	1946.63	524765	224613	231964	16536.4	1.59691e+06	0	1.1346e+06	578094	0	187410	3.72499e+07	0	184.868	19305	766369	1.9702e+06	1.14752e+06	26423.3	6.15005e+06	2.20381e+06	3.94011e+06	0	506088	857045	973652	1.2028e+08	0	133792	1.20069e+08	76790.9
1923	252214	588733	951515	0	0	375384	0	0	0	4.0401e+06	0	680.936	1.41337e+06	829296	0	10720.3	1126.28	7.2388e+06	1989.93	533228	228030	235493	16904.2	1.64341e+06	0	1.15949e+06	590953	0	192866	3.80784e+07	0	188.98	19728.5	778028	2.02756e+06	1.18093e+06	27192.7	6.28497e+06	2.26798e+06	3.99686e+06	0	520823	881999	995309	1.22918e+08	0	136727	1.22703e+08	78475.4
1924	257746	597690	979219	0	0	386313	0	0	0	4.12997e+06	0	696.082	1.4464e+06	841914	0	10958.8	1150.98	7.3976e+06	2034.19	541829	231500	239076	17280.2	1.69126e+06	0	1.18493e+06	604098	0	198482	3.89254e+07	0	193.184	20161.3	789866	2.08659e+06	1.21531e+06	27984.4	6.42284e+06	2.33401e+06	4.05443e+06	0	535987	907679	1.01745e+06	1.25615e+08	0	139726	1.25395e+08	80197
1925	263401	606784	1.00773e+06	0	0	397561	0	0	0	4.22184e+06	0	711.566	1.4802e+06	854723	0	11202.5	1176.23	7.55988e+06	2079.44	550568	235022	242713	17664.6	1.7405e+06	0	1.21092e+06	617536	0	204261	3.97913e+07	0	197.481	20603.5	801883	2.14735e+06	1.2507e+06	28799.2	6.56374e+06	2.40197e+06	4.11282e+06	0	551593	934107	1.04008e+06	1.2837e+08	0	142791	1.28146e+08	81956.3
1926	269179	616016	1.03707e+06	0	0	409136	0	0	0	4.31574e+06	0	727.394	1.51479e+06	867727	0	11451.7	1202.04	7.72572e+06	2125.69	559448	238598	246406	18057.5	1.79118e+06	0	1.23749e+06	631272	0	210208	4.06764e+07	0	201.874	21055.5	814084	2.20987e+06	1.28711e+06	29637.7	6.70773e+06	2.47191e+06	4.17206e+06	0	567653	961304	1.06322e+06	1.31186e+08	0	145924	1.30957e+08	83754.2
1927	275084	625388	1.06727e+06	0	0	421049	0	0	0	4.41174e+06	0	743.574	1.55019e+06	880929	0	11706.4	1228.41	7.8952e+06	2172.98	568471	242228	250155	18459.2	1.84333e+06	0	1.26464e+06	645314	0	216328	4.15812e+07	0	206.364	21517.4	826470	2.27421e+06	1.32459e+06	30500.6	6.85488e+06	2.54388e+06	4.23215e+06	0	584181	989293	1.08687e+06	1.34064e+08	0	149125	1.3383e+08	85591.5
1928	281118	634903	1.09834e+06	0	0	433308	0	0	0	4.50988e+06	0	760.113	1.58641e+06	894332	0	11966.8	1255.35	8.0684e+06	2221.31	577639	245913	253961	18869.8	1.897e+06	0	1.29238e+06	659668	0	222627	4.25061e+07	0	210.954	21989.4	839044	2.34043e+06	1.36316e+06	31388.7	7.00526e+06	2.61794e+06	4.2931e+06	0	601190	1.0181e+06	1.11104e+06	1.37005e+08	0	152396	1.36765e+08	87469.1
1929	287285	644563	1.13032e+06	0	0	445924	0	0	0	4.61019e+06	0	777.021	1.62349e+06	907939	0	12233	1282.89	8.2454e+06	2270.72	586956	249655	257825	19289.5	1.95223e+06	0	1.32073e+06	674342	0	229109	4.34516e+07	0	215.647	22471.8	851810	2.40857e+06	1.40285e+06	32302.6	7.15893e+06	2.69417e+06	4.35493e+06	0	618694	1.04774e+06	1.13576e+06	1.40011e+08	0	155739	1.39766e+08	89387.9
1930	293588	654369	1.16323e+06	0	0	458907	0	0	0	4.71274e+06	0	794.305	1.66142e+06	921753	0	12505.1	1311.03	8.42628e+06	2321.23	596423	253453	261748	19718.6	2.00907e+06	0	1.3497e+06	689342	0	235779	4.44181e+07	0	220.444	22964.8	864770	2.4787e+06	1.44369e+06	33243.1	7.31598e+06	2.77261e+06	4.41766e+06	0	636707	1.07825e+06	1.16102e+06	1.43082e+08	0	159156	1.42832e+08	91348.9
1931	300028	664325	1.1971e+06	0	0	472269	0	0	0	4.81757e+06	0	811.973	1.70025e+06	935777	0	12783.3	1339.8	8.61113e+06	2372.86	606042	257309	265730	20157.2	2.06757e+06	0	1.37931e+06	704675	0	242644	4.54062e+07	0	225.347	23468.6	877927	2.55087e+06	1.48572e+06	34211	7.47647e+06	2.85334e+06	4.48128e+06	0	655246	1.10964e+06	1.18684e+06	1.46221e+08	0	162647	1.45965e+08	93352.8
1932	306610	674433	1.23195e+06	0	0	486019	0	0	0	4.92473e+06	0	830.035	1.73998e+06	950015	0	13067.6	1369.19	8.80003e+06	2425.65	615817	261224	269773	20605.6	2.12777e+06	0	1.40957e+06	720350	0	249709	4.64162e+07	0	230.36	23983.4	891284	2.62514e+06	1.52898e+06	35207.1	7.64048e+06	2.93641e+06	4.54583e+06	0	674324	1.14195e+06	1.21324e+06	1.49429e+08	0	166215	1.49167e+08	95400.7
1933	313336	684694	1.26782e+06	0	0	500170	0	0	0	5.03428e+06	0	848.498	1.78064e+06	964469	0	13358.3	1399.22	8.99308e+06	2479.6	625749	265198	273878	21063.9	2.18972e+06	0	1.44049e+06	736373	0	256979	4.74486e+07	0	235.484	24509.5	904845	2.70157e+06	1.5735e+06	36232.2	7.80809e+06	3.02191e+06	4.6113e+06	0	693957	1.1752e+06	1.24023e+06	1.52707e+08	0	169861	1.52439e+08	97493.5
1934	320210	695111	1.30473e+06	0	0	514733	0	0	0	5.14626e+06	0	867.372	1.82226e+06	979143	0	13655.4	1429.92	9.19036e+06	2534.76	635842	269233	278045	21532.5	2.25347e+06	0	1.47209e+06	752753	0	264462	4.85041e+07	0	240.722	25047.2	918611	2.78023e+06	1.61931e+06	37287.1	7.97938e+06	3.1099e+06	4.67771e+06	0	714162	1.20941e+06	1.26782e+06	1.56057e+08	0	173588	1.55783e+08	99632.2
1935	327234	705687	1.34272e+06	0	0	529720	0	0	0	5.26073e+06	0	886.665	1.86484e+06	994040	0	13959.2	1461.29	9.39197e+06	2591.14	646097	273330	282275	22011.4	2.31908e+06	0	1.50439e+06	769497	0	272162	4.9583e+07	0	246.076	25596.7	932588	2.86118e+06	1.66646e+06	38372.7	8.15442e+06	3.20044e+06	4.74508e+06	0	734956	1.24463e+06	1.29602e+06	1.5948e+08	0	177396	1.59201e+08	101818
1936	334413	716424	1.38182e+06	0	0	545143	0	0	0	5.37775e+06	0	906.388	1.90842e+06	1.00916e+06	0	14269.7	1493.34	9.598e+06	2648.78	656518	277488	286570	22501	2.38661e+06	0	1.53739e+06	786613	0	280086	5.06859e+07	0	251.55	26158.2	946777	2.94448e+06	1.71498e+06	39490	8.33331e+06	3.29363e+06	4.81343e+06	0	756355	1.28086e+06	1.32485e+06	1.62979e+08	0	181287	1.62693e+08	104051
1937	341749	727324	1.42205e+06	0	0	561016	0	0	0	5.49737e+06	0	926.55	1.95302e+06	1.02452e+06	0	14587.1	1526.1	9.80856e+06	2707.7	667107	281710	290930	23001.6	2.45609e+06	0	1.57111e+06	804111	0	288241	5.18134e+07	0	257.146	26732	961181	3.03021e+06	1.76492e+06	40639.8	8.51612e+06	3.38952e+06	4.88275e+06	0	778376	1.31816e+06	1.35432e+06	1.66554e+08	0	185264	1.66262e+08	106334
1938	349246	738390	1.46345e+06	0	0	577350	0	0	0	5.61965e+06	0	947.16	1.99866e+06	1.04011e+06	0	14911.6	1559.58	1.00237e+07	2767.92	677866	285996	295356	23513.2	2.52761e+06	0	1.60558e+06	821997	0	296633	5.29659e+07	0	262.865	27318.5	975805	3.11844e+06	1.8163e+06	41823	8.70294e+06	3.48821e+06	4.95308e+06	0	801039	1.35654e+06	1.38444e+06	1.70208e+08	0	189328	1.6991e+08	108667
1939	356907	749624	1.50606e+06	0	0	594160	0	0	0	5.74466e+06	0	968.228	2.04536e+06	1.05593e+06	0	15243.3	1593.79	1.02436e+07	2829.49	688799	290347	299850	24036.2	2.6012e+06	0	1.6408e+06	840281	0	305270	5.4144e+07	0	268.713	27917.7	990652	3.20924e+06	1.86919e+06	43040.8	8.89386e+06	3.58977e+06	5.02442e+06	0	824362	1.39603e+06	1.41524e+06	1.73942e+08	0	193482	1.73637e+08	111051
1940	364737	761030	1.54991e+06	0	0	611459	0	0	0	5.87244e+06	0	989.765	2.09316e+06	1.072e+06	0	15582.3	1628.76	1.04683e+07	2892.43	699909	294765	304412	24570.9	2.67694e+06	0	1.6768e+06	858972	0	314158	5.53484e+07	0	274.69	28530.2	1.00572e+06	3.30268e+06	1.92361e+06	44293.9	9.08896e+06	3.69429e+06	5.09678e+06	0	848364	1.43668e+06	1.44672e+06	1.77757e+08	0	197726	1.77446e+08	113487
1941	372738	772608	1.59504e+06	0	0	629263	0	0	0	6.00306e+06	0	1011.78	2.14208e+06	1.08831e+06	0	15929	1664.49	1.0698e+07	2956.77	711197	299250	309043	25117.4	2.75488e+06	0	1.71358e+06	878079	0	323305	5.65796e+07	0	280.8	29156.1	1.02103e+06	3.39884e+06	1.97962e+06	45583.6	9.28835e+06	3.80186e+06	5.17019e+06	0	873065	1.47851e+06	1.4789e+06	1.81657e+08	0	202064	1.81339e+08	115976
1942	380915	784363	1.64148e+06	0	0	647584	0	0	0	6.13659e+06	0	1034.29	2.19213e+06	1.10486e+06	0	16283.3	1701	1.09327e+07	3022.54	722668	303803	313745	25676.1	2.83509e+06	0	1.75117e+06	897611	0	332718	5.78381e+07	0	287.046	29795.7	1.03656e+06	3.4978e+06	2.03725e+06	46910.8	9.49211e+06	3.91255e+06	5.24465e+06	0	898485	1.52156e+06	1.5118e+06	1.85642e+08	0	206496	1.85317e+08	118520
1943	389271	796297	1.68928e+06	0	0	666439	0	0	0	6.2731e+06	0	1057.29	2.24336e+06	1.12167e+06	0	16645.5	1738.32	1.11725e+07	3089.77	734324	308425	318519	26247.3	2.91763e+06	0	1.78959e+06	917577	0	342406	5.91247e+07	0	293.431	30449.3	1.05233e+06	3.59964e+06	2.09657e+06	48276.6	9.70034e+06	4.02647e+06	5.32019e+06	0	924645	1.56586e+06	1.54542e+06	1.89714e+08	0	211026	1.89382e+08	121120
1944	397811	808412	1.73846e+06	0	0	685843	0	0	0	6.41263e+06	0	1080.81	2.29579e+06	1.13874e+06	0	17015.7	1776.45	1.14176e+07	3158.5	746167	313117	323365	26831.1	3.00258e+06	0	1.82884e+06	937988	0	352375	6.04398e+07	0	299.958	31117.3	1.06834e+06	3.70445e+06	2.15761e+06	49682.2	9.91313e+06	4.1437e+06	5.39682e+06	0	951567	1.61145e+06	1.5798e+06	1.93876e+08	0	215656	1.93537e+08	123778
1945	406537	820712	1.78908e+06	0	0	705812	0	0	0	6.55527e+06	0	1104.85	2.34944e+06	1.15607e+06	0	17394.2	1815.42	1.16681e+07	3228.76	758202	317881	328285	27427.9	3.09e+06	0	1.86896e+06	958852	0	362635	6.17842e+07	0	306.63	31799.9	1.0846e+06	3.8123e+06	2.22043e+06	51128.8	1.01306e+07	4.26435e+06	5.47455e+06	0	979273	1.65837e+06	1.61494e+06	1.98129e+08	0	220387	1.97782e+08	126493
1946	415456	833199	1.84117e+06	0	0	726362	0	0	0	6.70109e+06	0	1129.43	2.40434e+06	1.17365e+06	0	17781.1	1855.24	1.1924e+07	3300.58	770431	322718	333279	28038	3.17997e+06	0	1.90996e+06	980181	0	373193	6.31585e+07	0	313.451	32497.5	1.1011e+06	3.9233e+06	2.28508e+06	52617.4	1.03528e+07	4.38851e+06	5.55339e+06	0	1.00779e+06	1.70666e+06	1.65086e+06	2.02476e+08	0	225221	2.02121e+08	129268
1947	424570	845875	1.89477e+06	0	0	747511	0	0	0	6.85015e+06	0	1154.55	2.46053e+06	1.19151e+06	0	18176.7	1895.94	1.21856e+07	3374	782857	327628	338350	28661.7	3.27256e+06	0	1.95186e+06	1.00198e+06	0	384059	6.45634e+07	0	320.423	33210.4	1.11785e+06	4.03753e+06	2.35162e+06	54149.4	1.05799e+07	4.51628e+06	5.63338e+06	0	1.03713e+06	1.75635e+06	1.68758e+06	2.06917e+08	0	230162	2.06555e+08	132104
1948	433883	858745	1.94994e+06	0	0	769275	0	0	0	7.00252e+06	0	1180.23	2.51803e+06	1.20964e+06	0	18581	1937.54	1.24529e+07	3449.05	795483	332613	343498	29299.2	3.36784e+06	0	1.99468e+06	1.02427e+06	0	395241	6.59996e+07	0	327.551	33938.9	1.13486e+06	4.15509e+06	2.42009e+06	55726	1.0812e+07	4.64778e+06	5.71451e+06	0	1.06732e+06	1.80748e+06	1.72512e+06	2.11456e+08	0	235211	2.11086e+08	135001
1949	443402	871811	2.00672e+06	0	0	791673	0	0	0	7.15828e+06	0	1206.49	2.57687e+06	1.22804e+06	0	18994.3	1980.04	1.27261e+07	3525.77	808313	337673	348724	29951	3.4659e+06	0	2.03844e+06	1.04706e+06	0	406749	6.74676e+07	0	334.836	34683.4	1.15212e+06	4.27607e+06	2.49055e+06	57348.5	1.10492e+07	4.7831e+06	5.79682e+06	0	1.0984e+06	1.86011e+06	1.7635e+06	2.16095e+08	0	240371	2.15717e+08	137963
1950	453129	885075	2.06514e+06	0	0	814723	0	0	0	7.31751e+06	0	1233.32	2.63709e+06	1.24673e+06	0	19416.8	2023.48	1.30053e+07	3604.19	821350	342811	354030	30617.2	3.56681e+06	0	2.08316e+06	1.07035e+06	0	418592	6.89684e+07	0	342.284	35444.3	1.16965e+06	4.40057e+06	2.56306e+06	59018.3	1.12916e+07	4.92237e+06	5.88031e+06	0	1.13038e+06	1.91427e+06	1.80272e+06	2.20836e+08	0	245644	2.20449e+08	140990
1951	463069	898541	2.12527e+06	0	0	838445	0	0	0	7.48028e+06	0	1260.76	2.69871e+06	1.2657e+06	0	19848.7	2067.87	1.32906e+07	3684.36	834598	348026	359416	31298.2	3.67066e+06	0	2.12886e+06	1.09415e+06	0	430779	7.05025e+07	0	349.898	36221.8	1.18745e+06	4.52869e+06	2.63769e+06	60736.7	1.15393e+07	5.06568e+06	5.965e+06	0	1.16329e+06	1.97e+06	1.84282e+06	2.2568e+08	0	251033	2.25285e+08	144082
1952	473227	912212	2.18715e+06	0	0	862857	0	0	0	7.64667e+06	0	1288.8	2.76178e+06	1.28495e+06	0	20290.2	2113.23	1.35821e+07	3766.32	848059	353321	364885	31994.4	3.77754e+06	0	2.17556e+06	1.11849e+06	0	443322	7.20707e+07	0	357.681	37016.5	1.20552e+06	4.66055e+06	2.71449e+06	62505.1	1.17925e+07	5.21318e+06	6.05091e+06	0	1.19716e+06	2.02736e+06	1.88381e+06	2.30631e+08	0	256540	2.30227e+08	147243
1953	483609	926091	2.25083e+06	0	0	887979	0	0	0	7.81676e+06	0	1317.47	2.82632e+06	1.3045e+06	0	20741.5	2159.59	1.38801e+07	3850.1	861737	358697	370436	32706.1	3.88752e+06	0	2.22328e+06	1.14337e+06	0	456230	7.36739e+07	0	365.637	37828.5	1.22386e+06	4.79625e+06	2.79352e+06	64324.9	1.20512e+07	5.36496e+06	6.13806e+06	0	1.23202e+06	2.08639e+06	1.92572e+06	2.3569e+08	0	262167	2.35278e+08	150473
1954	494218	940181	2.31637e+06	0	0	913834	0	0	0	7.99063e+06	0	1346.77	2.89237e+06	1.32435e+06	0	21202.9	2206.96	1.41846e+07	3935.74	875635	364155	376072	33433.6	4.00071e+06	0	2.27205e+06	1.1688e+06	0	469513	7.53126e+07	0	373.771	38658.3	1.24248e+06	4.93589e+06	2.87486e+06	66197.8	1.23155e+07	5.52117e+06	6.22647e+06	0	1.26789e+06	2.14714e+06	1.96855e+06	2.40861e+08	0	267919	2.40439e+08	153774
1955	505059	954485	2.38381e+06	0	0	940441	0	0	0	8.16837e+06	0	1376.73	2.95996e+06	1.3445e+06	0	21674.5	2255.38	1.44957e+07	4023.28	889758	369695	381794	34177.3	4.1172e+06	0	2.3219e+06	1.1948e+06	0	483183	7.69879e+07	0	382.085	39506.4	1.26138e+06	5.07961e+06	2.95856e+06	68125.2	1.25857e+07	5.68192e+06	6.31615e+06	0	1.30481e+06	2.20965e+06	2.01234e+06	2.46145e+08	0	273796	2.45714e+08	157148
1956	516139	969007	2.45322e+06	0	0	967822	0	0	0	8.35007e+06	0	1407.36	3.02913e+06	1.36496e+06	0	22156.7	2304.85	1.48137e+07	4112.77	904109	375320	387603	34937.5	4.23707e+06	0	2.37283e+06	1.22138e+06	0	497252	7.87004e+07	0	390.584	40373.1	1.28057e+06	5.2275e+06	3.0447e+06	70108.7	1.28618e+07	5.84735e+06	6.40712e+06	0	1.3428e+06	2.27399e+06	2.0571e+06	2.51544e+08	0	279802	2.51104e+08	160595
1957	527462	983750	2.52464e+06	0	0	996001	0	0	0	8.53581e+06	0	1438.66	3.09992e+06	1.38572e+06	0	22649.5	2355.41	1.51387e+07	4204.26	918691	381030	393500	35714.7	4.36044e+06	0	2.42489e+06	1.24855e+06	0	511730	8.0451e+07	0	399.272	41258.7	1.30006e+06	5.3797e+06	3.13335e+06	72150	1.31439e+07	6.0176e+06	6.4994e+06	0	1.38189e+06	2.3402e+06	2.10286e+06	2.57062e+08	0	285940	2.56612e+08	164118
1958	539033	998718	2.59815e+06	0	0	1.025e+06	0	0	0	8.72568e+06	0	1470.66	3.17236e+06	1.40681e+06	0	23153.3	2407.09	1.54708e+07	4297.78	933508	386827	399487	36509.1	4.4874e+06	0	2.47808e+06	1.27632e+06	0	526629	8.22405e+07	0	408.153	42163.8	1.31984e+06	5.53634e+06	3.22458e+06	74250.7	1.34323e+07	6.19281e+06	6.59301e+06	0	1.42213e+06	2.40833e+06	2.14964e+06	2.62702e+08	0	292213	2.62242e+08	167718
1959	550857	1.01391e+06	2.6738e+06	0	0	1.05484e+06	0	0	0	8.91977e+06	0	1503.37	3.24649e+06	1.42821e+06	0	23668.3	2459.89	1.58102e+07	4393.38	948564	392713	405565	37321.2	4.61805e+06	0	2.53244e+06	1.30471e+06	0	541962	8.40698e+07	0	417.232	43088.8	1.33992e+06	5.69753e+06	3.31847e+06	76412.6	1.37269e+07	6.37312e+06	6.68796e+06	0	1.46354e+06	2.47846e+06	2.19745e+06	2.68465e+08	0	298623	2.67995e+08	171398
1960	562942	1.02934e+06	2.75165e+06	0	0	1.08556e+06	0	0	0	9.11818e+06	0	1536.82	3.32236e+06	1.44994e+06	0	24194.8	2513.85	1.6157e+07	4491.1	963864	398688	411736	38151.4	4.75251e+06	0	2.588e+06	1.33373e+06	0	557742	8.59399e+07	0	426.513	44034	1.3603e+06	5.86342e+06	3.41509e+06	78637.4	1.40281e+07	6.55868e+06	6.78429e+06	0	1.50615e+06	2.55062e+06	2.24633e+06	2.74354e+08	0	305174	2.73874e+08	175158
1961	575291	1045000	2831764			1117164				9321000		1571	3400000	1472000		24733	2569	16511468	4591	979409	404754	418000	39000	4890882		2644771	1363400		573981	87851504		436	45000	1381000	6034141	3514519	80927	14335810	6749640	6882000		1550000	2624881	2296298	280372493	0	311869	279881624	179000
1962	582568	881000	2897843			1149735				8405000		1547	3275000	1337000		24933	2568	16895224	5368	972392	397007	410000	39000	4896384		2688683	1378689		576056	88711603		443	45000	1381000	6116626	3557875	82121	14178366	6740921	6457000		1560000	2688208	2398721	282194107	19075	256985	281737047	181000
1963	589937	1052000	2965463			1183256				7862000		1524	3155000	1373000		25134	2566	17287900	5245	1.02552e+06	336972	348000	40000	4901892		2733324	1394149		578139	89580128		450	45000	1381000	6200238	3601766	82216	14022651	6732213	6031000		1590000	2753064	2505323	284035865	46842	202553	283592470	194000
1964	597399	1347000	3034661			1217754				8348000		1501	3030000	1055000		25338	2565	17689704	5423	1.08667e+06	311796	322000	45000	4907407		2778706	1409783		580229	90457150		457	50000	1440000	6284994	3646198	80811	13868646	6723516	5632000		1620000	2819485	2616269	285852173	62016	170264	285447893	172000
1965	604956	1442000	3105473			1253258				8522000		1479	2915000	1585000		25542	2564	18100844	5701	1.05359e+06	288556	298000	50000	4912927		2824842	1425592		582327	91342759		464	50000	1278000	6370908	3691179	80507	13716333	6714830	5222000		1660000	2887508	2731728	287717368	79596	135456	287303316	199000
1966	612609	1183000	3177938			1289798				2984703		1457	2500000	1554000		25749	2563	18521542	5878	1.01951e+06	227553	235000	55000	4918454		2871743	1441578		584432	92237043		471	50000	1303000	6457996	3736714	81502	13565692	6706155	7408500		1690000	2957172	2851878	289502099	73483	98877	289158739	171000
1967	620357	967000	3252094			1327402				3025740		1435	2674888	1396000		25957	2562	18952016	5856	963370	231426	239000	60000	4923987		2919424	1457744		586545	93140081		479	55000	1303000	6546275	3782811	82597	13416706	6697492	7254000		1730000	3028517	2976903	291382087	76276	81649	291014162	210000
1968	628205	1300000	3327980			1366103				3067778		1414	2678000	1328000		26167	2560	19392496	5934	907232	218838	226000	60000	4929527		2967896	1474091		588666	94051955		487	55000	1196000	6635760	3829477	82693	13269357	6688840	7108500		1770000	3101583	3106991	293225003	86575	56936	292881492	200000
1969	636151	1663000	3405637			1405932				3108815		1392	2681777	1292000		26378	2559	19843212	5912	881168	211092	218000	65000	4935072		3017173	1490621		590794	94972762		494	60000	1113000	6726469	3876718	82788	13123625	6680199	4285000		1850000	3176411	3242342	295058311	89781	52727	294760803	155000
1970	644198	1679000	3485106			1446923				3151854		1372	2686000	1286000		26592	2558	20304406	5890	867133	236268	244000	65000	4940624		3067267	1507336		592930	95902582		502	7327	1100000	6818418	3924542	82884	12979494	6671569	4133000		1890000	3253046	3383161	297018876	87694	37009	296652173	242000
1971	671077	1608000	3681993			1461916				3193893		1358	2689111	1202000		26838	2545	20996166	5949	866131	402817	416000	65000	4985247		3097778	1525583		590861	96560743		522	7506	1117000	6964052	3851355	86412	13212021	6694295	3651000		1930000	3325187	3987000	300986500	90364	13791	300535345	347000
1972	694438	1608000	3659655			1476088				3236932		1371	2692000	1067000		27551	2514	22034224	5943	855104	402817	416000	70000	4954253		3116136	1542068		575915	97168926		525	7342	1061000	7043902	3947576	89049	13394297	6733218	3383000		1980000	3373567	3875000	308035135	90640	12405	307496090	436000
1973	696978	1608000	3769757			1475679				3280971		1357	2694666	958000		27659	1857	22620216	5982	837059	402817	416000	66000	4944984		3191422	1560208		571151	97683967		546	7226	1001000	7201740	3918892	89816	13882208	6730998	4205000		2074000	3495960	3786000	310558114	89383	28811	310017920	422000
1974	703075	1608000	3846630			1521370				3324010		1342	2800000	1024000		28885	1927	22665164	6047	850091	210123	217000	68000	4943657		3255263	1578114		566922	98555265		542	7452	994000	7229218	3968913	91127	13862625	6665681	3480000		2172000	3517090	3987000	318539644	101750	23181	318055713	359000
1975	713910	1608000	3946547			1706759				3369051		1329	2800000	1025000		30168	2117	23327828	6050	824027	209155	216000	70000	5019199		3201320	1592080		588246	99707926		541	7831	991000	7358582	4026663	91460	13616062	6594399	3783000		2220000	3512887	4028000	319699653	107903	15964	319327786	248000
1976	717638	1608000	4011220			1792107				3413091		1309	2780000	963000		30383	2115	23760998	6069	826032	210123	217000	72000	5043312		3202476	1600202		587883	100659060		541	7889	1054000	7356897	4047308	92483	13066049	6786678	3928000		2268000	3555827	4230000	330678523	108346	13184	330326993	230000
1977	723423	1608000	4104665			1829390				3458132		1262	2780000	929000		30172	2185	24358556	5994	808990	209155	216000	74000	5027613		3269539	1614217		604352	101963830		548	8088	995000	7490741	4060763	93475	12793806	6737507	3720000		2319000	3618868	4574414	329077025	108746	501	328829778	138000
1978	724368	1608000	4164836			1855923				3503173		1243	2780000	1034000		29683	2278	24670364	5933	779919	220775	228000	77000	5044972		3444347	1630583		602542	103385953		569	8302	903000	7571432	4189215	91873	12130021	6596497	4254000		2371000	3694288	4743000	321779693	110383	2749	321572561	94000
1979	730238	1608000	4243520			1896780				3547213		1198	2780000	1413000		28908	2433	25020268	5817	782926	316637	327000	79000	5017154		3543144	1657033		611756	104614398		576	8384	853000	7608441	4306541	90282	11873753	6630755	4710000		2427000	3983296	4892000	319542563	110766	3033	319336764	92000
1980	730483	1608000	4389272			1928657				4094905		1180	2780000	1413000		28821	2546	25548956	5775	790946	321479	332000	79000	4996487		3616318	1685156		614719	105716475		587	8822	824000	7809949	4436463	83847	11622438	6585883	4840000		2485000	4128803	5125000	316442905	107502	3023	316246380	86000
1981	716954	1608000	4515412			1962673				3296613		1164	2820000	1413000		29468	2756	25664642	5836	810995	326320	337000	79000	4978632		3613080	1701797		618396	107585554		597	9379	1722000	7914371	4484868	83967	11253977	6479827	5560000		2547000	4226297	5150000	317269430	107689	2997	317093844	64900
1982	698253	1608000	4609660			1995304				3114533		1183	1900000	1413000		29453	2984	26009248	5871	835054	520951	538000	79000	5028462		3645700	1738437		623522	109139359		705	9524	1718000	7872688	4656216	84864	11168461	6611583	5751000		2613000	4288158	5319000	314644041	109775	3207	314463259	67800
1983	676493	1608000	4714173			2028010				3652614		1182	2300000	1413000		29182	3093	26281632	5887	804980	520951	538000	110000	5157708		3656081	1775248		617704	110949028		655	9659	1715000	8053200	4791993	84559	11214765	6663795	6308000		2680000	4254086	5845000	310348717	110241	3287	310156489	78700
1984	652140	1608000	4810849			2061972				4166284		1208	2700000	1413000		28505	3217	26525300	5863	853099	520951	538000	126000	5161288		3675651	1790857		617114	112203516		748	9843	1709000	8308251	4968195	86390	11278068	6729706	6662000		2860000	4334441	6215000	302937526	109238	6822	302752966	68500
1985	635854	1608000	4900806			2097688				4108064		1233	2393489	2440000		28458	3429	26790180	5863	870141	520951	538000	126000	5173382		3732579	1815919		619155	113303611		757	10015	1751000	8331000	5042578	87300	11377559	6762765	6708000		2925000	4253653	6323000	296976238	111292	6967	296795479	62500
1986	619850	1608000	5061523			2143531				3035235		1259	2594081	2517000		28467	3627	27026868	5751	808990	520951	538000	126000	5240154		3749304	1856304		621253	114365957		770	10145	1731000	8434934	5210028	89519	11491970	6777715	6902000		2990000	4397923	6586000	294649305	109255	7265	294469085	63700
1987	628363	1608000	5216030			2167227				3096327		1266	2814770	2504000		28534	3838	27257322	5746	865128	520951	538000	126000	5353520		3712627	1873602		620761	115713604		818	10320	886000	8661305	5358342	91207	11572272	6986817	6629000		3055000	4521039	6879000	290472742	106434	7304	290291504	67500
1988	641061	1608000	5387499			2203194				3849551		1213	3051433	2734000		28773	3904	27523272	5629	813000	553873	572000	126000	5404507		3778030	1888294		611014	117256637		831	10454	795000	8774914	5515872	93102	11317983	7264701	6289000		3055000	4461060	7127000	286134087	105161	7463	285964363	57100
1989	662668	1608000	5470653			2268878				3447439		1208	3298064	2680000		28640	4097	27765424	5581	813000	553873	572000	126000	5524776		3836123	1908689		603736	118556518		882	10581	1527000	8961290	5699829	95804	11251703	7388187	6150000		3055000	4508689	7169000	286891788	105789	7704	286744395	33900
1990	691216	1556000	5639620			2342007				3097050		1194	3545312	2613000		28817	4285	27742092	5658	813000	532570	550000	126000	5579160		3855112	1921379		603128	120300536		896	10693	1503000	9241999	5843576	99811	11228231	7647650	6169000		3055000	4615498	7699000	287335095	106433	7965	287194297	26400
1991	711747	1556000	5810128			2412874				3240051		1200	3786530	2437000		29238	4410	27875808	5693	813000	532570	550000	126000	5625505		3869728	1935526		602131	121747014		966	10742	1450000	9356953	5914528	103434	11176523	7886508	6681000		3055000	4670285	8194797	282820490	106748	8219	282686223	19300
1992	758676	1556000	5949453			2483879				3908746		1184	4020352	2994000		29590	4496	27922598	5762	813000	532570	550000	126000	5676375		3875221	1959183		602829	123250894		888	10990	1870000	9625190	5997578	108027	11107757	8086641	6388000		3250000	4804273	9016000	273743251	110159	8017	273606575	18500
1993	816089	538000	6150578			2744559				3498502		1151	4251357	3149000		29478	4602	27928152	5740	825000	532570	550000	126000	5737187		3872204	1979024		612869	124336483		955	11098	1710000	9907919	6183635	112658	11061842	8381785	6423000		3250000	4986899	9321000	264815687	104964	8415	264696308	6000
1994	880164	345500	6324009			2790763				4448173		1110	4490496	3259000		29825	3277	27923674	5699	809000	532570	550000	126000	5782932		3875639	1999080		617330	125477937		887	10024	887000	10186787	6475167	117665	11097631	8624359	5878000		3000000	5099095	9666000	256898198	91880	8601	256794517	3200
1995	947462	345500	6429825			2810266				3571250	62200	1117	4742499	3059000		30099	3421	27940264	5699	809000	484155	500000	126000	5827711		3888601	2021186		623598	126611834		950	10098	874000	10356823	6683918	122258	10986632	8722352	5319000		3000000	5198506	9700011	250749074	92589	8785	250635700	12000
1996	1019335	345500	6549969			2839907				3874679	62200	1119	5017892	3797000		30225	4984	27904236	5220	809000	484155	500000	126000	5859531		3919649	2045276		627466	127705210		905	11289	1185000	10489460	7023125	127142	10823082	8818516	5425000		2606000	5320887	10449000	245585912	107678	8918	245463216	6100
1997	1093711	345500	6713169			2902919				3977727	62200	1105	6957000	3423000		30182	5102	27866072	4906	809000	532570	550000	126000	5893853		3971899	2068039	910000	629902	128795519		984	11358	1179000	10634823	7205032	132053	10767747	8914826	5199000		2687000	5443676	10407000	240976012	108379	9422	240853511	4700
1998	1144995	340330	6824915			2982339				5176119	62200	1169	6892000	3175000	6200	30619	5267	27850996	4835	868000	532570	550000	126000	5882337		4065712	2091065	910000	627897	129939275		984	11372	1388333	10781856	7390207	136823	10520538	8957452	3041000		2687000	5593879	10415000	236092536	105445	9035	235973056	5000
1999	1209992	174000	6948087			3071098				3585913	62200	1196	6829000	3095000	6200	30869	5426	27842852	4578	1143500	550000	568000	126000	5895592		4142468	2116050	910000	630891	131167657		1008	11435	1101000	7228000	5252000	141870	10315636	9033388	2902000		2000000	5737619	10794000	231822084	104633	8953	231704198	4300
2000	1278715	324000	7074136			3163217				2993381	57400	1282	6774000	2860000	6400	31127	5590	27835888	5423	928200	550000		126000	5910329		4220796	2141914	950000	635448	132407621		1032	11532	2107000	7402000	5420000	147181	10119409	9111347	2927000		2000000	5885198	12131000	227626581	103829	8995	227508957	4800
2001	1314150	186600	7188295			3240601				3295933	42000	1331	6695000	2905000	6400	31343	5700	27798728	5377	947000	550000		126000	5937375		4283723	2162520	860000	639809	133428218		1070	11550	1635000	7402000	7951615	186000	9924319	9182669	2908000		2000000	6000676	12108000	223417000	102026	8863	223300111	6000
2002	1350626	222200	7304790			3320271				2798112	46000	1382	5520000	3036000	26400	31565	5813	27762752	5333	978000	550000		126000	5965969		4347714	2183753	1150000	644515	134473063		1110	11569	2187000	6009000	8095237	186000	9737332	9255659	2866000		2000000	6118605	12326139	219284407	100255	8734	219171418	4000
2003	1388176	221000	7423673			3402302				3589467	56000	1435	5890000	3336000	3200	31793	5928	27727946	5289	1096400	550000		126000	5996125		4412789	2205626	1215000	649570	135542476		1151	11590	2187000	6152000	8241433	186000	9558046	9330353	2843000		2000000	6239038	12712371	215243468	98515	8606	215121347	15000
2004	1426832	221000	7545003			3486773				5594013	59000	1491	5601000	3540000	3200	32027	6045	27694290	5245	1266000	600000		126000	6027859		4478967	2228150	1310000	654980	136636745		1194	11613	2909000	8040000	8390247	186000	9386078	9406789	2800000		2000000	6362032	13110709	211263286	96806	8481	211148399	9600
2005	1466629	221000	7668832			3573764				4380125	38700	1548	5601000	3685000	3200	32268	6164	27661784	5202	1340000	650000		126000	6061188		4546268	2251337	1362000	660750	113582000		1239	11637	2678000	10533000	8541727	186000	9221072	9485004	2874000		2000000	6487646	13113000	207367284	95126	8358	207251100	12700
2006	1498194	221000	7767081			3656066				4383078	63000	1586	5042000	4705000	3200	32418	6248	27584197	5161	1345000	670000		126000	6100554		4604149	2270060	1459000	665032	111230000		1267	11643	2885000	11060000	8680678	186000	9052642	9565824	2921000		2000000	6599653	13488000	203513241	93389	8225	203402427	9200
2007	1530522	350000	7866940			3740700				4293650	40000	1625	5181000	4796377	3200	32573	6333	27508000	5121	1345000	740000		126000	6141000		4662900	2289000	1339000	669000	113637000		1296	11700	2526000	11573000	8822000	186000	8891000	9648000	3209000		2000000	6713800	14216000	199734995	91700	8095	199628000	7200
2008	1563634	350000	7968439			3827738				4362429	1368000	1665	5059000	5023689	3200	32732	6419	27432955	5082	1345000	700000		126000	6184200		4723000	2309000	1440000	673900	113674000		1325	11700	2692000	12418300	8965300	186000	8735400	9732500	3140000		2000000	6830300	14955000	196028066	90000	7966	195924000	6100
2009	1597549	350000	8071609		0	3917258				4267153	1500000	1705	4828000	4583553	3200	32896	6506	27359263	5043	2093800	725000		126000	6228498		4783000	2329150	1329000	678556	104547000		1355	11668	2375000	12599731	9111143	186000	8586007	9818344	3000000		2000000	6948988	14621000	192390311	88367	7840	192291504	2600
2010	1641290	350000	8176480		0	4009338				4374522	1750000	1748	4853000	4549512	3200	32896	6595	27286834	5004	2291600	713525		126000	6274503		4845000	2349841	1418000	683295	107032000		1355	11679	2657000	12784959	9259292	186000	8442343	9905983	3211000		2000000	7070029	12655000	188823052	86754	7716	188728292	290
2011	1655317	1100000	8246177		0	4100538				4556000	2074000	1808	4862000	5065139	3200	33187	6680	27127819	4972	2291600	892753		126000	6317761		4897103	2367861	1495000	686401	113175000		1416	11672	2841000	12963077	9396845	186000	8299490	9992570	1442824		2000000	7183997	15998000	185430718	85207	7600	185337171	740
2012	1693939	1100000	8316690		0	4194293				3978000	2074000	1872	4745000	5189462	3200	33312	6767	26970764	4940	7443000	892753		126000	6362592		4950401	2386260	1418000	689538	119965000		1445	11666	2915785	13144921	5742896	186000	8162025	10080710	1442000		2000000	7300182	15998000	182102217	83689	7485	182008501	2542
2013	1725812	1100000	8388030		0	4290681				4595000	1546000	1872	4745000	4956972	422000	33441	6855	26815639	4909	7633000	892750		126000	6409015		5004420	2405041	1489000	692706	118123000		1476	11661	2778358	13330580	6007000	186000	8029699	10170432	4324773		2000000	7418635	16121789	178838839	82197	7372	178741127	8143
2014	1758409	1100000	8460208		0	4389785				4092800	1546000	2005	4745000	5058840	422000	33574	6944	26662413	4878	8244000	892750		126000	6457050		5059168	2424208	1347900	695906	121549000		1507	11657	2533660	13520146	5999000	186000	7902280	10261763	4638986		2000000	7539404	16121789	175626096	80732	7261	175533914	4189
2015	1791747	1100000	8533232		0	4491689				4451000	1546000	2075	4096284	4979064	422000	33711	7035	26511057	4847	8244000	892750		126000	6506720		5114657	2443766	1462270	699139	111707000		1539	11654	2848199	13713710	5999000	186000	7779547	10354732	4638980		2000000	7662541	16121789	172479956	79294	7151	172385749	7762
2016	1823797	1100000	8583772		0	4583131				4297000	1546000	2153	4044592	4589952	422000	33744	7107	26255531	4812	8438800	892750		126000	6536492		5154644	2455293	1501090	699218	122000000		1568	11650	2928212	13870233	5999000	186000	7637390	10425659	2050000		2000000	7766918	16121789	169261619	78004	7038	169169435	7142
2017	1856559	1100000	8634792		0	4676932				4072039	1546000	2233	4131815	4908713	422000	33779	7180	26003391	4777	9679100	892750		126000	6567527		5195086	2467042	1491300	699300	121012000		1598	11646	2989255	14029882	5999000	186000	7500297	10497823	1534000		2000000	7873254	16121789	166102612	76736	6927	166014124	4825
2018	1890051	1100000	8686297		0	4773161				4072039	1546000	2317	4090897	5243220	422000	33818	7253	25754580	4742	12356300	892750		126000	6599832		5235991	2479015	1555000	699385	123449000		1628	11643	2849214	14192725	5999000	186000	7368039	10571241	1173756		2000000	7981591	16121789	163006791	75489	6817	162918654	5831
2019	1924292	1100000	8738293		0	4871886				4072039	1546000	2403	4089101	5579035	422000	33859	7328	25509042	4708	11034200	892750		126000	6633414		5277362	2491212	1549000	699472	123299000		1659	11642	2709256	14358830	5999000	186000	7240400	10645933	1173756		2000000	8091974	16121789	159968682	74261	6709	159881881	5831
[truncated: 197 more columns]

## Sheet: WF_I
Wood fuel_import (m3/yr)
	Afghanistan	Albania	Algeria	American Samoa	Andorra	Angola	Anguilla	Antarctica	Antigua and Barbuda	Argentina	Armenia	Aruba	Australia	Austria	Azerbaijan	Bahamas	Bahrain	Bangladesh	Barbados	Belarus	Belgium	Belgium-Luxembourg	Belize	Benin	Bermuda	Bhutan	Bolivia (Plurinational State of)	Bosnia and Herzegovina	Botswana	Brazil	British Indian Ocean Territory	British Virgin Islands	Brunei Darussalam	Bulgaria	Burkina Faso	Burundi	Cabo Verde	Cambodia	Cameroon	Canada	Cayman Islands	Central African Republic	Chad	Chile	China	China, Hong Kong SAR	China, Macao SAR	China, mainland	China, Taiwan Province of
1900	0	0	0	0	0	0	0	0	0	0	0	0	0	5931.41	0	0	0	0	418.116	0	46083.7	24482	0	0	0	0	0	0	0	0	0	0	0	0	0	0	191.018	0	0	0	0	0	0	0	42743.5	36222.8	6520.64	0	0
1901	0	0	0	0	0	0	0	0	0	0	0	0	0	6021.65	0	0	0	0	427.416	0	46784.9	24854.5	0	0	0	0	0	0	0	0	0	0	0	0	0	0	196.579	0	0	0	0	0	0	0	43681.2	37017.5	6663.69	0	0
1902	0	0	0	0	0	0	0	0	0	0	0	0	0	6113.27	0	0	0	0	436.924	0	47496.7	25232.6	0	0	0	0	0	0	0	0	0	0	0	0	0	0	202.303	0	0	0	0	0	0	0	44639.4	37829.5	6809.87	0	0
1903	0	0	0	0	0	0	0	0	0	0	0	0	0	6206.28	0	0	0	0	446.643	0	48219.3	25616.5	0	0	0	0	0	0	0	0	0	0	0	0	0	0	208.193	0	0	0	0	0	0	0	45618.7	38659.4	6959.26	0	0
1904	0	0	0	0	0	0	0	0	0	0	0	0	0	6300.7	0	0	0	0	456.578	0	48953	26006.3	0	0	0	0	0	0	0	0	0	0	0	0	0	0	214.255	0	0	0	0	0	0	0	46619.4	39507.5	7111.93	0	0
1905	0	0	0	0	0	0	0	0	0	0	0	0	0	6396.57	0	0	0	0	466.734	0	49697.8	26401.9	0	0	0	0	0	0	0	0	0	0	0	0	0	0	220.493	0	0	0	0	0	0	0	47642.1	40374.2	7267.94	0	0
1906	0	0	0	0	0	0	0	0	0	0	0	0	0	6493.89	0	0	0	0	477.116	0	50453.9	26803.6	0	0	0	0	0	0	0	0	0	0	0	0	0	0	226.913	0	0	0	0	0	0	0	48687.2	41259.9	7427.38	0	0
1907	0	0	0	0	0	0	0	0	0	0	0	0	0	6592.69	0	0	0	0	487.729	0	51221.5	27211.4	0	0	0	0	0	0	0	0	0	0	0	0	0	0	233.519	0	0	0	0	0	0	0	49755.3	42165	7590.32	0	0
1908	0	0	0	0	0	0	0	0	0	0	0	0	0	6692.99	0	0	0	0	498.577	0	52000.8	27625.4	0	0	0	0	0	0	0	0	0	0	0	0	0	0	240.319	0	0	0	0	0	0	0	50846.8	43090	7756.83	0	0
1909	0	0	0	0	0	0	0	0	0	0	0	0	0	6794.82	0	0	0	0	509.668	0	52792	28045.8	0	0	0	0	0	0	0	0	0	0	0	0	0	0	247.316	0	0	0	0	0	0	0	51962.2	44035.2	7926.99	0	0
1910	0	0	0	0	0	0	0	0	0	0	0	0	0	6898.2	0	0	0	0	521.005	0	53595.2	28472.5	0	0	0	0	0	0	0	0	0	0	0	0	0	0	254.516	0	0	0	0	0	0	0	53102.1	45001.2	8100.88	0	0
1911	0	0	0	0	0	0	0	0	0	0	0	0	0	7003.16	0	0	0	0	532.594	0	54410.6	28905.7	0	0	0	0	0	0	0	0	0	0	0	0	0	0	261.927	0	0	0	0	0	0	0	54267	45988.4	8278.59	0	0
1912	0	0	0	0	0	0	0	0	0	0	0	0	0	7109.71	0	0	0	0	544.441	0	55238.5	29345.4	0	0	0	0	0	0	0	0	0	0	0	0	0	0	269.553	0	0	0	0	0	0	0	55457.5	46997.3	8460.2	0	0
1913	0	0	0	0	0	0	0	0	0	0	0	0	0	7217.88	0	0	0	0	556.551	0	56078.9	29791.9	0	0	0	0	0	0	0	0	0	0	0	0	0	0	277.401	0	0	0	0	0	0	0	56674.1	48028.3	8645.8	0	0
1914	0	0	0	0	0	0	0	0	0	0	0	0	0	7327.7	0	0	0	0	568.931	0	56932.1	30245.2	0	0	0	0	0	0	0	0	0	0	0	0	0	0	285.478	0	0	0	0	0	0	0	57917.3	49081.9	8835.46	0	0
1915	0	0	0	0	0	0	0	0	0	0	0	0	0	7439.18	0	0	0	0	581.586	0	57798.3	30705.4	0	0	0	0	0	0	0	0	0	0	0	0	0	0	293.79	0	0	0	0	0	0	0	59187.9	50158.6	9029.28	0	0
1916	0	0	0	0	0	0	0	0	0	0	0	0	0	7552.37	0	0	0	0	594.523	0	58677.7	31172.5	0	0	0	0	0	0	0	0	0	0	0	0	0	0	302.344	0	0	0	0	0	0	0	60486.3	51258.9	9227.36	0	0
1917	0	0	0	0	0	0	0	0	0	0	0	0	0	7667.27	0	0	0	0	607.747	0	59570.5	31646.8	0	0	0	0	0	0	0	0	0	0	0	0	0	0	311.147	0	0	0	0	0	0	0	61813.2	52383.4	9429.78	0	0
1918	0	0	0	0	0	0	0	0	0	0	0	0	0	7783.93	0	0	0	0	621.266	0	60476.8	32128.3	0	0	0	0	0	0	0	0	0	0	0	0	0	0	320.206	0	0	0	0	0	0	0	63169.2	53532.6	9636.65	0	0
1919	0	0	0	0	0	0	0	0	0	0	0	0	0	7902.36	0	0	0	0	635.085	0	61396.9	32617.1	0	0	0	0	0	0	0	0	0	0	0	0	0	0	329.529	0	0	0	0	0	0	0	64555	54706.9	9848.05	0	0
1920	0	0	0	0	0	0	0	0	0	0	0	0	0	8022.59	0	0	0	0	649.212	0	62331.1	33113.4	0	0	0	0	0	0	0	0	0	0	0	0	0	0	339.124	0	0	0	0	0	0	0	65971.1	55907	10064.1	0	0
1921	0	0	0	0	0	0	0	0	0	0	0	0	0	8144.65	0	0	0	0	663.653	0	63279.4	33617.2	0	0	0	0	0	0	0	0	0	0	0	0	0	0	348.998	0	0	0	0	0	0	0	67418.3	57133.5	10284.9	0	0
1922	0	0	0	0	0	0	0	0	0	0	0	0	0	8268.57	0	0	0	0	678.415	0	64242.2	34128.6	0	0	0	0	0	0	0	0	0	0	0	0	0	0	359.159	0	0	0	0	0	0	0	68897.3	58386.8	10510.5	0	0
1923	0	0	0	0	0	0	0	0	0	0	0	0	0	8394.37	0	0	0	0	693.505	0	65219.6	34647.9	0	0	0	0	0	0	0	0	0	0	0	0	0	0	369.616	0	0	0	0	0	0	0	70408.7	59667.6	10741.1	0	0
1924	0	0	0	0	0	0	0	0	0	0	0	0	0	8522.09	0	0	0	0	708.932	0	66211.9	35175.1	0	0	0	0	0	0	0	0	0	0	0	0	0	0	380.378	0	0	0	0	0	0	0	71953.3	60976.6	10976.7	0	0
1925	0	0	0	0	0	0	0	0	0	0	0	0	0	8651.75	0	0	0	0	724.701	0	67219.3	35710.2	0	0	0	0	0	0	0	0	0	0	0	0	0	0	391.453	0	0	0	0	0	0	0	73531.7	62314.2	11217.5	0	0
1926	0	0	0	0	0	0	0	0	0	0	0	0	0	8783.38	0	0	0	0	740.821	0	68242	36253.5	0	0	0	0	0	0	0	0	0	0	0	0	0	0	402.85	0	0	0	0	0	0	0	75144.8	63681.2	11463.6	0	0
1927	0	0	0	0	0	0	0	0	0	0	0	0	0	8917.01	0	0	0	0	757.3	0	69280.2	36805.1	0	0	0	0	0	0	0	0	0	0	0	0	0	0	414.58	0	0	0	0	0	0	0	76793.3	65078.2	11715	0	0
1928	0	0	0	0	0	0	0	0	0	0	0	0	0	9052.68	0	0	0	0	774.145	0	70334.3	37365.1	0	0	0	0	0	0	0	0	0	0	0	0	0	0	426.651	0	0	0	0	0	0	0	78477.9	66505.8	11972	0	0
1929	0	0	0	0	0	0	0	0	0	0	0	0	0	9190.42	0	0	0	0	791.365	0	71404.4	37933.6	0	0	0	0	0	0	0	0	0	0	0	0	0	0	439.073	0	0	0	0	0	0	0	80199.5	67964.8	12234.7	0	0
1930	0	0	0	0	0	0	0	0	0	0	0	0	0	9330.24	0	0	0	0	808.968	0	72490.8	38510.7	0	0	0	0	0	0	0	0	0	0	0	0	0	0	451.857	0	0	0	0	0	0	0	81958.8	69455.8	12503.1	0	0
1931	0	0	0	0	0	0	0	0	0	0	0	0	0	9472.2	0	0	0	0	826.962	0	73593.7	39096.7	0	0	0	0	0	0	0	0	0	0	0	0	0	0	465.013	0	0	0	0	0	0	0	83756.8	70979.4	12777.3	0	0
1932	0	0	0	0	0	0	0	0	0	0	0	0	0	9616.32	0	0	0	0	845.357	0	74713.4	39691.5	0	0	0	0	0	0	0	0	0	0	0	0	0	0	478.552	0	0	0	0	0	0	0	85594.1	72536.5	13057.6	0	0
1933	0	0	0	0	0	0	0	0	0	0	0	0	0	9762.62	0	0	0	0	864.161	0	75850.2	40295.4	0	0	0	0	0	0	0	0	0	0	0	0	0	0	492.486	0	0	0	0	0	0	0	87471.8	74127.7	13344.1	0	0
1934	0	0	0	0	0	0	0	0	0	0	0	0	0	9911.16	0	0	0	0	883.383	0	77004.2	40908.5	0	0	0	0	0	0	0	0	0	0	0	0	0	0	506.825	0	0	0	0	0	0	0	89390.7	75753.9	13636.8	0	0
1935	0	0	0	0	0	0	0	0	0	0	0	0	0	10062	0	0	0	0	903.033	0	78175.8	41530.9	0	0	0	0	0	0	0	0	0	0	0	0	0	0	521.581	0	0	0	0	0	0	0	91351.7	77415.7	13936	0	0
1936	0	0	0	0	0	0	0	0	0	0	0	0	0	10215	0	0	0	0	923.12	0	79365.2	42162.8	0	0	0	0	0	0	0	0	0	0	0	0	0	0	536.768	0	0	0	0	0	0	0	93355.7	79114	14241.7	0	0
1937	0	0	0	0	0	0	0	0	0	0	0	0	0	10370.5	0	0	0	0	943.653	0	80572.7	42804.2	0	0	0	0	0	0	0	0	0	0	0	0	0	0	552.396	0	0	0	0	0	0	0	95403.6	80849.5	14554.1	0	0
1938	0	0	0	0	0	0	0	0	0	0	0	0	0	10528.2	0	0	0	0	964.644	0	81798.6	43455.5	0	0	0	0	0	0	0	0	0	0	0	0	0	0	568.48	0	0	0	0	0	0	0	97496.5	82623.2	14873.4	0	0
1939	0	0	0	0	0	0	0	0	0	0	0	0	0	10688.4	0	0	0	0	986.101	0	83043.1	44116.6	0	0	0	0	0	0	0	0	0	0	0	0	0	0	585.031	0	0	0	0	0	0	0	99635.3	84435.7	15199.7	0	0
1940	0	0	0	0	0	0	0	0	0	0	0	0	0	10851	0	0	0	0	1008.04	0	84306.6	44787.9	0	0	0	0	0	0	0	0	0	0	0	0	0	0	602.065	0	0	0	0	0	0	0	101821	86287.9	15533.1	0	0
1941	0	0	0	0	0	0	0	0	0	0	0	0	0	11016.1	0	0	0	0	1030.46	0	85589.3	45469.3	0	0	0	0	0	0	0	0	0	0	0	0	0	0	619.595	0	0	0	0	0	0	0	104055	88180.9	15873.9	0	0
1942	0	0	0	0	0	0	0	0	0	0	0	0	0	11183.7	0	0	0	0	1053.38	0	86891.5	46161.1	0	0	0	0	0	0	0	0	0	0	0	0	0	0	637.635	0	0	0	0	0	0	0	106337	90115.3	16222.1	0	0
1943	0	0	0	0	0	0	0	0	0	0	0	0	0	11353.9	0	0	0	0	1076.81	0	88213.5	46863.4	0	0	0	0	0	0	0	0	0	0	0	0	0	0	656.2	0	0	0	0	0	0	0	108670	92092.2	16577.9	0	0
1944	0	0	0	0	0	0	0	0	0	0	0	0	0	11526.6	0	0	0	0	1100.76	0	89555.6	47576.4	0	0	0	0	0	0	0	0	0	0	0	0	0	0	675.306	0	0	0	0	0	0	0	111054	94112.4	16941.6	0	0
1945	0	0	0	0	0	0	0	0	0	0	0	0	0	11702	0	0	0	0	1125.25	0	90918.2	48300.3	0	0	0	0	0	0	0	0	0	0	0	0	0	0	694.968	0	0	0	0	0	0	0	113490	96177	17313.3	0	0
1946	0	0	0	0	0	0	0	0	0	0	0	0	0	11880.1	0	0	0	0	1150.28	0	92301.4	49035.1	0	0	0	0	0	0	0	0	0	0	0	0	0	0	715.202	0	0	0	0	0	0	0	115980	98286.8	17693.1	0	0
1947	0	0	0	0	0	0	0	0	0	0	0	0	0	12060.8	0	0	0	0	1175.86	0	93705.8	49781.2	0	0	0	0	0	0	0	0	0	0	0	0	0	0	736.026	0	0	0	0	0	0	0	118524	100443	18081.2	0	0
1948	0	0	0	0	0	0	0	0	0	0	0	0	0	12244.3	0	0	0	0	1202.02	0	95131.5	50538.6	0	0	0	0	0	0	0	0	0	0	0	0	0	0	757.456	0	0	0	0	0	0	0	121124	102646	18477.9	0	0
1949	0	0	0	0	0	0	0	0	0	0	0	0	0	12430.6	0	0	0	0	1228.76	0	96578.8	51307.5	0	0	0	0	0	0	0	0	0	0	0	0	0	0	779.51	0	0	0	0	0	0	0	123781	104898	18883.2	0	0
1950	0	0	0	0	0	0	0	0	0	0	0	0	0	12619.7	0	0	0	0	1256.09	0	98048.3	52088.1	0	0	0	0	0	0	0	0	0	0	0	0	0	0	802.206	0	0	0	0	0	0	0	126497	107199	19297.5	0	0
1951	0	0	0	0	0	0	0	0	0	0	0	0	0	12811.7	0	0	0	0	1284.03	0	99540	52880.6	0	0	0	0	0	0	0	0	0	0	0	0	0	0	825.563	0	0	0	0	0	0	0	129272	109551	19720.8	0	0
1952	0	0	0	0	0	0	0	0	0	0	0	0	0	13006.7	0	0	0	0	1312.59	0	101054	53685.2	0	0	0	0	0	0	0	0	0	0	0	0	0	0	849.6	0	0	0	0	0	0	0	132108	111954	20153.4	0	0
1953	0	0	0	0	0	0	0	0	0	0	0	0	0	13204.5	0	0	0	0	1341.79	0	102592	54502	0	0	0	0	0	0	0	0	0	0	0	0	0	0	874.337	0	0	0	0	0	0	0	135006	114410	20595.5	0	0
1954	0	0	0	0	0	0	0	0	0	0	0	0	0	13405.4	0	0	0	0	1371.64	0	104153	55331.2	0	0	0	0	0	0	0	0	0	0	0	0	0	0	899.794	0	0	0	0	0	0	0	137967	116920	21047.3	0	0
1955	0	0	0	0	0	0	0	0	0	0	0	0	0	13609.4	0	0	0	0	1402.15	0	105738	56173.1	0	0	0	0	0	0	0	0	0	0	0	0	0	0	925.992	0	0	0	0	0	0	0	140994	119485	21509	0	0
1956	0	0	0	0	0	0	0	0	0	0	0	0	0	13816.5	0	0	0	0	1433.33	0	107346	57027.7	0	0	0	0	0	0	0	0	0	0	0	0	0	0	952.953	0	0	0	0	0	0	0	144087	122106	21980.9	0	0
1957	0	0	0	0	0	0	0	0	0	0	0	0	0	14026.7	0	0	0	0	1465.22	0	108979	57895.4	0	0	0	0	0	0	0	0	0	0	0	0	0	0	980.699	0	0	0	0	0	0	0	147248	124785	22463.1	0	0
1958	0	0	0	0	0	0	0	0	0	0	0	0	0	14240.1	0	0	0	0	1497.81	0	110638	58776.2	0	0	0	0	0	0	0	0	0	0	0	0	0	0	1009.25	0	0	0	0	0	0	0	150478	127522	22955.9	0	0
1959	0	0	0	0	0	0	0	0	0	0	0	0	0	14456.7	0	0	0	0	1531.13	0	112321	59670.5	0	0	0	0	0	0	0	0	0	0	0	0	0	0	1038.64	0	0	0	0	0	0	0	153779	130320	23459.4	0	0
1960	0	0	0	0	0	0	0	0	0	0	0	0	0	14676.7	0	0	0	0	1565.18	0	114030	60578.3	0	0	0	0	0	0	0	0	0	0	0	0	0	0	1068.88	0	0	0	0	0	0	0	157153	133178	23974.1	0	0
1961														14900					1600		115765	61500															1100								160600	136100	24500
1962														33400					800		189176	100500																							114100	90200	23900
1963														50700					900		89223.5	47400																							86700	54700	32000
1964														25500					700		93176.5	49500															1500								63700	38100	25600
1965														23800					400		96376.5	51200															1900								49000	20900	28100
1966														21200					200		152659	81100															1000								64600	26900	37700
1967														17000					200		141929	75400																							52700	20300	32400
1968														16500					100		126494	67200																							50200	11900	38300
1969														28900					100		510118	271000																							37300	10500	26800
1970														49900					100		351247	186600																							44800	15400	29400
1971														38900							252047	133900																							43700	11700	32000
1972														72200							20517.6	10900																							44400	10900	33500
1973														76100							14870.6	7900																							25800	10300	15500
1974														44900							8658.82	4600								300															20800	7300	13500
1975														51000							11482.4	6100								700															14800	3800	11000
1976														110900							12423.5	6600								100															9200	200	9000
1977														123700							8282.35	4400																							7400	400	7000
1978														44700							103718	55100															100								4600	400	4200
1979														42500							120282	63900																							3800	400	3400
1980														48000							81129.4	43100																							3400		3400
1981														14600							81129.4	43100																							3400		3400
1982														48000							81129.4	43100																							3400		3400
1983														63600							170729	90700																							3400		3400
1984														117000							221176	117500
1985														154100							111059	59000																							200		200
1986														179100							150588	80000																							100		100
1987														228200					0		75294.1	40000								0							0								100	0	100
1988														298500							75294.1	40000																							100		100
1989														303100							75294.1	40000																							100		100
1990														215000							75294.1	40000
1991														245000							25411.8	13500
1992					2662					25			1421	283118					25		28608	15198								365				699						28335					32761	1919	250	6684	23908
1993					1983					0		39	2003	303000							105224	55900						1376		838										40680					109336	2501	62	3926	102847
1994					2440					0		59	400	253000			1430		0		116141	61700						7	300	1100			1154	0			0			60000					51400	16026	62	4307	31005
1995	0				2440					0		59	100	164000	0		1430		0		204988	108900						7	400	1100			1154	0			0			68000					49267	15800	62	2400	31005
1996	0				2440					0		59	100	296000	0		0		400		153224	81400						7	300	0			0	0			0			67000					7800	900	200	2800	3900
1997	0	5837			2440					0		59	100	156000	0		0		700		104847	55700		375				35	300	0			0	0			0			94000					1904	0	4	800	1100
1998	0	0			2440					0	0	59	100	124000	0		0		700	3800	104847	55700		1				0	200	17000			32	0			55			57100					2612	0	12	1400	1200
1999	0	0			2440	141				0	0	59	100	117000	0		0		900	6500	32000	17000		1				0	400	400			32	0			55			44235					2915	0	2	1500	1413
2000	0	0			2440	141				0	0	59	100	139000	0		0		900	600	32000			1				0	400	400			32	0			55			32460					2904	0	4	100	2800
2001	0	0			2440	141				0	0	59	200	173000	0	3100	0		2600	548	40930			1				0	400	0			100	0			55			37072					8600	0	0	6600	2000
2002	0	0			2440	141				0	0	59	200	163000	0	3100	3		2600	1200	35465			1				0	400	0			100	0			55			54307					6620	0	20	5600	1000
2003	0	0			2440	9				0	0	59	200	196000	0	3100	44		2600	504	25048			1				0	400	0			3	0			55			38064					6812	0	56	5600	1156
2004	0	0	2		2440	9				0	0	59	200	257000	0	1	44		2600	504	19119			1				524	400	0			3	0			55			66072					7254	0	37	5600	1617
2005	0	0	2		2440	9				0	0	59	200	272000	0	1	44		2600	504	19000			1				149	400	0			3	37			55			71655					6231	0	3	5000	1228
2006	15	0	2		2440	30				0	0	59	200	326000	0	1043	54		2600	504	46248			1				149	400	0			3	211		1	55			90350					10601	0	6	8000	2595
2007	15	0	2		2440	6				0	0	59	200	261000	0	77	143	204	2600	504	51722			1				149	400	0			68	18653		1	55			72068					25515	0	29	24000	1486
2008	69	0	2		2440	6				0	147	59	200	267000	698	42	118	204	28	504	43285		79	1				350	400	0			68	5037		1	55			131185			5		13656	0	43	13000	613
2009	69	0	2		2440	0				0	0	0	200	563790	1519	42	118	204	28	504	68047		79	1				570	85	0			68	3282		1	55			92170	75		5		4010	51	46	2733	1180
2010	28	0	2		2440	5				0	0	1	950	611015	0	22	349	204	28	504	61964		79	1				520	130	114			68	2021	6	1	55			94948	23		5		4804	46	0	4212	546
2011	2	6	2		2440	2				0	0	0	550	824891	0	43	129	15	3	0	107660		42	1		0		1000	21	320			68	5530	6	1	55			101659	9		5	2520	5456	33	0	3640	1783
2012	2	1380	2		2440	2				0	0	0	209	722565	0	62	279	15	3	100	602530		42	1		153		1000	240	197			2	6203	934	1	55			93000	10		5	0	5721	13	92	3546	2070
2013	2	100000	2		2440	2				0	0	1	495	931912	1000	438	980	15	1	70	358080		42	1		153	1	1000	449	203			2	4358	1855	2	55			69288	25		5	0	9894	69	92	7051	2682
2014	2	100000	2		2440	2				0	0	1	305	853370	1000	135	1568	28	141	57	426568		25	0		153	1	628	151	203			2	440	1855	0	55			84653	25		5	0	11811	588	92	9790	1341
2015	20	100000	2		2440	2				0	5	3	547	663981	0	466	1568	28	56	220	219242		1	0		153	1	326	230	357			2	2276	1855	0	3	666		32594	25		5	0	10013	27	92	8413	1481
2016	163	100000	2		2440	2				0	0	3	802	530187	0	113	620	28	5	910	207570		1	54		153	1	620	93	357			2	3408	1855	0	6	666		6942	25		5	0	1817	27	92	615	1083
2017	64	21376			3092					0	1		163	447113	0		105			0	189342							1020	11				21	1139						2858				2	1409			0	1409
2018	437	4485			3431					0	0		331	539034	0		105			0	155688							3450	73				0	771						163				0	773			0	773
2019	3	4485			3409	0			2	0	25		470	393424	4	1	844			0	155096		0		24			2060	104			1	0	35						2025	5			6	7194	199	136	3327	3532
[truncated: 197 more columns]

## Sheet: WF_E
Wood fuel_export (m3/yr)
	Afghanistan	Albania	Algeria	American Samoa	Andorra	Angola	Anguilla	Antarctica	Antigua and Barbuda	Argentina	Armenia	Aruba	Australia	Austria	Azerbaijan	Bahamas	Bahrain	Bangladesh	Barbados	Belarus	Belgium	Belgium-Luxembourg	Belize	Benin	Bermuda	Bhutan	Bolivia (Plurinational State of)	Bosnia and Herzegovina	Botswana	Brazil	British Indian Ocean Territory	British Virgin Islands	Brunei Darussalam	Bulgaria	Burkina Faso	Burundi	Cabo Verde	Cambodia	Cameroon	Canada	Cayman Islands	Central African Republic	Chad	Chile	China	China, Hong Kong SAR	China, Macao SAR	China, mainland	China, Taiwan Province of
1900	0	0	0	0	0	0	0	0	0	0	0	0	0	28622	0	0	0	0	0	0	6296.92	11544.3	0	0	0	0	0	492.882	0	0	0	0	6227.88	0	0	0	0	0	0	2048.15	0	0	0	0	1676.74	1676.74	0	0	0
1901	0	0	0	0	0	0	0	0	0	0	0	0	0	29057.5	0	0	0	0	0	0	6392.72	11720	0	0	0	0	0	500.381	0	0	0	0	6364.5	0	0	0	0	0	0	2077.65	0	0	0	0	1713.52	1713.52	0	0	0
1902	0	0	0	0	0	0	0	0	0	0	0	0	0	29499.6	0	0	0	0	0	0	6489.98	11898.3	0	0	0	0	0	507.994	0	0	0	0	6504.12	0	0	0	0	0	0	2107.57	0	0	0	0	1751.11	1751.11	0	0	0
1903	0	0	0	0	0	0	0	0	0	0	0	0	0	29948.4	0	0	0	0	0	0	6588.73	12079.3	0	0	0	0	0	515.723	0	0	0	0	6646.8	0	0	0	0	0	0	2137.92	0	0	0	0	1789.52	1789.52	0	0	0
1904	0	0	0	0	0	0	0	0	0	0	0	0	0	30404.1	0	0	0	0	0	0	6688.97	12263.1	0	0	0	0	0	523.569	0	0	0	0	6792.62	0	0	0	0	0	0	2168.72	0	0	0	0	1828.78	1828.78	0	0	0
1905	0	0	0	0	0	0	0	0	0	0	0	0	0	30866.6	0	0	0	0	0	0	6790.74	12449.7	0	0	0	0	0	531.535	0	0	0	0	6941.63	0	0	0	0	0	0	2199.95	0	0	0	0	1868.9	1868.9	0	0	0
1906	0	0	0	0	0	0	0	0	0	0	0	0	0	31336.3	0	0	0	0	0	0	6894.06	12639.1	0	0	0	0	0	539.622	0	0	0	0	7093.91	0	0	0	0	0	0	2231.64	0	0	0	0	1909.9	1909.9	0	0	0
1907	0	0	0	0	0	0	0	0	0	0	0	0	0	31813	0	0	0	0	0	0	6998.95	12831.4	0	0	0	0	0	547.832	0	0	0	0	7249.53	0	0	0	0	0	0	2263.78	0	0	0	0	1951.8	1951.8	0	0	0
1908	0	0	0	0	0	0	0	0	0	0	0	0	0	32297.1	0	0	0	0	0	0	7105.44	13026.6	0	0	0	0	0	556.167	0	0	0	0	7408.56	0	0	0	0	0	0	2296.38	0	0	0	0	1994.61	1994.61	0	0	0
1909	0	0	0	0	0	0	0	0	0	0	0	0	0	32788.4	0	0	0	0	0	0	7213.54	13224.8	0	0	0	0	0	564.629	0	0	0	0	7571.08	0	0	0	0	0	0	2329.46	0	0	0	0	2038.37	2038.37	0	0	0
1910	0	0	0	0	0	0	0	0	0	0	0	0	0	33287.3	0	0	0	0	0	0	7323.29	13426	0	0	0	0	0	573.22	0	0	0	0	7737.17	0	0	0	0	0	0	2363.01	0	0	0	0	2083.08	2083.08	0	0	0
1911	0	0	0	0	0	0	0	0	0	0	0	0	0	33793.8	0	0	0	0	0	0	7434.71	13630.3	0	0	0	0	0	581.941	0	0	0	0	7906.9	0	0	0	0	0	0	2397.04	0	0	0	0	2128.78	2128.78	0	0	0
1912	0	0	0	0	0	0	0	0	0	0	0	0	0	34307.9	0	0	0	0	0	0	7547.83	13837.7	0	0	0	0	0	590.795	0	0	0	0	8080.36	0	0	0	0	0	0	2431.57	0	0	0	0	2175.48	2175.48	0	0	0
1913	0	0	0	0	0	0	0	0	0	0	0	0	0	34829.9	0	0	0	0	0	0	7662.67	14048.2	0	0	0	0	0	599.784	0	0	0	0	8257.62	0	0	0	0	0	0	2466.59	0	0	0	0	2223.2	2223.2	0	0	0
1914	0	0	0	0	0	0	0	0	0	0	0	0	0	35359.8	0	0	0	0	0	0	7779.25	14262	0	0	0	0	0	608.909	0	0	0	0	8438.77	0	0	0	0	0	0	2502.11	0	0	0	0	2271.98	2271.98	0	0	0
1915	0	0	0	0	0	0	0	0	0	0	0	0	0	35897.8	0	0	0	0	0	0	7897.61	14478.9	0	0	0	0	0	618.173	0	0	0	0	8623.89	0	0	0	0	0	0	2538.15	0	0	0	0	2321.82	2321.82	0	0	0
1916	0	0	0	0	0	0	0	0	0	0	0	0	0	36444	0	0	0	0	0	0	8017.77	14699.2	0	0	0	0	0	627.579	0	0	0	0	8813.07	0	0	0	0	0	0	2574.71	0	0	0	0	2372.75	2372.75	0	0	0
1917	0	0	0	0	0	0	0	0	0	0	0	0	0	36998.5	0	0	0	0	0	0	8139.75	14922.9	0	0	0	0	0	637.127	0	0	0	0	9006.41	0	0	0	0	0	0	2611.79	0	0	0	0	2424.8	2424.8	0	0	0
1918	0	0	0	0	0	0	0	0	0	0	0	0	0	37561.4	0	0	0	0	0	0	8263.6	15149.9	0	0	0	0	0	646.821	0	0	0	0	9203.98	0	0	0	0	0	0	2649.41	0	0	0	0	2477.99	2477.99	0	0	0
1919	0	0	0	0	0	0	0	0	0	0	0	0	0	38132.9	0	0	0	0	0	0	8389.32	15380.4	0	0	0	0	0	656.662	0	0	0	0	9405.89	0	0	0	0	0	0	2687.56	0	0	0	0	2532.35	2532.35	0	0	0
1920	0	0	0	0	0	0	0	0	0	0	0	0	0	38713	0	0	0	0	0	0	8516.96	15614.4	0	0	0	0	0	666.653	0	0	0	0	9612.23	0	0	0	0	0	0	2726.27	0	0	0	0	2587.91	2587.91	0	0	0
1921	0	0	0	0	0	0	0	0	0	0	0	0	0	39302	0	0	0	0	0	0	8646.55	15852	0	0	0	0	0	676.795	0	0	0	0	9823.09	0	0	0	0	0	0	2765.54	0	0	0	0	2644.68	2644.68	0	0	0
1922	0	0	0	0	0	0	0	0	0	0	0	0	0	39900	0	0	0	0	0	0	8778.1	16093.2	0	0	0	0	0	687.092	0	0	0	0	10038.6	0	0	0	0	0	0	2805.37	0	0	0	0	2702.7	2702.7	0	0	0
1923	0	0	0	0	0	0	0	0	0	0	0	0	0	40507.1	0	0	0	0	0	0	8911.66	16338	0	0	0	0	0	697.546	0	0	0	0	10258.8	0	0	0	0	0	0	2845.77	0	0	0	0	2761.99	2761.99	0	0	0
1924	0	0	0	0	0	0	0	0	0	0	0	0	0	41123.4	0	0	0	0	0	0	9047.24	16586.6	0	0	0	0	0	708.159	0	0	0	0	10483.9	0	0	0	0	0	0	2886.76	0	0	0	0	2822.58	2822.58	0	0	0
1925	0	0	0	0	0	0	0	0	0	0	0	0	0	41749	0	0	0	0	0	0	9184.89	16839	0	0	0	0	0	718.934	0	0	0	0	10713.8	0	0	0	0	0	0	2928.34	0	0	0	0	2884.49	2884.49	0	0	0
1926	0	0	0	0	0	0	0	0	0	0	0	0	0	42384.2	0	0	0	0	0	0	9324.64	17095.2	0	0	0	0	0	729.872	0	0	0	0	10948.9	0	0	0	0	0	0	2970.51	0	0	0	0	2947.77	2947.77	0	0	0
1927	0	0	0	0	0	0	0	0	0	0	0	0	0	43029.1	0	0	0	0	0	0	9466.51	17355.3	0	0	0	0	0	740.977	0	0	0	0	11189.1	0	0	0	0	0	0	3013.3	0	0	0	0	3012.44	3012.44	0	0	0
1928	0	0	0	0	0	0	0	0	0	0	0	0	0	43683.8	0	0	0	0	0	0	9610.54	17619.3	0	0	0	0	0	752.25	0	0	0	0	11434.5	0	0	0	0	0	0	3056.7	0	0	0	0	3078.52	3078.52	0	0	0
1929	0	0	0	0	0	0	0	0	0	0	0	0	0	44348.4	0	0	0	0	0	0	9756.76	17887.4	0	0	0	0	0	763.695	0	0	0	0	11685.4	0	0	0	0	0	0	3100.72	0	0	0	0	3146.06	3146.06	0	0	0
1930	0	0	0	0	0	0	0	0	0	0	0	0	0	45023.1	0	0	0	0	0	0	9905.2	18159.5	0	0	0	0	0	775.315	0	0	0	0	11941.7	0	0	0	0	0	0	3145.38	0	0	0	0	3215.07	3215.07	0	0	0
1931	0	0	0	0	0	0	0	0	0	0	0	0	0	45708.1	0	0	0	0	0	0	10055.9	18435.8	0	0	0	0	0	787.111	0	0	0	0	12203.7	0	0	0	0	0	0	3190.68	0	0	0	0	3285.6	3285.6	0	0	0
1932	0	0	0	0	0	0	0	0	0	0	0	0	0	46403.6	0	0	0	0	0	0	10208.9	18716.3	0	0	0	0	0	799.086	0	0	0	0	12471.4	0	0	0	0	0	0	3236.64	0	0	0	0	3357.68	3357.68	0	0	0
1933	0	0	0	0	0	0	0	0	0	0	0	0	0	47109.6	0	0	0	0	0	0	10364.2	19001.1	0	0	0	0	0	811.244	0	0	0	0	12745	0	0	0	0	0	0	3283.25	0	0	0	0	3431.34	3431.34	0	0	0
1934	0	0	0	0	0	0	0	0	0	0	0	0	0	47826.3	0	0	0	0	0	0	10521.9	19290.2	0	0	0	0	0	823.587	0	0	0	0	13024.5	0	0	0	0	0	0	3330.54	0	0	0	0	3506.61	3506.61	0	0	0
1935	0	0	0	0	0	0	0	0	0	0	0	0	0	48554	0	0	0	0	0	0	10682	19583.7	0	0	0	0	0	836.117	0	0	0	0	13310.3	0	0	0	0	0	0	3378.51	0	0	0	0	3583.53	3583.53	0	0	0
1936	0	0	0	0	0	0	0	0	0	0	0	0	0	49292.7	0	0	0	0	0	0	10844.5	19881.6	0	0	0	0	0	848.838	0	0	0	0	13602.3	0	0	0	0	0	0	3427.17	0	0	0	0	3662.15	3662.15	0	0	0
1937	0	0	0	0	0	0	0	0	0	0	0	0	0	50042.7	0	0	0	0	0	0	11009.5	20184.1	0	0	0	0	0	861.753	0	0	0	0	13900.7	0	0	0	0	0	0	3476.53	0	0	0	0	3742.48	3742.48	0	0	0
1938	0	0	0	0	0	0	0	0	0	0	0	0	0	50804.1	0	0	0	0	0	0	11177	20491.2	0	0	0	0	0	874.864	0	0	0	0	14205.6	0	0	0	0	0	0	3526.6	0	0	0	0	3824.58	3824.58	0	0	0
1939	0	0	0	0	0	0	0	0	0	0	0	0	0	51577	0	0	0	0	0	0	11347.1	20803	0	0	0	0	0	888.175	0	0	0	0	14517.2	0	0	0	0	0	0	3577.4	0	0	0	0	3908.48	3908.48	0	0	0
1940	0	0	0	0	0	0	0	0	0	0	0	0	0	52361.7	0	0	0	0	0	0	11519.7	21119.5	0	0	0	0	0	901.688	0	0	0	0	14835.7	0	0	0	0	0	0	3628.92	0	0	0	0	3994.23	3994.23	0	0	0
1941	0	0	0	0	0	0	0	0	0	0	0	0	0	53158.4	0	0	0	0	0	0	11695	21440.8	0	0	0	0	0	915.407	0	0	0	0	15161.1	0	0	0	0	0	0	3681.19	0	0	0	0	4081.85	4081.85	0	0	0
1942	0	0	0	0	0	0	0	0	0	0	0	0	0	53967.2	0	0	0	0	0	0	11872.9	21767	0	0	0	0	0	929.335	0	0	0	0	15493.7	0	0	0	0	0	0	3734.21	0	0	0	0	4171.39	4171.39	0	0	0
1943	0	0	0	0	0	0	0	0	0	0	0	0	0	54788.3	0	0	0	0	0	0	12053.6	22098.2	0	0	0	0	0	943.474	0	0	0	0	15833.6	0	0	0	0	0	0	3787.99	0	0	0	0	4262.9	4262.9	0	0	0
1944	0	0	0	0	0	0	0	0	0	0	0	0	0	55621.9	0	0	0	0	0	0	12236.9	22434.4	0	0	0	0	0	957.829	0	0	0	0	16181	0	0	0	0	0	0	3842.55	0	0	0	0	4356.42	4356.42	0	0	0
1945	0	0	0	0	0	0	0	0	0	0	0	0	0	56468.1	0	0	0	0	0	0	12423.1	22775.7	0	0	0	0	0	972.402	0	0	0	0	16535.9	0	0	0	0	0	0	3897.89	0	0	0	0	4451.98	4451.98	0	0	0
1946	0	0	0	0	0	0	0	0	0	0	0	0	0	57327.3	0	0	0	0	0	0	12612.1	23122.3	0	0	0	0	0	987.196	0	0	0	0	16898.7	0	0	0	0	0	0	3954.03	0	0	0	0	4549.65	4549.65	0	0	0
1947	0	0	0	0	0	0	0	0	0	0	0	0	0	58199.5	0	0	0	0	0	0	12804	23474.1	0	0	0	0	0	1002.22	0	0	0	0	17269.4	0	0	0	0	0	0	4010.98	0	0	0	0	4649.45	4649.45	0	0	0
1948	0	0	0	0	0	0	0	0	0	0	0	0	0	59085	0	0	0	0	0	0	12998.8	23831.2	0	0	0	0	0	1017.46	0	0	0	0	17648.2	0	0	0	0	0	0	4068.75	0	0	0	0	4751.45	4751.45	0	0	0
1949	0	0	0	0	0	0	0	0	0	0	0	0	0	59983.9	0	0	0	0	0	0	13196.6	24193.8	0	0	0	0	0	1032.94	0	0	0	0	18035.4	0	0	0	0	0	0	4127.35	0	0	0	0	4855.68	4855.68	0	0	0
1950	0	0	0	0	0	0	0	0	0	0	0	0	0	60896.5	0	0	0	0	0	0	13397.4	24561.9	0	0	0	0	0	1048.66	0	0	0	0	18431	0	0	0	0	0	0	4186.79	0	0	0	0	4962.2	4962.2	0	0	0
1951	0	0	0	0	0	0	0	0	0	0	0	0	0	61823	0	0	0	0	0	0	13601.2	24935.6	0	0	0	0	0	1064.62	0	0	0	0	18835.4	0	0	0	0	0	0	4247.09	0	0	0	0	5071.06	5071.06	0	0	0
1952	0	0	0	0	0	0	0	0	0	0	0	0	0	62763.7	0	0	0	0	0	0	13808.2	25315	0	0	0	0	0	1080.81	0	0	0	0	19248.6	0	0	0	0	0	0	4308.26	0	0	0	0	5182.3	5182.3	0	0	0
1953	0	0	0	0	0	0	0	0	0	0	0	0	0	63718.6	0	0	0	0	0	0	14018.2	25700.1	0	0	0	0	0	1097.26	0	0	0	0	19670.8	0	0	0	0	0	0	4370.32	0	0	0	0	5295.99	5295.99	0	0	0
1954	0	0	0	0	0	0	0	0	0	0	0	0	0	64688	0	0	0	0	0	0	14231.5	26091.1	0	0	0	0	0	1113.95	0	0	0	0	20102.3	0	0	0	0	0	0	4433.26	0	0	0	0	5412.17	5412.17	0	0	0
1955	0	0	0	0	0	0	0	0	0	0	0	0	0	65672.2	0	0	0	0	0	0	14448.1	26488.1	0	0	0	0	0	1130.9	0	0	0	0	20543.3	0	0	0	0	0	0	4497.11	0	0	0	0	5530.89	5530.89	0	0	0
1956	0	0	0	0	0	0	0	0	0	0	0	0	0	66671.4	0	0	0	0	0	0	14667.9	26891.1	0	0	0	0	0	1148.11	0	0	0	0	20994	0	0	0	0	0	0	4561.88	0	0	0	0	5652.23	5652.23	0	0	0
1957	0	0	0	0	0	0	0	0	0	0	0	0	0	67685.8	0	0	0	0	0	0	14891	27300.2	0	0	0	0	0	1165.57	0	0	0	0	21454.5	0	0	0	0	0	0	4627.59	0	0	0	0	5776.22	5776.22	0	0	0
1958	0	0	0	0	0	0	0	0	0	0	0	0	0	68715.6	0	0	0	0	0	0	15117.6	27715.6	0	0	0	0	0	1183.31	0	0	0	0	21925.2	0	0	0	0	0	0	4694.24	0	0	0	0	5902.93	5902.93	0	0	0
1959	0	0	0	0	0	0	0	0	0	0	0	0	0	69761.1	0	0	0	0	0	0	15347.6	28137.3	0	0	0	0	0	1201.31	0	0	0	0	22406.2	0	0	0	0	0	0	4761.85	0	0	0	0	6032.43	6032.43	0	0	0
1960	0	0	0	0	0	0	0	0	0	0	0	0	0	70822.5	0	0	0	0	0	0	15581.1	28565.4	0	0	0	0	0	1219.59	0	0	0	0	22897.7	0	0	0	0	0	0	4830.43	0	0	0	0	6164.76	6164.76	0	0	0
1961														71900							15818.2	29000						1238.14					23400							4900					6300	6300
1962														68500							15163.6	27800						1310.9					13500							6300					16600	16600
1963														55500							9545.45	17500						2300.94					400												8100	8100
1964														24400							11181.8	20500						2253					1000												5900	5900
1965														21700							5781.82	10600						1572.74																	5500	5500
1966														19300							5236.36	9600						1147.96																	4600	4600
1967														12100							5563.64	10200						748.653						11400
1968														14700							6545.45	12000						631.645						900											1100	1100
1969														17300							7690.91	14100						861.638						1700											2100	2100
1970														17100							8127.27	14900						986.023																	4100	4100
1971														11000							7363.64	13500						680.929																	2700	2700
1972														10300							2727.27	5000						750.665																	2500	2500
1973														11200							2127.27	3900						1148.63																	1100	1100
1974														21100							1090.91	2000						1484.23						1300											7400	7400
1975														18100							654.545	1200						858.956						200											6100	6100
1976														18400							2563.64	4700						678.917																	4100	4100
1977														20500							2509.09	4600						1296.48																	4100	4100
1978														27300							4909.09	9000						273.579																	4100	4100
1979														35900							3818.18	7000						746.977																	4100	4100
1980														33200							2563.64	4700						969.595
1981														33000							2563.64	4700						312.805
1982														29500							2563.64	4700						387.57
1983														24700							2345.45	4300						529.053
1984														26900							1145.45	2100						583.366
1985														12500							709.091	1300						194.455
1986														6200							1909.09	3500						264.191
1987														27900							3000	5500						336.944					0	0						0					0	0
1988														2000							3000	5500						249.775
1989														1900							3000	5500						379.523
1990														3600							3000	5500						751
1991														3600							11072.7	20300						751
1992		508			406					179			51	5867				400			12798	23463	319					751						64209				30		188685				16459	33010	5135		25809	2066
1993					297					0				2000							15654.5	28700						102		1535				100300						371329					103132	75	48	101111	1898
1994	33	0			40					100			100	6000				0			23618.2	43300	0							5400			0	32800				0		400000				0	34265	43	48	34128	46
1995	33	0			40					0	0		200	6000				0			21600	39600	0				100			5400			0	24600				0		200000				0	26094	0	48	26000	46
1996	33	0			40					0	0		100	13000				0		148	17454.5	32000	0				700			1300			0	58900				0		224000				0	9300	0	0	9000	300
1997	33	4868			40					0	0		200	9000				0		148	27709.1	50800	0				0	1633		1300			0	56000				0		100000				0	11150	0	0	11000	150
1998	33	0			40					0	0		100	11000				0		14400	27709.1	50800	0				0	0		0			0	56000				0		38200				0	8900	0	0	7700	1200
1999	33	0			40					0	0		0	11000	0			0		9600	12000	22000	0				0	0		0			0	1000				0		34595				0	8028	0	0	7700	328
2000	33	0			40					0	0		0	18000	0			0		16300	12000		0				0	0		0			0	73000				0		145144				0	1141	0	0	41	1100
2001	33	700			40					0	0		0	25000	0			0		12045	40210		0				0	0		0			0	27045				0		169105				0	10500	0	0	8900	1600
2002	33	67300			40					0	0		0	29000	0		160	0		13800	25501		0				0	0		0			0	29273				0		165853				0	5600	0	0	4000	1600
2003	33	56300			40					0	0		0	72000	0		840	32		74550	64344		0				0	0		0			0	29270				0		239544				0	4364	0	0	4000	364
2004	33	56300			40					0	0		0	102000	0		1	32		74550	21569		0				0	194219		0			0	88000				0		161733				0	6515	0	0	4000	2515
2005	33	56300			40					0	0		0	65000	0		1	32		74550	34000		0				0	289803		0			0	123000				0		340499				0	2435	0	0	1000	1435
2006	127	56300			40					0	0		76	54000	0		4862	75		74550	8369		0				0	289803		0			0	147000				0		218207				0	2079	0	0	2000	79
2007	127	56300			40					0	0		97	45000	0	11	100	40		74550	6586		0				0	289803		0			0	104215		363		0		259375				0	1333	0	0	1000	333
2008	127	56300			40					0	0		273	39000	0	11	100	40		74550	6135		0				0	434010		0			0	74375		363		0		112833				0	570	0	0	500	70
2009	127	56300			40					0	0		822	76620	0	11	100	40		4388	18203		0				0	463810		0			0	73136		363		0		69065				0	1945	46	0	1767	132
2010	15	56300			40					161	0		1210	75758	0	11	100	40	50	4623	17476		0				0	488690		0			0	194396		12		0	84	50069				0	1964	45	0	1732	187
2011	15	7452			40					289	0		214	64399	0	11	17	10	50	11000	16804		0			0	0	597000		20			0	411528		12		0	84	64945				0	1572	53	0	1239	280
2012	15	75900			40					106	0		1173	57415	0	11	17	10	50	27354	23440		0	13		20	0	568000		20			0	488146	16927	922		23	84	43000				0	2299	12	0	618	1669
2013	15	75900			40					82	0		8450	58253	0	11	40	104	50	40649	25400		0	13		20	54	707000		20			12	372746	11650	922		23	84	38733				0	789	507	0	66	216
2014	15	75900			40					34	0		6976	60840	0	1	192	48	50	51328	45848		0	13		20	54	694000		20			12	616560	11650	922		20	45	62000				0	1128	57	0	979	92
2015	15	75900			40					69	0		25516	13210	0	1	18	48	50	59383	29980		0	12		20	54	670660		20			12	301271	14	922		52	40	69621			23	0	928	40	0	644	244
2016	15	75900			40					69	0		92711	11992	0	25	3	48	50	65334	73096		0	12		20	54	798280		109			12	325661	14	922		52	32	63537			23	10	483	41	0	412	30
2017		26674								120	0		162640	13958	0					0	40201							877620						171893						67717				0	384			207	177
2018		22866								60	0		23142	20396	0					0	32140							839720						174540						35320				0	812			251	561
2019		22866								60	0		39814	17884	0			389		0	34303							670430		50131				208087				620		81044				0	197	77		59	61
[truncated: 197 more columns]

## Sheet: IRW_P
Industrial roundwood_production (m3/yr)
	Afghanistan	Albania	Algeria	American Samoa	Andorra	Angola	Anguilla	Antarctica	Antigua and Barbuda	Argentina	Armenia	Aruba	Australia	Austria	Azerbaijan	Bahamas	Bahrain	Bangladesh	Barbados	Belarus	Belgium	Belgium-Luxembourg	Belize	Benin	Bermuda	Bhutan	Bolivia (Plurinational State of)	Bosnia and Herzegovina	Botswana	Brazil	British Indian Ocean Territory	British Virgin Islands	Brunei Darussalam	Bulgaria	Burkina Faso	Burundi	Cabo Verde	Cambodia	Cameroon	Canada	Cayman Islands	Central African Republic	Chad	Chile	China	China, Hong Kong SAR	China, Macao SAR	China, mainland	China, Taiwan Province of
1900	207330	195060	21532.9	0	0	109575	0	0	0	528394	0	0	2.62397e+06	4.04092e+06	0	65853.3	0	169271	0	3.66916e+06	781355	886128	21506.8	22401.2	0	0	21689.8	15752.6	5556.88	4.43203e+06	0	0	9847.5	1.46892e+06	34556.8	4514.96	0	146382	131628	3.62342e+07	0	39071.8	54179.5	788933	9.44136e+06	0	0	9.04906e+06	392303
1901	211878	198027	22159.8	0	0	112765	0	0	0	540148	0	0	2.68529e+06	4.1024e+06	0	67318.1	0	172984	0	3.72834e+06	793243	899610	21985.2	23053.4	0	0	22172.2	15992.3	5718.67	4.53061e+06	0	0	10063.5	1.49127e+06	35563	4646.42	0	149593	135461	3.67561e+07	0	40209.4	55757	806481	9.64848e+06	0	0	9.24757e+06	400909
1902	216526	201040	22805	0	0	116048	0	0	0	552163	0	0	2.74804e+06	4.16482e+06	0	68815.5	0	176779	0	3.78847e+06	805312	913297	22474.3	23724.6	0	0	22665.4	16235.6	5885.17	4.63139e+06	0	0	10284.3	1.51396e+06	36598.4	4781.7	0	152875	139405	3.72855e+07	0	41380.1	57380.4	824421	9.86014e+06	0	0	9.45043e+06	409704
1903	221276	204099	23469	0	0	119427	0	0	0	564445	0	0	2.81226e+06	4.22818e+06	0	70346.2	0	180657	0	3.84957e+06	817565	927193	22974.2	24415.4	0	0	23169.6	16482.6	6056.52	4.73441e+06	0	0	10509.9	1.53699e+06	37664	4920.93	0	156228	143464	3.78225e+07	0	42584.9	59051.1	842759	1.00764e+07	0	0	9.65775e+06	418692
1904	226130	207204	24152.3	0	0	122904	0	0	0	577000	0	0	2.87798e+06	4.29251e+06	0	71911	0	184620	0	3.91166e+06	830004	941300	23485.2	25126.2	0	0	23685	16733.4	6232.86	4.83972e+06	0	0	10740.5	1.56038e+06	38760.6	5064.2	0	159655	147641	3.83672e+07	0	43824.8	60770.4	861505	1.02975e+07	0	0	9.86961e+06	427877
1905	231091	210357	24855.6	0	0	126483	0	0	0	589835	0	0	2.94524e+06	4.35782e+06	0	73510.6	0	188670	0	3.97475e+06	842632	955621	24007.6	25857.8	0	0	24211.8	16988	6414.34	4.94738e+06	0	0	10976.1	1.58412e+06	39889.2	5211.65	0	163158	151940	3.89198e+07	0	45100.8	62539.8	880668	1.05234e+07	0	0	1.00861e+07	437263
1906	236160	213557	25579.3	0	0	130165	0	0	0	602955	0	0	3.01406e+06	4.42412e+06	0	75145.7	0	192809	0	4.03886e+06	855452	970161	24541.6	26610.7	0	0	24750.4	17246.5	6601.1	5.05743e+06	0	0	11216.9	1.60822e+06	41050.6	5363.39	0	166737	156363	3.94804e+07	0	46414	64360.7	900258	1.07542e+07	0	0	1.03074e+07	446855
1907	241341	216807	26324	0	0	133955	0	0	0	616367	0	0	3.0845e+06	4.49143e+06	0	76817.2	0	197038	0	4.104e+06	868467	984921	25087.5	27385.5	0	0	25300.9	17508.9	6793.29	5.16992e+06	0	0	11462.9	1.63269e+06	42245.8	5519.55	0	170395	160916	4.0049e+07	0	47765.3	66234.6	920283	1.09902e+07	0	0	1.05335e+07	456658
1908	246635	220105	27090.5	0	0	137855	0	0	0	630077	0	0	3.15658e+06	4.55977e+06	0	78525.9	0	201361	0	4.17019e+06	881681	999906	25645.6	28182.8	0	0	25863.7	17775.2	6991.09	5.28492e+06	0	0	11714.4	1.65753e+06	43475.8	5680.26	0	174133	165601	4.06258e+07	0	49156.1	68163.1	940753	1.12312e+07	0	0	1.07646e+07	466676
1909	252046	223454	27879.2	0	0	141869	0	0	0	644093	0	0	3.23034e+06	4.62915e+06	0	80272.7	0	205778	0	4.23745e+06	895095	1.01512e+06	26216	29003.4	0	0	26439	18045.7	7194.64	5.40248e+06	0	0	11971.4	1.68275e+06	44741.6	5845.64	0	177953	170423	4.1211e+07	0	50587.3	70147.7	961679	1.14776e+07	0	0	1.10007e+07	476913
1910	257575	226854	28690.9	0	0	146000	0	0	0	658420	0	0	3.30583e+06	4.69958e+06	0	82058.2	0	210292	0	4.3058e+06	908714	1.03056e+06	26799.2	29847.8	0	0	27027.1	18320.2	7404.11	5.52265e+06	0	0	12234	1.70835e+06	46044.3	6015.84	0	181857	175385	4.18045e+07	0	52060.2	72190.1	983071	1.17294e+07	0	0	1.1242e+07	487376
1911	263225	230305	29526.3	0	0	150251	0	0	0	673065	0	0	3.38309e+06	4.77108e+06	0	83883.5	0	214906	0	4.37524e+06	922539	1.04624e+06	27395.3	30716.9	0	0	27628.3	18599	7619.69	5.64549e+06	0	0	12502.4	1.73434e+06	47385	6191	0	185846	180491	4.24066e+07	0	53576	74292	1.00494e+06	1.19867e+07	0	0	1.14887e+07	498067
1912	269000	233809	30386	0	0	154625	0	0	0	688037	0	0	3.46215e+06	4.84367e+06	0	85749.4	0	219620	0	4.44581e+06	936576	1.06216e+06	28004.7	31611.2	0	0	28242.9	18882	7841.55	5.77107e+06	0	0	12776.6	1.76073e+06	48764.6	6371.26	0	189923	185747	4.30174e+07	0	55135.9	76455.1	1.02729e+06	1.22497e+07	0	0	1.17407e+07	508993
1913	274901	237367	31270.7	0	0	159128	0	0	0	703341	0	0	3.54305e+06	4.91736e+06	0	87656.8	0	224438	0	4.51752e+06	950825	1.07832e+06	28627.6	32531.6	0	0	28871.1	19169.2	8069.86	5.89944e+06	0	0	13056.9	1.78752e+06	50184.4	6556.76	0	194089	191155	4.36369e+07	0	56741.2	78681.1	1.05014e+06	1.25184e+07	0	0	1.19982e+07	520159
1914	280932	240978	32181.2	0	0	163761	0	0	0	718986	0	0	3.62585e+06	4.99218e+06	0	89606.6	0	229361	0	4.59038e+06	965292	1.09473e+06	29264.4	33478.8	0	0	29513.3	19460.9	8304.82	6.03067e+06	0	0	13343.3	1.81471e+06	51645.6	6747.67	0	198347	196720	4.42654e+07	0	58393.3	80972	1.0735e+06	1.2793e+07	0	0	1.22615e+07	531570
1915	287094	244644	33118.2	0	0	168529	0	0	0	734979	0	0	3.71058e+06	5.06813e+06	0	91599.8	0	234393	0	4.66441e+06	979978	1.11138e+06	29915.3	34453.6	0	0	30169.8	19757	8546.62	6.16481e+06	0	0	13636.1	1.84232e+06	53149.3	6944.13	0	202698	202448	4.4903e+07	0	60093.4	83329.5	1.09738e+06	1.30737e+07	0	0	1.25304e+07	543231
1916	293392	248366	34082.4	0	0	173436	0	0	0	751328	0	0	3.79729e+06	5.14524e+06	0	93637.3	0	239535	0	4.73964e+06	994888	1.12829e+06	30580.8	35456.7	0	0	30840.9	20057.6	8795.46	6.30194e+06	0	0	13935.2	1.87035e+06	54696.8	7146.31	0	207145	208343	4.55497e+07	0	61843.1	85755.8	1.12179e+06	1.33605e+07	0	0	1.28053e+07	555148
1917	299829	252145	35074.8	0	0	178485	0	0	0	768040	0	0	3.88603e+06	5.22352e+06	0	95720.2	0	244789	0	4.81609e+06	1.01002e+06	1.14546e+06	31261	36489.1	0	0	31526.9	20362.7	9051.55	6.44212e+06	0	0	14240.9	1.89881e+06	56289.3	7354.38	0	211689	214409	4.62057e+07	0	63643.7	88252.6	1.14674e+06	1.36536e+07	0	0	1.30862e+07	567327
1918	306406	255982	36096	0	0	183682	0	0	0	785125	0	0	3.97685e+06	5.303e+06	0	97849.4	0	250159	0	4.89377e+06	1.02539e+06	1.16289e+06	31956.4	37551.5	0	0	32228.2	20672.6	9315.09	6.58542e+06	0	0	14553.3	1.9277e+06	57928.2	7568.51	0	216333	220651	4.68712e+07	0	65496.7	90822.1	1.17225e+06	1.39531e+07	0	0	1.33733e+07	579772
1919	313128	259876	37146.9	0	0	189030	0	0	0	802589	0	0	4.06978e+06	5.38368e+06	0	100026	0	255647	0	4.9727e+06	1.04099e+06	1.18058e+06	32667.2	38644.8	0	0	32945	20987.1	9586.31	6.7319e+06	0	0	14872.6	1.95703e+06	59614.9	7788.88	0	221079	227076	4.75463e+07	0	67403.7	93466.5	1.19833e+06	1.42592e+07	0	0	1.36667e+07	592491
1920	319997	263830	38228.5	0	0	194534	0	0	0	820441	0	0	4.16489e+06	5.46559e+06	0	102251	0	261255	0	5.0529e+06	1.05683e+06	1.19854e+06	33393.8	39770	0	0	33677.9	21306.4	9865.42	6.88164e+06	0	0	15198.8	1.9868e+06	61350.6	8015.66	0	225928	233687	4.82311e+07	0	69366.2	96187.9	1.22498e+06	1.4572e+07	0	0	1.39665e+07	605488
1921	327017	267844	39341.6	0	0	200198	0	0	0	838691	0	0	4.26221e+06	5.54875e+06	0	104525	0	266987	0	5.1344e+06	1.07291e+06	1.21678e+06	34136.6	40927.9	0	0	34427	21630.6	10152.7	7.03472e+06	0	0	15532.2	2.01703e+06	63136.9	8249.04	0	230885	240491	4.89258e+07	0	71385.9	98988.5	1.25223e+06	1.48916e+07	0	0	1.42729e+07	618771
1922	334190	271919	40487	0	0	206027	0	0	0	857347	0	0	4.36182e+06	5.63317e+06	0	106850	0	272844	0	5.21721e+06	1.08923e+06	1.23529e+06	34896	42119.6	0	0	35192.8	21959.7	10448.3	7.1912e+06	0	0	15873	2.04772e+06	64975.1	8489.22	0	235950	247493	4.96304e+07	0	73464.4	101871	1.28008e+06	1.52183e+07	0	0	1.4586e+07	632345
1923	341522	276056	41665.8	0	0	212025	0	0	0	876417	0	0	4.46375e+06	5.71888e+06	0	109227	0	278829	0	5.30135e+06	1.10581e+06	1.25409e+06	35672.2	43345.9	0	0	35975.6	22293.8	10752.5	7.35116e+06	0	0	16221.2	2.07887e+06	66867	8736.39	0	241126	254699	5.03452e+07	0	75603.3	104837	1.30856e+06	1.55522e+07	0	0	1.4906e+07	646217
1924	349014	280257	42879	0	0	218199	0	0	0	895912	0	0	4.56806e+06	5.80589e+06	0	111657	0	284946	0	5.38686e+06	1.12263e+06	1.27317e+06	36465.7	44608	0	0	36775.8	22633	11065.5	7.51467e+06	0	0	16577	2.1105e+06	68813.8	8990.75	0	246415	262115	5.10703e+07	0	77804.6	107889	1.33767e+06	1.58933e+07	0	0	1.52329e+07	660393
1925	356670	284521	44127.4	0	0	224552	0	0	0	915841	0	0	4.67481e+06	5.89422e+06	0	114140	0	291197	0	5.47374e+06	1.13971e+06	1.29254e+06	37276.8	45906.8	0	0	37593.9	22977.3	11387.7	7.68183e+06	0	0	16940.7	2.14261e+06	70817.4	9252.53	0	251821	269747	5.18059e+07	0	80069.9	111030	1.36742e+06	1.6242e+07	0	0	1.55671e+07	674880
1926	364494	288849	45412.2	0	0	231090	0	0	0	936212	0	0	4.78406e+06	5.9839e+06	0	116679	0	297585	0	5.56202e+06	1.15705e+06	1.3122e+06	38106	47243.4	0	0	38430.1	23326.9	11719.3	7.8527e+06	0	0	17312.3	2.17521e+06	72879.3	9521.92	0	257345	277601	5.2552e+07	0	82401.2	114263	1.39784e+06	1.65983e+07	0	0	1.59086e+07	689685
1927	372490	293244	46734.4	0	0	237818	0	0	0	957037	0	0	4.89585e+06	6.07494e+06	0	119275	0	304113	0	5.65173e+06	1.17466e+06	1.33217e+06	38953.6	48618.9	0	0	39284.9	23681.8	12060.5	8.02738e+06	0	0	17692.1	2.20831e+06	75001.3	9799.16	0	262991	285683	5.33089e+07	0	84800.4	117590	1.42893e+06	1.69624e+07	0	0	1.62576e+07	704815
1928	380662	297706	48095.2	0	0	244742	0	0	0	978325	0	0	5.01027e+06	6.16737e+06	0	121928	0	310784	0	5.74289e+06	1.19253e+06	1.35243e+06	39820.1	50034.5	0	0	40158.8	24042.1	12411.7	8.20593e+06	0	0	18080.2	2.24191e+06	77185	10084.5	0	268760	294001	5.40767e+07	0	87269.4	121014	1.46071e+06	1.73345e+07	0	0	1.66142e+07	720276
1929	389012	302235	49495.5	0	0	251868	0	0	0	1.00009e+06	0	0	5.12735e+06	6.2612e+06	0	124640	0	317602	0	5.83551e+06	1.21067e+06	1.37301e+06	40705.8	51491.3	0	0	41052	24407.9	12773	8.38847e+06	0	0	18476.8	2.27602e+06	79432.3	10378.1	0	274656	302561	5.48556e+07	0	89810.4	124537	1.49321e+06	1.77148e+07	0	0	1.69787e+07	736077
1930	397546	306834	50936.6	0	0	259202	0	0	0	1.02233e+06	0	0	5.24717e+06	6.35646e+06	0	127412	0	324569	0	5.92963e+06	1.22909e+06	1.3939e+06	41611.3	52990.5	0	0	41965.2	24779.3	13144.9	8.57506e+06	0	0	18882.2	2.31064e+06	81745	10680.3	0	280681	311370	5.56457e+07	0	92425.3	128163	1.52642e+06	1.81034e+07	0	0	1.73512e+07	752225
1931	406267	311502	52419.7	0	0	266748	0	0	0	1.04507e+06	0	0	5.36979e+06	6.45317e+06	0	130247	0	331689	0	6.02527e+06	1.24779e+06	1.41511e+06	42536.9	54533.3	0	0	42898.7	25156.3	13527.7	8.7658e+06	0	0	19296.4	2.3458e+06	84125.1	10991.2	0	286838	320436	5.64471e+07	0	95116.3	131895	1.56037e+06	1.85005e+07	0	0	1.77318e+07	768726
1932	415180	316241	53945.9	0	0	274515	0	0	0	1.06832e+06	0	0	5.49528e+06	6.55136e+06	0	133144	0	338966	0	6.12245e+06	1.26678e+06	1.43664e+06	43483	56121.1	0	0	43852.9	25539	13921.5	8.96078e+06	0	0	19719.7	2.38149e+06	86574.5	11311.2	0	293131	329766	5.72601e+07	0	97885.7	135735	1.59508e+06	1.89064e+07	0	0	1.81208e+07	785590
1933	424287	321053	55516.6	0	0	282508	0	0	0	1.09208e+06	0	0	5.62369e+06	6.65103e+06	0	136105	0	346402	0	6.2212e+06	1.28605e+06	1.4585e+06	44450.3	57755.1	0	0	44828.3	25927.6	14326.9	9.1601e+06	0	0	20152.3	2.41772e+06	89095.1	11640.6	0	299561	339367	5.80848e+07	0	100736	139687	1.63056e+06	1.93211e+07	0	0	1.85183e+07	802824
1934	433595	325937	57133	0	0	290733	0	0	0	1.11638e+06	0	0	5.75511e+06	6.75223e+06	0	139133	0	354001	0	6.32154e+06	1.30562e+06	1.48069e+06	45439	59436.7	0	0	45825.5	26322	14744	9.36386e+06	0	0	20594.4	2.45451e+06	91689.2	11979.5	0	306133	349248	5.89214e+07	0	103669	143754	1.66683e+06	1.9745e+07	0	0	1.89246e+07	820435
1935	443107	330896	58796.5	0	0	299198	0	0	0	1.14121e+06	0	0	5.8896e+06	6.85496e+06	0	142228	0	361766	0	6.42349e+06	1.32548e+06	1.50322e+06	46449.8	61167.3	0	0	46844.8	26722.5	15173.3	9.57215e+06	0	0	21046.2	2.49185e+06	94358.8	12328.3	0	312848	359417	5.977e+07	0	106687	147939	1.70391e+06	2.01781e+07	0	0	1.93397e+07	838433
1936	452827	335931	60508.4	0	0	307909	0	0	0	1.16659e+06	0	0	6.02724e+06	6.95925e+06	0	145391	0	369702	0	6.5271e+06	1.34565e+06	1.52609e+06	47483	62948.2	0	0	47886.8	27129.1	15615.1	9.78507e+06	0	0	21507.8	2.52977e+06	97106.2	12687.2	0	319711	369882	6.06309e+07	0	109793	152247	1.74181e+06	2.06208e+07	0	0	1.9764e+07	856826
1937	462761	341042	62270.1	0	0	316875	0	0	0	1.19254e+06	0	0	6.16809e+06	7.06514e+06	0	148625	0	377813	0	6.63237e+06	1.36612e+06	1.5493e+06	48539.2	64781	0	0	48952	27541.9	16069.7	1.00027e+07	0	0	21979.7	2.56825e+06	99933.5	13056.6	0	326725	380651	6.15041e+07	0	112990	156680	1.78056e+06	2.10732e+07	0	0	2.01975e+07	875623
1938	472913	346231	64083.2	0	0	326101	0	0	0	1.21907e+06	0	0	6.31223e+06	7.17263e+06	0	151931	0	386101	0	6.73934e+06	1.38691e+06	1.57288e+06	49618.9	66667.2	0	0	50040.9	27960.9	16537.6	1.02252e+07	0	0	22461.8	2.60733e+06	102843	13436.8	0	333892	391734	6.23899e+07	0	116280	161241	1.82016e+06	2.15354e+07	0	0	2.06406e+07	894831
1939	483287	351498	65949	0	0	335595	0	0	0	1.24619e+06	0	0	6.45974e+06	7.28176e+06	0	155311	0	394571	0	6.84804e+06	1.40801e+06	1.59681e+06	50722.6	68608.2	0	0	51154	28386.3	17019.1	1.04527e+07	0	0	22954.6	2.647e+06	105837	13828	0	341217	403140	6.32885e+07	0	119666	165936	1.86065e+06	2.20079e+07	0	0	2.10934e+07	914461
1940	493889	356846	67869.1	0	0	345366	0	0	0	1.27391e+06	0	0	6.6107e+06	7.39255e+06	0	158766	0	403227	0	6.95849e+06	1.42943e+06	1.6211e+06	51850.8	70605.8	0	0	52291.9	28818.2	17514.6	1.06852e+07	0	0	23458.1	2.68727e+06	108919	14230.6	0	348702	414878	6.42001e+07	0	123150	170768	1.90204e+06	2.24907e+07	0	0	2.15561e+07	934522
1941	504724	362276	69845.2	0	0	355422	0	0	0	1.30224e+06	0	0	6.76518e+06	7.50502e+06	0	162297	0	412072	0	7.07072e+06	1.45118e+06	1.64577e+06	53004.2	72661.6	0	0	53455	29256.7	18024.6	1.09229e+07	0	0	23972.8	2.72816e+06	112090	14645	0	356352	426957	6.51247e+07	0	126735	175740	1.94435e+06	2.2984e+07	0	0	2.2029e+07	955023
1942	515796	367788	71878.8	0	0	365770	0	0	0	1.33121e+06	0	0	6.92327e+06	7.61921e+06	0	165907	0	421112	0	7.18476e+06	1.47326e+06	1.67081e+06	54183.2	74777.2	0	0	54644.1	29701.8	18549.4	1.11658e+07	0	0	24498.6	2.76967e+06	115354	15071.4	0	364169	439388	6.60627e+07	0	130425	180856	1.9876e+06	2.34882e+07	0	0	2.25123e+07	975973
1943	527111	373383	73971.6	0	0	376420	0	0	0	1.36082e+06	0	0	7.08506e+06	7.73513e+06	0	169598	0	430350	0	7.30064e+06	1.49567e+06	1.69623e+06	55388.5	76954.4	0	0	55859.6	30153.7	19089.5	1.14142e+07	0	0	25036.1	2.8118e+06	118713	15510.2	0	372158	452181	6.70142e+07	0	134223	186122	2.03181e+06	2.40035e+07	0	0	2.30061e+07	997383
1944	538674	379064	76125.4	0	0	387380	0	0	0	1.39109e+06	0	0	7.25063e+06	7.85282e+06	0	173370	0	439791	0	7.41839e+06	1.51843e+06	1.72203e+06	56620.5	79194.9	0	0	57102.1	30612.5	19645.3	1.16681e+07	0	0	25585.3	2.85458e+06	122169	15961.8	0	380322	465347	6.79794e+07	0	138131	191541	2.077e+06	2.45301e+07	0	0	2.35108e+07	1.01926e+06
1945	550491	384831	78341.8	0	0	398659	0	0	0	1.42203e+06	0	0	7.42007e+06	7.97229e+06	0	177227	0	449438	0	7.53804e+06	1.54153e+06	1.74823e+06	57880	81500.8	0	0	58372.3	31078.2	20217.2	1.19276e+07	0	0	26146.6	2.89802e+06	125726	16426.5	0	388665	478896	6.89584e+07	0	142152	197118	2.1232e+06	2.50682e+07	0	0	2.40266e+07	1.04162e+06
1946	562567	390686	80622.8	0	0	410266	0	0	0	1.45366e+06	0	0	7.59347e+06	8.09359e+06	0	181169	0	459298	0	7.65962e+06	1.56498e+06	1.77483e+06	59167.4	83873.7	0	0	59670.7	31551.1	20805.9	1.21929e+07	0	0	26720.1	2.94211e+06	129387	16904.8	0	397191	492839	6.99516e+07	0	146291	202857	2.17043e+06	2.56181e+07	0	0	2.45537e+07	1.06447e+06
1947	574909	396631	82970.2	0	0	422211	0	0	0	1.486e+06	0	0	7.77092e+06	8.21673e+06	0	185199	0	469373	0	7.78316e+06	1.58879e+06	1.80184e+06	60483.5	86315.8	0	0	60998	32031.1	21411.7	1.24642e+07	0	0	27306.3	2.98687e+06	133154	17397	0	405905	507189	7.09591e+07	0	150551	208764	2.21871e+06	2.61801e+07	0	0	2.50923e+07	1.08782e+06
1948	587520	402665	85385.9	0	0	434504	0	0	0	1.51905e+06	0	0	7.95252e+06	8.34174e+06	0	189318	0	479670	0	7.90869e+06	1.61297e+06	1.82925e+06	61828.9	88828.9	0	0	62354.8	32518.4	22035.1	1.27414e+07	0	0	27905.3	3.03232e+06	137031	17903.5	0	414809	521956	7.19811e+07	0	154934	214842	2.26806e+06	2.67544e+07	0	0	2.56427e+07	1.11169e+06
1949	600409	408792	87872	0	0	447155	0	0	0	1.55284e+06	0	0	8.13836e+06	8.46866e+06	0	193529	0	490193	0	8.03625e+06	1.63751e+06	1.85708e+06	63204.2	91415.3	0	0	63741.8	33013.2	22676.7	1.30248e+07	0	0	28517.5	3.07845e+06	141020	18424.8	0	423909	537153	7.30179e+07	0	159445	221097	2.31851e+06	2.73413e+07	0	0	2.62053e+07	1.13608e+06
1950	613580	415011	90430.5	0	0	460175	0	0	0	1.58738e+06	0	0	8.32855e+06	8.59751e+06	0	197834	0	500946	0	8.16586e+06	1.66242e+06	1.88534e+06	64610.1	94076.9	0	0	65159.7	33515.5	23336.9	1.33146e+07	0	0	29143.1	3.12529e+06	145126	18961.2	0	433208	552793	7.40695e+07	0	164088	227535	2.37008e+06	2.79411e+07	0	0	2.67801e+07	1.161e+06
1951	627040	421325	93063.5	0	0	473573	0	0	0	1.62269e+06	0	0	8.52317e+06	8.72831e+06	0	202235	0	511935	0	8.29756e+06	1.68771e+06	1.91402e+06	66047.3	96816	0	0	66609.1	34025.4	24016.4	1.36107e+07	0	0	29782.4	3.17284e+06	149352	19513.3	0	442711	568888	7.51363e+07	0	168865	234160	2.4228e+06	2.85541e+07	0	0	2.73676e+07	1.18647e+06
1952	640796	427736	95773.1	0	0	487361	0	0	0	1.65879e+06	0	0	8.72235e+06	8.86111e+06	0	206733	0	523166	0	8.43139e+06	1.71339e+06	1.94314e+06	67516.4	99634.9	0	0	68090.7	34543.1	24715.6	1.39135e+07	0	0	30435.8	3.22111e+06	153700	20081.5	0	452423	585452	7.62185e+07	0	173782	240977	2.4767e+06	2.91805e+07	0	0	2.7968e+07	1.21249e+06
1953	654853	434243	98561.6	0	0	501551	0	0	0	1.69569e+06	0	0	8.92618e+06	8.99593e+06	0	211332	0	534643	0	8.56738e+06	1.73946e+06	1.97271e+06	69018.3	102536	0	0	69605.3	35068.6	25435.2	1.4223e+07	0	0	31103.4	3.27012e+06	158175	20666.1	0	462348	602497	7.73162e+07	0	178842	247994	2.53179e+06	2.98206e+07	0	0	2.85815e+07	1.23909e+06
1954	669219	440850	101431	0	0	516154	0	0	0	1.7334e+06	0	0	9.13478e+06	9.1328e+06	0	216033	0	546371	0	8.70556e+06	1.76593e+06	2.00272e+06	70553.5	105521	0	0	71153.6	35602.2	26175.8	1.45393e+07	0	0	31785.7	3.31987e+06	162781	21267.8	0	472491	620040	7.84298e+07	0	184049	255214	2.5881e+06	3.04748e+07	0	0	2.92085e+07	1.26628e+06
1955	683900	447558	104385	0	0	531183	0	0	0	1.77196e+06	0	0	9.34825e+06	9.27175e+06	0	220838	0	558357	0	8.84597e+06	1.79279e+06	2.03319e+06	72122.9	108594	0	0	72736.3	36143.9	26937.9	1.48627e+07	0	0	32483	3.37038e+06	167520	21887.1	0	482856	638093	7.95594e+07	0	189407	262645	2.64567e+06	3.11433e+07	0	0	2.98493e+07	1.29405e+06
1956	698902	454367	107424	0	0	546648	0	0	0	1.81138e+06	0	0	9.56671e+06	9.41282e+06	0	225750	0	570606	0	8.98864e+06	1.82007e+06	2.06412e+06	73727.1	111755	0	0	74354.2	36693.8	27722.3	1.51933e+07	0	0	33195.6	3.42166e+06	172398	22524.3	0	493448	656671	8.07053e+07	0	194922	270292	2.70452e+06	3.18265e+07	0	0	3.05041e+07	1.32244e+06
1957	714234	461280	110552	0	0	562565	0	0	0	1.85167e+06	0	0	9.79027e+06	9.55603e+06	0	230772	0	583123	0	9.13362e+06	1.84776e+06	2.09553e+06	75367.1	115009	0	0	76008.2	37252	28529.4	1.55313e+07	0	0	33923.8	3.47372e+06	177417	23180.2	0	504273	675791	8.18677e+07	0	200597	278162	2.76468e+06	3.25247e+07	0	0	3.11733e+07	1.35145e+06
1958	729903	468298	113770	0	0	578944	0	0	0	1.89286e+06	0	0	1.00191e+07	9.70142e+06	0	235905	0	595915	0	9.28093e+06	1.87587e+06	2.12741e+06	77043.6	118358	0	0	77698.9	37818.8	29360.1	1.58768e+07	0	0	34668	3.52657e+06	182583	23855.1	0	515336	695467	8.30468e+07	0	206438	286261	2.82618e+06	3.32382e+07	0	0	3.18571e+07	1.3811e+06
1959	745915	475423	117083	0	0	595800	0	0	0	1.93496e+06	0	0	1.02532e+07	9.84902e+06	0	241152	0	608988	0	9.43062e+06	1.90442e+06	2.15978e+06	78757.3	121804	0	0	79427.2	38394.2	30214.9	1.62299e+07	0	0	35428.5	3.58023e+06	187899	24549.6	0	526641	715716	8.42429e+07	0	212449	294595	2.88904e+06	3.39674e+07	0	0	3.2556e+07	1.4114e+06
1960	762278	482657	120492	0	0	613148	0	0	0	1.978e+06	0	0	1.04928e+07	9.99887e+06	0	246517	0	622347	0	9.58273e+06	1.93339e+06	2.19264e+06	80509.2	125350	0	0	81193.9	38978.4	31094.7	1.6591e+07	0	0	36205.7	3.6347e+06	193370	25264.4	0	538194	736555	8.54562e+07	0	218634	303173	2.95331e+06	3.47125e+07	0	0	3.32701e+07	1.44236e+06
1961	779000	490000	124000			631000				2022000			10738000	10151000		252000		636000		9.73728e+06	1.96281e+06	2226000	82300	129000			83000	39571.4	32000	16960000			37000	3690000	199000	26000		550000	758000	86687008		225000	312000	3019000	35474000			34000000	1474000
1962	789000	456000	125000			697000				2131000			10061000	9823000		346000		654000		9.82954e+06	1.97074e+06	2235000	82800	135000			87000	41709.5	33000	18057000			32000	4202000	202000	26000		520000	769000	90737008		266000	317000	3514000	30364000			29000000	1364000
1963	825000	468000	138000			753000				1851000			10573000	8996000		252200		470000		1.02755e+07	2.05098e+06	2326000	76400	125000		89000	85000	43925.5	34000	16267000			33000	4202000	206000	27000		695000	799000	93740008		259000	322000	2956000	33420000			32000000	1420000
1964	936000	417000	140000			819000				2314000			11272000	9719000		422000		694000		1.06445e+07	2.09507e+06	2376000	62900	137000			88000	47758.4	35000	16227000			41000	4293000	209000	28000		695000	903000	97084008		277000	328000	3866000	35640000			34000000	1640000
1965	992000	452000	143000			831000				2435000			11294000	9362000		350000		715000		1.04961e+07	2.20441e+06	2500000	63100	140000			105000	50651.4	36000	16726000			68000	4343000	215000	29000		700000	917000	98448008		318000	334000	3909000	36625000			35000000	1625000
1966	1080000	527000	141000			837000				2635000			11614000	10067000		373200		829000		1.04067e+07	2.2e+06	2495000	43700	140000		238000	135000	49560.5	37000	18135000			65000	4118000	220000	29000		730000	994000	104014008		324000	340000	4109000	37502000			36000000	1502000
1967	1111000	504000	144000			889000				2447000			11328000	10062000		346000		1044000		1.10289e+07	2.32345e+06	2635000	65000	146000		238000	155000	48401.3	38000	19572000			81000	4118000	224000	30000		780000	1003000	102696016		321000	346000	3292000	38796000			37100000	1696000
1968	1184000	592000	144000			1141000				3112000			11426000	9830000		378000		1107000		1.11442e+07	2.35166e+06	2667000	52300	149000		238000	214000	47432.1	39000	20821000			89000	3930000	229000	30300		740000	1064000	107122000		355000	352000	4077000	39832000			38000000	1832000
1969	1262000	712000	175000			1363000				3112000			11265000	10699000		433100		1138000		1.10059e+07	2.118e+06	2402000	33600	152000		238000	231000	47714.6	40000	22050000			90000	4103000	234000	31000		945000	1069000	117545000		463000	359000	3971000	40825000			39000000	1825000
1970	1347000	750000	145000			1360000				3072000			11196000	10527000		395100		1092000		1.14748e+07	2.10036e+06	2382000	41500	155000		238000	231000	47573.4	42000	23938000			99000	3950000	240000	30600		520000	1195000	117492000		528000	365000	4625000	42154000			40100000	2054000
1971	1386000	722000	152000			1558000				3552000			11812000	11204000		388000		1044000		1.14672e+07	2.3402e+06	2654000	40500	154000		238000	235000	47773	43000	24718000			104000	3764000	245000	30400		470000	1276000	116168000		622000	372000	5297000	43397000			41200000	2197000
1972	1446000	722000	155000			1235000				3575000			11362000	11448000		397000		571000		1.14402e+07	2.40281e+06	2725000	35200	157000		238000	224000	47826.6	45000	23948000			86000	3843000	251000	30300		490000	1287000	120905000		670000	380000	5360000	44347000			42200000	2147000
1973	1461000	722000	163000			1154000				3268000			11311000	11009000		299000		1002000		1.16978e+07	2.47599e+06	2808000	48100	160000		238000	266000	47748.7	46000	23904000			87000	3614000	257000	30200		493000	1365000	140524000		755000	387000	4912000	45935000			43800000	2135000
1974	1506000	722000	172000			1104000				3717000			11591000	10631000		198000		1075000		1.16747e+07	2.26613e+06	2570000	45800	163000		238000	366000	49219.5	48000	24768000			87000	3877000	263000	30500		504000	1493000	134590000		505000	395000	5216000	50596000			48570000	2026000
1975	1468000	722000	175000			1055000				3628000			13192000	10301000		115000		906000		1.20284e+07	2.16914e+06	2460000	45000	176000		238000	300000	49516.6	50000	30636000			120000	3720000	270000	31500		515000	1507000	111728000		499000	407000	5178000	67478000			65677000	1801000
1976	1502000	722000	179000			1008000				4188000			12872000	12212000		115000		1059000		1.16132e+07	2.23174e+06	2531000	34900	180000		238000	300000	48800.7	52000	33875000			154000	3361000	276000	31500		527000	1721000	135469000		503000	414000	5816000	69378000			67610000	1768000
1977	1512000	722000	184000			963000				4029000			13889000	12233000		115000		1036000		1.13787e+07	2.12064e+06	2405000	28300	184000		238000	229000	53067.1	53000	37328000			150000	3362000	283000	32900		540000	1915000	141818000		507000	422000	6022000	71526008			69891008	1635000
1978	1518000	722000	190000			918000				3644000			14069000	11733000		115000		749000		1.09021e+07	2.16914e+06	2460000	32400	188000		346000	355000	49292.6	55000	44492000			130000	3447000	291000	34000		553000	2154000	151896000		561000	431000	6656000	73786016			72396016	1390000
1979	1521000	722000	196000			874000				4787000			13696000	12973000		115000		875000		1.06061e+07	2.04393e+06	2318000	39000	192000		278000	488000	50646.5	57000	53856008			141400	3412000	299000	34000		567000	2194000	157284000		492000	440000	8342000	77996000			76496000	1500000
1980	1518000	722000	200000			830000				3962770			15651000	12973000		115000		882000		1.06753e+07	2.05539e+06	2331000	43900	197000		278000	433000	49258.5	59000	61722000			135200	3280000	308000	35000		567000	2196000	150784000		526000	450000	8201000	79202016			77577016	1625000
1981	1511000	722000	206000			785750				3774941			15928000	12843000		115000		889000		1.06599e+07	2.10741e+06	2390000	38400	202000		278000	323000	51679	62000	61210008			202000	3224000	316000	36000		567000	2300000	139176000		542000	460000	8154000	75748008			74292008	1456000
1982	1497000	722000	212000			677500				4657395			14872000	11986000		115000		990000		1.04792e+07	2.11447e+06	2398000	42500	207000		278000	225500	54581.8	64000	62700000			213000	3126000	324000	37000		567000	2324000	121721000		501000	471000	6951000	78092024			76619024	1473000
1983	1482000	722000	219000			686000				5760676			13787000	12234000		115000		970000		1.05868e+07	2.20705e+06	2503000	33400	213000		278000	212500	55331.8	66000	64439000			213000	3017000	332000	38000		567000	2411000	149675000		469000	483000	7944000	81324016			79676016	1648000
1984	1467000	722000	226000			772000				5362308			15076000	12791000		115000		1100000		1.08713e+07	2.24673e+06	2548000	38500	218000		278000	212500	56978	68000	66122000			214000	3061000	338000	45000		567000	2576000	161162000		480000	494000	8979000	91007024			89425024	1582000
1985	1455000	722000	232000			803000				5258200			16829000	11782000		115000		1000660		1.08098e+07	2.39222e+06	2713000	40700	223000		193000	212500	57275.1	71000	67897000			214000	3044000	347400	550000		567000	2765000	162014000		494000	505000	9593000	94545008			92740008	1805000
1986	1446000	722000	238000			800000				5668007			17119000	11204000		115000		1087000		1.12711e+07	2.47776e+06	2810000	32100	238000		175000	333500	57236.1	73000	69366008			214000	2731000	356400	550000		567000	2779000	170288000		429000	515000	10392000	97247000			95135000	2112000
1987	1440000	670000	243000			798000				6268310			16746000	11100000		115000		840000		1.15018e+07	2.82429e+06	3203000	61600	244000		187000	521500	55341.5	76000	70802016			214000	2674000	366400	550000		567000	2803000	185056000		390000	525000	10822000	98908008			97047008	1861000
1988	1440000	650000	249000			802000				6290034			16902000	12238000		115000		893000		1.17382e+07	3.00505e+06	3408000	61600	250000		122000	273500	55156.5	79000	72473008			215000	2643000	377400	550000		567000	2708000	184327000		394000	535000	11727000	98281316			96590016	1691300
1989	1447000	680000	255000			824000				7317951			16584000	13575000		115000		837000		1.17382e+07	3.75631e+06	4260000	61600	259000		68000	255500	56369.2	81000	78973016			215000	2676000	388400	550000		567000	2872000	182104000		475000	546000	11834000	96714308			95119008	1595300
1990	1464000	520000	261000			843000				7132970			17213000	14160000		115000		641000		1.17363e+07	4.46172e+06	5060000	61600	274000		48700	371500	46048.9	84000	74277024			93700	2586000	399400	615000		567000	3136000	155958000		425000	559000	14386000	91228808			89677008	1551800
1991	1495000	1000000	333000			869000				7167925			16604000	13135000		115000		706000		10583000	3.70782e+06	4205000	61600	300000		60800	461500	40000	87000	76676016			93700	2200000	410400	615000		740000	3085000	153487000		379000	597000	16314000	89750100			88238000	1512100
1992	1536000	1000000	351000			897000				7802078			16654000	9855000		115000		646000	1000	10583000	3.25371e+06	3690000	61600	296000		78600	598000	40000	89000	79264016			94700	1675000	421400	615000		735000	2928000	163507000		484000	619400	19357000	92440908			90931008	1509900
1993	1583000	57000	446000			927000				6833816			17659000	9708000		117000		706000	5000	9206000	3.25371e+06	3690000	61600	303000		63500	750900	40000	92000	81350000			94700	1837000	433400	615000		695000	2936000	169770000		441000	645000	20534000	98351916			96867016	1484900
1994	1628000	63500	391000			958000				6326512			18762000	11701000		117000		663000	5000	9206000	3.34188e+06	3790000	61600	310000		63500	879400	40000	95000	83435000			94700	1798000	449400	615000		959000	3311000	177346000		578000	666000	21387000	98996800			97521000	1475800
1995	1667000	63500	390000			968900				8013279			19560000	11346000		117000		579000	5000	9206000	3.18317e+06	3610000	61600	300000		45000	850400	40000	97000	84518000			94700	1970000	462500	688000		1040000	3588000	183113000		611000	686000	24880000	101242600			99769000	1473600
1996	1697000	63500	428000			999900				7620018			19340000	11812000		117000		604000	5000	14898000	3.07295e+06	3485000	61600	304000		45000	892400	40000	99000	84601000			95700	2020000	475000	688000		1040000	3733000	184459000		596000	705000	19382000	108331200			106857000	1474200
1997	1718000	63500	438000			1031900				7536587			19791000	11902000		117000		610000	5000	16776000	3.04649e+06	3455000	61600	315000		45000	890400	3090000	102000	84684000			95700	1862000	490000	688000		1040000	3255000	185859000		758000	724000	19570000	106655700			105185000	1470700
1998	1737000	15080	444000			1063900				7128631	0		21158000	10858000	6400	17000		617000	5000	5034000	3.78047e+06	4287400	61600	326000		45000	815400	3220000	103000	83764000			95700	1842667	500600	688000		1040000	2107000	173901000		831000	742000	21314000	107043100			105576000	1467100
1999	1760000	56000	451000			1095900				6270689	0		20838000	10988000	6400	17000		623000	5000	5417600	3960000	4491000	61600	332000		139000	502000	3220000	105000	100395000			107800	3250667	592000	688000		921000	1832000	190988000		861000	761000	23179000	99961400			98500000	1461400
2000	1760000	123000	162000			1095900				7710411	0		24407000	10416000	7100	17000		623000	5000	5207600	3960000		61600	332000		134000	468000	3332000	105000	102994000			114700	2676890	594000	767000		179000	1894000	198918000		955000	761000	24437000	96019100			94560000	1459100
2001	1760000	78000	208000			1095900				6247328	7000		24392000	10562000	7100	17000		588000	5000	5538000	3665000		61600	357000		134000	559000	2958000	105000	89828000			118200	2356890	594000	767000		123000	1270000	182945000		998000	761000	25682000	93464400			92000000	1464400
2002	1760000	82600	208000			1095900				8747277	8000		24192000	11810000	26400	17000		255000	5000	5969000	3950000		61600	387000		132700	544000	3074000	105000	96439000			115700	2645890	1183000	767000		125000	1300000	195211000		919000	761000	25491000	92729100			91260000	1469100
2003	1760000	75200	100300			1095900				9428661	10000		25714000	13719000	3300	17000		381000	5000	6445900	4215000		61600	387000		132900	650000	2882886	105000	120360000			112100	2645890	1185000	845000		125000	1650000	176799000		783000	761000	24289000	94664100			93200000	1464100
2004	1760000	75200	121500			1095900				9409898	6000		26332000	12943000	3300	17000		420000	5000	7356000	4250000		61600	387000		132900	730000	2683000	105000	106618000			112100	3076670	1171000	845000		125000	1800000	205273000		832000	761000	29477000	94668400			93200000	1468400
2005	1760000	75200	73300			1095900				9957219	4000		26332000	12786000	3300	17000		420000	6000	7356000	4300000		61600	387000		132900	810000	2444000	105000	117987000			122500	3183670	1171000	883000		113000	1800000	200247000		762402	761000	32529000	94669400			93200000	1469400
2006	1760000	75200	74800			1095900				9644040	5000		26735000	14430000	3300	17000		420000	6000	7411100	4405000		29000	512000		132900	909800	2646000	105000	118754000			122500	3107000	1171000	883000		113000	2296000	181010000		934861	761000	33217000	94664900			93200000	1464900
2007	1760000	80000	102600			1095900				9364558	6000		27083000	16520964	3300	17000		420000	6000	7411100	4275000		41000	427000		301000	909800	2413000	105000	121521000			122500	3170000	1171000	883000		118000	2894000	161390000		845998	761000	38417000	101893500			100429000	1464500
2008	1760000	80000	102600			1095900				8756872	2000		28210000	16771739	3300	17000		420000	6000	7411100	4000000		41000	427000		257000	909800	2571000	105000	115390000			107300	3379000	1171000	883000		118000	2166000	136096000		863143	761000	39878000	124973100			123510000	1463100
2009	1760000	80000	102600			1107000				9822058	2000		25488000	12143885	3300	17000		420000	6000	6718000	3670000		41000	427000		184000	913000	2099530	105000	122160000			107300	2224000	1171000	883000		118000	1875000	113306000		656779	761000	36402000	147551200			146088000	1463200
2010	1760000	80000	144600			1127000				10635024	1000		25561000	13281444	3300	17000		420000	6000	8072600	4113900		41000	467000		190000	943000	2461000	105000	128400000			107300	3011000	1171000	883000		288000	2348000	138802000		632283	761000	34560000	161809500	5000		160347000	1457500
2011	1760000	80000	138600			1134000				10068000	1000		26532000	13630532	3300	17000		420000	6000	8072600	4235248		41000	467000		128000	943000	2676000	105000	139969000			107300	3364000	1171000	883000		284000	2441000	146735326		732447	761000	39150000	160928272	5000		159462000	1461272
2012	1760000	80000	138600			1141000				12518000	2000		23497000	12831218	3300	17000		420000	6000	10624000	4235248		41000	522000		128000	943000	2672000	105000	146804000			107300	3056725	1171000	617000		284000	2055000	146741000		731122	761000	39075000	159563898	5000		158096000	1462898
2013	1760000	80010	138600			1151000				13666000	1100		22579000	12432763	3300	17000		420000	6000	10889300	4619390		41000	471000		124340	943000	2846000	105000	142633000			107300	3025914	1171000	625000		284000	2700000	147751273		649977	761000	41069000	168684785	5000	1000	167214000	1464785
2014	1760000	80010	138600			1165000				10940532	1100		25267000	12029720	3300	17000		412000	6000	11324000	4519390		41000	498000		125168	953000	2804300	105000	137684000			107300	3036380	1171000	625000		284000	3247000	148825385		545489	761000	42581000	162498899	5000	1000	161017000	1475899
2015	1760000	80010	138600			1213000				11770000	1900		27289964	12570462	3300	17000		414000	6000	11324000	4519390		41000	292157		125168	953000	2959440	105000	136177000			85000	3523903	1171000	625000		322000	3571171	151357560		623154	761000	43635000	148701870	5000	1000	147228000	1467870
2016	1760000	80010	138600			1220000				12682000	2200		30083019	12173081	3300	17000		408000	6000	12632301	4519390		41000	384656		125168	953000	3072010	105000	145102000			80000	3481450	1171000	625000		322000	3831865	154694000		726250	761000	44554000	164433768	5000	1000	162965000	1462768
2017	1760000	80010	138600			1250000				13812070	2100		33143094	12738405	3300	17000		402000	6000	14122915	4519390		41000	384656		125168	953000	2884000	105000	150955000			65546	3416013	1171000	625000		322000	3831865	155183000		844713	761000	45987000	163175592	5000	1000	161711000	1458592
2018	1760000	80010	138600			1250000				13812070	2200		33084492	13948840	3300	17000		404666	6000	16233700	4319390		41000	384656		125168	1468000	3058406	105000	158056000			79390	3679901	1171000	625000		322000	3831865	155629056		844713	761000	47595344	181702877	5000	1000	180237000	1459877
2019	1760000	80010	138600			1250000				13812070	1000		32710375	13324680	3300	17000		404666	6000	15962100	4319390		41000	384656		125168	1526000	2909000	105000	142989000			79390	3454443	1171000	625000		322000	3831865	143994045		844713	761000	47595344	181702877	5000	1000	180237000	1459877
[truncated: 197 more columns]

## Sheet: IRW_I
Industrial roundwood_import (m3/yr)
	Afghanistan	Albania	Algeria	American Samoa	Andorra	Angola	Anguilla	Antarctica	Antigua and Barbuda	Argentina	Armenia	Aruba	Australia	Austria	Azerbaijan	Bahamas	Bahrain	Bangladesh	Barbados	Belarus	Belgium	Belgium-Luxembourg	Belize	Benin	Bermuda	Bhutan	Bolivia (Plurinational State of)	Bosnia and Herzegovina	Botswana	Brazil	British Indian Ocean Territory	British Virgin Islands	Brunei Darussalam	Bulgaria	Burkina Faso	Burundi	Cabo Verde	Cambodia	Cameroon	Canada	Cayman Islands	Central African Republic	Chad	Chile	China	China, Hong Kong SAR	China, Macao SAR	China, mainland	China, Taiwan Province of
1900	0	0	8856.27	0	0	0	0	0	0	56497.9	0	0	45622.6	233435	0	52.2645	0	0	261.323	199.888	324059	312613	0	0	0	0	0	0	0	3109.74	0	0	0	25676.2	503.592	0	34.7305	0	0	539791	0	0	0	0	169484	74202.3	6387.57	44180.7	44713
1901	0	0	9114.13	0	0	0	0	0	0	57754.7	0	0	46688.7	236986	0	53.4271	0	0	267.135	203.112	328989	317369	0	0	0	0	0	0	0	3178.91	0	0	0	26066.9	518.254	0	35.7417	0	0	547566	0	0	0	0	173201	75830.1	6527.69	45149.9	45693.9
1902	0	0	9379.49	0	0	0	0	0	0	59039.3	0	0	47779.8	240592	0	54.6155	0	0	273.077	206.388	333995	322198	0	0	0	0	0	0	0	3249.62	0	0	0	26463.5	533.344	0	36.7823	0	0	555452	0	0	0	0	177001	77493.5	6670.89	46140.3	46696.3
1903	0	0	9652.58	0	0	0	0	0	0	60352.6	0	0	48896.4	244252	0	55.8303	0	0	279.152	209.716	339076	327100	0	0	0	0	0	0	0	3321.9	0	0	0	26866.1	548.872	0	37.8533	0	0	563452	0	0	0	0	180884	79193.5	6817.23	47152.5	47720.6
1904	0	0	9933.63	0	0	0	0	0	0	61695.1	0	0	50039	247969	0	57.0722	0	0	285.361	213.099	344235	332077	0	0	0	0	0	0	0	3395.8	0	0	0	27274.9	564.853	0	38.9554	0	0	571567	0	0	0	0	184852	80930.8	6966.78	48186.9	48767.5
1905	0	0	10222.9	0	0	0	0	0	0	63067.4	0	0	51208.4	251741	0	58.3417	0	0	291.709	216.536	349473	337129	0	0	0	0	0	0	0	3471.33	0	0	0	27689.8	581.299	0	40.0896	0	0	579799	0	0	0	0	188907	82706.2	7119.62	49244	49837.3
1906	0	0	10520.5	0	0	0	0	0	0	64470.3	0	0	52405.1	255571	0	59.6395	0	0	298.197	220.028	354790	342258	0	0	0	0	0	0	0	3548.55	0	0	0	28111.1	598.224	0	41.2569	0	0	588150	0	0	0	0	193051	84520.5	7275.8	50324.3	50930.6
1907	0	0	10826.8	0	0	0	0	0	0	65904.3	0	0	53629.7	259460	0	60.9661	0	0	304.83	223.577	360188	347466	0	0	0	0	0	0	0	3627.48	0	0	0	28538.8	615.642	0	42.4581	0	0	596621	0	0	0	0	197286	86374.7	7435.41	51428.3	52047.9
1908	0	0	11142	0	0	0	0	0	0	67370.3	0	0	54883	263407	0	62.3222	0	0	311.611	227.183	365668	352752	0	0	0	0	0	0	0	3708.17	0	0	0	28973	633.567	0	43.6943	0	0	605214	0	0	0	0	201614	88269.5	7598.52	52556.4	53189.7
1909	0	0	11466.5	0	0	0	0	0	0	68868.8	0	0	56165.5	267415	0	63.7085	0	0	318.542	230.847	371231	358119	0	0	0	0	0	0	0	3790.65	0	0	0	29413.8	652.014	0	44.9665	0	0	613931	0	0	0	0	206037	90205.9	7765.21	53709.4	54356.5
1910	0	0	11800.3	0	0	0	0	0	0	70400.7	0	0	57478	271484	0	65.1256	0	0	325.628	234.57	376879	363568	0	0	0	0	0	0	0	3874.97	0	0	0	29861.4	670.998	0	46.2757	0	0	622773	0	0	0	0	210557	92184.7	7935.56	54887.6	55548.9
1911	0	0	12143.9	0	0	0	0	0	0	71966.7	0	0	58821.2	275614	0	66.5742	0	0	332.871	238.354	382613	369099	0	0	0	0	0	0	0	3961.17	0	0	0	30315.7	690.535	0	47.6231	0	0	631743	0	0	0	0	215176	94207	8109.64	56091.7	56767.5
1912	0	0	12497.5	0	0	0	0	0	0	73567.5	0	0	60195.8	279808	0	68.0551	0	0	340.275	242.198	388435	374715	0	0	0	0	0	0	0	4049.28	0	0	0	30776.9	710.64	0	49.0097	0	0	640842	0	0	0	0	219896	96273.7	8287.55	57322.2	58012.8
1913	0	0	12861.3	0	0	0	0	0	0	75204	0	0	61602.5	284065	0	69.5689	0	0	347.844	246.104	394345	380416	0	0	0	0	0	0	0	4139.35	0	0	0	31245.2	731.331	0	50.4366	0	0	650071	0	0	0	0	224720	98385.6	8469.35	58579.7	59285.5
1914	0	0	13235.8	0	0	0	0	0	0	76876.8	0	0	63042.1	288387	0	71.1164	0	0	355.582	250.074	400344	386204	0	0	0	0	0	0	0	4231.42	0	0	0	31720.6	752.624	0	51.9051	0	0	659434	0	0	0	0	229650	100544	8655.14	59864.7	60586
1915	0	0	13621.2	0	0	0	0	0	0	78586.8	0	0	64515.3	292774	0	72.6983	0	0	363.491	254.107	406436	392080	0	0	0	0	0	0	0	4325.55	0	0	0	32203.2	774.537	0	53.4164	0	0	668932	0	0	0	0	234688	102750	8845.01	61178	61915.1
1916	0	0	14017.8	0	0	0	0	0	0	80334.9	0	0	66023	297229	0	74.3153	0	0	371.577	258.205	412619	398045	0	0	0	0	0	0	0	4421.76	0	0	0	32693.1	797.089	0	54.9716	0	0	678566	0	0	0	0	239836	105004	9039.05	62520.1	63273.3
1917	0	0	14425.9	0	0	0	0	0	0	82121.8	0	0	67565.9	301751	0	75.9684	0	0	379.842	262.37	418897	404101	0	0	0	0	0	0	0	4520.12	0	0	0	33190.6	820.297	0	56.5722	0	0	688340	0	0	0	0	245097	107307	9237.34	63891.6	64661.4
1918	0	0	14845.9	0	0	0	0	0	0	83948.5	0	0	69144.8	306342	0	77.6582	0	0	388.291	266.602	425270	410250	0	0	0	0	0	0	0	4620.66	0	0	0	33695.5	844.18	0	58.2193	0	0	698253	0	0	0	0	250474	109661	9439.98	65293.2	66079.9
1919	0	0	15278.2	0	0	0	0	0	0	85815.9	0	0	70760.6	311003	0	79.3856	0	0	396.928	270.902	431741	416491	0	0	0	0	0	0	0	4723.44	0	0	0	34208.2	868.759	0	59.9144	0	0	708310	0	0	0	0	255969	112067	9647.07	66725.5	67529.5
1920	0	0	15723	0	0	0	0	0	0	87724.7	0	0	72414.2	315735	0	81.1515	0	0	405.757	275.271	438310	422828	0	0	0	0	0	0	0	4828.51	0	0	0	34728.7	894.054	0	61.6589	0	0	718512	0	0	0	0	261584	114525	9858.7	68189.3	69010.9
1921	0	0	16180.8	0	0	0	0	0	0	89676.1	0	0	74106.5	320538	0	82.9566	0	0	414.783	279.711	444978	429261	0	0	0	0	0	0	0	4935.92	0	0	0	35257	920.085	0	63.4541	0	0	728860	0	0	0	0	267322	117038	10075	69685.2	70524.8
1922	0	0	16651.9	0	0	0	0	0	0	91670.8	0	0	75838.3	325415	0	84.8019	0	0	424.009	284.222	451748	435792	0	0	0	0	0	0	0	5045.71	0	0	0	35793.5	946.874	0	65.3017	0	0	739358	0	0	0	0	273187	119605	10296	71213.9	72071.9
1923	0	0	17136.8	0	0	0	0	0	0	93709.9	0	0	77610.5	330366	0	86.6882	0	0	433.441	288.806	458622	442423	0	0	0	0	0	0	0	5157.95	0	0	0	36338	974.443	0	67.203	0	0	750007	0	0	0	0	279180	122229	10521.8	72776.1	73652.9
1924	0	0	17635.7	0	0	0	0	0	0	95794.4	0	0	79424.2	335393	0	88.6164	0	0	443.082	293.464	465599	449154	0	0	0	0	0	0	0	5272.68	0	0	0	36890.9	1002.81	0	69.1596	0	0	760809	0	0	0	0	285304	124910	10752.7	74372.6	75268.7
1925	0	0	18149.2	0	0	0	0	0	0	97925.2	0	0	81280.2	340496	0	90.5876	0	0	452.938	298.197	472683	455988	0	0	0	0	0	0	0	5389.96	0	0	0	37452.2	1032.01	0	71.1733	0	0	771767	0	0	0	0	291563	127650	10988.6	76004.1	76919.9
1926	0	0	18677.6	0	0	0	0	0	0	100103	0	0	83179.7	345676	0	92.6026	0	0	463.013	303.007	479875	462925	0	0	0	0	0	0	0	5509.86	0	0	0	38022	1062.06	0	73.2455	0	0	782882	0	0	0	0	297959	130451	11229.6	77671.5	78607.3
1927	0	0	19221.4	0	0	0	0	0	0	102330	0	0	85123.5	350935	0	94.6624	0	0	473.312	307.894	487176	469969	0	0	0	0	0	0	0	5632.42	0	0	0	38600.5	1092.98	0	75.3781	0	0	794158	0	0	0	0	304495	133312	11476	79375.3	80331.7
1928	0	0	19781.1	0	0	0	0	0	0	104606	0	0	87112.7	356275	0	96.7681	0	0	483.84	312.86	494588	477119	0	0	0	0	0	0	0	5757.7	0	0	0	39187.8	1124.81	0	77.5728	0	0	805596	0	0	0	0	311175	136237	11727.7	81116.6	82093.9
1929	0	0	20357	0	0	0	0	0	0	106933	0	0	89148.5	361695	0	98.9206	0	0	494.603	317.906	502113	484378	0	0	0	0	0	0	0	5885.77	0	0	0	39784	1157.56	0	79.8314	0	0	817199	0	0	0	0	318001	139225	11985	82896.1	83894.8
1930	0	0	20949.7	0	0	0	0	0	0	109312	0	0	91231.8	367198	0	101.121	0	0	505.605	323.033	509753	491748	0	0	0	0	0	0	0	6016.7	0	0	0	40389.3	1191.26	0	82.1558	0	0	828969	0	0	0	0	324977	142280	12247.9	84714.6	85735.2
1931	0	0	21559.7	0	0	0	0	0	0	111743	0	0	93363.7	372785	0	103.37	0	0	516.851	328.243	517508	499229	0	0	0	0	0	0	0	6150.53	0	0	0	41003.8	1225.94	0	84.5478	0	0	840908	0	0	0	0	332106	145401	12516.6	86573	87616
1932	0	0	22187.4	0	0	0	0	0	0	114229	0	0	95545.5	378457	0	105.67	0	0	528.348	333.538	525382	506825	0	0	0	0	0	0	0	6287.34	0	0	0	41627.7	1261.64	0	87.0095	0	0	853019	0	0	0	0	339392	148591	12791.2	88472.1	89538.1
1933	0	0	22833.4	0	0	0	0	0	0	116770	0	0	97778.3	384215	0	108.02	0	0	540.101	338.917	533375	514536	0	0	0	0	0	0	0	6427.2	0	0	0	42261	1298.37	0	89.5429	0	0	865305	0	0	0	0	346837	151850	13071.8	90413	91502.3
1934	0	0	23498.2	0	0	0	0	0	0	119367	0	0	100063	390061	0	110.423	0	0	552.114	344.383	541490	522365	0	0	0	0	0	0	0	6570.16	0	0	0	42904	1336.17	0	92.15	0	0	877768	0	0	0	0	354446	155181	13358.5	92396.4	93509.6
1935	0	0	24182.4	0	0	0	0	0	0	122022	0	0	102402	395995	0	112.879	0	0	564.396	349.938	549729	530312	0	0	0	0	0	0	0	6716.31	0	0	0	43556.8	1375.08	0	94.833	0	0	890410	0	0	0	0	362221	158586	13651.6	94423.3	95560.9
1936	0	0	24886.5	0	0	0	0	0	0	124737	0	0	104795	402020	0	115.39	0	0	576.95	355.582	558093	538381	0	0	0	0	0	0	0	6865.7	0	0	0	44219.5	1415.11	0	97.5941	0	0	903234	0	0	0	0	370168	162065	13951	96494.7	97657.3
1937	0	0	25611.1	0	0	0	0	0	0	127511	0	0	107244	408137	0	117.957	0	0	589.783	361.317	566584	546572	0	0	0	0	0	0	0	7018.42	0	0	0	44892.3	1456.32	0	100.436	0	0	916244	0	0	0	0	378288	165620	14257.1	98611.5	99799.6
1938	0	0	26356.8	0	0	0	0	0	0	130347	0	0	109750	414346	0	120.58	0	0	602.902	367.145	575204	554888	0	0	0	0	0	0	0	7174.54	0	0	0	45575.3	1498.72	0	103.36	0	0	929440	0	0	0	0	386586	169253	14569.8	100775	101989
1939	0	0	27124.2	0	0	0	0	0	0	133247	0	0	112315	420650	0	123.263	0	0	616.313	373.066	583956	563330	0	0	0	0	0	0	0	7334.13	0	0	0	46268.7	1542.36	0	106.369	0	0	942826	0	0	0	0	395067	172966	14889.5	102985	104226
1940	0	0	27913.9	0	0	0	0	0	0	136211	0	0	114939	427050	0	126.004	0	0	630.022	379.083	592840	571901	0	0	0	0	0	0	0	7497.27	0	0	0	46972.6	1587.26	0	109.466	0	0	956406	0	0	0	0	403734	176760	15216.1	105245	106513
1941	0	0	28726.7	0	0	0	0	0	0	139241	0	0	117625	433548	0	128.807	0	0	644.036	385.197	601860	580602	0	0	0	0	0	0	0	7664.03	0	0	0	47687.3	1633.48	0	112.654	0	0	970181	0	0	0	0	412591	180638	15549.9	107553	108849
1942	0	0	29563.1	0	0	0	0	0	0	142338	0	0	120374	440144	0	131.672	0	0	658.362	391.41	611017	589436	0	0	0	0	0	0	0	7834.51	0	0	0	48412.8	1681.04	0	115.934	0	0	984154	0	0	0	0	421642	184601	15891	109913	111237
1943	0	0	30423.8	0	0	0	0	0	0	145504	0	0	123187	446841	0	134.601	0	0	673.007	397.723	620314	598404	0	0	0	0	0	0	0	8008.78	0	0	0	49149.4	1729.98	0	119.309	0	0	998328	0	0	0	0	430891	188650	16239.6	112324	113677
1944	0	0	31309.6	0	0	0	0	0	0	148741	0	0	126066	453639	0	137.595	0	0	687.977	404.138	629752	607508	0	0	0	0	0	0	0	8186.93	0	0	0	49897.2	1780.35	0	122.783	0	0	1.01271e+06	0	0	0	0	440344	192789	16595.9	114788	116171
1945	0	0	32221.2	0	0	0	0	0	0	152049	0	0	129012	460541	0	140.656	0	0	703.28	410.656	639333	616751	0	0	0	0	0	0	0	8369.03	0	0	0	50656.4	1832.19	0	126.358	0	0	1.02729e+06	0	0	0	0	450004	197018	16959.9	117306	118720
1946	0	0	33159.4	0	0	0	0	0	0	155431	0	0	132027	467548	0	143.785	0	0	718.924	417.279	649060	626135	0	0	0	0	0	0	0	8555.19	0	0	0	51427.1	1885.53	0	130.037	0	0	1.04209e+06	0	0	0	0	459875	201340	17332	119880	121324
1947	0	0	34124.8	0	0	0	0	0	0	158889	0	0	135112	474662	0	146.983	0	0	734.915	424.009	658935	635661	0	0	0	0	0	0	0	8745.49	0	0	0	52209.5	1940.43	0	133.823	0	0	1.0571e+06	0	0	0	0	469964	205757	17712.2	122509	123985
1948	0	0	35118.4	0	0	0	0	0	0	162423	0	0	138269	481883	0	150.253	0	0	751.263	430.848	668961	645333	0	0	0	0	0	0	0	8940.03	0	0	0	53003.9	1996.93	0	137.719	0	0	1.07232e+06	0	0	0	0	480273	210270	18100.8	125197	126705
1949	0	0	36140.9	0	0	0	0	0	0	166036	0	0	141500	489215	0	153.595	0	0	767.974	437.797	679139	655151	0	0	0	0	0	0	0	9138.89	0	0	0	53810.3	2055.07	0	141.729	0	0	1.08777e+06	0	0	0	0	490809	214883	18497.8	127943	129485
1950	0	0	37193.2	0	0	0	0	0	0	169729	0	0	144807	496658	0	157.011	0	0	785.056	444.858	689471	665119	0	0	0	0	0	0	0	9342.17	0	0	0	54629	2114.91	0	145.856	0	0	1.10343e+06	0	0	0	0	501576	219597	18903.6	130750	132325
1951	0	0	38276.1	0	0	0	0	0	0	173505	0	0	148191	504215	0	160.504	0	0	802.519	452.033	699961	675238	0	0	0	0	0	0	0	9549.97	0	0	0	55460.2	2176.48	0	150.102	0	0	1.11933e+06	0	0	0	0	512579	224414	19318.3	133618	135228
1952	0	0	39390.5	0	0	0	0	0	0	177364	0	0	151654	511886	0	164.074	0	0	820.37	459.324	710611	685512	0	0	0	0	0	0	0	9762.4	0	0	0	56304	2239.85	0	154.473	0	0	1.13545e+06	0	0	0	0	523824	229337	19742.1	136550	138195
1953	0	0	40537.4	0	0	0	0	0	0	181309	0	0	155198	519674	0	167.724	0	0	838.618	466.732	721423	695942	0	0	0	0	0	0	0	9979.55	0	0	0	57160.6	2305.07	0	158.97	0	0	1.1518e+06	0	0	0	0	535315	234369	20175.2	139545	141226
1954	0	0	41717.7	0	0	0	0	0	0	185342	0	0	158825	527581	0	171.454	0	0	857.272	474.26	732399	706530	0	0	0	0	0	0	0	10201.5	0	0	0	58030.3	2372.18	0	163.599	0	0	1.16839e+06	0	0	0	0	547058	239510	20617.8	142606	144324
1955	0	0	42932.4	0	0	0	0	0	0	189465	0	0	162537	535608	0	175.268	0	0	876.341	481.909	743542	717280	0	0	0	0	0	0	0	10428.5	0	0	0	58913.2	2441.25	0	168.362	0	0	1.18522e+06	0	0	0	0	559059	244764	21070.1	145735	147491
1956	0	0	44182.4	0	0	0	0	0	0	193679	0	0	166335	543757	0	179.167	0	0	895.834	489.682	754855	728193	0	0	0	0	0	0	0	10660.4	0	0	0	59809.5	2512.33	0	173.264	0	0	1.20229e+06	0	0	0	0	571324	250133	21532.3	148932	150726
1957	0	0	45468.8	0	0	0	0	0	0	197988	0	0	170222	552030	0	183.152	0	0	915.761	497.58	766340	739272	0	0	0	0	0	0	0	10897.6	0	0	0	60719.5	2585.48	0	178.309	0	0	1.2196e+06	0	0	0	0	583857	255621	22004.7	152199	154033
1958	0	0	46792.6	0	0	0	0	0	0	202391	0	0	174200	560429	0	187.226	0	0	936.131	505.605	777999	750520	0	0	0	0	0	0	0	11140	0	0	0	61643.3	2660.76	0	183.5	0	0	1.23717e+06	0	0	0	0	596665	261228	22487.4	155538	157412
1959	0	0	48155	0	0	0	0	0	0	206893	0	0	178271	568955	0	191.391	0	0	956.954	513.76	789836	761938	0	0	0	0	0	0	0	11387.8	0	0	0	62581.2	2738.23	0	188.843	0	0	1.25499e+06	0	0	0	0	609754	266959	22980.7	158950	160865
1960	0	0	49557.1	0	0	0	0	0	0	211496	0	0	182437	577612	0	195.648	0	0	978.24	522.046	801853	773531	0	0	0	0	0	0	0	11641.1	0	0	0	63533.4	2817.95	0	194.342	0	0	1.27306e+06	0	0	0	0	623130	272815	23484.8	162437	164394
1961			51000							216200			186700	586400		200			1000	530.466	814053	785300								11900				64500	2900		200			1291400					636800	278800	24000	166000	168000
1962			41000							183500			107600	532900		100			1500	533.25	824523	795400								12600				87400			200			1463200					1062500	462800	29000	293900	276800
1963			48000							182700			151800	876700					5500	12.8788	878219	847200								10900				48000						1395600					1446500	452300	26200	521500	446500
1964	3300		44000							218200			130500	898400		100			3800	72.0515	1.14048e+06	1100200								500			400	38700						1742200					1692200	561000	28700	537300	565200
1965	3500		33200							311600			164400	946800		200			3500	66.4823	1.0448e+06	1007900								2000			500	64500			200			2030400					2576900	367200	11800	1572800	625100
1966	4200		29300							279200			97300	711700		100			4500	72.3995	1.05455e+06	1017300								100			1100	163200			200			1673900					2504400	314000	5700	1492800	691900
1967	5300		25200							231200			126600	929500		100			2000	174.734	1.15479e+06	1114000											300	341000						1989100					1041200	256500	2000	41000	741700
1968			26900							181100			122000	1130000		100			1500	187.612	1.1835e+06	1141700	100										600	425500						2070300					1489800	315400	3000	78000	1093400
1969	6400		49000							174600			115600	1115600		15000			1500	333.804	1.61142e+06	1554500								200			400	357500						2000500					1540900	298900	3000	56000	1183000
1970	6600		51300							165200			130500	1978800		11500	1000		1000	327.538	1.82164e+06	1757300								6000				435700						2116600					1950800	401500		60000	1489300
1971	6900		43200							142500			120500	1638500		11500	1200		2300	397.153	2.4292e+06	2343400								26600				428900			300			2291400					2742000	504700		32000	2205300
1972	6900		45000							69900			97600	1563200		2900	1400		1600	575.019	2.28957e+06	2208700								69400			1300	376000			400			3328900					4446700	341700		201000	3904000
1973	6900		41100							20000			98000	2677700		2700	400		2700	783.516	2.9642e+06	2859500								81800			100	394500			300			3316800					4828100	363100		605000	3860000
1974	6900		84000							12100			103500	3282700		2900	400		2700	939.802	3.21661e+06	3103000								93400			200	379700			600			3450400					4785300	391300		840000	3554000
1975	6900		45100							17400			41000	2197800		4200	400		2700	996.19	1.68315e+06	1623700								96300				394000			900			2918400					4806000	321400		840000	3644600
1976	6900		34000							4400			47100	2318700		1400	400		1800	817.279	2.61517e+06	2522800	100							50500				369100			900			3136600					5968400	417600		1094200	4456600
1977			76000							3100			22500	2331000		2300	500		2100	919.613	2.78673e+06	2688300	300							46100				407200			900			2742200					7376800	493300		875700	6007800
1978			44700							10700			22000	2362400		2300	2500		2100	781.428	2.63497e+06	2541900	400							84400				404100			300			3045500					8633900	557700	28000	824400	7223800
1979			67900							12000			17500	3177900		2300	11600		800	723.647	2.73065e+06	2634200								58100				219000			200			3730300					8660900	568600	29900	824400	7238000
1980			117800							19600			600	3708000		2300	45500		1000	886.894	3.00089e+06	2894900								44700				321700			500			2998800					8312800	571900	21100	1828600	5891200
1981			109400							7100			400	3060800		3400	56300		2600	1098.52	2.87412e+06	2772600								31100				330700			200			2677800					8680600	575800	21100	1308400	6775300
1982			141000							7700			1300	3158800		100	72000		500	811.014	3.21869e+06	3105000								31000				319200			200			2529700					9306500	567300	21100	3713000	5005100
1983			284700							13400			1400	3035400		100	72000		900	758.803	2.95155e+06	2847300								26500				381900			200			3193800					12951500	571700	21100	6000000	6358700
1984			253000							12000			700	2825400		100	72000		3200	744.88	3.01064e+06	2904300								45400				374600			200			3835000					13066100	521400	20600	7200000	5324100
1985			213000							5800			600	3978300		100	32000	100500	500	860.441	3.4143e+06	3293700								55800				279200						4400000					14148200	523500	17400	8380000	5227300
1986			191400							3300			1100	3514700		300	30000	24000	500	689.188	3.28845e+06	3172300								64000				405800						4747900					12766600	500000	21200	6500000	5745400
1987	0		210000							3500			1000	4207800		300	30000	38100	500	707.288	3.37159e+06	3252500	0							55400			0	336500	0		0			4758500					12918200	600400	27700	6200000	6090100
1988			197500							6300			900	4027000		11700	30000	50000	500	754.626	3.42207e+06	3301200								25900				223500						4977000					13963800	634400	22900	7951000	5355500
1989			131200							1000			5700	3575000		14400	30000	60000	700	678.746	3.51847e+06	3394200								40000				134800						4650000					11844614	561000	7514	6444400	4831700
1990			25790		2046	0			368	5220		1445	2725	4372609		25888	1984	3429	4194	17.9398	2.2301e+06	2151330	976			114	9772			4287		372	1503		8		176			1548777	3140			4770	7249807	470075	25432	3865000	2889300
1991			62893		2219	600			176	2136		622	1449	6155486		49960	1227	3379	2894	112	2.58839e+06	2496966	68			289	652			5679		372	455	711	4		296		120	2281285	8030			96	8059028	773178	35629	4181805	3068416
1992	99	95	68297		1431	0			354	2719		843	9162	4700811		22208	873	18637	147	112	2.39876e+06	2314032	644			289	137	15		8506		347	672	130223			1200			5123000	4004			597	8462260	492695	29448	4393071	3547046
1993			48200		1023	0			202	2219		394	2491	4483453		25647	372			85	2.54406e+06	2454200				289		105		7407		179		210			764			4428255	1595	0		404	5881869	498646	19652	3632522	1731049
1994	0	94	56700	15	256	0			377	5300		963	3200	4837000		21231	343	99	1811		3.57922e+06	3452800	154			0	0			8800		179	0	1900	0		3600		0	5255055	1738	0		404	6357841	534082	14200	3725270	2084289
1995	154	94	48600	15	256	0			377	5300		963	2000	4834000	138	32800	440	10046	954		3.25559e+06	3140600	0			0	0			10100		179	563	1900	29		3600		0	6555100	1738	0		404	6103072	570766	14200	3597006	1921100
1996	36	0	22900	15	256	0			377	4500		963	1700	4451000	1600	13400	600	16806	800	47	2.47854e+06	2391000	0			0	100			5300		179	700	2500	29		1600		0	6089000	1738	0		0	5840000	812100	17700	3185500	1824700
1997	1771	7000	20600	15	256	80			377	8200		963	1500	5277000	6000	17900	600	7000	2000	0	2.92605e+06	2822700	0	8300		0	100	2229		11000		179	700	1000	29		100		0	6681300	1738	0		0	6738694	250000	16394	4667200	1805100
1998	1771	0	28900	15	256	211			377	1700	0	963	4000	5113000	3100	11500	0	76700	1800	56600	2.92605e+06	2822700	67	5800		0	3000	0		14000		179	295	0	8		294		0	6954500	1738	0		0	6895119	500000	5619	5132200	1257300
1999	70	0	43700	15	256	190			377	5000	0	963	1600	7093000	1460	8400	0	4900	2100	143800	3992000	3851000	128	48000		0	1000	0		16000		179	1672	51000	8		416		0	6157000	1738	0		0	12274279	1168653	5316	10126500	973810
2000	203	0	38800	15	256	184			377	4000	0	963	3000	8451000	1100	17300	0	4900	2100	104700	3992000		519	48000		0	1200	0		25240		179	157	105000	8		416	0	437	6507478	1738	0		0	15739991	958135	5156	13614200	1162500
2001	203	10000	29500	15	256	333			377	2000	4000	963	1000	7493000	1000	8600	0	3700	500	106000	4121202		700	48000		0	856	0		90034		179	157	124068	8		549	0	75	7557000	1738	0		0	18514631	690648	3283	16863400	957300
2002	203	400	30423	15	256	333			377	0	2000	963	2000	7289000	1439	6557	68	123633	870	130100	2652668		643	66000		0	798	0		16480		179	21	71000	0		549	0	9	6941000	1738	0		0	25860381	491291	4478	24331000	1033612
2003	203	590	16844	15	256	687			377	0	1000	963	2000	7498000	8106	24441	682	194226	2215	76000	2666856		9089	66000		0	1200	0		19157		179	1541	71000	0		404	0	9	6615000	1738	0		0	26731837	198415	1206	25410000	1122216
2004	5725	590	78523	15	256	3410			377	7475	1200	963	2000	8812000	6400	67326	862	343783	5442	76000	2878966		3476	15000		0	1360	12863		14005		179	256	78000	3404	234	2866	1452	0	5961000	1738	0	30	0	27373070	77496	1984	26073028	1220562
2005	5725	590	78523	15	256	3410			377	7475	1000	963	1000	8629000	4091	67326	910	3156	5442	76000	3188000		3476	15000		0	2300	53485		12464		179	256	48000	3404	234	2866	5	0	6274000	1738	0	30	0	30719481	160122	46	29368000	1191313
2006	2386	590	33653	15	256	2044			377	1748	2500	963	1500	9102000	20854	23889	347	34	5406	76000	3284000		1824	15		0	5618	53485		16490		179	256	52000	3404	234	1897	0	5842	5787000	1738	0	184	0	33131878	158857	116	32143000	829905
2007	887	590	23937	15	256	2456			377	1748	1220	963	1500	8722000	5440	28293	740	203	6900	76000	4093621		3776	164		0	7258	30222		8000		179	256	116883	3404	1463	2294	0	4319	5100000	1738	0	184	0	38240407	161749	182	37100000	978476
2008	43	590	34713	15	256	2456			377	1748	1119	963	533	7550000	3256	24190	2474	518	2110	76000	3669242		3529	44		0	1883	152800		18832		179	198	200452	1559	43	3855	61	6832	4608000	1738	0	1160	0	33623718	338007	123	32092098	1193490
2009	59	590	3956	15	256	2948			377	1748	3482	2459	3000	8035920	6032	12757	1350	311	1284	4951	3030554		823	14		0	1888	53750	5612	39761		2641	224	41547	57	634	8859	184	630	4636000	1084	0	508	0	28847716	100559	241	28054023	692893
2010	59	1860	10403	15	256	3331			377	317	2	2667	1281	8040736	10700	7224	4201	17282	1161	34906	4192800		7188	0		2158	6712	111500	8360	28674		2618	176	37794	132	340	1804	10	811	4745000	1904	0	508	165	35415772	138104	137	34339910	937621
2011	98	7000	6425	15	256	2633			713	2046	256	3433	475	7427348	16000	17453	4450	6929	1014	13000	4325817		12415	33		2158	8144	116000	8692	30982		2885	176	54602	401	340	1773	2	5154	4274766	1544	0	1399	478	43300354	219943	51	42302926	777434
2012	557	5000	5956	15	256	2567			92	1475	745	159	1439	7319171	13000	38825	9152	46003	306	13000	4338390		347	190		2158	6267	47000	6877	39553		3976	176	54027	106	249	1334	47	953	4495000	828	0	1314	1231	38678607	174711	439	37809698	693759
2013	116	5000	5642	15	256	2290			438	0	1053	244	840	8214360	3000	24762	3620	1254	2754	18570	4506680		133	5323		2158	6967	33000	5550	38199		10614	928	39866	106	2154	504	26	0	4871817	1125	0	1314	60	45849235	161993	708	44931581	754953
2014	41	20000	29398	15	256	2495			8	19	499	202	6578	7239410	3000	22739	2107	153196	4932	11655	4471890		133	171		2158	13411	22000	2910	30974		10614	917	31940	654	1143	1178	4640	739	4262277	1125	8	1309	0	52283028	244583	0	51199590	838855
2015	0	20000	10353	3	440	1855	584		692	192	99	433	7231	7849060	1473	8969	2161	75528	756	25968	4020866		841	85	3281	0	8301	44070	1669	16073	0	1461	70	13037	5	0	139	945	4	4616172	1987	0	0	9023	49957963	108815	1	49290930	558217
2016	301	20000	38152	18	16	422	465		305	1327	937	228	5511	9188163	1500	4343	6183	139493	617	30300	3898678		290	34	4642	0	5299	42440	1855	46104	0	670	3	10150	4	1	156	1518	12	6185138	1615	0	0	27136	51838556	39381	0	51230000	569175
2017	82	9096	36280	283	672	673	1532		6565	92	1323	200	3580	8825345	3600	1756	5965	146742	373	45600	3373288		823	801	2081	0	2046	35060	18619	17944	0	948	2	14492	103	179	169	8985	5694	4293100	165	0	0	1007	55663002	9355	3	55259570	394074
2018	1111	8893	40427	380	309	332	1467		4194	99	1085	489	1347	10112884	800	5906	2442	68023	92	40250	4132994		3295	181	828	6	2587	81000	42405	41823	0	556	63	17603	1254	60	2215	23195	0	5132507	3464	0	0	560	60177989	9330	0	59685460	483199
2019	1655	8893	41607	0	103	745	6803		2035	42	1059	1988	4777	10504573	507	29261	1370	36766	2624	42304	3889299		16113	1246	5350	6	2587	157430	82236	25253	0	12957	1	17960	0	0	670	24635	0	4710253	7916	0	3	1903	64318320	3772	0	63781463	533085
[truncated: 197 more columns]

[truncated: 35 more sheets: IRW_E, OIR_P, OIR_I, OIR_E, WC_P, WC_I, WC_E, WCP_P, WCP_I, WCP_E, WR_P, WR_I, WR_E, SW_P, SW_I, SW_E, WBP_P, WBP_I, WBP_E, WP_P …]
