# Supplementary material for: The default methods in the 2019 Refinement drastically reduce estimates of global carbon sinks of harvested wood products
Source: Carbon Balance Manag. 2021 Dec 11;16:37. doi: 10.1186/s13021-021-00200-8 (PMC8666044; doi:10.1186/s13021-021-00200-8)
Supplement: Supplementary file 3 — Additional file 3. AFA. National carbon stocks and removals of HWPs for the various countries using the default (Tier 1) method for the atmospheric flow approach according to the 2006 Guidelines. [file 13021_2021_200_MOESM3_ESM.xlsx]

## Sheet: Targeted countries
FAOSTAT countries and regions	Targeted countries and regions	Note
245	235
Afghanistan	Afghanistan
Albania	Albania
Algeria	Algeria
American Samoa	American Samoa
Andorra	Andorra
Angola	Angola
Anguilla	Anguilla
Antarctica	Antarctica
Antigua and Barbuda	Antigua and Barbuda
Argentina	Argentina
Armenia	Armenia	Former USSR
Aruba	Aruba
Australia	Australia
Austria	Austria
Azerbaijan	Azerbaijan	Former USSR
Bahamas	Bahamas
Bahrain	Bahrain
Bangladesh	Bangladesh
Barbados	Barbados
Belarus	Belarus	Former USSR
Belgium	Belgium	Former Belgium-Luxembourg
Belgium-Luxembourg		Dissolution
Belize	Belize
Benin	Benin
Bermuda	Bermuda
Bhutan	Bhutan
Bolivia (Plurinational State of)	Bolivia (Plurinational State of)
Bosnia and Herzegovina	Bosnia and Herzegovina	Former Yugoslav SFR
Botswana	Botswana
Brazil	Brazil
British Indian Ocean Territory	British Indian Ocean Territory
British Virgin Islands	British Virgin Islands
Brunei Darussalam	Brunei Darussalam
Bulgaria	Bulgaria
Burkina Faso	Burkina Faso
Burundi	Burundi
Cabo Verde	Cabo Verde
Cambodia	Cambodia
Cameroon	Cameroon
Canada	Canada
Cayman Islands	Cayman Islands
Central African Republic	Central African Republic
Chad	Chad
Chile	Chile
China		Duplication
China, Hong Kong SAR	China, Hong Kong SAR
China, Macao SAR	China, Macao SAR
China, mainland	China, mainland
China, Taiwan Province of	China, Taiwan Province of
Christmas Island	Christmas Island
Cocos (Keeling) Islands	Cocos (Keeling) Islands
Colombia	Colombia
Comoros	Comoros
Congo	Congo
Cook Islands	Cook Islands
Costa Rica	Costa Rica
Cote d'Ivoire	Cote d'Ivoire
Croatia	Croatia	Former Yugoslav SFR
Cuba	Cuba
Curacao	Curacao
Cyprus	Cyprus
Czechia	Czechia	Former Czechoslovakia
Czechoslovakia		Dissolution
Democratic People's Republic of Korea	Democratic People's Republic of Korea
Democratic Republic of the Congo	Democratic Republic of the Congo
Denmark	Denmark
Djibouti	Djibouti
Dominica	Dominica
Dominican Republic	Dominican Republic
Ecuador	Ecuador
Egypt	Egypt
El Salvador	El Salvador
Equatorial Guinea	Equatorial Guinea
Eritrea	Eritrea	Former Ethiopia PDR
Estonia	Estonia	Former USSR
Eswatini	Eswatini
Ethiopia	Ethiopia	Former Ethiopia PDR
Ethiopia PDR		Dissolution
Falkland Islands (Malvinas)	Falkland Islands (Malvinas)
Faroe Islands	Faroe Islands
Fiji	Fiji
Finland	Finland
France	France
French Guyana	French Guyana
French Polynesia	French Polynesia
French Southern Territories	French Southern Territories
Gabon	Gabon
Gambia	Gambia
Georgia	Georgia	Former USSR
Germany	Germany
Ghana	Ghana
Gibraltar	Gibraltar
Greece	Greece
Greenland	Greenland
Grenada	Grenada
Guadeloupe	Guadeloupe
Guam	Guam
Guatemala	Guatemala
Guinea	Guinea
Guinea-Bissau	Guinea-Bissau
Guyana	Guyana
Haiti	Haiti
Holy See	Holy See
Honduras	Honduras
Hungary	Hungary
Iceland	Iceland
India	India
Indonesia	Indonesia
Iran (Islamic Republic of)	Iran (Islamic Republic of)
Iraq	Iraq
Ireland	Ireland
Israel	Israel
Italy	Italy
Jamaica	Jamaica
Japan	Japan
Jordan	Jordan
Kazakhstan	Kazakhstan	Former USSR
Kenya	Kenya
Kiribati	Kiribati
Kuwait	Kuwait
Kyrgyzstan	Kyrgyzstan	Former USSR
Lao People's Democratic Republic	Lao People's Democratic Republic
Latvia	Latvia	Former USSR
Lebanon	Lebanon
Lesotho	Lesotho
Liberia	Liberia
Libya	Libya
Liechtenstein	Liechtenstein
Lithuania	Lithuania	Former USSR
Luxembourg	Luxembourg	Former Belgium-Luxembourg
Madagascar	Madagascar
Malawi	Malawi
Malaysia	Malaysia
Maldives	Maldives
Mali	Mali
Malta	Malta
Marshall Islands	Marshall Islands	Former Pacific Islands Trust Territory
Martinique	Martinique
Mauritania	Mauritania
Mauritius	Mauritius
Mayotte	Mayotte
Mexico	Mexico
Micronesia (Federated States of)	Micronesia (Federated States of)	Former Pacific Islands Trust Territory
Mongolia	Mongolia
Montenegro	Montenegro	Former Serbia and Montenegro
Montserrat	Montserrat
Morocco	Morocco
Mozambique	Mozambique
Myanmar	Myanmar
Namibia	Namibia
Nauru	Nauru
Nepal	Nepal
Netherlands	Netherlands
Netherlands Antilles (former)		Dissolution
New Caledonia	New Caledonia
New Zealand	New Zealand
Nicaragua	Nicaragua
Niger	Niger
Nigeria	Nigeria
Niue	Niue
Norfolk Island	Norfolk Island
North Macedonia	North Macedonia	Former Yugoslav SFR
Northern Mariana Islands	Northern Mariana Islands	Former Pacific Islands Trust Territory
Norway	Norway
Oman	Oman
Pacific Islands Trust Territory		Dissolution
Pakistan	Pakistan
Palau	Palau	Former Pacific Islands Trust Territory
Palestine	Palestine
Panama	Panama
Papua New Guinea	Papua New Guinea
Paraguay	Paraguay
Peru	Peru
Philippines	Philippines
Pitcairn	Pitcairn
Poland	Poland
Portugal	Portugal
Qatar	Qatar
Republic of Korea	Republic of Korea
Republic of Moldova	Republic of Moldova	Former USSR
Reunion	Reunion
Romania	Romania
Russian Federation	Russian Federation	Former USSR
Rwanda	Rwanda
Saint Helena, Ascension and Tristan da Cunha	Saint Helena, Ascension and Tristan da Cunha
Saint Kitts and Nevis	Saint Kitts and Nevis
Saint Lucia	Saint Lucia
Saint Pierre and Miquelon	Saint Pierre and Miquelon
Saint Vincent and the Grenadines	Saint Vincent and the Grenadines
Saint-Martin (French part)	Saint-Martin (French part)
Samoa	Samoa
San Marino	San Marino
Sao Tome and Principe	Sao Tome and Principe
Saudi Arabia	Saudi Arabia
Senegal	Senegal
Serbia	Serbia	Former Serbia and Montenegro
Serbia and Montenegro		Dissolution, Former Yugoslav SFR
Seychelles	Seychelles
Sierra Leone	Sierra Leone
Singapore	Singapore
Slovakia	Slovakia	Former Czechoslovakia
Slovenia	Slovenia	Former Yugoslav SFR
Solomon Islands	Solomon Islands
Somalia	Somalia
South Africa	South Africa
South Sudan	South Sudan	Former Sudan (former)
Spain	Spain
Sri Lanka	Sri Lanka
Sudan	Sudan	Former Sudan (former)
Sudan (former)		Dissolution
Suriname	Suriname
Sweden	Sweden
Switzerland	Switzerland
Syrian Arab Republic	Syrian Arab Republic
Tajikistan	Tajikistan	Former USSR
Thailand	Thailand
Timor-Leste	Timor-Leste
Togo	Togo
Tokelau	Tokelau
Tonga	Tonga
Trinidad and Tobago	Trinidad and Tobago
Tunisia	Tunisia
Turkey	Turkey
Turkmenistan	Turkmenistan	Former USSR
Turks and Caicos Islands	Turks and Caicos Islands
Tuvalu	Tuvalu
Uganda	Uganda
Ukraine	Ukraine	Former USSR
United Arab Emirates	United Arab Emirates
United Kingdom of Great Britain and Northern Ireland	United Kingdom of Great Britain and Northern Ireland
United Republic of Tanzania	United Republic of Tanzania
United States of America	United States of America
Uruguay	Uruguay
USSR		Dissolution
Uzbekistan	Uzbekistan	Former USSR
Vanuatu	Vanuatu
Venezuela (Bolivarian Republic of)	Venezuela (Bolivarian Republic of)
Viet Nam	Viet Nam
Wake Island	Wake Island
Wallis and Futuna Islands	Wallis and Futuna Islands
Western Sahara	Western Sahara
Yemen	Yemen
Yugoslav SFR		Dissolution
Zambia	Zambia
Zimbabwe	Zimbabwe

## Sheet: Abbreviation
Abbreviation
P	Production quantity (m3/yr, t/yr)
I	Import quantitiy (m3/yr, t/yr)
E	Export quantity (m3/yr, t/yr)
RW	Roundwood
WC	Wood charcoal
WCP	Wood chips and particles
WR	Wood residues
SW	Sawnwood
WBP	Wood-based panels
WP	Wood pulp
RP	Recovered paper		(see Additional file 1 for activity data)
SCA	Stock-change approach in the 2006 IPCC Guidelines for National Greenhouse Gas Inventories (see Additional file 2)
AFA	Atmospheric flow approach in the 2006 IPCC Guidelines for National Greenhouse Gas Inventories
Note
Numbers in red	Calculated values (newly independent countries after 1961)
0 in blue	#DIV/0! error (divide a number by zero)
0 in green	Negative values due to an error in the trade database

## Sheet: RW_P
Roundwood_production (m3/yr)
	Afghanistan	Albania	Algeria	American Samoa	Andorra	Angola	Anguilla	Antarctica	Antigua and Barbuda	Argentina	Armenia	Aruba	Australia	Austria	Azerbaijan	Bahamas	Bahrain	Bangladesh	Barbados	Belarus	Belgium	Belgium-Luxembourg	Belize	Benin	Bermuda	Bhutan	Bolivia (Plurinational State of)	Bosnia and Herzegovina	Botswana	Brazil	British Indian Ocean Territory	British Virgin Islands	Brunei Darussalam	Bulgaria	Burkina Faso	Burundi	Cabo Verde	Cambodia	Cameroon	Canada	Cayman Islands	Central African Republic	Chad	Chile	China	China, Hong Kong SAR	China, Macao SAR	China, mainland	China, Taiwan Province of
1900	360443	611054	513275	0	0	303573	0	0	0	2.96418e+06	0	410.538	3.45481e+06	4.62689e+06	0	72316.6	683.736	4.56378e+06	1199.73	4.22912e+06	938306	1.05253e+06	31698.4	871714	0	703902	377977	23334.5	105230	2.73896e+07	0	113.937	21824.2	2.01867e+06	1.0824e+06	614819	14053.2	3.96184e+06	1.30372e+06	3.91108e+07	0	308233	509996	1.38901e+06	8.40621e+07	0	83003.5	8.35392e+07	439944
1901	368350	620351	528220	0	0	312412	0	0	0	3.03012e+06	0	419.67	3.53554e+06	4.69729e+06	0	73925.2	698.735	4.66389e+06	1226.42	4.29733e+06	952582	1.06854e+06	32403.5	897095	0	719344	386385	23689.5	108294	2.79989e+07	0	116.471	22303	2.04938e+06	1.11391e+06	632720	14462.3	4.04875e+06	1.34168e+06	3.96741e+07	0	317207	524845	1.4199e+06	8.59062e+07	0	84824.4	8.53718e+07	449595
1902	376430	629790	543599	0	0	321508	0	0	0	3.09752e+06	0	429.005	3.61816e+06	4.76876e+06	0	75569.5	714.064	4.76621e+06	1253.7	4.36664e+06	967075	1.0848e+06	33124.3	923215	0	735124	394979	24049.9	111447	2.86217e+07	0	119.062	22792.2	2.08056e+06	1.14635e+06	651143	14883.4	4.13757e+06	1.38074e+06	4.02455e+07	0	326443	540127	1.45149e+06	8.77908e+07	0	86685.2	8.72446e+07	459458
1903	384688	639371	559427	0	0	330869	0	0	0	3.16642e+06	0	438.547	3.70271e+06	4.84131e+06	0	77250.5	729.728	4.87076e+06	1281.59	4.43707e+06	981789	1.1013e+06	33861.1	950095	0	751251	403765	24415.8	114692	2.92583e+07	0	121.71	23292.2	2.11222e+06	1.17972e+06	670101	15316.8	4.22834e+06	1.42094e+06	4.08252e+07	0	335948	555853	1.48377e+06	8.97166e+07	0	88586.8	8.91585e+07	469537
1904	393127	649099	575715	0	0	340502	0	0	0	3.23685e+06	0	448.302	3.78924e+06	4.91497e+06	0	78968.8	745.736	4.97761e+06	1310.09	4.50864e+06	996727	1.11806e+06	34614.3	977758	0	767731	412746	24787.3	118031	2.99091e+07	0	124.417	23803.2	2.14435e+06	1.21407e+06	689612	15762.7	4.32109e+06	1.46232e+06	4.14132e+07	0	345729	572037	1.51678e+06	9.16848e+07	0	90530.2	9.11144e+07	479837
1905	401751	658975	592477	0	0	350416	0	0	0	3.30885e+06	0	458.274	3.87779e+06	4.98975e+06	0	80725.4	762.096	5.08681e+06	1339.23	4.58136e+06	1.01189e+06	1.13507e+06	35384.3	1.00623e+06	0	784573	421927	25164.4	121468	3.05744e+07	0	127.185	24325.4	2.17698e+06	1.24942e+06	709690	16221.7	4.41589e+06	1.50489e+06	4.20096e+07	0	355795	588692	1.55052e+06	9.36961e+07	0	92516.2	9.31132e+07	490364
1906	410565	669001	609728	0	0	360619	0	0	0	3.38245e+06	0	468.468	3.96841e+06	5.06567e+06	0	82521	778.814	5.1984e+06	1369.02	4.65525e+06	1.02729e+06	1.15234e+06	36171.3	1.03552e+06	0	801784	431313	25547.3	125004	3.12545e+07	0	130.014	24859	2.2101e+06	1.2858e+06	730353	16694	4.51276e+06	1.54871e+06	4.26147e+07	0	366155	605832	1.58501e+06	9.57515e+07	0	94545.7	9.51558e+07	501121
1907	419571	679180	627480	0	0	371118	0	0	0	3.45769e+06	0	478.888	4.06115e+06	5.14274e+06	0	84356.6	795.899	5.31244e+06	1399.48	4.73033e+06	1.04292e+06	1.16987e+06	36975.9	1.06567e+06	0	819373	440907	25936	128644	3.19497e+07	0	132.906	25404.3	2.24373e+06	1.32324e+06	751618	17180	4.61175e+06	1.5938e+06	4.32285e+07	0	376816	623472	1.62026e+06	9.7852e+07	0	96619.8	9.72433e+07	512114
1908	428775	689513	645750	0	0	381924	0	0	0	3.5346e+06	0	489.541	4.15605e+06	5.22098e+06	0	86233	813.359	5.42898e+06	1430.61	4.80662e+06	1.05878e+06	1.18767e+06	37798.4	1.0967e+06	0	837348	450714	26330.6	132390	3.26604e+07	0	135.862	25961.6	2.27786e+06	1.36176e+06	773502	17680.2	4.71292e+06	1.6402e+06	4.38511e+07	0	387787	641625	1.6563e+06	9.99986e+07	0	98739.3	9.93765e+07	523348
1909	438182	700004	664552	0	0	393044	0	0	0	3.61323e+06	0	500.43	4.25318e+06	5.30042e+06	0	88151.2	831.201	5.54807e+06	1462.43	4.88415e+06	1.07489e+06	1.20574e+06	38639.2	1.12863e+06	0	855717	460740	26731.2	136244	3.33869e+07	0	138.884	26531.1	2.31252e+06	1.40141e+06	796023	18195	4.81631e+06	1.68796e+06	4.44826e+07	0	399078	660306	1.69315e+06	1.02192e+08	0	100905	1.01557e+08	534829
1910	447794	710654	683901	0	0	404488	0	0	0	3.6936e+06	0	511.561	4.35257e+06	5.38106e+06	0	90112	849.435	5.66978e+06	1494.96	4.96292e+06	1.09125e+06	1.22408e+06	39498.7	1.16149e+06	0	874489	470988	27137.9	140211	3.41295e+07	0	141.974	27113.2	2.3477e+06	1.44222e+06	819200	18724.8	4.92197e+06	1.73711e+06	4.51233e+07	0	410697	679531	1.73081e+06	1.04434e+08	0	103119	1.03784e+08	546562
1911	457617	721466	703813	0	0	416265	0	0	0	3.77576e+06	0	522.94	4.45428e+06	5.46293e+06	0	92116.4	868.07	5.79416e+06	1528.21	5.04297e+06	1.10785e+06	1.24271e+06	40377.3	1.19531e+06	0	893673	481465	27550.8	144293	3.48887e+07	0	145.132	27707.9	2.38342e+06	1.48421e+06	843052	19270	5.02994e+06	1.78768e+06	4.57732e+07	0	422655	699316	1.76931e+06	1.06725e+08	0	105381	1.06061e+08	558552
1912	467656	732443	724305	0	0	428385	0	0	0	3.85974e+06	0	534.573	4.55838e+06	5.54605e+06	0	94165.4	887.113	5.92127e+06	1562.2	5.12431e+06	1.12471e+06	1.26162e+06	41275.4	1.23011e+06	0	913277	492174	27970	148495	3.56648e+07	0	148.36	28315.8	2.41969e+06	1.52742e+06	867598	19831	5.14028e+06	1.83973e+06	4.64325e+07	0	434961	719678	1.80867e+06	1.09066e+08	0	107693	1.08388e+08	570805
1913	477915	743587	745394	0	0	440857	0	0	0	3.9456e+06	0	546.464	4.6649e+06	5.63043e+06	0	96260	906.573	6.05116e+06	1596.95	5.20695e+06	1.14182e+06	1.28081e+06	42193.5	1.26593e+06	0	933312	503122	28395.5	152818	3.64581e+07	0	151.66	28936.9	2.4565e+06	1.57189e+06	892859	20408.4	5.25305e+06	1.8933e+06	4.71012e+07	0	447625	740632	1.8489e+06	1.11459e+08	0	110055	1.10766e+08	583327
1914	488399	754900	767096	0	0	453693	0	0	0	4.03336e+06	0	558.619	4.77391e+06	5.7161e+06	0	98401.2	926.461	6.18391e+06	1632.48	5.29093e+06	1.15919e+06	1.3003e+06	43132.1	1.30279e+06	0	953786	514313	28827.5	157268	3.72691e+07	0	155.034	29571.7	2.49388e+06	1.61766e+06	918855	21002.6	5.36828e+06	1.94842e+06	4.77796e+07	0	460658	762196	1.89002e+06	1.13904e+08	0	112470	1.13195e+08	596123
1915	499113	766386	789431	0	0	466903	0	0	0	4.12308e+06	0	571.045	4.88547e+06	5.80306e+06	0	100590	946.785	6.31957e+06	1668.79	5.37627e+06	1.17683e+06	1.32008e+06	44091.5	1.34072e+06	0	974710	525754	29266.1	161847	3.80981e+07	0	158.482	30220.5	2.53182e+06	1.66476e+06	945608	21614.1	5.48605e+06	2.00515e+06	4.84678e+07	0	474070	784388	1.93206e+06	1.16403e+08	0	114937	1.15679e+08	609200
1916	510063	778046	812416	0	0	480497	0	0	0	4.21479e+06	0	583.747	4.99964e+06	5.89135e+06	0	102828	967.555	6.4582e+06	1705.91	5.46298e+06	1.19473e+06	1.34017e+06	45072.3	1.37976e+06	0	996092	537449	29711.4	166559	3.89455e+07	0	162.007	30883.4	2.57034e+06	1.71323e+06	973141	22243.4	5.6064e+06	2.06354e+06	4.91658e+07	0	487873	807226	1.97504e+06	1.18956e+08	0	117458	1.18216e+08	622564
1917	521252	789884	836070	0	0	494487	0	0	0	4.30855e+06	0	596.732	5.11648e+06	5.98099e+06	0	105115	988.78	6.59987e+06	1743.85	5.55109e+06	1.21291e+06	1.36056e+06	46074.8	1.41993e+06	0	1.01794e+06	549403	30163.5	171408	3.98118e+07	0	165.611	31560.9	2.60945e+06	1.76311e+06	1.00147e+06	22891.1	5.72939e+06	2.12362e+06	4.9874e+07	0	502078	830729	2.01897e+06	1.21566e+08	0	120035	1.2081e+08	636222
1918	532687	801901	860413	0	0	508885	0	0	0	4.40439e+06	0	610.005	5.23604e+06	6.07199e+06	0	107453	1010.47	6.74466e+06	1782.64	5.64063e+06	1.23136e+06	1.38126e+06	47099.7	1.46127e+06	0	1.04027e+06	561624	30622.4	176399	4.06974e+07	0	169.295	32253.3	2.64915e+06	1.81445e+06	1.03063e+06	23557.6	5.85507e+06	2.18545e+06	5.05923e+07	0	516697	854916	2.06388e+06	1.24233e+08	0	122668	1.2346e+08	650179
1919	544372	814102	885465	0	0	523701	0	0	0	4.50236e+06	0	623.574	5.3584e+06	6.16437e+06	0	109843	1032.64	6.89261e+06	1822.3	5.7316e+06	1.2501e+06	1.40227e+06	48147.4	1.50382e+06	0	1.0631e+06	574117	31088.3	181535	4.16026e+07	0	173.061	32960.8	2.68945e+06	1.86728e+06	1.06064e+06	24243.5	5.98352e+06	2.24908e+06	5.1321e+07	0	531741	879808	2.10979e+06	1.26958e+08	0	125359	1.26168e+08	664442
1920	556314	826488	911246	0	0	538949	0	0	0	4.60251e+06	0	637.445	5.48362e+06	6.25816e+06	0	112286	1055.29	7.04382e+06	1862.83	5.82404e+06	1.26912e+06	1.42361e+06	49218.4	1.5476e+06	0	1.08642e+06	586887	31561.3	186821	4.2528e+07	0	176.91	33683.9	2.73037e+06	1.92164e+06	1.09152e+06	24949.3	6.11478e+06	2.31456e+06	5.20601e+07	0	547223	905424	2.15672e+06	1.29743e+08	0	128109	1.28936e+08	679018
1921	568518	839063	937777	0	0	554641	0	0	0	4.70488e+06	0	651.624	5.61177e+06	6.35337e+06	0	114784	1078.44	7.19834e+06	1904.27	5.91798e+06	1.28843e+06	1.44527e+06	50313.2	1.59266e+06	0	1.11025e+06	599942	32041.5	192260	4.3474e+07	0	180.845	34422.8	2.77191e+06	1.97759e+06	1.1233e+06	25675.8	6.24892e+06	2.38195e+06	5.28099e+07	0	563155	931786	2.20469e+06	1.32589e+08	0	130920	1.31764e+08	693913
1922	580990	851829	965081	0	0	570790	0	0	0	4.80954e+06	0	666.119	5.74291e+06	6.45004e+06	0	117337	1102.1	7.35625e+06	1946.63	6.01343e+06	1.30803e+06	1.46725e+06	51432.3	1.63903e+06	0	1.1346e+06	613287	32529	197858	4.4441e+07	0	184.868	35177.9	2.81409e+06	2.03517e+06	1.15601e+06	26423.3	6.386e+06	2.45131e+06	5.35705e+07	0	579552	958916	2.25374e+06	1.35498e+08	0	133792	1.34655e+08	709136
1923	593735	864789	993181	0	0	587409	0	0	0	4.91652e+06	0	680.936	5.87712e+06	6.54817e+06	0	119947	1126.28	7.51763e+06	1989.93	6.11042e+06	1.32793e+06	1.48958e+06	52576.4	1.68675e+06	0	1.15949e+06	626929	33023.9	203619	4.54296e+07	0	188.98	35949.6	2.8569e+06	2.09443e+06	1.18967e+06	27192.7	6.52609e+06	2.52268e+06	5.43421e+07	0	596426	986836	2.30387e+06	1.3847e+08	0	136727	1.37609e+08	724692
1924	606760	877947	1.0221e+06	0	0	604512	0	0	0	5.02588e+06	0	696.082	6.01446e+06	6.6478e+06	0	122615	1150.98	7.68254e+06	2034.19	6.20897e+06	1.34813e+06	1.51224e+06	53745.9	1.73587e+06	0	1.18493e+06	640874	33526.3	209547	4.64401e+07	0	193.184	36738.3	2.90037e+06	2.15541e+06	1.2243e+06	27984.4	6.66926e+06	2.59613e+06	5.51248e+07	0	613792	1.01557e+06	2.35511e+06	1.41508e+08	0	139726	1.40628e+08	740590
1925	620071	891304	1.05186e+06	0	0	622113	0	0	0	5.13768e+06	0	711.566	6.15501e+06	6.74894e+06	0	125343	1176.23	7.85108e+06	2079.44	6.30911e+06	1.36865e+06	1.53525e+06	54941.4	1.78641e+06	0	1.21092e+06	655130	34036.4	215648	4.74731e+07	0	197.481	37544.2	2.9445e+06	2.21817e+06	1.25995e+06	28799.2	6.81556e+06	2.67172e+06	5.59187e+07	0	631663	1.04514e+06	2.4075e+06	1.44612e+08	0	142791	1.43713e+08	756836
1926	633673	904865	1.08248e+06	0	0	640226	0	0	0	5.25196e+06	0	727.394	6.29884e+06	6.85163e+06	0	128131	1202.04	8.02331e+06	2125.69	6.41087e+06	1.38947e+06	1.55861e+06	56163.5	1.83842e+06	0	1.23749e+06	669702	34554.3	221927	4.85291e+07	0	201.874	38367.8	2.9893e+06	2.28275e+06	1.29664e+06	29637.7	6.96508e+06	2.74951e+06	5.67241e+07	0	650054	1.07557e+06	2.46105e+06	1.47785e+08	0	145924	1.46865e+08	773439
1927	647574	918632	1.114e+06	0	0	658867	0	0	0	5.36878e+06	0	743.574	6.44604e+06	6.95587e+06	0	130981	1228.41	8.19931e+06	2172.98	6.51427e+06	1.41061e+06	1.58232e+06	57412.8	1.89195e+06	0	1.26464e+06	684599	35080	228389	4.96086e+07	0	206.364	39209.5	3.03478e+06	2.34921e+06	1.33439e+06	30500.6	7.11787e+06	2.82956e+06	5.75411e+07	0	668981	1.10688e+06	2.5158e+06	1.51027e+08	0	149125	1.50087e+08	790406
1928	661780	932609	1.14644e+06	0	0	678050	0	0	0	5.4882e+06	0	760.113	6.59668e+06	7.0617e+06	0	133895	1255.35	8.37918e+06	2221.31	6.61934e+06	1.43207e+06	1.6064e+06	58689.9	1.94703e+06	0	1.29238e+06	699827	35613.7	235038	5.0712e+07	0	210.954	40069.7	3.08095e+06	2.41761e+06	1.37324e+06	31388.7	7.27402e+06	2.91194e+06	5.83698e+07	0	688459	1.13911e+06	2.57176e+06	1.5434e+08	0	152396	1.5338e+08	807746
1929	676298	946798	1.17981e+06	0	0	697792	0	0	0	5.61028e+06	0	777.021	6.75084e+06	7.16914e+06	0	136873	1282.89	8.563e+06	2270.72	6.7261e+06	1.45386e+06	1.63084e+06	59995.3	2.00372e+06	0	1.32073e+06	715394	36155.6	241882	5.18401e+07	0	215.647	40948.7	3.12783e+06	2.488e+06	1.41322e+06	32302.6	7.43359e+06	2.99673e+06	5.92105e+07	0	708504	1.17228e+06	2.62896e+06	1.57726e+08	0	155739	1.56744e+08	825465
1930	691134	961203	1.21417e+06	0	0	718109	0	0	0	5.73507e+06	0	794.305	6.90859e+06	7.27822e+06	0	139918	1311.03	8.75085e+06	2321.23	6.83458e+06	1.47598e+06	1.65565e+06	61329.9	2.06206e+06	0	1.3497e+06	731307	36705.7	248924	5.29932e+07	0	220.444	41847	3.17541e+06	2.56044e+06	1.45437e+06	33243.1	7.59666e+06	3.08398e+06	6.00633e+07	0	729133	1.20641e+06	2.68744e+06	1.61186e+08	0	159156	1.60183e+08	843574
1931	706295	975827	1.24952e+06	0	0	739017	0	0	0	5.86264e+06	0	811.973	7.07004e+06	7.38895e+06	0	143030	1339.8	8.94282e+06	2372.86	6.94481e+06	1.49844e+06	1.68084e+06	62694.1	2.1221e+06	0	1.37931e+06	747574	37264.1	256172	5.4172e+07	0	225.347	42765	3.22373e+06	2.63499e+06	1.49672e+06	34211	7.76331e+06	3.17377e+06	6.09284e+07	0	750362	1.24153e+06	2.74722e+06	1.64722e+08	0	162647	1.63697e+08	862079
1932	721789	990674	1.2859e+06	0	0	760534	0	0	0	5.99305e+06	0	830.035	7.23526e+06	7.50137e+06	0	146211	1369.19	9.139e+06	2425.65	7.05682e+06	1.52123e+06	1.70641e+06	64088.6	2.18389e+06	0	1.40957e+06	764203	37831.1	263631	5.5377e+07	0	230.36	43703.1	3.27277e+06	2.71171e+06	1.54029e+06	35207.1	7.93361e+06	3.26618e+06	6.18059e+07	0	772209	1.27768e+06	2.80833e+06	1.68335e+08	0	166215	1.67288e+08	880991
1933	737623	1.00575e+06	1.32334e+06	0	0	782678	0	0	0	6.12636e+06	0	848.498	7.40434e+06	7.6155e+06	0	149464	1399.22	9.33948e+06	2479.6	7.17064e+06	1.54438e+06	1.73237e+06	65514.2	2.24747e+06	0	1.44049e+06	781201	38406.7	271306	5.66087e+07	0	235.484	44661.8	3.32257e+06	2.79067e+06	1.58514e+06	36232.2	8.10765e+06	3.36128e+06	6.26961e+07	0	794693	1.31488e+06	2.8708e+06	1.72028e+08	0	169861	1.70958e+08	900317
1934	753805	1.02105e+06	1.36187e+06	0	0	805466	0	0	0	6.26263e+06	0	867.372	7.57737e+06	7.73137e+06	0	152788	1429.92	9.54436e+06	2534.76	7.28629e+06	1.56788e+06	1.75873e+06	66971.5	2.31291e+06	0	1.47209e+06	798578	38991	279206	5.78679e+07	0	240.722	45641.6	3.37312e+06	2.87192e+06	1.63129e+06	37287.1	8.28551e+06	3.45914e+06	6.35991e+07	0	817831	1.35317e+06	2.93465e+06	1.75802e+08	0	173588	1.74708e+08	920068
1935	770341	1.03658e+06	1.40152e+06	0	0	828918	0	0	0	6.40194e+06	0	886.665	7.75444e+06	7.849e+06	0	156187	1461.29	9.75374e+06	2591.14	7.40381e+06	1.59173e+06	1.78549e+06	68461.2	2.38025e+06	0	1.50439e+06	816342	39584.2	287335	5.91551e+07	0	246.076	46642.8	3.42444e+06	2.95554e+06	1.67879e+06	38372.7	8.46727e+06	3.55986e+06	6.45151e+07	0	841643	1.39257e+06	2.99993e+06	1.79658e+08	0	177396	1.78541e+08	940251
1936	787240	1.05235e+06	1.44233e+06	0	0	853053	0	0	0	6.54434e+06	0	906.388	7.93566e+06	7.96842e+06	0	159661	1493.34	9.96771e+06	2648.78	7.52323e+06	1.61595e+06	1.81266e+06	69984	2.44956e+06	0	1.53739e+06	834500	40186.5	295701	6.0471e+07	0	251.55	47666	3.47654e+06	3.04159e+06	1.72767e+06	39490	8.65302e+06	3.66351e+06	6.54443e+07	0	866148	1.43311e+06	3.06666e+06	1.83599e+08	0	181287	1.82457e+08	960878
1937	804510	1.06837e+06	1.48432e+06	0	0	877890	0	0	0	6.68991e+06	0	926.55	8.1211e+06	8.08965e+06	0	163213	1526.1	1.01864e+07	2707.7	7.64457e+06	1.64053e+06	1.84023e+06	71540.7	2.52088e+06	0	1.57111e+06	853063	40797.9	304311	6.18161e+07	0	257.146	48711.7	3.52944e+06	3.13015e+06	1.77797e+06	40639.8	8.84284e+06	3.77017e+06	6.63869e+07	0	891367	1.47484e+06	3.13487e+06	1.87627e+08	0	185264	1.8646e+08	981957
1938	822159	1.08462e+06	1.52754e+06	0	0	903451	0	0	0	6.83872e+06	0	947.16	8.31089e+06	8.21273e+06	0	166843	1559.58	1.04098e+07	2767.92	7.76786e+06	1.66549e+06	1.86823e+06	73132.1	2.59427e+06	0	1.60558e+06	872038	41418.6	313171	6.31911e+07	0	262.865	49780.3	3.58313e+06	3.22129e+06	1.82974e+06	41823	9.03683e+06	3.87995e+06	6.7343e+07	0	917319	1.51778e+06	3.20461e+06	1.91743e+08	0	189328	1.9055e+08	1.0035e+06
1939	840194	1.10112e+06	1.57201e+06	0	0	929755	0	0	0	6.99084e+06	0	968.228	8.5051e+06	8.33769e+06	0	170554	1593.79	1.06382e+07	2829.49	7.89315e+06	1.69083e+06	1.89666e+06	74758.8	2.66981e+06	0	1.6408e+06	891435	42048.8	322289	6.45967e+07	0	268.713	50872.3	3.63765e+06	3.31508e+06	1.88301e+06	43040.8	9.23507e+06	3.99291e+06	6.83129e+07	0	944028	1.56197e+06	3.27589e+06	1.95949e+08	0	193482	1.9473e+08	1.02551e+06
1940	858626	1.11788e+06	1.61778e+06	0	0	956826	0	0	0	7.14634e+06	0	989.765	8.70386e+06	8.46454e+06	0	174348	1628.76	1.08716e+07	2892.43	8.02045e+06	1.71656e+06	1.92551e+06	76421.7	2.74754e+06	0	1.6768e+06	911264	42688.6	331673	6.60336e+07	0	274.69	51988.3	3.693e+06	3.4116e+06	1.93784e+06	44293.9	9.43766e+06	4.10917e+06	6.92968e+07	0	971514	1.60745e+06	3.34876e+06	2.00248e+08	0	197726	1.99002e+08	1.04801e+06
1941	877462	1.13488e+06	1.66489e+06	0	0	984685	0	0	0	7.30531e+06	0	1011.78	8.90726e+06	8.59333e+06	0	178226	1664.49	1.11101e+07	2956.77	8.14981e+06	1.74267e+06	1.95481e+06	78121.6	2.82754e+06	0	1.71358e+06	931534	43338.1	341330	6.75024e+07	0	280.8	53128.8	3.74918e+06	3.51093e+06	1.99426e+06	45583.6	9.6447e+06	4.22881e+06	7.02949e+07	0	999800	1.65425e+06	3.42325e+06	2.04641e+08	0	202064	2.03368e+08	1.071e+06
1942	896711	1.15215e+06	1.71336e+06	0	0	1.01335e+06	0	0	0	7.4678e+06	0	1034.29	9.11541e+06	8.72407e+06	0	182191	1701	1.13538e+07	3022.54	8.28126e+06	1.76919e+06	1.98455e+06	79859.3	2.90986e+06	0	1.75117e+06	952255	43997.4	351268	6.90039e+07	0	287.046	54294.3	3.80623e+06	3.61315e+06	2.05233e+06	46910.8	9.85628e+06	4.35194e+06	7.13073e+07	0	1.02891e+06	1.70242e+06	3.49939e+06	2.0913e+08	0	206496	2.07829e+08	1.09449e+06
1943	916382	1.16968e+06	1.76325e+06	0	0	1.04286e+06	0	0	0	7.63391e+06	0	1057.29	9.32843e+06	8.8568e+06	0	186243	1738.32	1.16028e+07	3089.77	8.41482e+06	1.79611e+06	2.01475e+06	81635.7	2.99459e+06	0	1.78959e+06	973437	44666.8	361495	7.05388e+07	0	293.431	55485.4	3.86414e+06	3.71835e+06	2.11208e+06	48276.6	1.00725e+07	4.47865e+06	7.23344e+07	0	1.05887e+06	1.75198e+06	3.57723e+06	2.13718e+08	0	211026	2.12388e+08	1.1185e+06
1944	936485	1.18748e+06	1.81459e+06	0	0	1.07322e+06	0	0	0	7.80372e+06	0	1080.81	9.54642e+06	8.99156e+06	0	190386	1776.45	1.18574e+07	3158.5	8.55054e+06	1.82343e+06	2.0454e+06	83451.6	3.08178e+06	0	1.82884e+06	995090	45346.4	372020	7.21079e+07	0	299.958	56702.6	3.92293e+06	3.82661e+06	2.17358e+06	49682.2	1.02935e+07	4.60905e+06	7.33762e+07	0	1.0897e+06	1.80299e+06	3.6568e+06	2.18406e+08	0	215656	2.17047e+08	1.14304e+06
1945	957029	1.20554e+06	1.86742e+06	0	0	1.10447e+06	0	0	0	7.97731e+06	0	1104.85	9.76951e+06	9.12836e+06	0	194621	1815.42	1.21175e+07	3228.76	8.68845e+06	1.85118e+06	2.07652e+06	85307.9	3.17151e+06	0	1.86896e+06	1.01722e+06	46036.3	382852	7.37118e+07	0	306.63	57946.4	3.98261e+06	3.93803e+06	2.23686e+06	51128.8	1.05193e+07	4.74324e+06	7.4433e+07	0	1.12143e+06	1.85549e+06	3.73814e+06	2.23197e+08	0	220387	2.21809e+08	1.16812e+06
1946	978023	1.22389e+06	1.92179e+06	0	0	1.13663e+06	0	0	0	8.15475e+06	0	1129.43	9.99781e+06	9.26724e+06	0	198950	1855.24	1.23833e+07	3300.58	8.82859e+06	1.87934e+06	2.10811e+06	87205.4	3.26385e+06	0	1.90996e+06	1.03985e+06	46736.8	393999	7.53515e+07	0	313.451	59217.6	4.04321e+06	4.05269e+06	2.30199e+06	52617.4	1.075e+07	4.88135e+06	7.5505e+07	0	1.15408e+06	1.90951e+06	3.82129e+06	2.28094e+08	0	225221	2.26675e+08	1.19374e+06
1947	999478	1.24251e+06	1.97774e+06	0	0	1.16972e+06	0	0	0	8.33614e+06	0	1154.55	1.02314e+07	9.40824e+06	0	203375	1895.94	1.2655e+07	3374	8.97098e+06	1.90793e+06	2.14019e+06	89145.2	3.35888e+06	0	1.95186e+06	1.06298e+06	47447.8	405471	7.70276e+07	0	320.423	60516.7	4.10472e+06	4.17069e+06	2.36901e+06	54149.4	1.09859e+07	5.02347e+06	7.65925e+07	0	1.18768e+06	1.96511e+06	3.90629e+06	2.33097e+08	0	230162	2.31647e+08	1.21993e+06
1948	1.0214e+06	1.26141e+06	2.03533e+06	0	0	1.20378e+06	0	0	0	8.52157e+06	0	1180.23	1.04705e+07	9.55138e+06	0	207899	1937.54	1.29326e+07	3449.05	9.11567e+06	1.93696e+06	2.17275e+06	91128.2	3.45667e+06	0	1.99468e+06	1.08663e+06	48169.7	417276	7.8741e+07	0	327.551	61844.3	4.16717e+06	4.29212e+06	2.43799e+06	55726	1.12269e+07	5.16973e+06	7.76956e+07	0	1.22226e+06	2.02233e+06	3.99318e+06	2.38211e+08	0	235211	2.36729e+08	1.24669e+06
1949	1.04381e+06	1.2806e+06	2.09459e+06	0	0	1.23883e+06	0	0	0	8.71112e+06	0	1206.49	1.07152e+07	9.6967e+06	0	212524	1980.04	1.32163e+07	3525.77	9.26269e+06	1.96643e+06	2.20581e+06	93155.2	3.55732e+06	0	2.03844e+06	1.1108e+06	48902.6	429426	8.04925e+07	0	334.836	63200.9	4.23058e+06	4.41709e+06	2.50897e+06	57348.5	1.14731e+07	5.32025e+06	7.88147e+07	0	1.25785e+06	2.08121e+06	4.08201e+06	2.43437e+08	0	240371	2.41922e+08	1.27404e+06
1950	1.06671e+06	1.30009e+06	2.15557e+06	0	0	1.2749e+06	0	0	0	8.90489e+06	0	1233.32	1.09656e+07	9.84423e+06	0	217251	2023.48	1.35062e+07	3604.19	9.41209e+06	1.99635e+06	2.23937e+06	95227.3	3.66089e+06	0	2.08316e+06	1.13551e+06	49646.7	441929	8.22829e+07	0	342.284	64587.4	4.29494e+06	4.54569e+06	2.58202e+06	59018.3	1.17248e+07	5.47516e+06	7.99498e+07	0	1.29447e+06	2.1418e+06	4.17281e+06	2.48777e+08	0	245644	2.47229e+08	1.30199e+06
1951	1.09011e+06	1.31987e+06	2.21834e+06	0	0	1.31202e+06	0	0	0	9.10297e+06	0	1260.76	1.12219e+07	9.99401e+06	0	222083	2067.87	1.38025e+07	3684.36	9.56389e+06	2.02673e+06	2.27344e+06	97345.5	3.76748e+06	0	2.12886e+06	1.16076e+06	50402	454796	8.41132e+07	0	349.898	66004.3	4.36029e+06	4.67805e+06	2.6572e+06	60736.7	1.1982e+07	5.63457e+06	8.11013e+07	0	1.33216e+06	2.20416e+06	4.26563e+06	2.54234e+08	0	251033	2.52653e+08	1.33055e+06
1952	1.11402e+06	1.33995e+06	2.28292e+06	0	0	1.35022e+06	0	0	0	9.30546e+06	0	1288.8	1.14841e+07	1.01461e+07	0	227023	2113.23	1.41053e+07	3766.32	9.71815e+06	2.05756e+06	2.30803e+06	99510.9	3.87717e+06	0	2.17556e+06	1.18658e+06	51168.9	468038	8.59842e+07	0	357.681	67452.2	4.42663e+06	4.81425e+06	2.73457e+06	62505.1	1.22449e+07	5.79863e+06	8.22694e+07	0	1.37095e+06	2.26834e+06	4.36051e+06	2.59811e+08	0	256540	2.58195e+08	1.35974e+06
1953	1.13846e+06	1.36033e+06	2.34939e+06	0	0	1.38953e+06	0	0	0	9.51244e+06	0	1317.47	1.17525e+07	1.03004e+07	0	232073	2159.59	1.44147e+07	3850.1	9.87489e+06	2.08887e+06	2.34314e+06	101724	3.99006e+06	0	2.22328e+06	1.21298e+06	51947.4	481665	8.78968e+07	0	365.637	68931.9	4.49398e+06	4.95442e+06	2.81419e+06	64324.9	1.25135e+07	5.96746e+06	8.34543e+07	0	1.41086e+06	2.33438e+06	4.4575e+06	2.65511e+08	0	262167	2.63859e+08	1.38957e+06
1954	1.16344e+06	1.38103e+06	2.4178e+06	0	0	1.42999e+06	0	0	0	9.72404e+06	0	1346.77	1.20271e+07	1.04571e+07	0	237235	2206.96	1.47309e+07	3935.74	1.00342e+07	2.12065e+06	2.37879e+06	103987	4.10623e+06	0	2.27205e+06	1.23996e+06	52737.7	495689	8.9852e+07	0	373.771	70444.1	4.56235e+06	5.09867e+06	2.89612e+06	66197.8	1.2788e+07	6.14121e+06	8.46563e+07	0	1.45194e+06	2.40235e+06	4.55666e+06	2.71336e+08	0	267919	2.69648e+08	1.42005e+06
1955	1.18896e+06	1.40204e+06	2.48819e+06	0	0	1.47162e+06	0	0	0	9.94034e+06	0	1376.73	1.23082e+07	1.06163e+07	0	242512	2255.38	1.50541e+07	4023.28	1.0196e+07	2.15291e+06	2.41498e+06	106300	4.22579e+06	0	2.3219e+06	1.26754e+06	53540.1	510121	9.18506e+07	0	382.085	71989.4	4.63177e+06	5.24713e+06	2.98045e+06	68125.2	1.30685e+07	6.32001e+06	8.58756e+07	0	1.49421e+06	2.4723e+06	4.65801e+06	2.77288e+08	0	273796	2.75563e+08	1.4512e+06
1956	1.21504e+06	1.42337e+06	2.56064e+06	0	0	1.51447e+06	0	0	0	1.01614e+07	0	1407.36	1.25958e+07	1.07778e+07	0	247907	2304.85	1.53843e+07	4112.77	1.03604e+07	2.18567e+06	2.45173e+06	108665	4.34883e+06	0	2.37283e+06	1.29573e+06	54354.7	524974	9.38937e+07	0	390.584	73568.7	4.70224e+06	5.3999e+06	3.06723e+06	70108.7	1.33552e+07	6.50402e+06	8.71124e+07	0	1.53772e+06	2.54428e+06	4.76163e+06	2.83371e+08	0	279802	2.81608e+08	1.48304e+06
1957	1.2417e+06	1.44503e+06	2.63519e+06	0	0	1.55857e+06	0	0	0	1.03875e+07	0	1438.66	1.28902e+07	1.09418e+07	0	253421	2355.41	1.57218e+07	4204.26	1.05275e+07	2.21892e+06	2.48903e+06	111082	4.47545e+06	0	2.42489e+06	1.32456e+06	55181.7	540259	9.59823e+07	0	399.272	75182.6	4.77378e+06	5.55712e+06	3.15653e+06	72150	1.36482e+07	6.69339e+06	8.83671e+07	0	1.58249e+06	2.61836e+06	4.86754e+06	2.89587e+08	0	285940	2.87786e+08	1.51557e+06
1958	1.26894e+06	1.46702e+06	2.71192e+06	0	0	1.60394e+06	0	0	0	1.06185e+07	0	1470.66	1.31914e+07	1.11082e+07	0	259058	2407.09	1.60667e+07	4297.78	1.06973e+07	2.25268e+06	2.5269e+06	113553	4.60575e+06	0	2.47808e+06	1.35402e+06	56021.2	555989	9.81173e+07	0	408.153	76831.8	4.84641e+06	5.71892e+06	3.24843e+06	74250.7	1.39476e+07	6.88828e+06	8.96398e+07	0	1.62857e+06	2.6946e+06	4.97581e+06	2.9594e+08	0	292213	2.94099e+08	1.54882e+06
1959	1.29677e+06	1.48934e+06	2.79088e+06	0	0	1.65064e+06	0	0	0	1.08547e+07	0	1503.37	1.34997e+07	1.12772e+07	0	264821	2459.89	1.64192e+07	4393.38	1.08699e+07	2.28696e+06	2.56534e+06	116079	4.73985e+06	0	2.53244e+06	1.38414e+06	56873.6	572177	1.003e+08	0	417.232	78517.3	4.92015e+06	5.88543e+06	3.34302e+06	76412.6	1.42536e+07	7.08884e+06	9.09308e+07	0	1.67598e+06	2.77305e+06	5.0865e+06	3.02432e+08	0	298623	3.00551e+08	1.58279e+06
1960	1.32522e+06	1.512e+06	2.87214e+06	0	0	1.6987e+06	0	0	0	1.10962e+07	0	1536.82	1.38152e+07	1.14488e+07	0	270711	2513.85	1.67794e+07	4491.1	1.10452e+07	2.32175e+06	2.60438e+06	118661	4.87786e+06	0	2.588e+06	1.41493e+06	57738.9	588837	1.02531e+08	0	426.513	80239.8	4.995e+06	6.05679e+06	3.44035e+06	78637.4	1.45663e+07	7.29523e+06	9.22405e+07	0	1.72478e+06	2.85379e+06	5.19964e+06	3.09066e+08	0	305174	3.07144e+08	1.61752e+06
1961	1354291	1535000	2955764			1748164				11343000		1571	14138000	11623000		276733	2569	17147468	4591	1.12233e+07	2.35707e+06	2644000	121300	5019882		2644771	1446400	58617.4	605981	104811504		436	82000	5071000	6233141	3540519	80927	14885810	7507640	93569008		1775000	2936881	5315298	315846493	0	311869	313881624	1653000
1962	1371568	1337000	3022843			1846735				10536000		1547	13336000	11160000		370933	2568	17549224	5368	1.12777e+07	2.35797e+06	2645000	121800	5031384		2688683	1465689	59700.3	609056	106768603		443	77000	5583000	6318626	3583875	82121	14698366	7509921	97194008		1826000	3005208	5912721	312558107	19075	256985	310737047	1545000
1963	1414937	1520000	3103463			1936256				9713000		1524	13728000	10369000		277334	2566	17757900	5245	1.18181e+07	2.38382e+06	2674000	116400	5026892		2822324	1479149	61996	612139	105847128		450	78000	5583000	6406238	3628766	82216	14717651	7531213	99771008		1849000	3075064	5461323	317455865	46842	202553	315592470	1614000
1964	1533399	1764000	3174661			2036754				10662000		1501	14302000	10774000		447338	2565	18383704	5423	1.23201e+07	2.40521e+06	2698000	107900	5044407		2778706	1497783	62879.2	615229	106684150		457	91000	5733000	6493994	3674198	80811	14563646	7626516	102716008		1897000	3147485	6482269	321492173	62016	170264	319447893	1812000
1965	1596956	1894000	3248473			2084258				10957000		1479	14209000	10947000		375542	2564	18815844	5701	1.20911e+07	2.49436e+06	2798000	113100	5052927		2824842	1530592	64873.4	618327	108068759		464	118000	5621000	6585908	3720179	80507	14416333	7631830	103670008		1978000	3221508	6640728	324342368	79596	135456	322303316	1824000
1966	1692609	1710000	3318938			2126798				5619703		1457	14114000	11621000		398949	2563	19350542	5878	1.19081e+07	2.43374e+06	2730000	98700	5058454		3109743	1576578	63457.5	621432	110372043		471	115000	5421000	6677996	3765714	81502	14295692	7700155	111422508		2014000	3297172	6960878	327004099	73483	98877	325158739	1673000
1967	1731357	1471000	3396094			2216402				5472740		1435	14002888	11458000		371957	2562	19996016	5856	1.22465e+07	2.56212e+06	2874000	125000	5069987		3157424	1612744	61081.2	624545	112712081		479	136000	5421000	6770275	3812811	82597	14196706	7700492	109950016		2051000	3374517	6268903	330178087	76276	81649	328114162	1906000
1968	1812205	1892000	3471980			2507103				6179778		1414	14104000	11158000		404167	2560	20499496	5934	1.21634e+07	2.57905e+06	2893000	112300	5078527		3205896	1688091	59413	627666	114872955		487	144000	5126000	6864760	3859777	82693	14009357	7752840	114230500		2125000	3453583	7183991	333057003	86575	56936	330881492	2032000
1969	1898151	2375000	3580637			2768932				6220815		1392	13946777	11991000		459478	2559	20981212	5912	1.19652e+07	2.33568e+06	2620000	98600	5087072		3255173	1721621	59448	630794	117022762		494	150000	5216000	6960469	3907718	82788	14068625	7749199	121830000		2313000	3535411	7213342	335883311	89781	52727	333760803	1980000
1970	1991198	2429000	3630106			2806923				6223854		1372	13882000	11813000		421692	2558	21396406	5890	1.23105e+07	2.34103e+06	2626000	106500	5095624		3305267	1738336	59430.5	634930	119840582		502	106327	5050000	7058418	3955142	82884	13499494	7866569	121625000		2418000	3618046	8008161	339172876	87694	37009	336752173	2296000
1971	2057077	2330000	3833993			3019916				6745893		1358	14501111	12406000		414838	2545	22040166	5949	1.23009e+07	2.73685e+06	3070000	105500	5139247		3335778	1760583	59476	633861	121278743		522	111506	4881000	7209052	3881755	86412	13682021	7970295	119819000		2552000	3697187	9284000	344383500	90364	13791	341735345	2544000
1972	2140438	2330000	3814655			2711088				6811932		1371	14054000	12515000		424551	2514	22605224	5943	1.22433e+07	2.80014e+06	3141000	105200	5111253		3354136	1766068	47899.8	620915	121116926		525	93342	4904000	7294902	3977876	89049	13884297	8020218	124288000		2650000	3753567	9235000	352382135	90640	12405	349696090	2583000
1973	2157978	2330000	3932757			2629679				6548971		1357	14005666	11967000		326659	1857	23622216	5982	1.24e+07	2.87413e+06	3224000	114100	5104984		3429422	1826208	47770.1	617151	121587967		546	94226	4615000	7458740	3949092	89816	14375208	8095998	144729000		2829000	3882960	8698000	356493114	89383	28811	353817920	2557000
1974	2209075	2330000	4018630			2625370				7041010		1342	14391000	11655000		226885	1927	23740164	6047	1.24224e+07	2.48456e+06	2787000	113800	5106657		3493263	1944114	48614.7	614922	123323265		542	94452	4871000	7492218	3999413	91127	14366625	8158681	138070000		2677000	3912090	9203000	369135644	101750	23181	366625713	2385000
1975	2181910	2330000	4121547			2761759				6997051		1329	15992000	11326000		145168	2117	24233828	6050	1.26334e+07	2.3856e+06	2676000	115000	5195199		3439320	1892080	49161.5	638246	130343926		541	127831	4711000	7628582	4058163	91460	14131062	8101399	115511000		2719000	3919887	9206000	387177653	107903	15964	385004786	2049000
1976	2219638	2330000	4190220			2800107				7601091		1309	15652000	13175000		145383	2115	24819998	6069	1.22945e+07	2.44979e+06	2748000	106900	5223312		3440476	1900202	49193	639883	134534060		541	161889	4415000	7632897	4078808	92483	13593049	8507678	139397000		2771000	3969827	10046000	400056523	108346	13184	397936993	1998000
1977	2235423	2330000	4288665			2792390				7487132		1262	16669000	13162000		145172	2185	25394556	5994	1.20451e+07	2.33657e+06	2621000	102300	5211613		3507539	1843217	52659.2	657352	139291830		548	158088	4357000	7773741	4093663	93475	13333806	8652507	145538000		2826000	4040868	10596414	400603033	108746	501	398720786	1773000
1978	2242368	2330000	4354836			2773923				7147173		1243	16849000	12767000		144683	2278	25419364	5933	1.15559e+07	2.3963e+06	2688000	109400	5232972		3790347	1985583	46992	657542	147877953		569	138302	4350000	7862432	4223215	91873	12683021	8750497	156150000		2932000	4125288	11399000	395565709	110383	2749	393968577	1484000
1979	2251238	2330000	4439520			2770780				8334213		1198	16476000	14386000		143908	2433	25895268	5817	1.13193e+07	2.35797e+06	2645000	118000	5209154		3821144	2145033	47801.6	668756	158470406		576	149784	4265000	7907441	4340541	90282	12440753	8824755	161994000		2919000	4423296	13234000	397538563	110766	3033	395832764	1592000
1980	2248483	2330000	4589272			2758657				8057675		1180	18431000	14386000		143821	2546	26430956	5775	1.14024e+07	2.37401e+06	2663000	122900	5193487		3894318	2118156	46031.7	673719	167438475		587	144022	4104000	8117949	4471463	83847	12189438	8781883	155624000		3011000	4578803	13326000	395644921	107502	3023	393823396	1711000
1981	2227954	2330000	4721412			2748423				7071554		1164	18748000	14256000		144468	2756	26553642	5836	1.14536e+07	2.43107e+06	2727000	117400	5180632		3891080	2024797	49396.3	680396	168795562		597	211379	4946000	8230371	4520868	83967	11820977	8779827	144736000		3089000	4686297	13304000	393017438	107689	2997	391385852	1520900
1982	2195253	2330000	4821660			2672804				7771928		1183	16772000	13399000		144453	2984	26999248	5871	1.138e+07	2.61739e+06	2936000	121500	5235462		3923700	1963937	53538.9	687522	171839359		705	222524	4844000	8196688	4693216	84864	11735461	8935583	127472000		3114000	4759158	12270000	392736065	109775	3207	391082283	1540800
1983	2158493	2330000	4933173			2714010				9413290		1182	16087000	13647000		144182	3093	27251632	5887	1.13736e+07	2.71099e+06	3041000	143400	5370708		3934081	1987748	53724.7	683704	175388028		655	222659	4732000	8385200	4829993	84559	11781765	9074795	155983000		3149000	4737086	13789000	391672733	110241	3287	389832505	1726700
1984	2119140	2330000	5036849			2833972				9528592		1208	17776000	14204000		143505	3217	27625300	5863	1.17637e+07	2.75111e+06	3086000	164500	5379288		3953651	2003357	55386	685114	178325516		748	223843	4770000	8646251	5013195	86390	11845068	9305706	167824000		3340000	4828441	15194000	393944550	109238	6822	392177990	1650500
1985	2090854	2330000	5132806			2900688				9366264		1233	19222489	14222000		143458	3429	27790840	5863	1.17669e+07	2.8982e+06	3251000	166700	5396382		3925579	2028419	55596.2	690155	181200611		757	224015	4795000	8678400	5592578	87300	11944559	9527765	168722000		3419000	4758653	15916000	391521246	111292	6967	389535487	1867500
1986	2065850	2330000	5299523			2943531				8703242		1259	19713081	13721000		143467	3627	28113868	5751	1.19556e+07	2.98468e+06	3348000	158100	5478154		3924304	2189804	56097.4	694253	183731965		770	224145	4462000	8791334	5760028	89519	12058970	9556715	177190000		3419000	4912923	16978000	391896305	109255	7265	389604085	2175700
1987	2068363	2278000	5459030			2965227				9364637		1266	19560770	13604000		143534	3838	28097322	5746	1.23265e+07	3.33503e+06	3741000	187600	5597520		3899627	2395102	52834.5	696761	186515620		818	224320	3560000	9027705	5908342	91207	12139272	9789817	191685000		3445000	5046039	17701000	389380750	106434	7304	387338512	1928500
1988	2081061	2258000	5636499			3005194				10139585		1213	19953433	14972000		143773	3904	28416272	5629	1.23569e+07	3.54809e+06	3980000	187600	5654507		3900030	2161794	52950.1	690014	189729645		831	225454	3438000	9152314	6065872	93102	11884983	9972701	190616000		3449000	4996060	18854000	384415403	105161	7463	382554379	1748400
1989	2109668	2288000	5725653			3092878				10765390		1208	19882064	16255000		143640	4097	28602424	5581	1.23569e+07	4.30763e+06	4832000	187600	5783776		3904123	2164189	54467.7	684736	197529534		882	225581	4203000	9349690	6249829	95804	11818703	10260187	188254000		3530000	5054689	19003000	383606096	105789	7704	381863403	1629200
1990	2155216	2076000	5900620			3185007				10230020		1194	20758312	16773000		143817	4285	28383092	5658	1.23553e+07	5.00121e+06	5610000	187600	5853160		3903812	2292879	44461.6	687128	194577560		896	104393	4089000	9641399	6458576	99811	11795231	10783650	162127000		3480000	5174498	22085000	378563903	106433	7965	376871305	1578200
1991	2206747	2556000	6143128			3281874				10407976		1200	20390530	15572000		144238	4410	28581808	5693	11396000	4.23899e+06	4755000	187600	5925505		3930528	2397026	40000	689131	198423030		966	104442	3650000	9767353	6529528	103434	11916523	10971508	160168000		3434000	5267285	24508797	372570590	106748	8219	370924223	1531400
1992	2294676	2556000	6300453			3380879				11710824		1184	20674352	12849000		144590	4496	28568598	6762	11396000	3.77988e+06	4240000	187600	5972375		3953821	2557183	40000	691829	202514910		888	105690	3545000	10046590	6612578	108027	11842757	11014641	169895000		3734000	5423673	28373000	366184159	110159	8017	364537583	1528400
1993	2399089	595000	6596578			3671559				10332318		1151	21910357	12857000		146478	4602	28634152	10740	10031000	3.77988e+06	4240000	187600	6040187		3935704	2729924	40000	704869	205686483		955	105798	3547000	10341319	6798635	112658	11756842	11317785	176193000		3691000	5631899	29855000	363167603	104964	8415	361563324	1490900
1994	2508164	409000	6715009			3748763				10774685		1110	23252496	14960000		146825	3277	28586674	10699	10015000	3.86903e+06	4340000	187600	6092932		3939139	2878480	40000	712330	208912937		887	104724	2685000	10636187	7090167	117665	12056631	11935359	183224000		3578000	5765095	31053000	355894998	91880	8601	354315517	1479000
1995	2614462	409000	6819825			3779166				11584529	62200	1117	24302499	14405000		147099	3421	28519264	10699	10015000	3.66398e+06	4110000	187600	6127711		3933601	2871586	40000	720598	211129834		950	104798	2844000	10819323	7371918	122258	12026632	12310352	188432000		3611000	5884506	34580011	351991674	92589	8785	350404700	1485600
1996	2716335	409000	6977969			3839807				11494697	62200	1119	24357892	15609000		147225	4984	28508236	10220	15707000	3.55255e+06	3985000	187600	6163531		3964649	2937676	40000	726466	212306210		905	106989	3205000	10964460	7711125	127142	11863082	12551516	189884000		3202000	6025887	29831000	353917112	107678	8918	352320216	1480300
1997	2811711	409000	7151169			3934819				11514314	62200	1105	26748000	15325000		147182	5102	28476072	9906	17585000	3.57038e+06	4005000	187600	6208853		4016899	2958439	4000000	731902	213479519		984	107058	3041000	11124823	7893032	132053	11807747	12169826	191058000		3445000	6167676	29977000	347631712	108379	9422	346038511	1475400
1998	2881995	355410	7268915			4046239				12304750	62200	1169	28050000	14033000	12600	47619	5267	28467996	9835	5902000	4.31245e+06	4837400	187600	6208337		4110712	2906465	4130000	730897	213703275		984	107072	3231000	11282456	8078207	136823	11560538	11064452	176942000		3518000	6335879	31729000	343135636	105445	9035	341549056	1472100
1999	2969992	230000	7399087			4166998				9856602	62200	1196	27667000	14083000	12600	47869	5426	28465852	9578	6561100	4510000	5059000	187600	6227592		4281468	2618050	4130000	735891	231562657		1008	119235	4351667	7820000	5940000	141870	11236636	10865388	193890000		2861000	6498619	33973000	331783484	104633	8953	330204198	1465700
2000	3038715	447000	7236136			4259117				10703792	57400	1282	31181000	13276000	13500	48127	5590	28458888	10423	6135800	4510000		187600	6242329		4354796	2609914	4282000	740448	235401621		1032	126232	4783890	7996000	6187000	147181	10298409	11005347	201845000		2955000	6646198	36568000	323645681	103829	8995	322068957	1463900
2001	3074150	264600	7396295			4336501				9543261	49000	1331	31087000	13467000	13500	48343	5700	28386728	10377	6485000	4215000		187600	6294375		4417723	2721520	3818000	744809	223256218		1070	129750	3991890	7996000	8718615	186000	10047319	10452669	185853000		2998000	6761676	37790000	316881400	102026	8863	315300111	1470400
2002	3110626	304800	7512790			4416171				11545389	54000	1382	29712000	14846000	52800	48565	5813	28017752	10333	6947000	4500000		187600	6352969		4480414	2727753	4224000	749515	230912063		1110	127269	4832890	7192000	8862237	186000	9862332	10555659	198077000		2919000	6879605	37817139	312013507	100255	8734	310431418	1473100
2003	3148176	296200	7523973			4498202				13018128	66000	1435	31604000	17055000	6500	48793	5928	28108946	10289	7542300	4765000		187600	6383125		4545689	2855626	4097886	754570	255902476		1151	123690	4832890	7337000	9086433	186000	9683046	10980353	179642000		2783000	7000038	37001371	309907568	98515	8606	308321347	1479100
2004	3186832	296200	7666503			4582673				15003911	65000	1491	31933000	16483000	6500	49027	6045	28114290	10245	8622000	4850000		187600	6414859		4611867	2958150	3993000	759980	243254745		1194	123713	5985670	9211000	9235247	186000	9511078	11206789	208073000		2832000	7123032	42587709	305931686	96806	8481	304348399	1478000
2005	3226629	296200	7742132			4669664				14337344	42700	1548	31933000	16471000	6500	49268	6164	28081784	11202	8696000	4950000		187600	6448188		4679168	3061337	3806000	765750	231569000		1239	134137	5861670	11704000	9424727	186000	9334072	11285004	203121000		2762402	7248646	45642000	302036684	95126	8358	300451100	1482100
2006	3258194	296200	7841881			4751966				14027118	68000	1586	31777000	19135000	6500	49418	6248	28004197	11161	8756100	5075000		155000	6612554		4737049	3179860	4105000	770032	229984000		1267	134143	5992000	12231000	9563678	186000	9165642	11861824	183931000		2934861	7360653	46705000	298178141	93389	8225	296602427	1474100
2007	3290522	430000	7969540			4836600				13658208	46000	1625	32264000	21317341	6500	49573	6333	27928000	11121	8756100	5015000		167000	6568000		4963900	3198800	3752000	774000	235158000		1296	134200	5696000	12744000	9705000	186000	9009000	12542000	164599000		2845998	7474800	52633000	301628495	91700	8095	300057000	1471700
2008	3323634	430000	8071039			4923638				13119301	1370000	1665	33269000	21795428	6500	49732	6419	27852955	11082	8756100	4700000		167000	6611200		4980000	3218800	4011000	778900	229064000		1325	119000	6071000	13589300	9848300	186000	8853400	11898500	139236000		2863143	7591300	54833000	321001166	90000	7966	319434000	1469200
2009	3357549	430000	8174209		0	5024258				14089211	1502000	1705	30316000	16727438	6500	49896	6506	27779263	11043	8811800	4395000		167000	6655498		4967000	3242150	3428530	783556	226707000		1355	118968	4599000	13770731	9994143	186000	8704007	11693344	116306000		2656779	7709988	51023000	339941511	88367	7840	338379504	1465800
2010	3401290	430000	8321080		0	5136338				15009546	1751000	1748	30414000	17830956	6500	49896	6595	27706834	11004	10364200	4827425		167000	6741503		5035000	3292841	3879000	788295	235432000		1355	118979	5668000	13955959	10142292	186000	8730343	12253983	142013000		2632283	7831029	47215000	350632552	91754	7716	349075292	1457790
2011	3415317	1180000	8384777		0	5234538				14624000	2075000	1808	31394000	18695671	6500	50187	6680	27547819	10972	10364200	5128001		167000	6784761		5025103	3310861	4171000	791401	253144000		1416	118972	6205000	14134077	10279845	186000	8583490	12433570	148178150		2732447	7944997	55148000	346358990	90207	7600	344799171	1462012
2012	3453939	1180000	8455290		0	5335293				16496000	2076000	1872	28242000	18020680	6500	50312	6767	27390764	10940	18067000	5128001		167000	6884592		5078401	3329260	4090000	794538	266769000		1445	118966	5972510	14315921	6359896	186000	8446025	12135710	148183000		2731122	8061182	55073000	341666115	88689	7485	340104501	1465440
2013	3485812	1180010	8526630		0	5441681				18261000	1547100	1872	27324000	17389735	425300	50441	6855	27235639	10909	18522300	5512140		167000	6880015		5128760	3348041	4335000	797706	260756000		1476	118961	5804272	14501580	6632000	186000	8313699	12870432	152076046		2649977	8179635	57190789	347523624	87197	8372	345955127	1472928
2014	3518409	1180010	8598808		0	5554785				15033332	1547100	2005	30012000	17088560	425300	50574	6944	27074413	10878	19568000	5412140		167000	6955050		5184336	3377208	4152200	800906	259233000		1507	118957	5570040	14691146	6624000	186000	8186280	13508763	153464371		2545489	8300404	58702789	338124995	85732	8261	336550914	1480088
2015	3551747	1180010	8671832		0	5704689				16221000	1547900	2075	31386248	17549526	425300	50711	7035	26925057	10847	19568000	5412140		167000	6798877		5239825	3396766	4421710	804139	247884000		1539	96654	6372102	14884710	6624000	186000	8101547	13925903	155996540		2623154	8423541	59756789	321181826	84294	8151	319613749	1475632
2016	3583797	1180010	8722372		0	5803131				16979000	1548200	2153	34127611	16763033	425300	50744	7107	26663531	10812	21071101	5412140		167000	6921148		5279812	3408293	4573100	804218	267102000		1568	91650	6409662	15041233	6624000	186000	7959390	14257524	156744000		2726250	8527918	60675789	333695387	83004	8038	332134435	1469910
2017	3616559	1180010	8773392		0	5926932				17884109	1548100	2233	37274909	17647118	425300	50779	7180	26405391	10777	23802015	5412140		167000	6952183		5320254	3420042	4375300	804300	271967000		1598	77192	6405268	15200882	6624000	186000	7822297	14329688	156717000		2844713	8634254	62108789	329278204	81736	7927	327725124	1463417
2018	3650051	1180010	8824897		0	6023161				17884109	1548200	2317	37175389	19192060	425300	50818	7253	26159246	10742	28590000	5212140		167000	6984488		5361159	3947015	4613406	804385	281505000		1628	91033	6529115	15363725	6624000	186000	7690039	14403106	156802812		2844713	8742591	63717133	344709668	80489	7817	343155654	1465708
2019	3684292	1180010	8876893		0	6121886				17884109	1547000	2403	36799476	18903715	425300	50859	7328	25913708	10708	26996300	5212140		167000	7018070		5402530	4017212	4458000	804472	266288000		1659	91032	6163699	15529830	6624000	186000	7562400	14477798	145167801		2844713	8852974	63717133	341671559	79261	7709	340118881	1465708
[truncated: 197 more columns]

## Sheet: RW_I
Roundwood_import (m3/yr)
	Afghanistan	Albania	Algeria	American Samoa	Andorra	Angola	Anguilla	Antarctica	Antigua and Barbuda	Argentina	Armenia	Aruba	Australia	Austria	Azerbaijan	Bahamas	Bahrain	Bangladesh	Barbados	Belarus	Belgium	Belgium-Luxembourg	Belize	Benin	Bermuda	Bhutan	Bolivia (Plurinational State of)	Bosnia and Herzegovina	Botswana	Brazil	British Indian Ocean Territory	British Virgin Islands	Brunei Darussalam	Bulgaria	Burkina Faso	Burundi	Cabo Verde	Cambodia	Cameroon	Canada	Cayman Islands	Central African Republic	Chad	Chile	China	China, Hong Kong SAR	China, Macao SAR	China, mainland	China, Taiwan Province of
1900	0	0	8856.27	0	0	0	0	0	0	56497.9	0	0	45622.6	239366	0	52.2645	0	0	679.439	199.888	350690	337095	0	0	0	0	0	0.327689	0	3109.74	0	0	0	25676.2	503.592	0	225.748	0	0	539791	0	0	0	0	212227	110425	12908.2	44180.7	44713
1901	0	0	9114.13	0	0	0	0	0	0	57754.7	0	0	46688.7	243008	0	53.4271	0	0	694.552	203.112	356026	342224	0	0	0	0	0	0.332674	0	3178.91	0	0	0	26066.9	518.254	0	232.321	0	0	547566	0	0	0	0	216883	112848	13191.4	45149.9	45693.9
1902	0	0	9379.49	0	0	0	0	0	0	59039.3	0	0	47779.8	246705	0	54.6155	0	0	710.001	206.388	361443	347430	0	0	0	0	0	0.337736	0	3249.62	0	0	0	26463.5	533.344	0	239.085	0	0	555452	0	0	0	0	221640	115323	13480.8	46140.3	46696.3
1903	0	0	9652.58	0	0	0	0	0	0	60352.6	0	0	48896.4	250459	0	55.8303	0	0	725.794	209.716	366942	352716	0	0	0	0	0	0.342874	0	3321.9	0	0	0	26866.1	548.872	0	246.046	0	0	563452	0	0	0	0	226503	117853	13776.5	47152.5	47720.6
1904	0	0	9933.63	0	0	0	0	0	0	61695.1	0	0	50039	254269	0	57.0722	0	0	741.939	213.099	372525	358083	0	0	0	0	0	0.348091	0	3395.8	0	0	0	27274.9	564.853	0	253.21	0	0	571567	0	0	0	0	231471	120438	14078.7	48186.9	48767.5
1905	0	0	10222.9	0	0	0	0	0	0	63067.4	0	0	51208.4	258138	0	58.3417	0	0	758.442	216.536	378193	363531	0	0	0	0	0	0.353387	0	3471.33	0	0	0	27689.8	581.299	0	260.583	0	0	579799	0	0	0	0	236549	123080	14387.6	49244	49837.3
1906	0	0	10520.5	0	0	0	0	0	0	64470.3	0	0	52405.1	262065	0	59.6395	0	0	775.313	220.028	383947	369062	0	0	0	0	0	0.358764	0	3548.55	0	0	0	28111.1	598.224	0	268.17	0	0	588150	0	0	0	0	241738	125780	14703.2	50324.3	50930.6
1907	0	0	10826.8	0	0	0	0	0	0	65904.3	0	0	53629.7	266053	0	60.9661	0	0	792.559	223.577	389788	374677	0	0	0	0	0	0.364222	0	3627.48	0	0	0	28538.8	615.642	0	275.978	0	0	596621	0	0	0	0	247042	128540	15025.7	51428.3	52047.9
1908	0	0	11142	0	0	0	0	0	0	67370.3	0	0	54883	270100	0	62.3222	0	0	810.188	227.183	395719	380378	0	0	0	0	0	0.369764	0	3708.17	0	0	0	28973	633.567	0	284.013	0	0	605214	0	0	0	0	252461	131359	15355.3	52556.4	53189.7
1909	0	0	11466.5	0	0	0	0	0	0	68868.8	0	0	56165.5	274210	0	63.7085	0	0	828.21	230.847	401739	386165	0	0	0	0	0	0.375389	0	3790.65	0	0	0	29413.8	652.014	0	292.282	0	0	613931	0	0	0	0	257999	134241	15692.2	53709.4	54356.5
1910	0	0	11800.3	0	0	0	0	0	0	70400.7	0	0	57478	278382	0	65.1256	0	0	846.633	234.57	407852	392040	0	0	0	0	0	0.381101	0	3874.97	0	0	0	29861.4	670.998	0	300.792	0	0	622773	0	0	0	0	263659	137186	16036.4	54887.6	55548.9
1911	0	0	12143.9	0	0	0	0	0	0	71966.7	0	0	58821.2	282617	0	66.5742	0	0	865.465	238.354	414057	398005	0	0	0	0	0	0.386899	0	3961.17	0	0	0	30315.7	690.535	0	309.55	0	0	631743	0	0	0	0	269443	140195	16388.2	56091.7	56767.5
1912	0	0	12497.5	0	0	0	0	0	0	73567.5	0	0	60195.8	286917	0	68.0551	0	0	884.716	242.198	420357	404060	0	0	0	0	0	0.392785	0	4049.28	0	0	0	30776.9	710.64	0	318.563	0	0	640842	0	0	0	0	275354	143271	16747.7	57322.2	58012.8
1913	0	0	12861.3	0	0	0	0	0	0	75204	0	0	61602.5	291283	0	69.5689	0	0	904.395	246.104	426752	410208	0	0	0	0	0	0.398762	0	4139.35	0	0	0	31245.2	731.331	0	327.838	0	0	650071	0	0	0	0	281394	146414	17115.1	58579.7	59285.5
1914	0	0	13235.8	0	0	0	0	0	0	76876.8	0	0	63042.1	295714	0	71.1164	0	0	924.513	250.074	433245	416449	0	0	0	0	0	0.404829	0	4231.42	0	0	0	31720.6	752.624	0	337.383	0	0	659434	0	0	0	0	287567	149626	17490.6	59864.7	60586
1915	0	0	13621.2	0	0	0	0	0	0	78586.8	0	0	64515.3	300214	0	72.6983	0	0	945.077	254.107	439837	422785	0	0	0	0	0	0.410988	0	4325.55	0	0	0	32203.2	774.537	0	347.206	0	0	668932	0	0	0	0	293876	152908	17874.3	61178	61915.1
1916	0	0	14017.8	0	0	0	0	0	0	80334.9	0	0	66023	304781	0	74.3153	0	0	966.099	258.205	446529	429218	0	0	0	0	0	0.417241	0	4421.76	0	0	0	32693.1	797.089	0	357.316	0	0	678566	0	0	0	0	300322	156263	18266.4	62520.1	63273.3
1917	0	0	14425.9	0	0	0	0	0	0	82121.8	0	0	67565.9	309418	0	75.9684	0	0	987.589	262.37	453322	435748	0	0	0	0	0	0.423589	0	4520.12	0	0	0	33190.6	820.297	0	367.719	0	0	688340	0	0	0	0	306911	159690	18667.1	63891.6	64661.4
1918	0	0	14845.9	0	0	0	0	0	0	83948.5	0	0	69144.8	314126	0	77.6582	0	0	1009.56	266.602	460219	442378	0	0	0	0	0	0.430034	0	4620.66	0	0	0	33695.5	844.18	0	378.426	0	0	698253	0	0	0	0	313643	163194	19076.6	65293.2	66079.9
1919	0	0	15278.2	0	0	0	0	0	0	85815.9	0	0	70760.6	318905	0	79.3856	0	0	1032.01	270.902	467221	449109	0	0	0	0	0	0.436577	0	4723.44	0	0	0	34208.2	868.759	0	389.444	0	0	708310	0	0	0	0	320524	166774	19495.1	66725.5	67529.5
1920	0	0	15723	0	0	0	0	0	0	87724.7	0	0	72414.2	323757	0	81.1515	0	0	1054.97	275.271	474330	455942	0	0	0	0	0	0.443219	0	4828.51	0	0	0	34728.7	894.054	0	400.783	0	0	718512	0	0	0	0	327555	170432	19922.8	68189.3	69010.9
1921	0	0	16180.8	0	0	0	0	0	0	89676.1	0	0	74106.5	328683	0	82.9566	0	0	1078.44	279.711	481547	462878	0	0	0	0	0	0.449962	0	4935.92	0	0	0	35257	920.085	0	412.452	0	0	728860	0	0	0	0	334741	174171	20359.8	69685.2	70524.8
1922	0	0	16651.9	0	0	0	0	0	0	91670.8	0	0	75838.3	333684	0	84.8019	0	0	1102.42	284.222	488873	469921	0	0	0	0	0	0.456808	0	5045.71	0	0	0	35793.5	946.874	0	424.461	0	0	739358	0	0	0	0	342084	177992	20806.5	71213.9	72071.9
1923	0	0	17136.8	0	0	0	0	0	0	93709.9	0	0	77610.5	338761	0	86.6882	0	0	1126.95	288.806	496311	477071	0	0	0	0	0	0.463758	0	5157.95	0	0	0	36338	974.443	0	436.819	0	0	750007	0	0	0	0	349588	181896	21262.9	72776.1	73652.9
1924	0	0	17635.7	0	0	0	0	0	0	95794.4	0	0	79424.2	343915	0	88.6164	0	0	1152.01	293.464	503862	484329	0	0	0	0	0	0.470814	0	5272.68	0	0	0	36890.9	1002.81	0	449.538	0	0	760809	0	0	0	0	357257	185887	21729.3	74372.6	75268.7
1925	0	0	18149.2	0	0	0	0	0	0	97925.2	0	0	81280.2	349147	0	90.5876	0	0	1177.64	298.197	511529	491698	0	0	0	0	0	0.477977	0	5389.96	0	0	0	37452.2	1032.01	0	462.626	0	0	771767	0	0	0	0	365095	189965	22206	76004.1	76919.9
1926	0	0	18677.6	0	0	0	0	0	0	100103	0	0	83179.7	354459	0	92.6026	0	0	1203.83	303.007	519311	499179	0	0	0	0	0	0.48525	0	5509.86	0	0	0	38022	1062.06	0	476.096	0	0	782882	0	0	0	0	373104	194132	22693.2	77671.5	78607.3
1927	0	0	19221.4	0	0	0	0	0	0	102330	0	0	85123.5	359852	0	94.6624	0	0	1230.61	307.894	527212	506774	0	0	0	0	0	0.492633	0	5632.42	0	0	0	38600.5	1092.98	0	489.958	0	0	794158	0	0	0	0	381289	198391	23191	79375.3	80331.7
1928	0	0	19781.1	0	0	0	0	0	0	104606	0	0	87112.7	365327	0	96.7681	0	0	1257.99	312.86	535234	514484	0	0	0	0	0	0.500128	0	5757.7	0	0	0	39187.8	1124.81	0	504.223	0	0	805596	0	0	0	0	389653	202743	23699.7	81116.6	82093.9
1929	0	0	20357	0	0	0	0	0	0	106933	0	0	89148.5	370886	0	98.9206	0	0	1285.97	317.906	543377	522312	0	0	0	0	0	0.507737	0	5885.77	0	0	0	39784	1157.56	0	518.904	0	0	817199	0	0	0	0	398201	207190	24219.6	82896.1	83894.8
1930	0	0	20949.7	0	0	0	0	0	0	109312	0	0	91231.8	376529	0	101.121	0	0	1314.57	323.033	551644	530258	0	0	0	0	0	0.515462	0	6016.7	0	0	0	40389.3	1191.26	0	534.013	0	0	828969	0	0	0	0	406936	211735	24750.9	84714.6	85735.2
1931	0	0	21559.7	0	0	0	0	0	0	111743	0	0	93363.7	382257	0	103.37	0	0	1343.81	328.243	560037	538326	0	0	0	0	0	0.523305	0	6150.53	0	0	0	41003.8	1225.94	0	549.561	0	0	840908	0	0	0	0	415863	216380	25293.9	86573	87616
1932	0	0	22187.4	0	0	0	0	0	0	114229	0	0	95545.5	388073	0	105.67	0	0	1373.7	333.538	568558	546517	0	0	0	0	0	0.531266	0	6287.34	0	0	0	41627.7	1261.64	0	565.562	0	0	853019	0	0	0	0	424986	221127	25848.8	88472.1	89538.1
1933	0	0	22833.4	0	0	0	0	0	0	116770	0	0	97778.3	393978	0	108.02	0	0	1404.26	338.917	577208	554832	0	0	0	0	0	0.539349	0	6427.2	0	0	0	42261	1298.37	0	582.029	0	0	865305	0	0	0	0	434309	225978	26415.8	90413	91502.3
1934	0	0	23498.2	0	0	0	0	0	0	119367	0	0	100063	399972	0	110.423	0	0	1435.5	344.383	585990	563273	0	0	0	0	0	0.547555	0	6570.16	0	0	0	42904	1336.17	0	598.975	0	0	877768	0	0	0	0	443837	230935	26995.3	92396.4	93509.6
1935	0	0	24182.4	0	0	0	0	0	0	122022	0	0	102402	406057	0	112.879	0	0	1467.43	349.938	594906	571843	0	0	0	0	0	0.555886	0	6716.31	0	0	0	43556.8	1375.08	0	616.414	0	0	890410	0	0	0	0	453573	236001	27587.5	94423.3	95560.9
1936	0	0	24886.5	0	0	0	0	0	0	124737	0	0	104795	412235	0	115.39	0	0	1500.07	355.582	603957	580543	0	0	0	0	0	0.564344	0	6865.7	0	0	0	44219.5	1415.11	0	634.362	0	0	903234	0	0	0	0	463523	241179	28192.7	96494.7	97657.3
1937	0	0	25611.1	0	0	0	0	0	0	127511	0	0	107244	418507	0	117.957	0	0	1533.44	361.317	613146	589376	0	0	0	0	0	0.57293	0	7018.42	0	0	0	44892.3	1456.32	0	652.832	0	0	916244	0	0	0	0	473692	246469	28811.2	98611.5	99799.6
1938	0	0	26356.8	0	0	0	0	0	0	130347	0	0	109750	424875	0	120.58	0	0	1567.55	367.145	622475	598343	0	0	0	0	0	0.581647	0	7174.54	0	0	0	45575.3	1498.72	0	671.84	0	0	929440	0	0	0	0	484083	251876	29443.2	100775	101989
1939	0	0	27124.2	0	0	0	0	0	0	133247	0	0	112315	431339	0	123.263	0	0	1602.41	373.066	631946	607447	0	0	0	0	0	0.590496	0	7334.13	0	0	0	46268.7	1542.36	0	691.401	0	0	942826	0	0	0	0	494702	257402	30089.1	102985	104226
1940	0	0	27913.9	0	0	0	0	0	0	136211	0	0	114939	437901	0	126.004	0	0	1638.06	379.083	641560	616689	0	0	0	0	0	0.599481	0	7497.27	0	0	0	46972.6	1587.26	0	711.531	0	0	956406	0	0	0	0	505555	263048	30749.2	105245	106513
1941	0	0	28726.7	0	0	0	0	0	0	139241	0	0	117625	444564	0	128.807	0	0	1674.49	385.197	651322	626071	0	0	0	0	0	0.608601	0	7664.03	0	0	0	47687.3	1633.48	0	732.248	0	0	970181	0	0	0	0	516645	268819	31423.7	107553	108849
1942	0	0	29563.1	0	0	0	0	0	0	142338	0	0	120374	451328	0	131.672	0	0	1711.74	391.41	661231	635597	0	0	0	0	0	0.617861	0	7834.51	0	0	0	48412.8	1681.04	0	753.568	0	0	984154	0	0	0	0	527979	274716	32113.1	109913	111237
1943	0	0	30423.8	0	0	0	0	0	0	145504	0	0	123187	458195	0	134.601	0	0	1749.82	397.723	671291	645267	0	0	0	0	0	0.627262	0	8008.78	0	0	0	49149.4	1729.98	0	775.509	0	0	998328	0	0	0	0	539561	280742	32817.6	112324	113677
1944	0	0	31309.6	0	0	0	0	0	0	148741	0	0	126066	465166	0	137.595	0	0	1788.74	404.138	681505	655085	0	0	0	0	0	0.636805	0	8186.93	0	0	0	49897.2	1780.35	0	798.089	0	0	1.01271e+06	0	0	0	0	551398	286901	33537.5	114788	116171
1945	0	0	32221.2	0	0	0	0	0	0	152049	0	0	129012	472243	0	140.656	0	0	1828.53	410.656	691874	665052	0	0	0	0	0	0.646494	0	8369.03	0	0	0	50656.4	1832.19	0	821.326	0	0	1.02729e+06	0	0	0	0	563494	293195	34273.2	117306	118720
1946	0	0	33159.4	0	0	0	0	0	0	155431	0	0	132027	479428	0	143.785	0	0	1869.2	417.279	702400	675170	0	0	0	0	0	0.65633	0	8555.19	0	0	0	51427.1	1885.53	0	845.239	0	0	1.04209e+06	0	0	0	0	575855	299627	35025.1	119880	121324
1947	0	0	34124.8	0	0	0	0	0	0	158889	0	0	135112	486722	0	146.983	0	0	1910.78	424.009	713087	685442	0	0	0	0	0	0.666316	0	8745.49	0	0	0	52209.5	1940.43	0	869.849	0	0	1.0571e+06	0	0	0	0	588488	306200	35793.4	122509	123985
1948	0	0	35118.4	0	0	0	0	0	0	162423	0	0	138269	494128	0	150.253	0	0	1953.28	430.848	723936	695871	0	0	0	0	0	0.676453	0	8940.03	0	0	0	53003.9	1996.93	0	895.175	0	0	1.07232e+06	0	0	0	0	601398	312917	36578.6	125197	126705
1949	0	0	36140.9	0	0	0	0	0	0	166036	0	0	141500	501646	0	153.595	0	0	1996.73	437.797	734951	706459	0	0	0	0	0	0.686745	0	9138.89	0	0	0	53810.3	2055.07	0	921.239	0	0	1.08777e+06	0	0	0	0	614591	319781	37381	127943	129485
1950	0	0	37193.2	0	0	0	0	0	0	169729	0	0	144807	509278	0	157.011	0	0	2041.15	444.858	746133	717207	0	0	0	0	0	0.697194	0	9342.17	0	0	0	54629	2114.91	0	948.062	0	0	1.10343e+06	0	0	0	0	628073	326796	38201.1	130750	132325
1951	0	0	38276.1	0	0	0	0	0	0	173505	0	0	148191	517026	0	160.504	0	0	2086.55	452.033	757485	728119	0	0	0	0	0	0.707801	0	9549.97	0	0	0	55460.2	2176.48	0	975.665	0	0	1.11933e+06	0	0	0	0	641851	333965	39039.1	133618	135228
1952	0	0	39390.5	0	0	0	0	0	0	177364	0	0	151654	524893	0	164.074	0	0	2132.96	459.324	769010	739197	0	0	0	0	0	0.71857	0	9762.4	0	0	0	56304	2239.85	0	1004.07	0	0	1.13545e+06	0	0	0	0	655932	341292	39895.5	136550	138195
1953	0	0	40537.4	0	0	0	0	0	0	181309	0	0	155198	532879	0	167.724	0	0	2180.41	466.732	780710	750444	0	0	0	0	0	0.729503	0	9979.55	0	0	0	57160.6	2305.07	0	1033.31	0	0	1.1518e+06	0	0	0	0	670321	348779	40770.7	139545	141226
1954	0	0	41717.7	0	0	0	0	0	0	185342	0	0	158825	540986	0	171.454	0	0	2228.91	474.26	792588	761861	0	0	0	0	0	0.740602	0	10201.5	0	0	0	58030.3	2372.18	0	1063.39	0	0	1.16839e+06	0	0	0	0	685026	356430	41665.1	142606	144324
1955	0	0	42932.4	0	0	0	0	0	0	189465	0	0	162537	549217	0	175.268	0	0	2278.49	481.909	804647	773453	0	0	0	0	0	0.75187	0	10428.5	0	0	0	58913.2	2441.25	0	1094.35	0	0	1.18522e+06	0	0	0	0	700053	364249	42579.1	145735	147491
1956	0	0	44182.4	0	0	0	0	0	0	193679	0	0	166335	557573	0	179.167	0	0	2329.17	489.682	816889	785220	0	0	0	0	0	0.76331	0	10660.4	0	0	0	59809.5	2512.33	0	1126.22	0	0	1.20229e+06	0	0	0	0	715410	372240	43513.2	148932	150726
1957	0	0	45468.8	0	0	0	0	0	0	197988	0	0	170222	566057	0	183.152	0	0	2380.98	497.58	829318	797167	0	0	0	0	0	0.774923	0	10897.6	0	0	0	60719.5	2585.48	0	1159.01	0	0	1.2196e+06	0	0	0	0	731105	380405	44467.7	152199	154033
1958	0	0	46792.6	0	0	0	0	0	0	202391	0	0	174200	574669	0	187.226	0	0	2433.94	505.605	841935	809296	0	0	0	0	0	0.786713	0	11140	0	0	0	61643.3	2660.76	0	1192.75	0	0	1.23717e+06	0	0	0	0	747143	388750	45443.2	155538	157412
1959	0	0	48155	0	0	0	0	0	0	206893	0	0	178271	583412	0	191.391	0	0	2488.08	513.76	854745	821609	0	0	0	0	0	0.798683	0	11387.8	0	0	0	62581.2	2738.23	0	1227.48	0	0	1.25499e+06	0	0	0	0	763533	397278	46440.1	158950	160865
1960	0	0	49557.1	0	0	0	0	0	0	211496	0	0	182437	592289	0	195.648	0	0	2543.42	522.046	867750	834109	0	0	0	0	0	0.810834	0	11641.1	0	0	0	63533.4	2817.95	0	1263.22	0	0	1.27306e+06	0	0	0	0	780283	405994	47458.9	162437	164394
1961			51000							216200			186700	601300		200			2600	530.466	880952	846800						0.823171		11900				64500	2900		1300			1291400					797400	414900	48500	166000	168000
1962			41000							183500			107600	566300		100			2300	533.25	932032	895900						1.28049		12600				87400			200			1463200					1176600	553000	52900	293900	276800
1963			48000							182700			151800	927400					6400	12.8788	930680	894600						3.65854		10900				48000						1395600					1533200	507000	58200	521500	446500
1964	3300		44000							218200			130500	923900		100			4500	276.719	1.19607e+06	1149700						13.4451		500			400	38700			1500			1742200					1755900	599100	54300	537300	565200
1965	3500		33200							311600			164400	970600		200			3900	128.091	1.10181e+06	1059100						32.8354		2000			500	64500			2100			2030400					2625900	388100	39900	1572800	625100
1966	4200		29300							279200			97300	732900		100			4700	72.3995	1.1427e+06	1098400						219.97		100			1100	163200			1200			1673900					2569000	340900	43400	1492800	691900
1967	5300		25200							231200			126600	946500		100			2200	174.734	1.23737e+06	1189400						299.634					300	341000						1989100					1093900	276800	34400	41000	741700
1968			26900							181100			122000	1146500		100			1600	187.612	1.25766e+06	1208900	100					297.805					600	425500						2070300					1540000	327300	41300	78000	1093400
1969	6400		49000							174600			115600	1144500		15000			1600	333.804	1.89912e+06	1825500						276.768		200			400	357500						2000500					1578200	309400	29800	56000	1183000
1970	6600		51300							165200			130500	2028700		11500	1000		1100	327.538	2.0223e+06	1943900						664.665		6000				435700						2116600					1995600	416900	29400	60000	1489300
1971	6900		43200							142500			120500	1677400		11500	1200		2300	397.153	2.57721e+06	2477300						756.22		26600				428900			300			2291400					2785700	516400	32000	32000	2205300
1972	6900		45000							69900			97600	1635400		2900	1400		1600	575.019	2.30912e+06	2219600						771.402		69400			1300	376000			400			3328900					4491100	352600	33500	201000	3904000
1973	6900		41100							20000			98000	2753800		2700	400		2700	783.516	2.98304e+06	2867400						1049.73		81800			100	394500			300			3316800					4853900	373400	15500	605000	3860000
1974	6900		84000							12100			103500	3327600		2900	400		2700	939.802	3.23293e+06	3107600						1547.56		93700			200	379700			600			3450400					4806100	398600	13500	840000	3554000
1975	6900		45100							17400			41000	2248800		4200	400		2700	996.19	1.69553e+06	1629800						1305.64		97000				394000			900			2918400					4820800	325200	11000	840000	3644600
1976	6900		34000							4400			47100	2429600		1400	400		1800	817.279	2.63141e+06	2529400	100					683.058		50600				369100			900			3136600					5977600	417800	9000	1094200	4456600
1977			76000							3100			22500	2454700		2300	500		2100	919.613	2.8013e+06	2692700	300					1055.4		46100				407200			900			2742200					7384200	493700	7000	875700	6007800
1978			44700							10700			22000	2407100		2300	2500		2100	781.428	2.70174e+06	2597000	400					1403.41		84400				404100			400			3045500					8638500	558100	32200	824400	7223800
1979			67900							12000			17500	3220400		2300	11600		800	723.647	2.80692e+06	2698100						1301.43		58100				219000			200			3730300					8664700	569000	33300	824400	7238000
1980			117800							19600			600	3756000		2300	45500		1000	886.894	3.05649e+06	2938000						1608.57		44700				321700			500			2998800					8316200	571900	24500	1828600	5891200
1981			109400							7100			400	3075400		3400	56300		2600	1098.52	2.92926e+06	2815700						1556.71		31100				330700			200			2677800					8684000	575800	24500	1308400	6775300
1982			141000							7700			1300	3206800		100	72000		500	811.014	3.27507e+06	3148100						1411.55		31000				319200			200			2529700					9309900	567300	24500	3713000	5005100
1983			284700							13400			1400	3099000		100	72000		900	758.803	3.05649e+06	2938000						1063.81		26500				381900			200			3193800					12954900	571700	24500	6000000	6358700
1984			253000							12000			700	2942400		100	72000		3200	744.88	3.14367e+06	3021800						810.091		45400				374600			200			3835000					13066100	521400	20600	7200000	5324100
1985			213000							5800			600	4132400		100	32000	100500	500	860.441	3.48792e+06	3352700						1186.55		55800				279200						4400000					14148400	523500	17600	8380000	5227300
1986			191400							3300			1100	3693800		300	30000	24000	500	689.188	3.38347e+06	3252300						760.884		64000				405800						4747900					12766700	500000	21300	6500000	5745400
1987	0		210000							3500			1000	4436000		300	30000	38100	500	707.288	3.42529e+06	3292500	0					810.183		55400			0	336500	0		0			4758500					12918300	600400	27800	6200000	6090100
1988			197500							6300			900	4325500		11700	30000	50000	500	754.626	3.47595e+06	3341200						794.726		25900				223500						4977000					13963900	634400	23000	7951000	5355500
1989			131200							1000			5700	3878100		14400	30000	60000	700	678.746	3.5727e+06	3434200						976.28		40000				134800						4650000					11844714	561000	7614	6444400	4831700
1990			25790		2046	0			368	5220		1445	2725	4587609		25888	1984	3429	4194	17.9398	2.27971e+06	2191330	976			114	9772	969.28		4287		372	1503		8		176			1548777	3140			4770	7249807	470075	25432	3865000	2889300
1991			62893		2219	600			176	2136		622	1449	6400486		49960	1227	3379	2894	112	2.61172e+06	2510466	68			289	652	15		5679		372	455	711	4		296		120	2281285	8030			96	8059028	773178	35629	4181805	3068416
1992	99	95	68297		4093	0			354	2744		843	10583	4983929		22208	873	18637	172	112	2.42317e+06	2329230	644			289	137	15		8871		347	672	130922			1200			5151335	4004			597	8495021	494614	29698	4399755	3570954
1993			48200		3006	0			202	2219		433	4494	4786453		25647	372			85	2.61133e+06	2510100				289		1481		8245		179		210			764			4468935	1595	0		404	5991205	501147	19714	3636448	1833896
1994	0	94	56700	15	2696	0			377	5300		1022	3600	5090000		21231	1773	99	1811		3.65624e+06	3514500	154			0	0	7	300	9900		179	1154	1900	0		3600		0	5315055	1738	0		404	6409241	550108	14262	3729577	2115294
1995	154	94	48600	15	2696	0			377	5300		1022	2100	4998000	138	32800	1870	10046	954		3.38056e+06	3249500	0			0	0	7	400	11200		179	1717	1900	29		3600		0	6623100	1738	0		404	6152339	586566	14262	3599406	1952105
1996	36	0	22900	15	2696	0			377	4500		1022	1800	4747000	1600	13400	600	16806	1200	47	2.57211e+06	2472400	0			0	100	7	300	5300		179	700	2500	29		1600		0	6156000	1738	0		0	5847800	813000	17900	3188300	1828600
1997	1771	12837	20600	15	2696	80			377	8200		1022	1600	5433000	6000	17900	600	7000	2700	0	2.99449e+06	2878400	0	8675		0	100	2264	300	11000		179	700	1000	29		100		0	6775300	1738	0		0	6740598	250000	16398	4668000	1806200
1998	1771	0	28900	15	2696	211			377	1700	0	1022	4100	5237000	3100	11500	0	76700	2500	60400	2.99449e+06	2878400	67	5801		0	3000	0	200	31000		179	327	0	8		349		0	7011600	1738	0		0	6897731	500000	5631	5133600	1258500
1999	70	0	43700	15	2696	331			377	5000	0	1022	1700	7210000	1460	8400	0	4900	3000	150300	4024000	3868000	128	48001		0	1000	0	400	16400		179	1704	51000	8		471		0	6201235	1738	0		0	12277194	1168653	5318	10128000	975223
2000	203	0	38800	15	2696	325			377	4000	0	1022	3100	8590000	1100	17300	0	4900	3000	105300	4024000		519	48001		0	1200	0	400	25640		179	189	105000	8		471	0	437	6539938	1738	0		0	15742895	958135	5160	13614300	1165300
2001	203	10000	29500	15	2696	474			377	2000	4000	1022	1200	7666000	1000	11700	0	3700	3100	106548	4162132		700	48001		0	856	0	400	90034		179	257	124068	8		604	0	75	7594072	1738	0		0	18523231	690648	3283	16870000	959300
2002	203	400	30423	15	2696	474			377	0	2000	1022	2200	7452000	1439	9657	71	123633	3470	131300	2688133		643	66001		0	798	0	400	16480		179	121	71000	0		604	0	9	6995307	1738	0		0	25867001	491291	4498	24336600	1034612
2003	203	590	16844	15	2696	696			377	0	1000	1022	2200	7694000	8106	27541	726	194226	4815	76504	2691904		9089	66001		0	1200	0	400	19157		179	1544	71000	0		459	0	9	6653064	1738	0		0	26738649	198415	1262	25415600	1123372
2004	5725	590	78525	15	2696	3419			377	7475	1200	1022	2200	9069000	6400	67327	906	343783	8042	76504	2898085		3476	15001		0	1360	13387	400	14005		179	259	78000	3404	234	2921	1452	0	6027072	1738	0	30	0	27380324	77496	2021	26078628	1222179
2005	5725	590	78525	15	2696	3419			377	7475	1000	1022	1200	8901000	4091	67327	954	3156	8042	76504	3207000		3476	15001		0	2300	53634	400	12464		179	259	48037	3404	234	2921	5	0	6345655	1738	0	30	0	30725712	160122	49	29373000	1192541
2006	2401	590	33655	15	2696	2074			377	1748	2500	1022	1700	9428000	20854	24932	401	34	8006	76504	3330248		1824	16		0	5618	53634	400	16490		179	259	52211	3404	235	1952	0	5842	5877350	1738	0	184	0	33142479	158857	122	32151000	832500
2007	902	590	23939	15	2696	2462			377	1748	1220	1022	1700	8983000	5440	28370	883	407	9500	76504	4145343		3776	165		0	7258	30371	400	8000		179	324	135536	3404	1464	2349	0	4319	5172068	1738	0	184	0	38265922	161749	211	37124000	979962
2008	112	590	34715	15	2696	2462			377	1748	1266	1022	733	7817000	3954	24232	2592	722	2138	76504	3712527		3608	45		0	1883	153150	400	18832		179	266	205489	1559	44	3910	61	6832	4739185	1738	0	1165	0	33637374	338007	166	32105098	1194103
2009	128	590	3958	15	2696	2948			377	1748	3482	2459	3200	8599710	7551	12799	1468	515	1312	5455	3098601		902	15		0	1888	54320	5697	39761		2641	292	44829	57	635	8914	184	630	4728170	1159	0	513	0	28851726	100610	287	28056756	694073
2010	87	1860	10405	15	2696	3336			377	317	2	2668	2231	8651751	10700	7246	4550	17486	1189	35410	4254764		7267	1		2158	6712	112020	8490	28788		2618	244	39815	138	341	1859	10	811	4839948	1927	0	513	165	35420576	138150	137	34344122	938167
2011	100	7006	6427	15	2696	2635			713	2046	256	3433	1025	8252239	16000	17496	4579	6944	1017	13000	4433477		12457	34		2158	8144	117000	8713	31302		2885	244	60132	407	341	1828	2	5154	4376425	1553	0	1404	2998	43305810	219976	51	42306566	779217
2012	559	6380	5958	15	2696	2569			92	1475	745	159	1648	8041736	13000	38887	9431	46018	309	13100	4940920		389	191		2311	6267	48000	7117	39750		3976	178	60230	1040	250	1389	47	953	4588000	838	0	1319	1231	38684328	174724	531	37813244	695829
2013	118	105000	5644	15	2696	2292			438	0	1053	245	1335	9146272	4000	25200	4600	1269	2755	18640	4864760		175	5324		2311	6968	34000	5999	38402		10614	930	44224	1961	2156	559	26	0	4941105	1150	0	1319	60	45859129	162062	800	44938632	757635
2014	43	120000	29400	15	2696	2497			8	19	499	203	6883	8092780	4000	22874	3675	153224	5073	11712	4898458		158	171		2311	13412	22628	3061	31177		10614	919	32380	2509	1143	1233	4640	739	4346930	1150	8	1314	0	52294839	245171	92	51209380	840196
2015	20	120000	10355	3	2880	1857	584		692	192	104	436	7778	8513041	1473	9435	3729	75556	812	26188	4240108		842	85	3281	153	8302	44396	1899	16430	0	1461	72	15313	1860	0	142	1611	4	4648766	2012	0	5	9023	49967976	108842	93	49299343	559698
2016	464	120000	38154	18	2456	424	465		305	1327	937	231	6313	9718350	1500	4456	6803	139521	622	31210	4106248		291	88	4642	153	5300	43060	1948	46461	0	670	5	13558	1859	1	162	2184	12	6192080	1640	0	5	27136	51840373	39408	92	51230615	570258
2017	146	30472	36280	283	3764	673	1532		6565	92	1324	200	3743	9272458	3600	1756	6070	146742	373	45600	3562630		823	801	2081	0	2046	36080	18630	17944	0	948	23	15631	103	179	169	8985	5694	4295958	165	0	0	1009	55664411	9355	3	55259570	395483
2018	1548	13378	40427	380	3740	332	1467		4194	99	1085	489	1678	10651918	800	5906	2547	68023	92	40250	4288682		3295	181	828	6	2587	84450	42478	41823	0	556	63	18374	1254	60	2215	23195	0	5132670	3464	0	0	560	60178762	9330	0	59685460	483972
2019	1658	13378	41607	0	3512	745	6803		2037	42	1084	1988	5247	10897997	511	29262	2214	36766	2624	42304	4044395		16113	1246	5374	6	2587	159490	82340	25253	0	12958	1	17995	0	0	670	24635	0	4712278	7921	0	3	1909	64325514	3971	136	63784790	536617
[truncated: 197 more columns]

## Sheet: RW_E
Roundwood_export (m3/yr)
	Afghanistan	Albania	Algeria	American Samoa	Andorra	Angola	Anguilla	Antarctica	Antigua and Barbuda	Argentina	Armenia	Aruba	Australia	Austria	Azerbaijan	Bahamas	Bahrain	Bangladesh	Barbados	Belarus	Belgium	Belgium-Luxembourg	Belize	Benin	Bermuda	Bhutan	Bolivia (Plurinational State of)	Bosnia and Herzegovina	Botswana	Brazil	British Indian Ocean Territory	British Virgin Islands	Brunei Darussalam	Bulgaria	Burkina Faso	Burundi	Cabo Verde	Cambodia	Cameroon	Canada	Cayman Islands	Central African Republic	Chad	Chile	China	China, Hong Kong SAR	China, Macao SAR	China, mainland	China, Taiwan Province of
1900	0	0	0	0	0	15420.3	0	0	0	3763.04	0	0	7624.13	181525	56.9668	63318.4	0	0	0	24790.7	140769	185824	627.174	0	0	0	0	4938.8	0	14398.9	0	0	7026.33	0	0	0	0	33800.9	28600.5	1.46564e+06	0	1944.91	0	0	13014.7	5855.27	0	1304.13	5855.27
1901	0	0	0	0	0	15869.3	0	0	0	3846.75	0	0	7802.3	184287	57.8856	64726.9	0	0	0	25190.5	142910	188651	641.125	0	0	0	0	5013.94	0	14719.2	0	0	7180.46	0	0	0	0	34542.4	29433.3	1.48675e+06	0	2001.53	0	0	13300.2	5983.72	0	1332.74	5983.72
1902	0	0	0	0	0	16331.4	0	0	0	3932.31	0	0	7984.63	187091	58.8193	66166.7	0	0	0	25596.8	145085	191522	655.386	0	0	0	0	5090.23	0	15046.6	0	0	7337.98	0	0	0	0	35300.1	30290.2	1.50816e+06	0	2059.81	0	0	13591.9	6114.99	0	1361.97	6114.99
1903	0	0	0	0	0	16806.9	0	0	0	4019.78	0	0	8171.22	189937	59.7679	67638.5	0	0	0	26009.7	147292	194436	669.964	0	0	0	0	5167.67	0	15381.3	0	0	7498.96	0	0	0	0	36074.5	31172.2	1.52988e+06	0	2119.78	0	0	13890.1	6249.13	0	1391.85	6249.13
1904	0	0	0	0	0	17296.2	0	0	0	4109.2	0	0	8362.17	192827	60.7319	69143	0	0	0	26429.2	149533	197394	684.867	0	0	0	0	5246.3	0	15723.4	0	0	7663.46	0	0	0	0	36865.9	32079.8	1.55192e+06	0	2181.5	0	0	14194.8	6386.22	0	1422.39	6386.22
1905	0	0	0	0	0	17799.8	0	0	0	4200.6	0	0	8557.59	195761	61.7114	70681	0	0	0	26855.4	151808	200397	700.101	0	0	0	0	5326.12	0	16073.1	0	0	7831.58	0	0	0	0	37674.6	33013.8	1.57427e+06	0	2245.02	0	0	14506.2	6526.31	0	1453.59	6526.31
1906	0	0	0	0	0	18318	0	0	0	4294.04	0	0	8757.57	198739	62.7068	72253.2	0	0	0	27288.6	154118	203446	715.673	0	0	0	0	5407.15	0	16430.7	0	0	8003.38	0	0	0	0	38501.1	33975	1.59694e+06	0	2310.38	0	0	14824.4	6669.48	0	1485.48	6669.48
1907	0	0	0	0	0	18851.4	0	0	0	4389.56	0	0	8962.22	201763	63.7181	73860.4	0	0	0	27728.7	156463	206541	731.593	0	0	0	0	5489.42	0	16796.2	0	0	8178.95	0	0	0	0	39345.7	34964.2	1.61994e+06	0	2377.65	0	0	15149.6	6815.79	0	1518.06	6815.79
1908	0	0	0	0	0	19400.3	0	0	0	4487.2	0	0	9171.66	204833	64.7458	75503.3	0	0	0	28175.9	158843	209684	747.866	0	0	0	0	5572.94	0	17169.8	0	0	8358.37	0	0	0	0	40208.8	35982.2	1.64327e+06	0	2446.88	0	0	15482	6965.31	0	1551.37	6965.31
1909	0	0	0	0	0	19965.1	0	0	0	4587.01	0	0	9385.99	207949	65.7901	77182.8	0	0	0	28630.4	161260	212874	764.502	0	0	0	0	5657.73	0	17551.7	0	0	8541.73	0	0	0	0	41090.9	37029.9	1.66694e+06	0	2518.12	0	0	15821.6	7118.11	0	1585.4	7118.11
1910	0	0	0	0	0	20546.4	0	0	0	4689.04	0	0	9605.33	211113	66.8512	78899.6	0	0	0	29092.1	163713	216113	781.507	0	0	0	0	5743.81	0	17942.1	0	0	8729.12	0	0	0	0	41992.3	38108.1	1.69095e+06	0	2591.44	0	0	16168.7	7274.26	0	1620.18	7274.26
1911	0	0	0	0	0	21144.6	0	0	0	4793.34	0	0	9829.8	214325	67.9294	80654.7	0	0	0	29561.4	166204	219401	798.891	0	0	0	0	5831.2	0	18341.2	0	0	8920.61	0	0	0	0	42913.5	39217.6	1.7153e+06	0	2666.89	0	0	16523.4	7433.84	0	1655.72	7433.84
1912	0	0	0	0	0	21760.3	0	0	0	4899.97	0	0	10059.5	217586	69.025	82448.7	0	0	0	30038.1	168733	222739	816.661	0	0	0	0	5919.92	0	18749.2	0	0	9116.3	0	0	0	0	43854.9	40359.5	1.74001e+06	0	2744.54	0	0	16885.9	7596.92	0	1692.04	7596.92
1913	0	0	0	0	0	22393.9	0	0	0	5008.96	0	0	10294.6	220896	70.1383	84282.7	0	0	0	30522.6	171300	226128	834.827	0	0	0	0	6009.99	0	19166.2	0	0	9316.29	0	0	0	0	44817	41534.6	1.76507e+06	0	2824.45	0	0	17256.3	7763.57	0	1729.16	7763.57
1914	0	0	0	0	0	23045.9	0	0	0	5120.38	0	0	10535.2	224257	71.2696	86157.5	0	0	0	31014.9	173907	229568	853.396	0	0	0	0	6101.43	0	19592.6	0	0	9520.66	0	0	0	0	45800.1	42743.9	1.79049e+06	0	2906.69	0	0	17634.9	7933.88	0	1767.09	7933.88
1915	0	0	0	0	0	23716.9	0	0	0	5234.27	0	0	10781.4	227669	72.4191	88073.9	0	0	0	31515.1	176552	233061	872.379	0	0	0	0	6194.26	0	20028.4	0	0	9729.51	0	0	0	0	46804.9	43988.4	1.81628e+06	0	2991.32	0	0	18021.7	8107.93	0	1805.86	8107.93
1916	0	0	0	0	0	24407.4	0	0	0	5350.7	0	0	11033.3	231133	73.5871	90033	0	0	0	32023.4	179239	236607	891.784	0	0	0	0	6288.5	0	20473.9	0	0	9942.95	0	0	0	0	47831.6	45269.1	1.84244e+06	0	3078.41	0	0	18417.1	8285.79	0	1845.47	8285.79
1917	0	0	0	0	0	25118	0	0	0	5469.72	0	0	11291.1	234649	74.7739	92035.7	0	0	0	32539.9	181966	240207	911.621	0	0	0	0	6384.18	0	20929.3	0	0	10161.1	0	0	0	0	48880.9	46587.2	1.86897e+06	0	3168.04	0	0	18821.1	8467.56	0	1885.96	8467.56
1918	0	0	0	0	0	25849.4	0	0	0	5591.39	0	0	11555	238220	75.9799	94082.9	0	0	0	33064.8	184734	243862	931.899	0	0	0	0	6481.31	0	21394.8	0	0	10384	0	0	0	0	49953.2	47943.6	1.89589e+06	0	3260.28	0	0	19234	8653.31	0	1927.33	8653.31
1919	0	0	0	0	0	26602	0	0	0	5715.77	0	0	11825	241844	77.2054	96175.7	0	0	0	33598.1	187545	247572	952.628	0	0	0	0	6579.92	0	21870.7	0	0	10611.8	0	0	0	0	51049.1	49339.5	1.9232e+06	0	3355.21	0	0	19655.9	8843.14	0	1969.61	8843.14
1920	0	0	0	0	0	27376.5	0	0	0	5842.91	0	0	12101.4	245524	78.4506	98315	0	0	0	34139.9	190398	251339	973.818	0	0	0	0	6680.03	0	22357.2	0	0	10844.6	0	0	0	0	52168.9	50776.1	1.9509e+06	0	3452.9	0	0	20087.1	9037.14	0	2012.82	9037.14
1921	0	0	0	0	0	28173.6	0	0	0	5972.87	0	0	12384.2	249259	79.7159	100502	0	0	0	34690.6	193295	255163	995.479	0	0	0	0	6781.67	0	22854.5	0	0	11082.5	0	0	0	0	53313.4	52254.5	1.979e+06	0	3553.43	0	0	20527.7	9235.39	0	2056.97	9235.39
1922	0	0	0	0	0	28993.9	0	0	0	6105.73	0	0	12673.6	253051	81.0016	102737	0	0	0	35250.1	196236	259045	1017.62	0	0	0	0	6884.85	0	23362.9	0	0	11325.6	0	0	0	0	54482.9	53775.9	2.0075e+06	0	3656.89	0	0	20978.1	9437.98	0	2102.1	9437.98
1923	0	0	0	0	0	29838.1	0	0	0	6241.55	0	0	12969.7	256902	82.3081	105023	0	0	0	35818.6	199222	262986	1040.26	0	0	0	0	6989.6	0	23882.6	0	0	11574	0	0	0	0	55678.1	55341.6	2.03641e+06	0	3763.37	0	0	21438.3	9645.03	0	2148.21	9645.03
1924	0	0	0	0	0	30706.9	0	0	0	6380.38	0	0	13272.8	260810	83.6356	107359	0	0	0	36396.3	202253	266987	1063.4	0	0	0	0	7095.94	0	24413.8	0	0	11827.9	0	0	0	0	56899.5	56953	2.06574e+06	0	3872.94	0	0	21908.6	9856.61	0	2195.34	9856.61
1925	0	0	0	0	0	31600.9	0	0	0	6522.31	0	0	13583	264778	84.9845	109747	0	0	0	36983.4	205330	271049	1087.05	0	0	0	0	7203.9	0	24956.9	0	0	12087.4	0	0	0	0	58147.7	58611.2	2.0955e+06	0	3985.7	0	0	22389.2	10072.8	0	2243.5	10072.8
1926	0	0	0	0	0	32521	0	0	0	6667.39	0	0	13900.4	268807	86.3552	112188	0	0	0	37579.9	208454	275173	1111.23	0	0	0	0	7313.51	0	25512	0	0	12352.6	0	0	0	0	59423.3	60317.7	2.12568e+06	0	4101.75	0	0	22880.3	10293.8	0	2292.71	10293.8
1927	0	0	0	0	0	33467.9	0	0	0	6815.7	0	0	14225.2	272897	87.748	114684	0	0	0	38186	211625	279360	1135.95	0	0	0	0	7424.78	0	26079.5	0	0	12623.5	0	0	0	0	60726.9	62073.9	2.15629e+06	0	4221.18	0	0	23382.3	10519.6	0	2343.01	10519.6
1928	0	0	0	0	0	34442.3	0	0	0	6967.3	0	0	14557.7	277049	89.1633	117235	0	0	0	38801.9	214845	283610	1161.22	0	0	0	0	7537.74	0	26659.6	0	0	12900.5	0	0	0	0	62059.1	63881.2	2.18735e+06	0	4344.08	0	0	23895.2	10750.4	0	2394.41	10750.4
1929	0	0	0	0	0	35445.2	0	0	0	7122.28	0	0	14897.9	281264	90.6014	119842	0	0	0	39427.7	218114	287925	1187.05	0	0	0	0	7652.43	0	27252.6	0	0	13183.5	0	0	0	0	63420.5	65741.2	2.21885e+06	0	4470.56	0	0	24419.4	10986.2	0	2446.93	10986.2
1930	0	0	0	0	0	36477.2	0	0	0	7280.71	0	0	15246	285543	92.0627	122508	0	0	0	40063.6	221433	292306	1213.45	0	0	0	0	7768.85	0	27858.8	0	0	13472.7	0	0	0	0	64811.8	67655.3	2.25081e+06	0	4600.72	0	0	24955.1	11227.2	0	2500.61	11227.2
1931	0	0	0	0	0	37539.2	0	0	0	7442.66	0	0	15602.3	289887	93.5475	125233	0	0	0	40709.8	224802	296753	1240.44	0	0	0	0	7887.05	0	28478.5	0	0	13768.2	0	0	0	0	66233.5	69625.1	2.28323e+06	0	4734.68	0	0	25502.5	11473.5	0	2555.47	11473.5
1932	0	0	0	0	0	38632.2	0	0	0	7608.21	0	0	15966.9	294298	95.0563	128019	0	0	0	41366.4	228222	301268	1268.04	0	0	0	0	8007.05	0	29112	0	0	14070.3	0	0	0	0	67686.5	71652.3	2.31611e+06	0	4872.53	0	0	26062	11725.2	0	2611.53	11725.2
1933	0	0	0	0	0	39757	0	0	0	7777.45	0	0	16340	298776	96.5894	130866	0	0	0	42033.5	231694	305852	1296.24	0	0	0	0	8128.88	0	29759.5	0	0	14378.9	0	0	0	0	69171.4	73738.5	2.34947e+06	0	5014.4	0	0	26633.7	11982.4	0	2668.82	11982.4
1934	0	0	0	0	0	40914.6	0	0	0	7950.45	0	0	16721.9	303321	98.1473	133777	0	0	0	42711.5	235219	310505	1325.07	0	0	0	0	8252.55	0	30421.5	0	0	14694.4	0	0	0	0	70688.8	75885.5	2.38331e+06	0	5160.4	0	0	27218	12245.3	0	2727.36	12245.3
1935	0	0	0	0	0	42105.8	0	0	0	8127.3	0	0	17112.7	307936	99.7303	136753	0	0	0	43400.4	238798	315229	1354.55	0	0	0	0	8378.11	0	31098.2	0	0	15016.7	0	0	0	0	72239.5	78095	2.41764e+06	0	5310.65	0	0	27815.1	12513.9	0	2787.19	12513.9
1936	0	0	0	0	0	43331.8	0	0	0	8308.08	0	0	17512.6	312621	101.339	139795	0	0	0	44100.4	242431	320026	1384.68	0	0	0	0	8505.58	0	31789.9	0	0	15346.1	0	0	0	0	73824.2	80368.8	2.45246e+06	0	5465.27	0	0	28425.2	12788.5	0	2848.34	12788.5
1937	0	0	0	0	0	44593.4	0	0	0	8492.88	0	0	17921.8	317378	102.973	142905	0	0	0	44811.6	246120	324895	1415.48	0	0	0	0	8634.99	0	32497.1	0	0	15682.8	0	0	0	0	75443.7	82708.8	2.48778e+06	0	5624.4	0	0	29048.8	13069	0	2910.82	13069
1938	0	0	0	0	0	45891.8	0	0	0	8681.79	0	0	18340.6	322207	104.634	146083	0	0	0	45534.4	249864	329838	1446.97	0	0	0	0	8766.37	0	33219.9	0	0	16026.8	0	0	0	0	77098.8	85116.9	2.52361e+06	0	5788.16	0	0	29686.1	13355.7	0	2974.68	13355.7
1939	0	0	0	0	0	47228	0	0	0	8874.91	0	0	18769.2	327109	106.322	149333	0	0	0	46268.8	253666	334856	1479.15	0	0	0	0	8899.75	0	33958.9	0	0	16378.4	0	0	0	0	78790.1	87595.2	2.55996e+06	0	5956.68	0	0	30337.3	13648.7	0	3039.93	13648.7
1940	0	0	0	0	0	48603.1	0	0	0	9072.32	0	0	19207.8	332086	108.037	152654	0	0	0	47015.1	257525	339951	1512.05	0	0	0	0	9035.15	0	34714.2	0	0	16737.7	0	0	0	0	80518.5	90145.6	2.59683e+06	0	6130.12	0	0	31002.8	13948.1	0	3106.62	13948.1
1941	0	0	0	0	0	50018.2	0	0	0	9274.12	0	0	19656.7	337138	109.779	156050	0	0	0	47773.4	261443	345123	1545.69	0	0	0	0	9172.62	0	35486.4	0	0	17104.9	0	0	0	0	82284.9	92770.2	2.63423e+06	0	6308.6	0	0	31682.9	14254.1	0	3174.77	14254.1
1942	0	0	0	0	0	51474.5	0	0	0	9480.42	0	0	20116.1	342268	111.55	159521	0	0	0	48543.9	265421	350374	1580.07	0	0	0	0	9312.18	0	36275.8	0	0	17480.1	0	0	0	0	84090	95471.3	2.67217e+06	0	6492.28	0	0	32377.9	14566.8	0	3244.42	14566.8
1943	0	0	0	0	0	52973.2	0	0	0	9691.3	0	0	20586.1	347475	113.349	163070	0	0	0	49326.8	269459	355705	1615.22	0	0	0	0	9453.86	0	37082.7	0	0	17863.6	0	0	0	0	85934.6	98251	2.71065e+06	0	6681.31	0	0	33088.2	14886.3	0	3315.59	14886.3
1944	0	0	0	0	0	54515.6	0	0	0	9906.87	0	0	21067.2	352762	115.177	166697	0	0	0	50122.4	273559	361117	1651.14	0	0	0	0	9597.69	0	37907.5	0	0	18255.5	0	0	0	0	87819.8	101112	2.74969e+06	0	6875.84	0	0	33814.1	15212.9	0	3388.32	15212.9
1945	0	0	0	0	0	56102.9	0	0	0	10127.2	0	0	21559.5	358129	117.035	170405	0	0	0	50930.8	277721	366611	1687.87	0	0	0	0	9743.72	0	38750.7	0	0	18655.9	0	0	0	0	89746.3	104056	2.7893e+06	0	7076.04	0	0	34555.9	15546.6	0	3462.65	15546.6
1946	0	0	0	0	0	57736.3	0	0	0	10352.5	0	0	22063.4	363578	118.922	174195	0	0	0	51752.3	281947	372189	1725.42	0	0	0	0	9891.96	0	39612.7	0	0	19065.2	0	0	0	0	91715.1	107085	2.82947e+06	0	7282.06	0	0	35313.9	15887.7	0	3538.61	15887.7
1947	0	0	0	0	0	59417.4	0	0	0	10582.8	0	0	22579	369109	120.84	178070	0	0	0	52587	286236	377851	1763.8	0	0	0	0	10042.5	0	40493.8	0	0	19483.4	0	0	0	0	93727.1	110203	2.87022e+06	0	7494.08	0	0	36088.6	16236.2	0	3616.24	16236.2
1948	0	0	0	0	0	61147.4	0	0	0	10818.2	0	0	23106.6	374725	122.789	182031	0	0	0	53435.1	290591	383600	1803.03	0	0	0	0	10195.3	0	41394.6	0	0	19910.8	0	0	0	0	95783.2	113412	2.91156e+06	0	7712.28	0	0	36880.3	16592.4	0	3695.57	16592.4
1949	0	0	0	0	0	62927.7	0	0	0	11058.8	0	0	23646.6	380426	124.77	186080	0	0	0	54297	295013	389437	1843.14	0	0	0	0	10350.4	0	42315.3	0	0	20347.6	0	0	0	0	97884.4	116714	2.9535e+06	0	7936.83	0	0	37689.3	16956.4	0	3776.64	16956.4
1950	0	0	0	0	0	64759.9	0	0	0	11304.8	0	0	24199.2	386214	126.782	190219	0	0	0	55172.7	299501	395362	1884.13	0	0	0	0	10507.9	0	43256.6	0	0	20794	0	0	0	0	100032	120112	2.99604e+06	0	8167.92	0	0	38516.1	17328.3	0	3859.49	17328.3
1951	0	0	0	0	0	66645.4	0	0	0	11556.3	0	0	24764.7	392091	128.827	194450	0	0	0	56062.6	304058	401377	1926.05	0	0	0	0	10667.7	0	44218.8	0	0	21250.2	0	0	0	0	102226	123609	3.03919e+06	0	8405.73	0	0	39361.1	17708.5	0	3944.16	17708.5
1952	0	0	0	0	0	68585.9	0	0	0	11813.3	0	0	25343.4	398056	130.905	198776	0	0	0	56966.8	308684	407484	1968.89	0	0	0	0	10830	0	45202.4	0	0	21716.3	0	0	0	0	104469	127208	3.08296e+06	0	8650.47	0	0	40224.5	18096.9	0	4030.68	18096.9
1953	0	0	0	0	0	70582.8	0	0	0	12076.1	0	0	25935.6	404112	133.016	203197	0	0	0	57885.6	313380	413683	2012.68	0	0	0	0	10994.8	0	46207.9	0	0	22192.7	0	0	0	0	106760	130912	3.12736e+06	0	8902.34	0	0	41107	18493.9	0	4119.1	18493.9
1954	0	0	0	0	0	72637.9	0	0	0	12344.7	0	0	26541.7	410261	135.161	207717	0	0	0	58819.2	318148	419977	2057.45	0	0	0	0	11162.1	0	47235.7	0	0	22679.6	0	0	0	0	109102	134724	3.1724e+06	0	9161.54	0	0	42008.7	18899.6	0	4209.46	18899.6
1955	0	0	0	0	0	74752.8	0	0	0	12619.3	0	0	27162	416503	137.341	212337	0	0	0	59767.9	322989	426367	2103.22	0	0	0	0	11331.9	0	48286.4	0	0	23177.1	0	0	0	0	111496	138646	3.2181e+06	0	9428.28	0	0	42930.3	19314.2	0	4301.81	19314.2
1956	0	0	0	0	0	76929.3	0	0	0	12900	0	0	27796.7	422840	139.556	217061	0	0	0	60731.8	327903	432854	2150	0	0	0	0	11504.3	0	49360.5	0	0	23685.5	0	0	0	0	113942	142683	3.26445e+06	0	9702.79	0	0	43872	19737.9	0	4396.18	19737.9
1957	0	0	0	0	0	79169.1	0	0	0	13187	0	0	28446.3	429273	141.807	221889	0	0	0	61711.4	332892	439440	2197.83	0	0	0	0	11679.4	0	50458.4	0	0	24205.1	0	0	0	0	116441	146837	3.31146e+06	0	9985.3	0	0	44834.5	20170.9	0	4492.62	20170.9
1958	0	0	0	0	0	81474.2	0	0	0	13480.3	0	0	29111.1	435804	144.095	226825	0	0	0	62706.7	337957	446126	2246.71	0	0	0	0	11857.1	0	51580.8	0	0	24736.1	0	0	0	0	118996	151113	3.35916e+06	0	10276	0	0	45818	20613.4	0	4591.17	20613.4
1959	0	0	0	0	0	83846.4	0	0	0	13780.1	0	0	29791.4	442435	146.419	231870	0	0	0	63718.1	343099	452913	2296.69	0	0	0	0	12037.5	0	52728.2	0	0	25278.7	0	0	0	0	121606	155512	3.40754e+06	0	10575.2	0	0	46823.1	21065.6	0	4691.89	21065.6
1960	0	0	0	0	0	86287.7	0	0	0	14086.7	0	0	30487.5	449166	148.78	237028	0	0	0	64745.8	348319	459804	2347.78	0	0	0	0	12220.6	0	53901	0	0	25833.3	0	0	0	0	124274	160040	3.45662e+06	0	10883.1	0	0	47850.3	21527.7	0	4794.82	21527.7
1961						88800				14400			31200	456000	151.18	242300				65790	353618	466800	2400					12406.5		55100			26400					127000	164700	3506400		11200			48900	22000		4900	22000
1962						94100				16300			23400	404900	200.421	335800				87218.7	356118	470100	1200					11792.6		40300			14100	23800				82800	156800	3606100		17500			65200	31500		6100	27600
1963						94100				17800			14800	403900	214.969	242200				93549.9	340210	449100	1200					15830.1		43800			600	36500				75200	206600	3362200		10000			74200	29200		4300	40700
1964						103800				18500			21400	344500	246.096	409500				107096	384298	507300	2400	200				15064.9		50800			1400	15600				66100	228300	3513100		9400			132000	31600		6600	93800
1965						103400				6300			16800	293900	291.733	337500				126956	383162	505800	1300					11875.4		53100			600	9900				56600	218400	3783000		10200			105200	37600		3000	64600
1966						107400				6300			12100	335500	333.98	358200				145341	364375	481000	3200					8291.96		58100				19600				65600	285900	4050100		11000			101200	27400		6600	67200
1967						108900				5200			37500	373500	330.543	330600				143845	272941	360300	300					7039.88		79100				75000				85700	279300	3909600		11300			78500	20400		8300	49800
1968						171000				400			29500	379200	340.652	362900				148244	256199	338200	600					8126.35		117300				54900				95700	364400	3516500		18900			58600	22700		5500	30400
1969						180200				1200			13000	456100	364.886	418100				158790	306348	404400	900					10098		114300				52500				124400	425500	3277600		38800			61200	20500		3200	37500
1970						151800				900			12400	454500	412.519	380100				179519	424978	561000	1600					10840.4		84400				45000				61600	511200	4166600		86000			66000	24400		4500	37100
1971						133100				500			25900	436600	394.446	373200				171654	516867	682300	800					10611.9		119400				14500				6300	546300	2872500		101000			125700	35600		32200	57900
1972						148100				200			13200	399100	395.649	382000				172177	410055	541300	400					11677		130200				11800				6300	515000	1959900		109000			124300	30300		47900	46100
1973						219400				100			6700	441000	493.938	283500				214951	370966	489700	600					13361.6		426000				9500				6300	703000	1705200		155000			107400	42900		31700	32800
1974						126300				400			12500	606100	486.602	183100				211758	248472	328000	600					13620.1		140000				38815				6300	647000	2099300		131000			77100	33900		31700	11500
1975													56400	582900	445.988	99500				194084	334150	441100	900					11065.9		12400				37600				6300	472000	1522000		82800		6200	104700	23500		31700	49500
1976													55800	709500	477.989	99500				208010	330741	436600	1600					12573.1		22600				20200				6300	598600	1650400		127700		17000	93000	23900		31600	37500
1977										700			2100	728400	478.673	52500				208308	448765	592400	1500				2300	17000.4		4300				25500				6300	396700	1822200		125500		147600	117700	27700		52500	37500
1978										1900			3900	753000	463.336					201633	524367	692200	800			7400		11321.5		10300				46700				6300	654300	1668900		111000		679200	94800	27700		29600	37500
1979										2900			7200	819500	409.646					178269	522170	689300	3200			7400		13207.5		12700				25400				6300	843400	1755800		125000		965700	93900	27700		30000	36200
1980										2300			38000	842800	371.988					161881	579364	764800	6700			7400		13501.6		7000				8200				6300	743300	2319700		137400		1052400	132300	72400		37000	22900
1981										2300			3400	788900	367.804					160060	590045	778900	1000			7400		7809.4		6100				2800				6300	443700	1972600		122500		361100	59100			24200	34900
1982										1800			5500	659800	352.627					153455	591409	780700	900			7400		6016.24		8000				3000				100	447800	1635500		90000		892000	63900			34000	29900
1983										2700			8400	524600	403.788					175719	584743	771900	600			7400		7648.07		4200				2000					391000	2840300		65000		1026300	73800			25000	48800
1984										2900			7000	627500	417.409					181647	771400	1018300	300			7400		9408.4		30300				5100					496000	3875000		84000		905600	93000			9000	84000
1985						111				2900			4800	570400	412.001					179294	738750	975200	300			7400		4844.11		26200				29800					745700	2985400		95000		1275100	44300			9000	35300
1986						891				4435			6300	534700	481.822					209678	876319	1156800	6200			109		6074.77		9400				35500				700	411200	3356800		62600		1302500	37300			31100	6200
1987						110				8518			27300	815400	513.418	0				223428	1.02942e+06	1358900	7500	0		510	0	8451.86		9500			0	34800				700	442000	4508800		41000		1950300	121200	61600		55200	4400
1988						174				397940			32500	600300	537.633					233966	1.02608e+06	1354500	6000			510		10140.8		46000				125400				9100	537600	4107000		55000		2799600	192300	58700		132400	1200
1989						2606				546000			5400	706600	493.119					214594	1.10941e+06	1464500	1800			1758		16521.1		17100				135500				17600	456700	2649000		54700		1993500	169400	114200		43200	12000
1990			1196		65	500				545228			15498	1193315	295.315	10				128514	796103	1050910					1325	13205.1		80085				160484				35839	756000	1196591		35836		2245416	386891	14178	1713	371000
1991		157								330060			149034	819808	293		33			127507	1.15884e+06	1529744		9		0	2220	3198		78692				64530				84665	770825	1355948		16342		1837582	773613	31024	9484	634158	98947
1992		1112	100		569	1900				556208			183318	607656	293	106	59	632		127507	969667	1280026	319	218		225	300	3198		364276			49	123917				506390	679864	2291685		41700		1441261	834061	46444	402	719563	67652
1993	9854	2402			321	1900				196000			241700	553000	1538	1378	60			166208	758143	1000800		75			13500	1057		260635				201600				350000	791500	1546329		36600		1585300	835655	29418	961	747717	57559
1994	2033	1000	0		112	1700				639800			417900	659000	1500	2404	161	28		174500	815943	1077100	0	11		0	15300			654500			1724	50800				458000	1255000	1653000		84200		1842400	929511	212243	261	665191	51816
1995	2033	1000	0		112	1700				1119000	16		296900	638000	72	1000	161	476	0	443500	666178	879400	0	11		0	2300			1240400			1834	92200				459100	1236000	1386800		72800		2226300	741270	211500	261	485563	43946
1996	2033	1000	0		112	200				604400	16		345900	638000	272	100	1300	228	0	670348	600954	793300	0	0		0	2900			513300			0	243900				300000	1307000	1179300		41600		1615900	437613	319200	213	74300	43900
1997	2033	6828	0		112	2024				491100	13		694800	828000	272	0	0	400	0	513148	722766	954100	0	0		0	0	25737		793100			0	256100		55		100000	1706000	801400		109500		1728900	170434	70000	184	74000	26250
1998	2058	17	0		112	722				453000	0		489100	803000	0	0	0	131200	0	881400	708524	935300	0	701		0	0	0		935300			0	256100		55		7000	1604000	2067100		117000		415000	137108	70000	208	33000	33900
1999	2059	379	0		112	3626				228000	0		972000	1050000	1611	0	0	131200	0	834200	1181000	1559000	0	600		0	3200	0		442000			1035	227000		0	409	3000	975000	2247595		154000		915000	60262	1666	142	33400	25054
2000	2071	379	0		112	6039				123000	0		1127000	942000	1600	0	0	131200	0	945000	1181000		0	591		0	3070	0		753600			1035	360000		0	409	100	894000	3048104		249900		681000	38452	911	400	27041	10100
2001	2071	25700	0		112	1300				25000	1000		998000	957000	900	0	0	0	0	1107845	1041100		0	2000		0	958	0		563079			1035	308045	2900	0	409	0	233000	4004105		313000		512000	38410	1248	16	26646	10500
2002	10033	96600	0		112	715				36230	1000		1280000	893000	0	4034	160	0	41	1341800	1028953		0	15300		0	2305	0		950611			1035	224273	1098	3602	409	234	144844	4636853		91958		522000	459066	430724	25	15000	13317
2003	34107	56767	75		112	824				54462	4000		1275000	841000	0	6419	2152	293	3	1517550	1141521		10	28300		17163	4320	132970		123305			303	224270	1098	4505	409	84	70081	5243544		126149		300000	23856	1388	0	13417	9051
2004	100020	56767	517		112	12270				12604	700		1048283	1037000	0	4088	256	677	4	1517550	1088278		475	47900		2767	6267	437733		100021			303	460000	3496	6856	409	3376	29350	4060733		93171		347000	37743	11624	64	8000	18055
2005	100020	56767	517		112	12270				47062	1500		748582	901000	0	4088	256	677	4	1517550	1113000		475	53900		2767	5619	445510		25004			303	556310	3496	6856	409	2406	237271	5932499		86417		149000	31694	8610	45	7927	15112
2006	10331	56767	517		112	4468				36943	1500		1064658	772000	0	97	4982	720	3	1517550	1033369		230	51900		2767	8641	445510		7225			303	516000	3496	6856	409	421	502461	4858207		95394		111000	140310	81761	90	6282	52177
2007	8845	56767	241		112	2736				124448	2622		1064679	921000	10	1336	569	564	3	1517550	820575		66	50216		2767	10553	409002		18553			303	892635	3496	3201	409	15883	524891	3819375		78314		85000	174540	127724	168	5066	41582
2008	2602	56767	944		112	6439				80392	0		942855	1013000	10	13	827	589	3	1517550	1106738		2080	50516		2767	17226	555710		27473			289	413075	2760	3210	409	3921	363848	2951833		155301		44000	99549	62292	12	6489	30756
2009	667	56767	384		112	5765				19943	700		1144822	805400	10	13	449	589	3	1479488	682989		2126	14911		2767	14394	586230		5610			289	278217	2140	3270	530	5451	450331	2792065		110842		10644	49339	5667	0	14503	29169
2010	413	56767	317		112	6015				46220	15		1448510	1030625	10	139	306	589	53	2221923	872479		1646	86400		2812	12621	706100		28750			289	679366	669	2845	530	5648	702349	4069069		147893		35000	51294	2247	0	30114	18933
2011	11613	15918	317		112	7074				23409	98		2016410	1081825	10	645	469	186	53	2520000	1030592		3508	241233		2812	20508	826000	8	90315			289	919314	492	2845	530	13607	777207	5771163		152278		43402	42919	1306	0	15619	25994
2012	11613	78900	290		112	13839				14226	0	8	1395691	884324	0	645	341	149	51	2503354	1077620		1975	262024		2832	16000	742000	44	85138			4	1031185	17866	3754	530	15532	852232	6137000		158178		5700	38029	2611	0	4187	31231
2013	11378	78900	290		112	4170				13084	0	10	2014284	882630	0	656	364	243	51	2699649	1285230		708	237025		2832	10338	825000	1	115017			28	665788	12589	3754	530	32625	804465	7061531		144615	2854	7700	59765	3004	0	13194	43567
2014	2117	78900	290		112	15000				22396	0	1	2610812	762550	0	646	901	187	51	2469830	1278584		2163	354013		2832	10732	814000	130	196279			67	1159870	12129	3763	530	62020	1051235	6758295		113993	0	28000	58395	2543	0	15905	39947
2015	2610	78900	0	26	520	45591	0		0	12582	0	0	3324304	843620	0	1	292	52	50	3001552	1326487		6304	220151	0	20	12996	739080	2	110555	0	0	12	525358	16	3040	17	113283	1152600	6129593	0	110015	23	16532	50515	4296	0	21370	24849
2016	7204	78900	47	48	167	108971	0		1	4049	0	0	4363205	891370	1000	25	84	48	50	2995434	1158686		2415	133671	0	20	12920	898150	37	174206	0	0	12	494462	14	1039	0	198960	1391052	8235467	0	232640	786	30677	178817	628	0	153063	25126
2017	559	26674	21	0	446	97265	0		2	2773	0	0	5236594	889790	0	0	737	0	0	1975700	1543266		656	41208	0	0	15610	973050	0	248974	0	0	0	466840	68	20	0	80117	1418041	7469436	0	328000	70	174572	127178	7372	0	97055	22751
2018	87	22866	0	0	747	98643	0		0	2805	0	0	4959406	968200	0	0	37	21	0	5213	1802587		312	66872	1	0	13381	894390	3	398453	0	0	0	463883	136	2	0	43591	1285698	8529295	0	169218	0	298777	95524	5152	0	78488	11884
2019	372	22866	0	21	2838	99000	0		0	135700	0	0	6367636	917725	0	0	0	394	0	267937	2740933		277	34942	0	0	14052	708410	43	1025175	0	0	0	370644	0	0	0	55620	1028286	7628815	2254	123503	0	352760	86339	876	0	78613	6850
[truncated: 197 more columns]

## Sheet: WC_P
Wood charcoal_production (t/yr)
	Afghanistan	Albania	Algeria	American Samoa	Andorra	Angola	Anguilla	Antarctica	Antigua and Barbuda	Argentina	Armenia	Aruba	Australia	Austria	Azerbaijan	Bahamas	Bahrain	Bangladesh	Barbados	Belarus	Belgium	Belgium-Luxembourg	Belize	Benin	Bermuda	Bhutan	Bolivia (Plurinational State of)	Bosnia and Herzegovina	Botswana	Brazil	British Indian Ocean Territory	British Virgin Islands	Brunei Darussalam	Bulgaria	Burkina Faso	Burundi	Cabo Verde	Cambodia	Cameroon	Canada	Cayman Islands	Central African Republic	Chad	Chile	China	China, Hong Kong SAR	China, Macao SAR	China, mainland	China, Taiwan Province of
1900	7053.74	0	25889.5	0	0	6336.05	0	0	0	117595	0	30.0521	4091.62	0	0	90.1563	109.919	27472.4	0	0	0	0	120.731	7484.42	0	710.883	12730.8	0	3121.05	975159	0	2.09058	22.8888	9587.78	26872.4	18186.8	1528.66	2996.57	15239.7	0	0	0	15126.5	39187.4	439802	0	0	439802	0
1901	7208.48	0	26643.3	0	0	6520.53	0	0	0	120211	0	30.7206	4187.23	0	0	92.1617	112.331	28075.1	0	0	0	0	123.417	7702.33	0	726.478	13014	0	3211.93	996851	0	2.13708	23.3909	9733.65	27654.8	18716.3	1573.17	3062.3	15683.4	0	0	0	15566.9	40059.1	449450	0	0	449450	0
1902	7366.61	0	27419	0	0	6710.38	0	0	0	122885	0	31.4039	4285.08	0	0	94.2117	114.795	28691	0	0	0	0	126.162	7926.59	0	742.415	13303.5	0	3305.44	1.01902e+06	0	2.18462	23.904	9881.75	28460	19261.2	1618.97	3129.48	16140.1	0	0	0	16020.2	40950.1	459310	0	0	459310	0
1903	7528.21	0	28217.3	0	0	6905.76	0	0	0	125618	0	32.1024	4385.22	0	0	96.3073	117.313	29320.4	0	0	0	0	128.968	8157.38	0	758.701	13599.4	0	3401.68	1.04169e+06	0	2.23321	24.4284	10032.1	29288.6	19822.1	1666.11	3198.13	16610	0	0	0	16486.6	41861	469386	0	0	469386	0
1904	7693.36	0	29038.9	0	0	7106.83	0	0	0	128412	0	32.8165	4487.7	0	0	98.4496	119.887	29963.6	0	0	0	0	131.837	8394.89	0	775.345	13901.9	0	3500.73	1.06486e+06	0	2.28289	24.9643	10184.7	30141.4	20399.2	1714.62	3268.29	17093.6	0	0	0	16966.6	42792.2	479683	0	0	479683	0
1905	7862.13	0	29884.4	0	0	7313.75	0	0	0	131269	0	33.5465	4592.57	0	0	100.639	122.517	30620.9	0	0	0	0	134.769	8639.31	0	792.354	14211.2	0	3602.65	1.08855e+06	0	2.33367	25.512	10339.7	31018.9	20993.1	1764.54	3339.99	17591.3	0	0	0	17460.6	43744	490205	0	0	490205	0
1906	8034.61	0	30754.5	0	0	7526.69	0	0	0	134189	0	34.2927	4699.89	0	0	102.878	125.204	31292.6	0	0	0	0	137.767	8890.85	0	809.736	14527.3	0	3707.55	1.11276e+06	0	2.38558	26.0716	10497	31922.1	21604.4	1815.92	3413.26	18103.5	0	0	0	17969	44717.1	500959	0	0	500959	0
1907	8210.86	0	31650	0	0	7745.84	0	0	0	137174	0	35.0555	4809.73	0	0	105.166	127.951	31979.1	0	0	0	0	140.832	9149.72	0	827.499	14850.4	0	3815.5	1.13751e+06	0	2.43864	26.6436	10656.7	32851.5	22233.4	1868.79	3488.14	18630.6	0	0	0	18492.2	45711.7	511949	0	0	511949	0
1908	8390.99	0	32571.5	0	0	7971.37	0	0	0	140225	0	35.8353	4922.12	0	0	107.506	130.758	32680.6	0	0	0	0	143.964	9416.12	0	845.652	15180.7	0	3926.59	1.16282e+06	0	2.49289	27.228	10818.8	33808	22880.7	1923.2	3564.66	19173.1	0	0	0	19030.6	46728.5	523179	0	0	523179	0
1909	8575.06	0	33519.8	0	0	8203.46	0	0	0	143344	0	36.6324	5037.15	0	0	109.897	133.626	33397.5	0	0	0	0	147.167	9690.28	0	864.203	15518.4	0	4040.91	1.18868e+06	0	2.54834	27.8253	10983.4	34792.4	23546.9	1979.2	3642.86	19731.3	0	0	0	19584.7	47768	534657	0	0	534657	0
1910	8763.17	0	34495.8	0	0	8442.31	0	0	0	146533	0	37.4472	5154.86	0	0	112.342	136.558	34130.2	0	0	0	0	150.44	9972.42	0	883.162	15863.6	0	4158.57	1.21512e+06	0	2.60502	28.4358	11150.6	35805.4	24232.5	2036.83	3722.77	20305.8	0	0	0	20154.9	48830.5	546385	0	0	546385	0
1911	8955.41	0	35500.1	0	0	8688.12	0	0	0	149792	0	38.2802	5275.32	0	0	114.841	139.553	34878.9	0	0	0	0	153.786	10262.8	0	902.536	16216.5	0	4279.65	1.24215e+06	0	2.66297	29.0596	11320.2	36847.9	24938.1	2096.13	3804.44	20897	0	0	0	20741.8	49916.7	558372	0	0	558372	0
1912	9151.87	0	36533.8	0	0	8941.08	0	0	0	153124	0	39.1317	5398.6	0	0	117.395	142.615	35644	0	0	0	0	157.207	10561.6	0	922.335	16577.2	0	4404.25	1.26978e+06	0	2.7222	29.697	11492.4	37920.7	25664.2	2157.16	3887.89	21505.4	0	0	0	21345.7	51027	570621	0	0	570621	0
1913	9352.63	0	37597.5	0	0	9201.4	0	0	0	156530	0	40.0021	5524.76	0	0	120.006	145.743	36426	0	0	0	0	160.704	10869.1	0	942.568	16945.9	0	4532.49	1.29803e+06	0	2.78276	30.3485	11667.3	39024.8	26411.4	2219.97	3973.18	22131.6	0	0	0	21967.2	52162.1	583138	0	0	583138	0
1914	9557.8	0	38692.1	0	0	9469.31	0	0	0	160012	0	40.8919	5653.87	0	0	122.676	148.941	37225.1	0	0	0	0	164.279	11185.6	0	963.245	17322.9	0	4664.45	1.3269e+06	0	2.84465	31.0143	11844.8	40161.1	27180.4	2284.6	4060.34	22776	0	0	0	22606.8	53322.3	595931	0	0	595931	0
1915	9767.47	0	39818.7	0	0	9745.02	0	0	0	163571	0	41.8015	5785.99	0	0	125.404	152.208	38041.7	0	0	0	0	167.933	11511.2	0	984.376	17708.2	0	4800.26	1.35642e+06	0	2.90793	31.6946	12025	41330.4	27971.8	2351.12	4149.42	23439.1	0	0	0	23265	54508.4	609004	0	0	609004	0
1916	9981.75	0	40978.1	0	0	10028.8	0	0	0	167210	0	42.7313	5921.21	0	0	128.194	155.547	38876.2	0	0	0	0	171.668	11846.4	0	1005.97	18102.1	0	4940.03	1.38659e+06	0	2.97261	32.3899	12208	42533.8	28786.2	2419.58	4240.44	24121.6	0	0	0	23942.3	55720.9	622364	0	0	622364	0
1917	10200.7	0	42171.2	0	0	10320.7	0	0	0	170929	0	43.6818	6059.58	0	0	131.045	158.959	39729	0	0	0	0	175.487	12191.3	0	1028.04	18504.8	0	5083.86	1.41743e+06	0	3.03874	33.1005	12393.7	43772.2	29624.3	2490.02	4333.47	24823.9	0	0	0	24639.4	56960.3	636017	0	0	636017	0
1918	10424.5	0	43399	0	0	10621.2	0	0	0	174731	0	44.6535	6201.18	0	0	133.96	162.446	40600.6	0	0	0	0	179.39	12546.3	0	1050.59	18916.4	0	5231.88	1.44896e+06	0	3.10633	33.8266	12582.3	45046.6	30486.8	2562.52	4428.53	25546.6	0	0	0	25356.8	58227.4	649969	0	0	649969	0
1919	10653.2	0	44662.6	0	0	10930.5	0	0	0	178618	0	45.6467	6346.1	0	0	136.94	166.01	41491.2	0	0	0	0	183.381	12911.6	0	1073.64	19337.1	0	5384.21	1.48119e+06	0	3.17543	34.5687	12773.7	46358.2	31374.5	2637.13	4525.68	26290.5	0	0	0	26095.1	59522.6	664227	0	0	664227	0
1920	10886.9	0	45963	0	0	11248.7	0	0	0	182591	0	46.6621	6494.4	0	0	139.986	169.652	42401.4	0	0	0	0	187.46	13287.5	0	1097.19	19767.3	0	5540.98	1.51414e+06	0	3.24606	35.327	12968.1	47707.9	32288	2713.92	4624.96	27055.9	0	0	0	26854.9	60846.6	678799	0	0	678799	0
1921	11125.7	0	47301.3	0	0	11576.3	0	0	0	186652	0	47.7	6646.16	0	0	143.1	173.373	43331.6	0	0	0	0	191.63	13674.4	0	1121.26	20207	0	5702.31	1.54782e+06	0	3.31826	36.102	13165.4	49097	33228.1	2792.93	4726.42	27843.7	0	0	0	27636.8	62200	693690	0	0	693690	0
1922	11369.8	0	48678.5	0	0	11913.3	0	0	0	190804	0	48.7611	6801.48	0	0	146.283	177.177	44282.2	0	0	0	0	195.892	14072.5	0	1145.86	20656.5	0	5868.33	1.58225e+06	0	3.39207	36.8939	13365.7	50526.5	34195.5	2874.25	4830.1	28654.4	0	0	0	28441.5	63583.6	708907	0	0	708907	0
1923	11619.2	0	50095.8	0	0	12260.2	0	0	0	195048	0	49.8457	6960.42	0	0	149.537	181.063	45253.6	0	0	0	0	200.25	14482.2	0	1170.99	21115.9	0	6039.19	1.61744e+06	0	3.46753	37.7033	13569	51997.6	35191.2	2957.94	4936.06	29488.7	0	0	0	29269.6	64997.9	724459	0	0	724459	0
1924	11874.1	0	51554.4	0	0	12617.1	0	0	0	199387	0	50.9545	7123.08	0	0	152.863	185.035	46246.3	0	0	0	0	204.704	14903.9	0	1196.68	21585.6	0	6215.03	1.65342e+06	0	3.54466	38.5304	13775.5	53511.6	36215.8	3044.06	5044.34	30347.2	0	0	0	30121.8	66443.7	740351	0	0	740351	0
1925	12134.6	0	53055.4	0	0	12984.5	0	0	0	203822	0	52.0879	7289.54	0	0	156.264	189.095	47260.8	0	0	0	0	209.257	15337.8	0	1222.93	22065.8	0	6395.99	1.6902e+06	0	3.6235	39.3756	13985.1	55069.6	37270.2	3132.69	5155	31230.8	0	0	0	30998.8	67921.7	756592	0	0	756592	0
1926	12400.8	0	54600.2	0	0	13362.6	0	0	0	208356	0	53.2465	7459.88	0	0	159.74	193.243	48297.6	0	0	0	0	213.912	15784.4	0	1249.76	22556.6	0	6582.21	1.72779e+06	0	3.7041	40.2394	14197.8	56673	38355.4	3223.9	5268.09	32140.1	0	0	0	31901.4	69432.5	773190	0	0	773190	0
1927	12672.8	0	56189.9	0	0	13751.6	0	0	0	212991	0	54.4309	7634.21	0	0	163.293	197.482	49357.1	0	0	0	0	218.67	16244	0	1277.18	23058.4	0	6773.86	1.76623e+06	0	3.7865	41.1222	14413.8	58323.1	39472.1	3317.77	5383.66	33075.9	0	0	0	32830.2	70977	790151	0	0	790151	0
1928	12950.8	0	57825.9	0	0	14152	0	0	0	217728	0	55.6417	7812.62	0	0	166.925	201.814	50439.9	0	0	0	0	223.534	16716.9	0	1305.2	23571.3	0	6971.08	1.80551e+06	0	3.87072	42.0243	14633.1	60021.2	40621.4	3414.37	5501.76	34039	0	0	0	33786.1	72555.8	807485	0	0	807485	0
1929	13234.9	0	59509.5	0	0	14564	0	0	0	222571	0	56.8793	7995.19	0	0	170.638	206.241	51546.4	0	0	0	0	228.507	17203.7	0	1333.83	24095.6	0	7174.05	1.84568e+06	0	3.95682	42.9462	14855.8	61768.8	41804.1	3513.78	5622.45	35030	0	0	0	34769.8	74169.7	825199	0	0	825199	0
1930	13525.2	0	61242.2	0	0	14988.1	0	0	0	227522	0	58.1445	8182.03	0	0	174.434	210.766	52677.2	0	0	0	0	233.589	17704.6	0	1363.09	24631.5	0	7382.93	1.88673e+06	0	4.04484	43.8883	15081.8	63567.2	43021.3	3616.09	5745.79	36050	0	0	0	35782.1	75819.5	843302	0	0	843302	0
1931	13822	0	63025.3	0	0	15424.5	0	0	0	232583	0	59.4379	8373.23	0	0	178.314	215.389	53832.7	0	0	0	0	238.785	18220.1	0	1392.99	25179.4	0	7597.89	1.9287e+06	0	4.13481	44.8511	15311.3	65418	44273.9	3721.37	5871.84	37099.6	0	0	0	36824	77506	861801	0	0	861801	0
1932	14125.2	0	64860.4	0	0	15873.6	0	0	0	237757	0	60.76	8568.91	0	0	182.28	220.114	55013.7	0	0	0	0	244.097	18750.5	0	1423.55	25739.5	0	7819.11	1.9716e+06	0	4.22678	45.835	15544.2	67322.7	45563	3829.72	6000.65	38179.8	0	0	0	37896.1	79230	880707	0	0	880707	0
1933	14435	0	66748.8	0	0	16335.8	0	0	0	243045	0	62.1116	8769.15	0	0	186.335	224.943	56220.5	0	0	0	0	249.526	19296.5	0	1454.78	26312.1	0	8046.77	2.01546e+06	0	4.3208	46.8405	15780.7	69282.9	46889.6	3941.23	6132.29	39291.4	0	0	0	38999.5	80992.4	900027	0	0	900027	0
1934	14751.7	0	68692.3	0	0	16811.4	0	0	0	248451	0	63.4932	8974.08	0	0	190.479	229.878	57453.8	0	0	0	0	255.077	19858.3	0	1486.69	26897.4	0	8281.06	2.06029e+06	0	4.41692	47.868	16020.8	71300.1	48254.8	4055.98	6266.81	40435.4	0	0	0	40135	82794	919771	0	0	919771	0
1935	15075.3	0	70692.3	0	0	17300.9	0	0	0	253978	0	64.9055	9183.79	0	0	194.716	234.921	58714.2	0	0	0	0	260.751	20436.5	0	1519.3	27495.7	0	8522.17	2.10612e+06	0	4.51516	48.9181	16264.6	73376.1	49659.8	4174.07	6404.29	41612.7	0	0	0	41303.6	84635.6	939948	0	0	939948	0
1936	15406	0	72750.6	0	0	17804.6	0	0	0	259627	0	66.3492	9398.4	0	0	199.048	240.074	60002.2	0	0	0	0	266.551	21031.5	0	1552.63	28107.3	0	8770.3	2.15296e+06	0	4.6156	49.9912	16512	75512.5	51105.7	4295.61	6544.78	42824.3	0	0	0	42506.1	86518.2	960568	0	0	960568	0
1937	15744	0	74868.8	0	0	18323	0	0	0	265403	0	67.8251	9618.04	0	0	203.475	245.341	61318.5	0	0	0	0	272.48	21643.9	0	1586.69	28732.5	0	9025.65	2.20085e+06	0	4.71827	51.0879	16763.3	77711.1	52593.6	4420.68	6688.35	44071.2	0	0	0	43743.7	88442.7	981640	0	0	981640	0
1938	16089.4	0	77048.6	0	0	18856.5	0	0	0	271306	0	69.3338	9842.8	0	0	208.001	250.723	62663.7	0	0	0	0	278.541	22274.1	0	1621.5	29371.6	0	9288.44	2.24981e+06	0	4.82322	52.2086	17018.3	79973.7	54124.9	4549.39	6835.08	45354.3	0	0	0	45017.4	90410	1.00317e+06	0	0	1.00317e+06	0
1939	16442.3	0	79292	0	0	19405.5	0	0	0	277341	0	70.876	10072.8	0	0	212.628	256.223	64038.3	0	0	0	0	284.737	22922.6	0	1657.07	30024.9	0	9558.88	2.29985e+06	0	4.93051	53.3539	17277.2	82302.2	55700.8	4681.85	6985.02	46674.9	0	0	0	46328.1	92421.1	1.02518e+06	0	0	1.02518e+06	0
1940	16803	0	81600.6	0	0	19970.5	0	0	0	283510	0	72.4526	10308.2	0	0	217.358	261.844	65443.2	0	0	0	0	291.07	23590	0	1693.42	30692.8	0	9837.2	2.35101e+06	0	5.04018	54.5243	17540.1	84698.5	57322.6	4818.16	7138.25	48033.8	0	0	0	47677	94476.9	1.04767e+06	0	0	1.04767e+06	0
1941	17171.6	0	83976.5	0	0	20552	0	0	0	289816	0	74.0642	10549.1	0	0	222.193	267.588	66878.8	0	0	0	0	297.545	24276.8	0	1730.57	31375.5	0	10123.6	2.40331e+06	0	5.15229	55.7205	17807	87164.6	58991.6	4958.45	7294.84	49432.4	0	0	0	49065.1	96578.4	1.07065e+06	0	0	1.07065e+06	0
1942	17548.3	0	86421.5	0	0	21150.3	0	0	0	296263	0	75.7117	10795.6	0	0	227.135	273.458	68345.9	0	0	0	0	304.163	24983.7	0	1768.54	32073.4	0	10418.4	2.45677e+06	0	5.2669	56.9428	18077.9	89702.4	60709.2	5102.82	7454.87	50871.7	0	0	0	50493.7	98726.7	1.09414e+06	0	0	1.09414e+06	0
1943	17933.3	0	88937.8	0	0	21766.2	0	0	0	302853	0	77.3958	11047.9	0	0	232.187	279.457	69845.2	0	0	0	0	310.929	25711.1	0	1807.33	32786.9	0	10721.7	2.51141e+06	0	5.38405	58.192	18352.9	92314.2	62476.8	5251.39	7618.41	52352.8	0	0	0	51963.9	100923	1.11814e+06	0	0	1.11814e+06	0
1944	18326.7	0	91527.2	0	0	22399.9	0	0	0	309590	0	79.1173	11306.1	0	0	237.352	285.587	71377.5	0	0	0	0	317.845	26459.7	0	1846.98	33516.2	0	11033.9	2.56728e+06	0	5.50382	59.4685	18632.2	95002	64295.9	5404.29	7785.54	53877.1	0	0	0	53476.8	103168	1.14267e+06	0	0	1.14267e+06	0
1945	18728.7	0	94192.1	0	0	23052.1	0	0	0	316476	0	80.8772	11570.3	0	0	242.632	291.852	72943.3	0	0	0	0	324.915	27230.1	0	1887.5	34261.7	0	11355.1	2.62438e+06	0	5.62624	60.7731	18915.6	97768.1	66167.9	5561.64	7956.33	55445.8	0	0	0	55033.9	105462	1.16774e+06	0	0	1.16774e+06	0
1946	19139.6	0	96934.6	0	0	23723.3	0	0	0	323516	0	82.6762	11840.7	0	0	248.029	298.255	74543.4	0	0	0	0	332.143	28022.9	0	1928.91	35023.8	0	11685.8	2.68276e+06	0	5.75139	62.1063	19203.4	100615	68094.4	5723.57	8130.87	57060.1	0	0	0	56636.2	107808	1.19336e+06	0	0	1.19336e+06	0
1947	19559.4	0	99757	0	0	24414	0	0	0	330712	0	84.5153	12117.4	0	0	253.546	304.797	76178.7	0	0	0	0	339.531	28838.8	0	1971.22	35802.9	0	12026	2.74243e+06	0	5.87932	63.4687	19495.6	103544	70077	5890.22	8309.24	58721.5	0	0	0	58285.2	110206	1.21953e+06	0	0	1.21953e+06	0
1948	19988.5	0	102661	0	0	25124.8	0	0	0	338068	0	86.3952	12400.5	0	0	259.186	311.484	77849.9	0	0	0	0	347.083	29678.5	0	2014.46	36599.3	0	12376.1	2.80344e+06	0	6.0101	64.8611	19792.2	106559	72117.4	6061.71	8491.52	60431.2	0	0	0	59982.3	112658	1.24629e+06	0	0	1.24629e+06	0
1949	20427	0	105651	0	0	25856.3	0	0	0	345588	0	88.317	12690.3	0	0	264.951	318.317	79557.7	0	0	0	0	354.804	30542.6	0	2058.66	37413.4	0	12736.5	2.86579e+06	0	6.14379	66.2839	20093.4	109661	74217.1	6238.21	8677.8	62190.7	0	0	0	61728.7	115164	1.27363e+06	0	0	1.27363e+06	0
1950	20875.1	0	108727	0	0	26609.2	0	0	0	353275	0	90.2815	12986.9	0	0	270.844	325.3	81302.9	0	0	0	0	362.696	31431.9	0	2103.82	38245.6	0	13107.3	2.92954e+06	0	6.28045	67.738	20399.1	112854	76378	6419.84	8868.16	64001.5	0	0	0	63526	117725	1.30157e+06	0	0	1.30157e+06	0
1951	21333.1	0	111892	0	0	27383.9	0	0	0	361133	0	92.2897	13290.4	0	0	276.869	332.436	83086.5	0	0	0	0	370.764	32347.1	0	2149.97	39096.3	0	13488.9	2.9947e+06	0	6.42015	69.224	20709.4	116140	78601.8	6606.75	9062.71	65864.9	0	0	0	65375.6	120344	1.33012e+06	0	0	1.33012e+06	0
1952	21801	0	115150	0	0	28181.2	0	0	0	369166	0	94.3425	13601	0	0	283.028	339.729	84909.2	0	0	0	0	379.011	33288.9	0	2197.13	39966	0	13881.7	3.06132e+06	0	6.56296	70.7426	21024.5	119522	80890.4	6799.12	9261.52	67782.6	0	0	0	67279	123021	1.3593e+06	0	0	1.3593e+06	0
1953	22279.3	0	118503	0	0	29001.7	0	0	0	377378	0	96.4411	13918.8	0	0	289.323	347.181	86771.8	0	0	0	0	387.442	34258.1	0	2245.33	40855	0	14285.9	3.12941e+06	0	6.70894	72.2944	21344.4	123002	83245.6	6997.08	9464.69	69756.2	0	0	0	69237.9	125757	1.38912e+06	0	0	1.38912e+06	0
1954	22768	0	121953	0	0	29846.2	0	0	0	385772	0	98.5863	14244.1	0	0	295.759	354.798	88675.4	0	0	0	0	396.06	35255.6	0	2294.59	41763.7	0	14701.8	3.19902e+06	0	6.85818	73.8804	21669.1	126583	85669.4	7200.8	9672.32	71787.2	0	0	0	71253.8	128555	1.41959e+06	0	0	1.41959e+06	0
1955	23267.5	0	125504	0	0	30715.2	0	0	0	394353	0	100.779	14576.9	0	0	302.338	362.581	90620.6	0	0	0	0	404.87	36282	0	2344.92	42692.7	0	15129.9	3.27018e+06	0	7.01073	75.5011	21998.8	130269	88163.7	7410.46	9884.5	73877.3	0	0	0	73328.5	131414	1.45073e+06	0	0	1.45073e+06	0
1956	23777.9	0	129158	0	0	31609.4	0	0	0	403125	0	103.021	14917.6	0	0	309.063	370.535	92608.6	0	0	0	0	413.875	37338.4	0	2396.36	43642.4	0	15570.4	3.34292e+06	0	7.16667	77.1574	22333.5	134061	90730.6	7626.22	10101.3	76028.3	0	0	0	75463.5	134337	1.48256e+06	0	0	1.48256e+06	0
1957	24299.6	0	132919	0	0	32529.8	0	0	0	412092	0	105.313	15266.2	0	0	315.938	378.663	94640.2	0	0	0	0	423.082	38425.6	0	2448.93	44613.1	0	16023.7	3.41728e+06	0	7.32609	78.85	22673.3	137965	93372.3	7848.27	10322.9	78241.9	0	0	0	77660.7	137326	1.51508e+06	0	0	1.51508e+06	0
1958	24832.6	0	136789	0	0	33476.9	0	0	0	421259	0	107.655	15622.9	0	0	322.965	386.97	96716.3	0	0	0	0	432.492	39544.4	0	2502.66	45605.5	0	16490.3	3.4933e+06	0	7.48905	80.5797	23018.3	141982	96091	8076.77	10549.4	80520	0	0	0	79921.8	140380	1.54832e+06	0	0	1.54832e+06	0
1959	25377.4	0	140771	0	0	34451.6	0	0	0	430629	0	110.05	15988	0	0	330.149	395.459	98838	0	0	0	0	442.113	40695.7	0	2557.56	46619.9	0	16970.4	3.571e+06	0	7.65563	82.3474	23368.5	146116	98888.7	8311.94	10780.8	82864.4	0	0	0	82248.8	143503	1.58228e+06	0	0	1.58228e+06	0
1960	25934.1	0	144870	0	0	35454.7	0	0	0	440208	0	112.498	16361.6	0	0	337.493	404.134	101006	0	0	0	0	451.947	41880.6	0	2613.66	47656.9	0	17464.5	3.65043e+06	0	7.82592	84.1539	23724	150370	101768	8553.94	11017.3	85277.1	0	0	0	84643.5	146695	1.61699e+06	0	0	1.61699e+06	0
1961	26503		149088			36487				450000		115	16744			345	413	103222	0				462	43100		2671	48717		17973	3731632		8	86	24085	154748	104731	8803	11259	87760				87108	149958	1652467	0		1652467
1962	27061		153395			38334				464000		113	16912			354	413	107144	0				461	44787		2742	49968		18119	3866114		8	87	23997	158311	106029	8824	11449	89995				91050	153193	1665829	0		1665829
1963	27632		157825			40276				352000		112	17083			362	412	111215	0				459	46540		2814	51251		18266	4005442		9	88	23910	161956	107343	8846	11643	92287				95170	156189	1679299	0		1679299
1964	28214		162181			42316				412000		111	17255			371	412	115441	0				458	48362		2888	52567		18414	4149792		9	89	23824	165686	108674	8868	11840	94638				99476	159248	1692878	0		1692878
1965	28808		166867			44459				417000		110	17028			380	412	119827	0				457	50055		2964	53917		18564	4299343		10	90	23538	169501	110020	8889	12040	97048				103978	162371	1706568	0		1706568
1966	29415		173987			46711				470000		108	17804			389	411	124380	65				455	52223		3042	55302		18715	4454285		10	90	23452	173404	111384	8911	12244	99520				108683	165058	1720367	0		1720367
1967	30035		178944			49077				461000		107	17581			398	0	129107	65				454	54267		3122	56722		18867	4614810		10	91	23066	177396	112764	8933	12451	102055				113600	169012	1734279	0		1734279
1968	30668		184042			51562				503000		106	17760			408	0	134012	165				453	56391		3204	58178		19020	4781120		11	92	23481	181481	114162	8954	12662	104654				118741	172934	1748302	0		1748302
1969	31314		189285			54174				447000		105	17841			317	0	139105	165				451	58599		3288	59672		19174	4953424		11	93	23397	185660	115577	8976	12876	107320				124114	176425	1762440	0		1762440
1970	31974		190578			56918				522000		104	18024			327	0	144390	165				450	60893		3374	61205		19330	5131937		12	94	23312	189935	117009	8998	13094	110053				129730	179986	1776691	0		1776691
1971	33837		204250			58312				543000		103	18306			342	0	152381	264				454	63877		3418	62333		19267	5319425		12	96	22926	195362	113055	9458	13523	114153				135281	180581	1791558	0		1791558
1972	35469		199447			59736				368000		104	18674			62	0	165039	264				451	65467		3452	63414		18523	5512600		12	91	22286	198676	117171	9816	13919	119142				139626	186809	1827702	0		1827702
1973	35603		209006			60232				307000		104	18989			65	0	172115	0				448	67611		3594	64526		18389	5712588		15	88	22521	204553	115589	9926	14987	123304				148871	195089	1833301	0		1833301
1974	36051		216004			63596				536000		103	19420			208	0	172139	0				438	70239		3703	65706		18265	5920985		15	91	21982	206280	117506	10106	15193	125854				151946	197464	1877016	0		1877016
1975	36910		217728			76012				296000		103	19701			255	0	180395	0				442	74959		3585	66607		19448	6138986		15	97	21360	211366	119545	10176	15054	128539				153606	214973	1882282	7615		1874667
1976	37255		227019			82129				307000		101	19831			162	0	185680	277				450	78158		3576	68177		19427	6357136		15	95	21336	213366	119639	10303	14808	137239				157449	218613	1964756	1825		1962931
1977	37813		234515			85032				325000		98	20012			265	0	193346	275				450	80596		3700	70209		20264	6598625		15	97	21409	220011	119045	10457	15212	138165				162728	218681	1966745	0		1966745
1978	38095		239398			87259				499000		97	19734			259	0	197293	272				447	84107		4045	72474		20196	6843865		17	98	20821	225080	123746	10282	14800	136140				169032	219443	1931236	0		1931236
1979	38879		245828			90518				330000		94	19817			236	0	202040	266				448	86584		4238	75553		20713	7094253		17	96	20973	228895	127738	10050	15199	140123				190212	219413	1931233	0		1931233
1980	39387		257819			93286				368000		92	19857			242	0	209653	265				437	89400		4375	78867		20959	7337857		18	103	20487	238491	132346	9220	15487	141525				201949	219801	1925701	0		1925701
1981	38671		269266			96146				283000		93	20091			281	40	211586	270				445	91016		4373	81831		21780	7559306		18	116	20031	245217	132318	9354	15732	140191				208028	221638	1949110	0		1949110
1982	37675		278256			99052				233000		96	20601			290	0	217075	277				461	94706		4433	86333		22816	7795083		19	120	19751	247028	137972	9573	16523	147416				211574	235455	1948605	0		1948605
1983	36499		288359			102006				325000		97	20563			608	0	221839	279				481	101004		4456	91070		23357	8045462		21	125	19587	256978	141766	9630	17575	152020				208245	244296	1936590	0		1936590
1984	35116		298095			105151				289000		100	20730			603	14	226447	279				493	103491		4506	94341		24330	8289285		21	130	19784	270080	147439	10004	18686	157348				213211	244128	1902327	0		1902327
1985	34275		307639			108477				274000		103	20890			618	0	231633	282				507	106283		4617	98444		25708	8543551		21	136	19683	275076	148213	10251	19976	161681				206762	244780	1878686	0		1878686
1986	33377		323325			112421				222000		106	21128			635	0	236453	276				517	110986		4644	103600		27222	8788993		21	144	19575	281623	153159	10671	21380	165164				216493	246109	1883661	0		1883661
1987	34285		338928			114791				229000		107	21205			654	0	241446	279				514	117415		4549	107051		28829	9036776		24	149	19036	293003	157161	11002	22764	176596				224794	246842	1875467	0		1875467
1988	35397		356536			118124				334000		103	21324			670	0	247317	276				511	121942		4676	110344		30014	9286079		24	156	18447	300267	161504	11404	23001	191532				220059	247008	1866898	135		1866763
1989	37033		366526			123768				300000		103	21528			690	0	253259	273				509	129286		4797	114167		31571	5482000		27	164	18634	310615	167259	11914	23920	200571				222956	245285	1898088	0		1898088
1990	38994		384668			130139				294000		102	5963			712	0	255485	282				509	134387		4850	117420		34018	4631000		27	170	20010	325000	171475	12621	25036	216042				229852	248685	1929694	842		1928852
1991	40347		402575			136369				294000		103	9694			746	108	259883	288				518	138972		4886	120898		35875	4578000		28	176	20878	332843	174010	13133	25624	230574				232937	248922	1929107	0		1929107
1992	43611		417903			142705				236000		89	23540			768	0	263303	281				471	143975		4918	125340		38121	4238000		25	175	22851	347226	177477	13779	30421	243911				241536	246192	1904987	615		1904372
1993	47594		439460			164834				321000		95	22574			775	187	266386	296				530	149599		4934	129422		41483	3990000		19	192	22633	362501	185945	14466	31568	262523				253580	246930	1866085	283		1865802
1994	52072		458727			169477				289000		98	23358			781	470	269477	265				528	155094		4934	133672		44526	8250000		21	175	20584	378012	199434	15203	35768	279272				260468	249423	1849314	2296		1847018
1995	56851		471786			171891				150000		99	24710			808	0	273015	270				541	160241		4934	138152		48140	7771000		22	175	19911	389389	208846	15893	36275	289373				266423	248186	1845828	3254		1842574
1996	61923		485467			174747				294000		101	24580			819	0	275831	298				560	165018		4934	163577		50255	6500000		24	175	20654	399191	223291	16650	41794	298559			33000	274361	247637	1841880	3883		1837997
1997	67216		503636			180574				134000		99	15000			861	0	278681	297				570	169692		4934	150979		52136	5900000		25	175	21118	409855	229619	17409	31749	10000			38000	282241	246856	1848954	6451		1842503
1998	70999	2000	517334			188117				144000		106	15000			887	0	282355	296			0	582	173252		4934	4000		53944	6600000		26	175	3000	421019	236753	18163	32006	12000			38000	291904	248571	1842105	9481		1832624
1999	75735	2000	532131			196434				320000		110	15000			908	0	286144	296	1000			591	177899		4934	18000		56025	6725000		29	175	3000	110000	57000	18953	32372	21000			21000	301287	250537	1825778	5452		1820326
2000	80811	9000	547352			205061				258000		117	35000		0	929	900	289983	295	700			616	183197		5656	22000		58703	6350000		44	237	8000	112000	60000	19778	31042	21000			21000	310971	252518	1796563	16624		1779939
2001	83747	1400	561009			212770				300000		123	27000		0	946	918	293429	295	700			627	40000		5798	25000		60258	6555000		46	243	21000	456659	60000	20474	31441	344121			21000	319326	252311	1790031	16333		1773698
2002	86790	11300	575007			220768				245000		128	27000		0	962	936	296916	295	500			638	41000		5944	24000		61854	6705000		49	249	25000	469366	60000	21195	31845	353082			21000	327905	252104	1783526	16047		1767479
2003	89943	55100	589354			229067				318000		134	27000		0	979	955	300445	295	700			649	40000		6093	29000	15000	63493	7301000		51	255	25000	482427	60000	921	32255	362278			21000	336715	251897	1777047	15766		1761281
2004	93211	55100	604059			237678				526000		140	24000		0	997	974	304016	294	700			660	204724		6246	33000	25000	65175	7301000		54	261	24000	495851	60000	921	32669	371712			21000	345762	251690	1770597	15491		1755106
2005	96598	55100	619132			246612				347000	0	147	24000		0	1014	994	307629	294	700			672	210491		6403	36000	25000	66902	7301000		57	267	24000	509649	60000	921	33090	381393			21000	355052	251483	1764171	15219		1748952
2006	99572	55100	631300			255347				352000	0	152	24000		0	1026	1007	310896	294	700			682	216393		6554	36000	22000	67926	7100000		58	272	43000	524126	60000	921	33467	390530			21000	364077	250883	1763891	14939		1748952
2007	102639	60000	643707			264400				344000	0	156	24000	0	0	1038	1021	314200	294	700	0		692	222500		6700	36000	22000	69000	7500000		60	300	25000	539000	60000	921	33800	400000			182200	373300	250300	1749200	14700	1300	1733200
2008	105799	60000	656358			273757				366000	0	161	24000	0	0	1050	1035	317536	300	700	0		700	228700		6900	36000	13690	70000	7100000		62	300	18000	554300	60000	921	34200	409500			185500	382800	250000	1741100	14400	1300	1725400
2009	109057	60000	669258			283454				384000	0	166	24000	1366	0	1062	1049	320909	294	4500	0		713	235111		7000	36000	20000	71091	5018000		63	287	17200	570070	60000	921	34624	419275			185500	392555	249092	1733058	14127	1291	1717640
2010	112415	60000	682411			293494				380000	0	171	23000	1183	0	1074	1063	324317	294	5360	0		724	241704		7000	36000	17000	72179	4951000		63	292	17171	586262	60000	921	35019	429319			192223	402534	248498	1725038	13867	1271	1709900
2011	115646	60000	691680			303601				406000	0	179	23000	1134	0	1084	1077	326684	294	5360	0		724	247964		7000	36000	19000	72755	5479000		67	297	15242	602645	60000	921	35418	438493			195742	412871	247848	1715504	13617	1252	1700635
2012	118969	60000	701074			314056				361000	0	186	23000	1377	300	1094	1091	329068	294	5360	0		741	254387		7000	36000	19000	73336	6258000		68	302	3877	619487	60000	921	35822	447862			199325	423473	247200	1706025	13371	1233	1691421
2013	122388	60000	710596			324871				439000	0	186	24165	1269	5000	1105	1106	331470	294	5360	0		750	94000		7000	36000	25000	73921	6590000		70	306	4861	636798	269000	921	36231	457431			202973	434348	246553	1696602	13130	1215	1682257
2014	125905	60000	720247			336058				386300	0	202	24262	1263	5000	1115	1120	333888	294	5360	0		759	56000		7000	36000	31000	74511	7240000		72	311	5743	654594	264000	921	36645	467205			206688	445502	245909	1687232	12893	1197	1673142
2015	129524	60000	730029			347630				420000	0	210	23000	1447	5000	1125	1125	336325	294	5360	0		768	49050		7000	36000	86000	75106	6183000		74	316	4626	672887	264000	921	37063	477188			210471	456942	245266	1677917	12661	1179	1664077
2016	133132	60000	737530			358427				399000	0	219	24000	1382	5000	1131	1146	337180	294	5360	0		779	49050		7000	36000	45000	75110	5502000		75	320	3772	689661	264000	921	37371	485887			213817	468053	244118	1664130	12452	1160	1650518
2017	136841	60000	745109			369560				397321	0	229	24000	1222	5000	1137	1158	338038	294	5360	0		779	49050		7000	36000	40000	75114	5525000		77	324	2441	706853	264000	921	37681	494746			217217	479434	242975	1650460	12247	1142	1637071
2018	140653	60000	752766			381038				397321	0	239	24000	1379	5000	1143	1170	338898	294	5360	0		801	49050		8538	36000	30000	75118	6430000		78	328	2040	724474	264000	921	37994	503766			220671	491092	241838	1636902	12045	1124	1623733
2019	144572	60000	760501			392873				397321	0	249	24000	1425	5000	1149	1182	339760	294	5360	0		812	49050		8711	36000	32000	75122	6374000		80	332	2040	742534	264000	921	38309	512950			224179	503033	240707	1623456	11847	1106	1610503
[truncated: 197 more columns]

## Sheet: WC_I
Wood charcoal_import (t/yr)
	Afghanistan	Albania	Algeria	American Samoa	Andorra	Angola	Anguilla	Antarctica	Antigua and Barbuda	Argentina	Armenia	Aruba	Australia	Austria	Azerbaijan	Bahamas	Bahrain	Bangladesh	Barbados	Belarus	Belgium	Belgium-Luxembourg	Belize	Benin	Bermuda	Bhutan	Bolivia (Plurinational State of)	Bosnia and Herzegovina	Botswana	Brazil	British Indian Ocean Territory	British Virgin Islands	Brunei Darussalam	Bulgaria	Burkina Faso	Burundi	Cabo Verde	Cambodia	Cameroon	Canada	Cayman Islands	Central African Republic	Chad	Chile	China	China, Hong Kong SAR	China, Macao SAR	China, mainland	China, Taiwan Province of
1900	0	0	364.67	0	0	0	0	0	0	0	0	0	24.4363	2905.99	0	0	0	0	209.058	0	991.885	915.586	0	0	0	0	0	0	0	0	0	0	0	0	0	0	0	0	0	2089.95	0	0	0	104.529	14638.2	13280.8	1357.36	0	0
1901	0	0	375.288	0	0	0	0	0	0	0	0	0	25.0074	2950.2	0	0	0	0	213.708	0	1006.98	929.516	0	0	0	0	0	0	0	0	0	0	0	0	0	0	0	0	0	2120.05	0	0	0	106.854	14959.3	13572.2	1387.14	0	0
1902	0	0	386.214	0	0	0	0	0	0	0	0	0	25.5918	2995.09	0	0	0	0	218.462	0	1022.3	943.659	0	0	0	0	0	0	0	0	0	0	0	0	0	0	0	0	0	2150.58	0	0	0	109.231	15287.5	13869.9	1417.56	0	0
1903	0	0	397.459	0	0	0	0	0	0	0	0	0	26.1898	3040.66	0	0	0	0	223.321	0	1037.85	958.016	0	0	0	0	0	0	0	0	0	0	0	0	0	0	0	0	0	2181.55	0	0	0	111.661	15622.8	14174.2	1448.66	0	0
1904	0	0	409.032	0	0	0	0	0	0	0	0	0	26.8018	3086.92	0	0	0	0	228.289	0	1053.64	972.592	0	0	0	0	0	0	0	0	0	0	0	0	0	0	0	0	0	2212.98	0	0	0	114.144	15965.5	14485.1	1480.44	0	0
1905	0	0	420.941	0	0	0	0	0	0	0	0	0	27.4282	3133.89	0	0	0	0	233.367	0	1069.67	987.389	0	0	0	0	0	0	0	0	0	0	0	0	0	0	0	0	0	2244.85	0	0	0	116.683	16315.8	14802.9	1512.92	0	0
1906	0	0	433.197	0	0	0	0	0	0	0	0	0	28.0691	3181.57	0	0	0	0	238.558	0	1085.95	1002.41	0	0	0	0	0	0	0	0	0	0	0	0	0	0	0	0	0	2277.18	0	0	0	119.279	16673.7	15127.6	1546.11	0	0
1907	0	0	445.81	0	0	0	0	0	0	0	0	0	28.7251	3229.97	0	0	0	0	243.864	0	1102.47	1017.66	0	0	0	0	0	0	0	0	0	0	0	0	0	0	0	0	0	2309.98	0	0	0	121.932	17039.5	15459.5	1580.02	0	0
1908	0	0	458.79	0	0	0	0	0	0	0	0	0	29.3963	3279.12	0	0	0	0	249.289	0	1119.24	1033.15	0	0	0	0	0	0	0	0	0	0	0	0	0	0	0	0	0	2343.25	0	0	0	124.644	17413.3	15798.6	1614.69	0	0
1909	0	0	472.148	0	0	0	0	0	0	0	0	0	30.0833	3329.01	0	0	0	0	254.834	0	1136.27	1048.87	0	0	0	0	0	0	0	0	0	0	0	0	0	0	0	0	0	2377	0	0	0	127.417	17795.3	16145.2	1650.11	0	0
1910	0	0	485.895	0	0	0	0	0	0	0	0	0	30.7863	3379.66	0	0	0	0	260.502	0	1153.56	1064.82	0	0	0	0	0	0	0	0	0	0	0	0	0	0	0	0	0	2411.23	0	0	0	130.251	18185.7	16499.4	1686.31	0	0
1911	0	0	500.042	0	0	0	0	0	0	0	0	0	31.5058	3431.08	0	0	0	0	266.297	0	1171.11	1081.02	0	0	0	0	0	0	0	0	0	0	0	0	0	0	0	0	0	2445.96	0	0	0	133.148	18584.6	16861.3	1723.3	0	0
1912	0	0	514.601	0	0	0	0	0	0	0	0	0	32.242	3483.28	0	0	0	0	272.22	0	1188.93	1097.47	0	0	0	0	0	0	0	0	0	0	0	0	0	0	0	0	0	2481.19	0	0	0	136.11	18992.3	17231.2	1761.1	0	0
1913	0	0	529.584	0	0	0	0	0	0	0	0	0	32.9955	3536.28	0	0	0	0	278.276	0	1207.02	1114.17	0	0	0	0	0	0	0	0	0	0	0	0	0	0	0	0	0	2516.92	0	0	0	139.138	19408.9	17609.2	1799.74	0	0
1914	0	0	545.004	0	0	0	0	0	0	0	0	0	33.7665	3590.08	0	0	0	0	284.465	0	1225.38	1131.12	0	0	0	0	0	0	0	0	0	0	0	0	0	0	0	0	0	2553.18	0	0	0	142.233	19834.7	17995.5	1839.22	0	0
1915	0	0	560.872	0	0	0	0	0	0	0	0	0	34.5556	3644.7	0	0	0	0	290.793	0	1244.02	1148.33	0	0	0	0	0	0	0	0	0	0	0	0	0	0	0	0	0	2589.95	0	0	0	145.397	20269.8	18390.3	1879.57	0	0
1916	0	0	577.202	0	0	0	0	0	0	0	0	0	35.3631	3700.15	0	0	0	0	297.261	0	1262.95	1165.8	0	0	0	0	0	0	0	0	0	0	0	0	0	0	0	0	0	2627.25	0	0	0	148.631	20714.5	18793.7	1920.8	0	0
1917	0	0	594.008	0	0	0	0	0	0	0	0	0	36.1895	3756.45	0	0	0	0	303.874	0	1282.17	1183.54	0	0	0	0	0	0	0	0	0	0	0	0	0	0	0	0	0	2665.09	0	0	0	151.937	21168.9	19206	1962.93	0	0
1918	0	0	611.303	0	0	0	0	0	0	0	0	0	37.0353	3813.6	0	0	0	0	310.633	0	1301.67	1201.55	0	0	0	0	0	0	0	0	0	0	0	0	0	0	0	0	0	2703.47	0	0	0	155.316	21633.3	19627.3	2006	0	0
1919	0	0	629.102	0	0	0	0	0	0	0	0	0	37.9007	3871.63	0	0	0	0	317.543	0	1321.48	1219.83	0	0	0	0	0	0	0	0	0	0	0	0	0	0	0	0	0	2742.41	0	0	0	158.771	22107.9	20057.9	2050	0	0
1920	0	0	647.418	0	0	0	0	0	0	0	0	0	38.7864	3930.53	0	0	0	0	324.606	0	1341.59	1238.39	0	0	0	0	0	0	0	0	0	0	0	0	0	0	0	0	0	2781.91	0	0	0	162.303	22592.8	20497.9	2094.97	0	0
1921	0	0	666.268	0	0	0	0	0	0	0	0	0	39.6928	3990.33	0	0	0	0	331.826	0	1362	1257.23	0	0	0	0	0	0	0	0	0	0	0	0	0	0	0	0	0	2821.98	0	0	0	165.913	23088.5	20947.5	2140.93	0	0
1922	0	0	685.667	0	0	0	0	0	0	0	0	0	40.6204	4051.04	0	0	0	0	339.207	0	1382.72	1276.36	0	0	0	0	0	0	0	0	0	0	0	0	0	0	0	0	0	2862.62	0	0	0	169.604	23595	21407.1	2187.9	0	0
1923	0	0	705.631	0	0	0	0	0	0	0	0	0	41.5696	4112.68	0	0	0	0	346.753	0	1403.76	1295.78	0	0	0	0	0	0	0	0	0	0	0	0	0	0	0	0	0	2903.85	0	0	0	173.376	24112.6	21876.7	2235.89	0	0
1924	0	0	726.176	0	0	0	0	0	0	0	0	0	42.5411	4175.25	0	0	0	0	354.466	0	1425.11	1315.49	0	0	0	0	0	0	0	0	0	0	0	0	0	0	0	0	0	2945.67	0	0	0	177.233	24641.5	22356.6	2284.94	0	0
1925	0	0	747.319	0	0	0	0	0	0	0	0	0	43.5352	4238.78	0	0	0	0	362.35	0	1446.8	1335.5	0	0	0	0	0	0	0	0	0	0	0	0	0	0	0	0	0	2988.1	0	0	0	181.175	25182.1	22847	2335.07	0	0
1926	0	0	769.078	0	0	0	0	0	0	0	0	0	44.5526	4303.27	0	0	0	0	370.41	0	1468.81	1355.82	0	0	0	0	0	0	0	0	0	0	0	0	0	0	0	0	0	3031.14	0	0	0	185.205	25734.5	23348.2	2386.29	0	0
1927	0	0	791.471	0	0	0	0	0	0	0	0	0	45.5937	4368.74	0	0	0	0	378.65	0	1491.16	1376.45	0	0	0	0	0	0	0	0	0	0	0	0	0	0	0	0	0	3074.79	0	0	0	189.325	26299.1	23860.4	2438.64	0	0
1928	0	0	814.515	0	0	0	0	0	0	0	0	0	46.6592	4435.21	0	0	0	0	387.072	0	1513.84	1397.39	0	0	0	0	0	0	0	0	0	0	0	0	0	0	0	0	0	3119.08	0	0	0	193.536	26876	24383.8	2492.14	0	0
1929	0	0	838.23	0	0	0	0	0	0	0	0	0	47.7496	4502.69	0	0	0	0	395.682	0	1536.88	1418.65	0	0	0	0	0	0	0	0	0	0	0	0	0	0	0	0	0	3164	0	0	0	197.841	27465.6	24918.8	2546.81	0	0
1930	0	0	862.636	0	0	0	0	0	0	0	0	0	48.8654	4571.19	0	0	0	0	404.484	0	1560.26	1440.24	0	0	0	0	0	0	0	0	0	0	0	0	0	0	0	0	0	3209.57	0	0	0	202.242	28068.1	25465.4	2602.68	0	0
1931	0	0	887.752	0	0	0	0	0	0	0	0	0	50.0074	4640.74	0	0	0	0	413.481	0	1584	1462.15	0	0	0	0	0	0	0	0	0	0	0	0	0	0	0	0	0	3255.8	0	0	0	206.741	28683.8	26024	2659.77	0	0
1932	0	0	913.6	0	0	0	0	0	0	0	0	0	51.176	4711.35	0	0	0	0	422.678	0	1608.1	1484.4	0	0	0	0	0	0	0	0	0	0	0	0	0	0	0	0	0	3302.69	0	0	0	211.339	29313.1	26594.9	2718.12	0	0
1933	0	0	940.2	0	0	0	0	0	0	0	0	0	52.3719	4783.03	0	0	0	0	432.08	0	1632.56	1506.98	0	0	0	0	0	0	0	0	0	0	0	0	0	0	0	0	0	3350.26	0	0	0	216.04	29956.1	27178.4	2777.75	0	0
1934	0	0	967.575	0	0	0	0	0	0	0	0	0	53.5958	4855.8	0	0	0	0	441.692	0	1657.4	1529.91	0	0	0	0	0	0	0	0	0	0	0	0	0	0	0	0	0	3398.51	0	0	0	220.846	30613.3	27774.6	2838.68	0	0
1935	0	0	995.746	0	0	0	0	0	0	0	0	0	54.8482	4929.68	0	0	0	0	451.516	0	1682.62	1553.19	0	0	0	0	0	0	0	0	0	0	0	0	0	0	0	0	0	3447.46	0	0	0	225.758	31284.8	28383.9	2900.96	0	0
1936	0	0	1024.74	0	0	0	0	0	0	0	0	0	56.13	5004.68	0	0	0	0	461.56	0	1708.22	1576.82	0	0	0	0	0	0	0	0	0	0	0	0	0	0	0	0	0	3497.11	0	0	0	230.78	31971.1	29006.5	2964.6	0	0
1937	0	0	1054.57	0	0	0	0	0	0	0	0	0	57.4417	5080.83	0	0	0	0	471.827	0	1734.21	1600.81	0	0	0	0	0	0	0	0	0	0	0	0	0	0	0	0	0	3547.48	0	0	0	235.913	32672.5	29642.9	3029.63	0	0
1938	0	0	1085.28	0	0	0	0	0	0	0	0	0	58.784	5158.13	0	0	0	0	482.322	0	1760.6	1625.16	0	0	0	0	0	0	0	0	0	0	0	0	0	0	0	0	0	3598.57	0	0	0	241.161	33389.2	30293.1	3096.09	0	0
1939	0	0	1116.88	0	0	0	0	0	0	0	0	0	60.1577	5236.61	0	0	0	0	493.051	0	1787.38	1649.89	0	0	0	0	0	0	0	0	0	0	0	0	0	0	0	0	0	3650.4	0	0	0	246.525	34121.7	30957.7	3164.01	0	0
1940	0	0	1149.4	0	0	0	0	0	0	0	0	0	61.5636	5316.28	0	0	0	0	504.018	0	1814.58	1674.99	0	0	0	0	0	0	0	0	0	0	0	0	0	0	0	0	0	3702.98	0	0	0	252.009	34870.2	31636.8	3233.42	0	0
1941	0	0	1182.86	0	0	0	0	0	0	0	0	0	63.0022	5397.17	0	0	0	0	515.229	0	1842.18	1700.48	0	0	0	0	0	0	0	0	0	0	0	0	0	0	0	0	0	3756.31	0	0	0	257.615	35635.2	32330.8	3304.35	0	0
1942	0	0	1217.3	0	0	0	0	0	0	0	0	0	64.4745	5479.28	0	0	0	0	526.69	0	1870.21	1726.35	0	0	0	0	0	0	0	0	0	0	0	0	0	0	0	0	0	3810.41	0	0	0	263.345	36416.9	33040.1	3376.84	0	0
1943	0	0	1252.75	0	0	0	0	0	0	0	0	0	65.9812	5562.65	0	0	0	0	538.405	0	1898.67	1752.62	0	0	0	0	0	0	0	0	0	0	0	0	0	0	0	0	0	3865.29	0	0	0	269.203	37215.8	33764.9	3450.92	0	0
1944	0	0	1289.22	0	0	0	0	0	0	0	0	0	67.5231	5647.28	0	0	0	0	550.382	0	1927.55	1779.28	0	0	0	0	0	0	0	0	0	0	0	0	0	0	0	0	0	3920.97	0	0	0	275.191	38032.2	34505.6	3526.62	0	0
1945	0	0	1326.76	0	0	0	0	0	0	0	0	0	69.1011	5733.2	0	0	0	0	562.624	0	1956.88	1806.35	0	0	0	0	0	0	0	0	0	0	0	0	0	0	0	0	0	3977.44	0	0	0	281.312	38866.5	35262.5	3603.99	0	0
1946	0	0	1365.39	0	0	0	0	0	0	0	0	0	70.7159	5820.43	0	0	0	0	575.139	0	1986.65	1833.83	0	0	0	0	0	0	0	0	0	0	0	0	0	0	0	0	0	4034.72	0	0	0	287.569	39719.1	36036.1	3683.05	0	0
1947	0	0	1405.14	0	0	0	0	0	0	0	0	0	72.3684	5908.99	0	0	0	0	587.932	0	2016.88	1861.74	0	0	0	0	0	0	0	0	0	0	0	0	0	0	0	0	0	4092.84	0	0	0	293.966	40590.5	36826.6	3763.84	0	0
1948	0	0	1446.05	0	0	0	0	0	0	0	0	0	74.0596	5998.89	0	0	0	0	601.01	0	2047.57	1890.06	0	0	0	0	0	0	0	0	0	0	0	0	0	0	0	0	0	4151.78	0	0	0	300.505	41480.9	37634.5	3846.41	0	0
1949	0	0	1488.16	0	0	0	0	0	0	0	0	0	75.7903	6090.16	0	0	0	0	614.379	0	2078.72	1918.82	0	0	0	0	0	0	0	0	0	0	0	0	0	0	0	0	0	4211.58	0	0	0	307.189	42390.9	38460.1	3930.79	0	0
1950	0	0	1531.48	0	0	0	0	0	0	0	0	0	77.5614	6182.82	0	0	0	0	628.045	0	2110.35	1948.01	0	0	0	0	0	0	0	0	0	0	0	0	0	0	0	0	0	4272.24	0	0	0	314.022	43320.8	39303.8	4017.02	0	0
1951	0	0	1576.07	0	0	0	0	0	0	0	0	0	79.3739	6276.89	0	0	0	0	642.015	0	2142.45	1977.65	0	0	0	0	0	0	0	0	0	0	0	0	0	0	0	0	0	4333.77	0	0	0	321.008	44271.1	40166	4105.14	0	0
1952	0	0	1621.96	0	0	0	0	0	0	0	0	0	81.2288	6372.39	0	0	0	0	656.296	0	2175.05	2007.74	0	0	0	0	0	0	0	0	0	0	0	0	0	0	0	0	0	4396.19	0	0	0	328.148	45242.3	41047.1	4195.2	0	0
1953	0	0	1669.19	0	0	0	0	0	0	0	0	0	83.1271	6469.34	0	0	0	0	670.894	0	2208.14	2038.29	0	0	0	0	0	0	0	0	0	0	0	0	0	0	0	0	0	4459.51	0	0	0	335.447	46234.8	41947.6	4287.23	0	0
1954	0	0	1717.79	0	0	0	0	0	0	0	0	0	85.0696	6567.77	0	0	0	0	685.818	0	2241.74	2069.3	0	0	0	0	0	0	0	0	0	0	0	0	0	0	0	0	0	4523.73	0	0	0	342.909	47249.1	42867.8	4381.28	0	0
1955	0	0	1767.8	0	0	0	0	0	0	0	0	0	87.0576	6667.7	0	0	0	0	701.073	0	2275.85	2100.78	0	0	0	0	0	0	0	0	0	0	0	0	0	0	0	0	0	4588.89	0	0	0	350.536	48285.6	43808.2	4477.39	0	0
1956	0	0	1819.27	0	0	0	0	0	0	0	0	0	89.0921	6769.14	0	0	0	0	716.667	0	2310.47	2132.74	0	0	0	0	0	0	0	0	0	0	0	0	0	0	0	0	0	4654.98	0	0	0	358.334	49344.8	44769.2	4575.61	0	0
1957	0	0	1872.24	0	0	0	0	0	0	0	0	0	91.174	6872.13	0	0	0	0	732.609	0	2345.62	2165.19	0	0	0	0	0	0	0	0	0	0	0	0	0	0	0	0	0	4722.03	0	0	0	366.304	50427.3	45751.3	4675.99	0	0
1958	0	0	1926.76	0	0	0	0	0	0	0	0	0	93.3047	6976.69	0	0	0	0	748.905	0	2381.31	2198.13	0	0	0	0	0	0	0	0	0	0	0	0	0	0	0	0	0	4790.04	0	0	0	374.452	51533.6	46755	4778.57	0	0
1959	0	0	1982.85	0	0	0	0	0	0	0	0	0	95.4851	7082.84	0	0	0	0	765.563	0	2417.54	2231.58	0	0	0	0	0	0	0	0	0	0	0	0	0	0	0	0	0	4859.03	0	0	0	382.782	52664.1	47780.7	4883.39	0	0
1960	0	0	2040.59	0	0	0	0	0	0	0	0	0	97.7165	7190.6	0	0	0	0	782.592	0	2454.33	2265.53	0	0	0	0	0	0	0	0	0	0	0	0	0	0	0	0	0	4929.01	0	0	0	391.296	53819.4	48828.8	4990.52	0	0
1961			2100										100	7300					800		2491.67	2300																		5000				400	55000	49900	5100
1962			2100										100	4600					700		2708.33	2500																		4300				200	58200	53200	5000
1963			2100										100	3900					500		1516.67	1400																		4400				300	48800	44300	4500
1964			2300										100	3500					400		1408.33	1300																		7600				400	44200	39000	5200
1965			2300										300	4600					300		758.333	700																		6900				500	39100	34200	4900
1966													100	5000					200		433.333	400																		9900				1100	33300	28100	5200
1967														7400			1000		200		650	600																		9100				500	27000	22900	4100
1968														6600			1000		100		433.333	400																		11600					34400	29400	5000
1969													100	5900		100	1000		100		433.333	400																		12200					28800	25200	3600
1970			4100										100	5800		100	1300		100		1191.67	1100																		11600					28800	25700	3100
1971			4300										100	8900		100	1300				1841.67	1700																		11300					29900	26200	3700
1972			5500										100	7500		400	2900				1841.67	1700																		14000					21300	19100	2200
1973			2800										100	6900		400	2900		400		3033.33	2800																		13100				800	21500	19400	2100
1974													100	7200		300	2900		400		3141.67	2900																		14800				2800	20200	18200	2000
1975			4200										100	2300		300	2900		400		2925	2700																		27000					13900	12000	1900
1976													100	2800		400	2900				4658.33	4300																		21000					18200	16400	1800
1977													100	2900		300	1900				6066.67	5600																		36200					20500	18800	1700
1978													200	2800		300	1400				5308.33	4900																		23000					20600	19000	1600
1979													200	3700		300	1400				6608.33	6100																		28700					23100	21100	2000
1980													200	3300		300	500				7475	6900																		7300					25300	22800	2500
1981													100	4400		300	400				7475	6900																		14800					24200	21700	2500
1982													100	4500		300	1200				7475	6900																		12000					26200	23700	2500
1983													100	4900			1200				9858.33	9100																		9500					29100	26600	2500
1984														5400			500				14083.3	13000																		8800					25100	22800	2300
1985														5700			1000				9100	8400																		6500					23800	21500	2300
1986														6700			1000				9100	8400																		7200					23200	21500	1700
1987			0										0	6700		0	1000		0		10400	9600		0																3800				0	21700	19900	1800
1988														5600			1000				10400	9600																		6000					19900	18200	1700
1989														6000			1000				10400	9600																		4000					23800	22100	1700
1990													16000	6800			1000				12458.3	11500																		8600					20000	18400	1600
1991													12600	6800			600				10400	9600																		9300					20600	18300	2300
1992					48	18				110	6	13	311	7948			934	0	15		13140.8	12130	47							459		5	9	600			8			5567				141	47845	18808	2364	2199	24474
1993			0		36	30				100	6	9	200	8978		13	552		1		22858.3	21100					0	11		347		12								5336				248	46278	18011	2026	551	25690
1994			0		29	30				0	6	4	100	7000		29	287	0	30		16575	15300	15	0		7700	0		100	6600		12	24	0			0			6200				200	50985	16173	2100	176	32536
1995			0		29	30				200	6	4	100	7000		29	1483	0	29		13000	12000	15	0		11300	25		100	7400		12	325	0	11		0			6100				200	53500	16100	2100	2800	32500
1996			0		29	0				200	6	4	0	10000		29	1600	0	0		16250	15000	15	0		11300	25		40	7600		12	300	0	11		0			5400				200	45600	15400	1000	700	28500
1997	40		0		29	2				200	6	4	150	9000		0	1600	0	0		20583.3	19000	15	371		11300	25	29	100	7600		12	300	0	11		0			4600				0	42973	13000	1373	1000	27600
1998	25	3	0		29	4				100	6	4	100	9000		0	2500	0	0	1768	20583.3	19000	15	637		11300	0	39	100	9500		12	326	0	0		0			8000				0	45350	9500	1250	3100	31500
1999	25	3	0		29	21				300	6	4	100	8000	0	0	1400	0	0	4200	26000	24000	15	637		11300	0	53	300	9500		12	334	0	0		0			7000				0	43106	10014	921	3100	29071
2000	18	3	0		29	21				100	0	4	400	10000	0	0	1400	0	0	400	26000		15	637		11300	0	53	300	20000		12	417	0	0		0			6400				865	66057	9197	1060	25000	30800
2001	18	0	0		29	21				300	0	4	1000	10000	0	1500	1900	0	0	1022	25660		15	637		0	0	53	300	18200		12	400	0	0		0			5000				865	71255	8024	1031	31300	30900
2002	0	0	0		29	21				0	0	4	1000	10000	0	23	1252	0	5	100	35589		15	637		0	0	53	300	18000		12	301	0	0		0			8000			3	2000	63666	8692	956	22000	32018
2003	0	0	2		29	1				0	0	4	1000	12000	3	36	2972	0	6	100	63424		15	11		1	0	53	300	18000		12	406	0	0		0			10000			3	4000	72863	10048	1371	27000	34444
2004	0	0	2		29	1				0	2	4	1000	13000	3	36	1	0	6	100	64038		15	11		857	0	86	300	6100		12	406	160	0		0			11000			3	2954	75696	9046	1565	31000	34085
2005	0	0	2		29	1				0	5	4	2000	11000	3	36	1	0	6	100	60000		15	11		1322	0	276	300	6100		12	406	100	0		0			14000			3	4779	87835	7887	1195	43000	35753
2006	0	0	7		29	14				0	0	4	2000	12000	3	176	2208	8	43	100	64332		15	1		362	0	276	300	17200		12	286	64	0		0			13000			3	7100	82653	8585	1186	39000	33882
2007	0	0	7		29	91				0	0	4	2000	11000	1	7950	3946	2	11	100	80340		2	1		3167	0	158	300	31800		12	286	19	0		14			11000			3	26000	116581	6725	1325	75000	33531
2008	0	0	121		29	71				0	2	4	4000	12530	1	155	765	2	185	100	78339		96	1		5513	101	270	300	100000		12	121	144	0		17			16000			3	26000	179712	8335	1470	136000	33907
2009	0	0	383		29	87				0	11	242	4140	13650	144	94	2190	10	2793	287	100329		96	1		5513	101	640	300	84762		25	293	110	39		17	18		15000			3	29000	197392	9129	2010	156677	29576
2010	62	0	163		29	56				0	4	225	4211	11808	144	95	3836	48	67	563	80195		3	6		191	14	290	300	124188		43	729	216	11		12	18	8	39000	12	5	3	37000	214802	6995	2010	175757	30040
2011	32	20	100		29	101				1	15	223	8000	11304	0	188	7223	48	23	1000	91557		15	1		191	3	354	300	110460		31	260	402	11		20	18	8	44976	24	5	3	37540	233340	6909	2010	188695	35726
2012	35	0	111		29	33				11	58	253	11059	13768	64	66	4261	81	23	1000	53000		2	1		191	3	233	300	77354		40	783	1515	1642		12	15	4	26000	10	5	3	40421	211581	9144	1034	167000	34403
2013	39	0	193		29	75			4	11	32	241	20568	12701	111	49	6523	14	27	1700	67720		3	1		191	4	209	214	38833		40	665	1197	5000		12	15	4	25906	8	5	3	41906	252613	7906	1034	210000	33673
2014	36	0	283		29	100			5	8	34	265	16628	12630	111	62	8725	34	37	2984	62037		3	371		38746	23	420	0	41256		40	512	1130	5000	7	13	15	4	24545	8	5	3	39356	264935	7364	1034	219631	36906
2015	41	0	261		29	15			5	15	36	268	13823	14473	147	923	12009	1	54	4091	77156		2	73		10600	23	470	27	12613		40	499	1667	8	3	16	15	1	21392	8	5	3	39395	215343	5151	1034	172800	36358
2016	305	0	103		29	69			4	18	60	298	14319	15852	400	22	10792	13	23	4077	86261		23	1		7543	1	440	0	3990		40	337	3484	8	3	11	62	1	24516	8	31	3	37222	199592	3707	1034	159000	35851
2017	43	31	24		29	107			5	29	154	265	18151	14977	1000	27	5129	18	45	4116	69240		7	40		5938	6	780	0	6189		40	380	4651	8	2	10	9	6	17791	8	31	3	36607	213527	3530	1034	170790	38173
2018	632	22	8		29	17			5	30	73	265	20302	15691	600	75	8158	10	44	6776	68093		10	1		51000	1	890	0	14767		40	340	5604	1	1	22	9	1	45777	8	31	3	40697	337498	3940	1034	298037	34487
2019	15	22	4		303	15			7	5	2000	20	20485	16360	500	94	7302	32	10	6064	71197		3	6		99790	0	1750	22	22769		48	287	6470	1	1	7	1	1	28971	0	31	3	39752	434242	3634	1068	411652	17888
[truncated: 197 more columns]

## Sheet: WC_E
Wood charcoal_export (t/yr)
	Afghanistan	Albania	Algeria	American Samoa	Andorra	Angola	Anguilla	Antarctica	Antigua and Barbuda	Argentina	Armenia	Aruba	Australia	Austria	Azerbaijan	Bahamas	Bahrain	Bangladesh	Barbados	Belarus	Belgium	Belgium-Luxembourg	Belize	Benin	Bermuda	Bhutan	Bolivia (Plurinational State of)	Bosnia and Herzegovina	Botswana	Brazil	British Indian Ocean Territory	British Virgin Islands	Brunei Darussalam	Bulgaria	Burkina Faso	Burundi	Cabo Verde	Cambodia	Cameroon	Canada	Cayman Islands	Central African Republic	Chad	Chile	China	China, Hong Kong SAR	China, Macao SAR	China, mainland	China, Taiwan Province of
1900	0	0	0	0	0	0	0	0	0	0	0	0	73.3089	0	0	0	0	0	0	0	1017.32	915.586	0	0	0	0	0	0	0	0	0	0	0	1194.24	0	0	0	0	0	0	0	0	0	0	825.061	825.061	0	0	0
1901	0	0	0	0	0	0	0	0	0	0	0	0	75.0221	0	0	0	0	0	0	0	1032.8	929.516	0	0	0	0	0	0	0	0	0	0	0	1212.41	0	0	0	0	0	0	0	0	0	0	843.161	843.161	0	0	0
1902	0	0	0	0	0	0	0	0	0	0	0	0	76.7753	0	0	0	0	0	0	0	1048.51	943.659	0	0	0	0	0	0	0	0	0	0	0	1230.86	0	0	0	0	0	0	0	0	0	0	861.657	861.657	0	0	0
1903	0	0	0	0	0	0	0	0	0	0	0	0	78.5694	0	0	0	0	0	0	0	1064.46	958.016	0	0	0	0	0	0	0	0	0	0	0	1249.59	0	0	0	0	0	0	0	0	0	0	880.559	880.559	0	0	0
1904	0	0	0	0	0	0	0	0	0	0	0	0	80.4055	0	0	0	0	0	0	0	1080.66	972.592	0	0	0	0	0	0	0	0	0	0	0	1268.6	0	0	0	0	0	0	0	0	0	0	899.876	899.876	0	0	0
1905	0	0	0	0	0	0	0	0	0	0	0	0	82.2845	0	0	0	0	0	0	0	1097.1	987.389	0	0	0	0	0	0	0	0	0	0	0	1287.9	0	0	0	0	0	0	0	0	0	0	919.617	919.617	0	0	0
1906	0	0	0	0	0	0	0	0	0	0	0	0	84.2074	0	0	0	0	0	0	0	1113.79	1002.41	0	0	0	0	0	0	0	0	0	0	0	1307.49	0	0	0	0	0	0	0	0	0	0	939.791	939.791	0	0	0
1907	0	0	0	0	0	0	0	0	0	0	0	0	86.1752	0	0	0	0	0	0	0	1130.74	1017.66	0	0	0	0	0	0	0	0	0	0	0	1327.39	0	0	0	0	0	0	0	0	0	0	960.407	960.407	0	0	0
1908	0	0	0	0	0	0	0	0	0	0	0	0	88.189	0	0	0	0	0	0	0	1147.94	1033.15	0	0	0	0	0	0	0	0	0	0	0	1347.58	0	0	0	0	0	0	0	0	0	0	981.476	981.476	0	0	0
1909	0	0	0	0	0	0	0	0	0	0	0	0	90.2499	0	0	0	0	0	0	0	1165.41	1048.87	0	0	0	0	0	0	0	0	0	0	0	1368.09	0	0	0	0	0	0	0	0	0	0	1003.01	1003.01	0	0	0
1910	0	0	0	0	0	0	0	0	0	0	0	0	92.3589	0	0	0	0	0	0	0	1183.14	1064.82	0	0	0	0	0	0	0	0	0	0	0	1388.9	0	0	0	0	0	0	0	0	0	0	1025.01	1025.01	0	0	0
1911	0	0	0	0	0	0	0	0	0	0	0	0	94.5173	0	0	0	0	0	0	0	1201.14	1081.02	0	0	0	0	0	0	0	0	0	0	0	1410.03	0	0	0	0	0	0	0	0	0	0	1047.5	1047.5	0	0	0
1912	0	0	0	0	0	0	0	0	0	0	0	0	96.726	0	0	0	0	0	0	0	1219.41	1097.47	0	0	0	0	0	0	0	0	0	0	0	1431.48	0	0	0	0	0	0	0	0	0	0	1070.47	1070.47	0	0	0
1913	0	0	0	0	0	0	0	0	0	0	0	0	98.9864	0	0	0	0	0	0	0	1237.97	1114.17	0	0	0	0	0	0	0	0	0	0	0	1453.26	0	0	0	0	0	0	0	0	0	0	1093.96	1093.96	0	0	0
1914	0	0	0	0	0	0	0	0	0	0	0	0	101.3	0	0	0	0	0	0	0	1256.8	1131.12	0	0	0	0	0	0	0	0	0	0	0	1475.38	0	0	0	0	0	0	0	0	0	0	1117.96	1117.96	0	0	0
1915	0	0	0	0	0	0	0	0	0	0	0	0	103.667	0	0	0	0	0	0	0	1275.92	1148.33	0	0	0	0	0	0	0	0	0	0	0	1497.82	0	0	0	0	0	0	0	0	0	0	1142.48	1142.48	0	0	0
1916	0	0	0	0	0	0	0	0	0	0	0	0	106.089	0	0	0	0	0	0	0	1295.34	1165.8	0	0	0	0	0	0	0	0	0	0	0	1520.61	0	0	0	0	0	0	0	0	0	0	1167.54	1167.54	0	0	0
1917	0	0	0	0	0	0	0	0	0	0	0	0	108.569	0	0	0	0	0	0	0	1315.04	1183.54	0	0	0	0	0	0	0	0	0	0	0	1543.75	0	0	0	0	0	0	0	0	0	0	1193.16	1193.16	0	0	0
1918	0	0	0	0	0	0	0	0	0	0	0	0	111.106	0	0	0	0	0	0	0	1335.05	1201.55	0	0	0	0	0	0	0	0	0	0	0	1567.23	0	0	0	0	0	0	0	0	0	0	1219.33	1219.33	0	0	0
1919	0	0	0	0	0	0	0	0	0	0	0	0	113.702	0	0	0	0	0	0	0	1355.36	1219.83	0	0	0	0	0	0	0	0	0	0	0	1591.08	0	0	0	0	0	0	0	0	0	0	1246.08	1246.08	0	0	0
1920	0	0	0	0	0	0	0	0	0	0	0	0	116.359	0	0	0	0	0	0	0	1375.98	1238.39	0	0	0	0	0	0	0	0	0	0	0	1615.29	0	0	0	0	0	0	0	0	0	0	1273.41	1273.41	0	0	0
1921	0	0	0	0	0	0	0	0	0	0	0	0	119.078	0	0	0	0	0	0	0	1396.92	1257.23	0	0	0	0	0	0	0	0	0	0	0	1639.86	0	0	0	0	0	0	0	0	0	0	1301.35	1301.35	0	0	0
1922	0	0	0	0	0	0	0	0	0	0	0	0	121.861	0	0	0	0	0	0	0	1418.17	1276.36	0	0	0	0	0	0	0	0	0	0	0	1664.81	0	0	0	0	0	0	0	0	0	0	1329.9	1329.9	0	0	0
1923	0	0	0	0	0	0	0	0	0	0	0	0	124.709	0	0	0	0	0	0	0	1439.75	1295.78	0	0	0	0	0	0	0	0	0	0	0	1690.14	0	0	0	0	0	0	0	0	0	0	1359.07	1359.07	0	0	0
1924	0	0	0	0	0	0	0	0	0	0	0	0	127.623	0	0	0	0	0	0	0	1461.66	1315.49	0	0	0	0	0	0	0	0	0	0	0	1715.86	0	0	0	0	0	0	0	0	0	0	1388.89	1388.89	0	0	0
1925	0	0	0	0	0	0	0	0	0	0	0	0	130.606	0	0	0	0	0	0	0	1483.89	1335.5	0	0	0	0	0	0	0	0	0	0	0	1741.96	0	0	0	0	0	0	0	0	0	0	1419.35	1419.35	0	0	0
1926	0	0	0	0	0	0	0	0	0	0	0	0	133.658	0	0	0	0	0	0	0	1506.47	1355.82	0	0	0	0	0	0	0	0	0	0	0	1768.47	0	0	0	0	0	0	0	0	0	0	1450.49	1450.49	0	0	0
1927	0	0	0	0	0	0	0	0	0	0	0	0	136.781	0	0	0	0	0	0	0	1529.39	1376.45	0	0	0	0	0	0	0	0	0	0	0	1795.37	0	0	0	0	0	0	0	0	0	0	1482.31	1482.31	0	0	0
1928	0	0	0	0	0	0	0	0	0	0	0	0	139.978	0	0	0	0	0	0	0	1552.66	1397.39	0	0	0	0	0	0	0	0	0	0	0	1822.69	0	0	0	0	0	0	0	0	0	0	1514.83	1514.83	0	0	0
1929	0	0	0	0	0	0	0	0	0	0	0	0	143.249	0	0	0	0	0	0	0	1576.28	1418.65	0	0	0	0	0	0	0	0	0	0	0	1850.42	0	0	0	0	0	0	0	0	0	0	1548.06	1548.06	0	0	0
1930	0	0	0	0	0	0	0	0	0	0	0	0	146.596	0	0	0	0	0	0	0	1600.27	1440.24	0	0	0	0	0	0	0	0	0	0	0	1878.57	0	0	0	0	0	0	0	0	0	0	1582.02	1582.02	0	0	0
1931	0	0	0	0	0	0	0	0	0	0	0	0	150.022	0	0	0	0	0	0	0	1624.61	1462.15	0	0	0	0	0	0	0	0	0	0	0	1907.15	0	0	0	0	0	0	0	0	0	0	1616.72	1616.72	0	0	0
1932	0	0	0	0	0	0	0	0	0	0	0	0	153.528	0	0	0	0	0	0	0	1649.33	1484.4	0	0	0	0	0	0	0	0	0	0	0	1936.17	0	0	0	0	0	0	0	0	0	0	1652.19	1652.19	0	0	0
1933	0	0	0	0	0	0	0	0	0	0	0	0	157.116	0	0	0	0	0	0	0	1674.42	1506.98	0	0	0	0	0	0	0	0	0	0	0	1965.63	0	0	0	0	0	0	0	0	0	0	1688.44	1688.44	0	0	0
1934	0	0	0	0	0	0	0	0	0	0	0	0	160.787	0	0	0	0	0	0	0	1699.9	1529.91	0	0	0	0	0	0	0	0	0	0	0	1995.54	0	0	0	0	0	0	0	0	0	0	1725.47	1725.47	0	0	0
1935	0	0	0	0	0	0	0	0	0	0	0	0	164.545	0	0	0	0	0	0	0	1725.76	1553.19	0	0	0	0	0	0	0	0	0	0	0	2025.9	0	0	0	0	0	0	0	0	0	0	1763.33	1763.33	0	0	0
1936	0	0	0	0	0	0	0	0	0	0	0	0	168.39	0	0	0	0	0	0	0	1752.02	1576.82	0	0	0	0	0	0	0	0	0	0	0	2056.72	0	0	0	0	0	0	0	0	0	0	1802.01	1802.01	0	0	0
1937	0	0	0	0	0	0	0	0	0	0	0	0	172.325	0	0	0	0	0	0	0	1778.68	1600.81	0	0	0	0	0	0	0	0	0	0	0	2088.01	0	0	0	0	0	0	0	0	0	0	1841.54	1841.54	0	0	0
1938	0	0	0	0	0	0	0	0	0	0	0	0	176.352	0	0	0	0	0	0	0	1805.74	1625.16	0	0	0	0	0	0	0	0	0	0	0	2119.78	0	0	0	0	0	0	0	0	0	0	1881.94	1881.94	0	0	0
1939	0	0	0	0	0	0	0	0	0	0	0	0	180.473	0	0	0	0	0	0	0	1833.21	1649.89	0	0	0	0	0	0	0	0	0	0	0	2152.03	0	0	0	0	0	0	0	0	0	0	1923.22	1923.22	0	0	0
1940	0	0	0	0	0	0	0	0	0	0	0	0	184.691	0	0	0	0	0	0	0	1861.1	1674.99	0	0	0	0	0	0	0	0	0	0	0	2184.77	0	0	0	0	0	0	0	0	0	0	1965.41	1965.41	0	0	0
1941	0	0	0	0	0	0	0	0	0	0	0	0	189.007	0	0	0	0	0	0	0	1889.42	1700.48	0	0	0	0	0	0	0	0	0	0	0	2218.01	0	0	0	0	0	0	0	0	0	0	2008.53	2008.53	0	0	0
1942	0	0	0	0	0	0	0	0	0	0	0	0	193.424	0	0	0	0	0	0	0	1918.17	1726.35	0	0	0	0	0	0	0	0	0	0	0	2251.76	0	0	0	0	0	0	0	0	0	0	2052.59	2052.59	0	0	0
1943	0	0	0	0	0	0	0	0	0	0	0	0	197.944	0	0	0	0	0	0	0	1947.35	1752.62	0	0	0	0	0	0	0	0	0	0	0	2286.02	0	0	0	0	0	0	0	0	0	0	2097.62	2097.62	0	0	0
1944	0	0	0	0	0	0	0	0	0	0	0	0	202.569	0	0	0	0	0	0	0	1976.98	1779.28	0	0	0	0	0	0	0	0	0	0	0	2320.8	0	0	0	0	0	0	0	0	0	0	2143.63	2143.63	0	0	0
1945	0	0	0	0	0	0	0	0	0	0	0	0	207.303	0	0	0	0	0	0	0	2007.06	1806.35	0	0	0	0	0	0	0	0	0	0	0	2356.11	0	0	0	0	0	0	0	0	0	0	2190.66	2190.66	0	0	0
1946	0	0	0	0	0	0	0	0	0	0	0	0	212.148	0	0	0	0	0	0	0	2037.59	1833.83	0	0	0	0	0	0	0	0	0	0	0	2391.96	0	0	0	0	0	0	0	0	0	0	2238.72	2238.72	0	0	0
1947	0	0	0	0	0	0	0	0	0	0	0	0	217.105	0	0	0	0	0	0	0	2068.6	1861.74	0	0	0	0	0	0	0	0	0	0	0	2428.35	0	0	0	0	0	0	0	0	0	0	2287.83	2287.83	0	0	0
1948	0	0	0	0	0	0	0	0	0	0	0	0	222.179	0	0	0	0	0	0	0	2100.07	1890.06	0	0	0	0	0	0	0	0	0	0	0	2465.3	0	0	0	0	0	0	0	0	0	0	2338.01	2338.01	0	0	0
1949	0	0	0	0	0	0	0	0	0	0	0	0	227.371	0	0	0	0	0	0	0	2132.02	1918.82	0	0	0	0	0	0	0	0	0	0	0	2502.81	0	0	0	0	0	0	0	0	0	0	2389.3	2389.3	0	0	0
1950	0	0	0	0	0	0	0	0	0	0	0	0	232.684	0	0	0	0	0	0	0	2164.46	1948.01	0	0	0	0	0	0	0	0	0	0	0	2540.88	0	0	0	0	0	0	0	0	0	0	2441.72	2441.72	0	0	0
1951	0	0	0	0	0	0	0	0	0	0	0	0	238.122	0	0	0	0	0	0	0	2197.39	1977.65	0	0	0	0	0	0	0	0	0	0	0	2579.54	0	0	0	0	0	0	0	0	0	0	2495.28	2495.28	0	0	0
1952	0	0	0	0	0	0	0	0	0	0	0	0	243.686	0	0	0	0	0	0	0	2230.82	2007.74	0	0	0	0	0	0	0	0	0	0	0	2618.79	0	0	0	0	0	0	0	0	0	0	2550.02	2550.02	0	0	0
1953	0	0	0	0	0	0	0	0	0	0	0	0	249.381	0	0	0	0	0	0	0	2264.76	2038.29	0	0	0	0	0	0	0	0	0	0	0	2658.63	0	0	0	0	0	0	0	0	0	0	2605.96	2605.96	0	0	0
1954	0	0	0	0	0	0	0	0	0	0	0	0	255.209	0	0	0	0	0	0	0	2299.22	2069.3	0	0	0	0	0	0	0	0	0	0	0	2699.08	0	0	0	0	0	0	0	0	0	0	2663.13	2663.13	0	0	0
1955	0	0	0	0	0	0	0	0	0	0	0	0	261.173	0	0	0	0	0	0	0	2334.2	2100.78	0	0	0	0	0	0	0	0	0	0	0	2740.15	0	0	0	0	0	0	0	0	0	0	2721.55	2721.55	0	0	0
1956	0	0	0	0	0	0	0	0	0	0	0	0	267.276	0	0	0	0	0	0	0	2369.71	2132.74	0	0	0	0	0	0	0	0	0	0	0	2781.84	0	0	0	0	0	0	0	0	0	0	2781.25	2781.25	0	0	0
1957	0	0	0	0	0	0	0	0	0	0	0	0	273.522	0	0	0	0	0	0	0	2405.77	2165.19	0	0	0	0	0	0	0	0	0	0	0	2824.16	0	0	0	0	0	0	0	0	0	0	2842.27	2842.27	0	0	0
1958	0	0	0	0	0	0	0	0	0	0	0	0	279.914	0	0	0	0	0	0	0	2442.37	2198.13	0	0	0	0	0	0	0	0	0	0	0	2867.13	0	0	0	0	0	0	0	0	0	0	2904.62	2904.62	0	0	0
1959	0	0	0	0	0	0	0	0	0	0	0	0	286.455	0	0	0	0	0	0	0	2479.53	2231.58	0	0	0	0	0	0	0	0	0	0	0	2910.75	0	0	0	0	0	0	0	0	0	0	2968.34	2968.34	0	0	0
1960	0	0	0	0	0	0	0	0	0	0	0	0	293.149	0	0	0	0	0	0	0	2517.26	2265.53	0	0	0	0	0	0	0	0	0	0	0	2955.04	0	0	0	0	0	0	0	0	0	0	3033.45	3033.45	0	0	0
1961													300								2555.56	2300											0	3000											3100	3100
1962													300	100							2777.78	2500											0	3000											4100	4100
1963													300	100							1555.56	1400											0	3000											1900	1900
1964													300	100							1444.44	1300											0	3000											1100	1100
1965													100	100							777.778	700											0	2800											400	400
1966													500	300							444.444	400												2800											100	100
1967														200							666.667	600												2500											100	100
1968														100			0				444.444	400												3000											1600	1600
1969																	0				444.444	400												3000											300	300
1970														200			0				111.111	100												3000											1300	1300
1971														200							333.333	300												2600											2900	2900
1972														300							222.222	200												2000											2200	2200
1973														300							666.667	600												2300											2200	2200
1974														200							555.556	500												1800											1900	1900
1975														100							555.556	500												1300											2700	2700
1976														200							777.778	700												1400											1500	1500
1977														40							222.222	200								14300				1600											1500	1500
1978																					666.667	600								23900				1100											1500	1500
1979																					333.333	300								31400				1400											1500	1500
1980																					111.111	100								25800				1000											1500	1500
1981																					111.111	100								9400				600											1500	1500
1982																					111.111	100								2900				200											1800	1800
1983																					1111.11	1000								6700				200											1900	1900
1984																					1222.22	1100												400											1500	1500
1985																					666.667	600												400											1700	1700
1986																					666.667	600												500
1987													0	0							2111.11	1900								0			0	400											1300	1300
1988																					2111.11	1900												500											1500	1500
1989																					2111.11	1900								17600				600											3200	3200
1990																					2111.11	1900								7100				1400											2200	2200
1991																					888.889	800								10500				1400											1100	1100
1992		0	0							22178			1469	366						0	831.111	748					24	0		12814				3600				4240		2439				35	17135	2300	10	13248	1577
1993										21400			400	58						0	7222.22	6500		19				0		21416				2500		0		4700		2302				0	11001	1100	9	8277	1615
1994		0	0							18900			1100	0				0		0	3777.78	3400		258		0	0	0		11277			0	500		0		7800		1600				60	18361	1200	0	15351	1810
1995		0	0							32900			2400	0			0	0		0	2111.11	1900		59		0	0	0		10300			0	0		0		7800		1600				60	28500	2000	0	26000	500
1996		0	0							55300			2000	0			0	0		0	1000	900		59		0	21400	0		10300			0	0		0		12800		1400				60	35300	1900	0	32700	700
1997		3572	0			97				53500			800	0			0	0		0	2666.67	2400		59		0	4700	2520		10300			0	0		0		1700		1300				0	48800	2100	0	46000	700
1998		4250	0			97				53000			1400	100			0	0		664	2666.67	2400		110		0	0	2500		9600			0	0		0		1700		2300				0	49300	2100	0	46800	400
1999		6036	0			97				37000			1000	100			0	0		1800	10000	9000		110		0	0	2500		9000			0	10000		0		0		2000				0	39769	567	26	39000	176
2000		6036	0			97				44000			1000	0			0	0		2100	10000			110		0	0	4620		8000			0	13000		0		0		2670				0	84892	3192	0	81500	200
2001		44900	0			97				55000	0		1000	0	10		0	0		1508	8630			110		0	0	4620		9300			0	21000		0		0		3000				0	101092	3192	0	97700	200
2002		11000	0			97				70792	0		4000	0	0		0	0		1900	13102			110		0	0	4620		10100			0	25000		0		0		3000				0	104768	550	0	104000	218
2003		55100	0			97				99742	0		4000	2000	2		105	10		2300	41185			110		1	0	11800		10100			0	25000		0		0		2000		22		0	108799	1737	0	107000	62
2004		55100	0			97				120789	0		6000	1000	2		105	10		2300	55202			110		1	0	21963		20598			0	37000		0		0		2000		22		0	69110	994	0	68000	116
2005		55100	0			97				128612	0		6000	1000	2		105	10		2300	44000			110		1	0	22170		15998			0	41000		0		0		1000		22		0	37625	579	0	37000	46
2006		55100	0			97				151616	0		6000	366	2		393	10		2300	58375			110		1	0	19800		16000			0	43000		0		186		1000		22		0	49143	2095	0	47000	48
2007		4000	0			97				90396	0		50	1000	22		20	10		2300	67524			42		4000	0	21996		15500			0	25383		0		186		700		22		63	45862	2806	0	43000	56
2008		4000	140			97				168000	0		75	500	77	21	20	21		2300	56468		13	42		8000	1181	19200		8000			0	10227		0		8	19	610		22		19	51998	967	0	51000	31
2009	1	2800	140			97				194000	0		25	3800	77	21	20	22		1288	64756		21	17		10421	869	17750		6488			0	10574		0		282	8	1000		22		10	47413	3486	0	43871	56
2010	15	2700	140			97				172000	0		3	1019	77	21	749	63		1876	61732		21	255		634	1709	14050		3000			0	14477		0		7931	13	1000		22		1	53635	3070	0	50510	55
2011	15	2000	140			97				139260	0		4	1306	8	21	749	63		2000	61636		21	1080		457	10356	16000		927			0	14395		14		7931	13	660		22		3	52329	987	0	51317	25
2012	15	1000	140			97				88000	37		17	2336	38	21	749	227		3000	38520		21	496		507	6753	17000		882			0	2429	61	5		23296	52	1000		22		125	68364	4346	0	64000	18
2013	15	1000	140			19				79712	14		77	1790	43	21	749	1646		2000	40060		21	496		607	3891	19960		1211		148	0	1981	12000	5		23296	52	970		22		0	88555	12499	0	76000	56
2014	15	1000	140			19				71773	0		84	1850	43	21	1312	2767		2512	39340		17	285		156	1658	25000		1287		148	87	1910	12000	5		29026	89	950		22		23	57160	417	0	56630	113
2015	1	1000	140			19				64000	0		595	733	0	21	367	3669		4548	43433		20	375		77	67	23920		4151		148	244	2711	12000	5		25775	258	946		8		0	74457	301	0	74100	56
2016	1	1000	140			19				61000	12		612	2029	1000	21	3361	7732		5125	54442		20	25		77	725	23460		5410		148	218	1746	12000	5		6025	56	1788		8		0	68343	232	0	68000	111
2017	1	0	140			161				52000	71		13	2752	0	21	3361	7519		4282	64795		20	270		12	405	24780		3844		148	142	1827	12000	5		9900	46	1018		8		0	60963	253	0	60362	348
2018	1	0	140			161				55000	299		235	1945	100	21	3361	555		7872	48470		20	869		12	839	19520		4194		148	60	1760	12000	5		39611	18	1365		8	2	0	61056	276	0	60647	133
2019	1	0	0		58	154				56642	10		176	2107	100	21	0	110		13102	64744		0	194		1370	356	16520	44	14687		148	1	2104	12000	5		10171	1	1357		8	2	415	62517	309	0	61864	344
[truncated: 197 more columns]

## Sheet: WCP_P
Wood chips and particles_production (m3/yr)
	Afghanistan	Albania	Algeria	American Samoa	Andorra	Angola	Anguilla	Antarctica	Antigua and Barbuda	Argentina	Armenia	Aruba	Australia	Austria	Azerbaijan	Bahamas	Bahrain	Bangladesh	Barbados	Belarus	Belgium	Belgium-Luxembourg	Belize	Benin	Bermuda	Bhutan	Bolivia (Plurinational State of)	Bosnia and Herzegovina	Botswana	Brazil	British Indian Ocean Territory	British Virgin Islands	Brunei Darussalam	Bulgaria	Burkina Faso	Burundi	Cabo Verde	Cambodia	Cameroon	Canada	Cayman Islands	Central African Republic	Chad	Chile	China	China, Hong Kong SAR	China, Macao SAR	China, mainland	China, Taiwan Province of
1900	0	0	0	0	0	0	0	0	0	0	0	0	0	0	0	0	0	0	0	0	0	0	0	0	0	0	0	0	0	0	0	0	0	0	0	0	0	0	0	0	0	0	0	0	0	0	0	0	0
1901	0	0	0	0	0	0	0	0	0	0	0	0	0	0	0	0	0	0	0	0	0	0	0	0	0	0	0	0	0	0	0	0	0	0	0	0	0	0	0	0	0	0	0	0	0	0	0	0	0
1902	0	0	0	0	0	0	0	0	0	0	0	0	0	0	0	0	0	0	0	0	0	0	0	0	0	0	0	0	0	0	0	0	0	0	0	0	0	0	0	0	0	0	0	0	0	0	0	0	0
1903	0	0	0	0	0	0	0	0	0	0	0	0	0	0	0	0	0	0	0	0	0	0	0	0	0	0	0	0	0	0	0	0	0	0	0	0	0	0	0	0	0	0	0	0	0	0	0	0	0
1904	0	0	0	0	0	0	0	0	0	0	0	0	0	0	0	0	0	0	0	0	0	0	0	0	0	0	0	0	0	0	0	0	0	0	0	0	0	0	0	0	0	0	0	0	0	0	0	0	0
1905	0	0	0	0	0	0	0	0	0	0	0	0	0	0	0	0	0	0	0	0	0	0	0	0	0	0	0	0	0	0	0	0	0	0	0	0	0	0	0	0	0	0	0	0	0	0	0	0	0
1906	0	0	0	0	0	0	0	0	0	0	0	0	0	0	0	0	0	0	0	0	0	0	0	0	0	0	0	0	0	0	0	0	0	0	0	0	0	0	0	0	0	0	0	0	0	0	0	0	0
1907	0	0	0	0	0	0	0	0	0	0	0	0	0	0	0	0	0	0	0	0	0	0	0	0	0	0	0	0	0	0	0	0	0	0	0	0	0	0	0	0	0	0	0	0	0	0	0	0	0
1908	0	0	0	0	0	0	0	0	0	0	0	0	0	0	0	0	0	0	0	0	0	0	0	0	0	0	0	0	0	0	0	0	0	0	0	0	0	0	0	0	0	0	0	0	0	0	0	0	0
1909	0	0	0	0	0	0	0	0	0	0	0	0	0	0	0	0	0	0	0	0	0	0	0	0	0	0	0	0	0	0	0	0	0	0	0	0	0	0	0	0	0	0	0	0	0	0	0	0	0
1910	0	0	0	0	0	0	0	0	0	0	0	0	0	0	0	0	0	0	0	0	0	0	0	0	0	0	0	0	0	0	0	0	0	0	0	0	0	0	0	0	0	0	0	0	0	0	0	0	0
1911	0	0	0	0	0	0	0	0	0	0	0	0	0	0	0	0	0	0	0	0	0	0	0	0	0	0	0	0	0	0	0	0	0	0	0	0	0	0	0	0	0	0	0	0	0	0	0	0	0
1912	0	0	0	0	0	0	0	0	0	0	0	0	0	0	0	0	0	0	0	0	0	0	0	0	0	0	0	0	0	0	0	0	0	0	0	0	0	0	0	0	0	0	0	0	0	0	0	0	0
1913	0	0	0	0	0	0	0	0	0	0	0	0	0	0	0	0	0	0	0	0	0	0	0	0	0	0	0	0	0	0	0	0	0	0	0	0	0	0	0	0	0	0	0	0	0	0	0	0	0
1914	0	0	0	0	0	0	0	0	0	0	0	0	0	0	0	0	0	0	0	0	0	0	0	0	0	0	0	0	0	0	0	0	0	0	0	0	0	0	0	0	0	0	0	0	0	0	0	0	0
1915	0	0	0	0	0	0	0	0	0	0	0	0	0	0	0	0	0	0	0	0	0	0	0	0	0	0	0	0	0	0	0	0	0	0	0	0	0	0	0	0	0	0	0	0	0	0	0	0	0
1916	0	0	0	0	0	0	0	0	0	0	0	0	0	0	0	0	0	0	0	0	0	0	0	0	0	0	0	0	0	0	0	0	0	0	0	0	0	0	0	0	0	0	0	0	0	0	0	0	0
1917	0	0	0	0	0	0	0	0	0	0	0	0	0	0	0	0	0	0	0	0	0	0	0	0	0	0	0	0	0	0	0	0	0	0	0	0	0	0	0	0	0	0	0	0	0	0	0	0	0
1918	0	0	0	0	0	0	0	0	0	0	0	0	0	0	0	0	0	0	0	0	0	0	0	0	0	0	0	0	0	0	0	0	0	0	0	0	0	0	0	0	0	0	0	0	0	0	0	0	0
1919	0	0	0	0	0	0	0	0	0	0	0	0	0	0	0	0	0	0	0	0	0	0	0	0	0	0	0	0	0	0	0	0	0	0	0	0	0	0	0	0	0	0	0	0	0	0	0	0	0
1920	0	0	0	0	0	0	0	0	0	0	0	0	0	0	0	0	0	0	0	0	0	0	0	0	0	0	0	0	0	0	0	0	0	0	0	0	0	0	0	0	0	0	0	0	0	0	0	0	0
1921	0	0	0	0	0	0	0	0	0	0	0	0	0	0	0	0	0	0	0	0	0	0	0	0	0	0	0	0	0	0	0	0	0	0	0	0	0	0	0	0	0	0	0	0	0	0	0	0	0
1922	0	0	0	0	0	0	0	0	0	0	0	0	0	0	0	0	0	0	0	0	0	0	0	0	0	0	0	0	0	0	0	0	0	0	0	0	0	0	0	0	0	0	0	0	0	0	0	0	0
1923	0	0	0	0	0	0	0	0	0	0	0	0	0	0	0	0	0	0	0	0	0	0	0	0	0	0	0	0	0	0	0	0	0	0	0	0	0	0	0	0	0	0	0	0	0	0	0	0	0
1924	0	0	0	0	0	0	0	0	0	0	0	0	0	0	0	0	0	0	0	0	0	0	0	0	0	0	0	0	0	0	0	0	0	0	0	0	0	0	0	0	0	0	0	0	0	0	0	0	0
1925	0	0	0	0	0	0	0	0	0	0	0	0	0	0	0	0	0	0	0	0	0	0	0	0	0	0	0	0	0	0	0	0	0	0	0	0	0	0	0	0	0	0	0	0	0	0	0	0	0
1926	0	0	0	0	0	0	0	0	0	0	0	0	0	0	0	0	0	0	0	0	0	0	0	0	0	0	0	0	0	0	0	0	0	0	0	0	0	0	0	0	0	0	0	0	0	0	0	0	0
1927	0	0	0	0	0	0	0	0	0	0	0	0	0	0	0	0	0	0	0	0	0	0	0	0	0	0	0	0	0	0	0	0	0	0	0	0	0	0	0	0	0	0	0	0	0	0	0	0	0
1928	0	0	0	0	0	0	0	0	0	0	0	0	0	0	0	0	0	0	0	0	0	0	0	0	0	0	0	0	0	0	0	0	0	0	0	0	0	0	0	0	0	0	0	0	0	0	0	0	0
1929	0	0	0	0	0	0	0	0	0	0	0	0	0	0	0	0	0	0	0	0	0	0	0	0	0	0	0	0	0	0	0	0	0	0	0	0	0	0	0	0	0	0	0	0	0	0	0	0	0
1930	0	0	0	0	0	0	0	0	0	0	0	0	0	0	0	0	0	0	0	0	0	0	0	0	0	0	0	0	0	0	0	0	0	0	0	0	0	0	0	0	0	0	0	0	0	0	0	0	0
1931	0	0	0	0	0	0	0	0	0	0	0	0	0	0	0	0	0	0	0	0	0	0	0	0	0	0	0	0	0	0	0	0	0	0	0	0	0	0	0	0	0	0	0	0	0	0	0	0	0
1932	0	0	0	0	0	0	0	0	0	0	0	0	0	0	0	0	0	0	0	0	0	0	0	0	0	0	0	0	0	0	0	0	0	0	0	0	0	0	0	0	0	0	0	0	0	0	0	0	0
1933	0	0	0	0	0	0	0	0	0	0	0	0	0	0	0	0	0	0	0	0	0	0	0	0	0	0	0	0	0	0	0	0	0	0	0	0	0	0	0	0	0	0	0	0	0	0	0	0	0
1934	0	0	0	0	0	0	0	0	0	0	0	0	0	0	0	0	0	0	0	0	0	0	0	0	0	0	0	0	0	0	0	0	0	0	0	0	0	0	0	0	0	0	0	0	0	0	0	0	0
1935	0	0	0	0	0	0	0	0	0	0	0	0	0	0	0	0	0	0	0	0	0	0	0	0	0	0	0	0	0	0	0	0	0	0	0	0	0	0	0	0	0	0	0	0	0	0	0	0	0
1936	0	0	0	0	0	0	0	0	0	0	0	0	0	0	0	0	0	0	0	0	0	0	0	0	0	0	0	0	0	0	0	0	0	0	0	0	0	0	0	0	0	0	0	0	0	0	0	0	0
1937	0	0	0	0	0	0	0	0	0	0	0	0	0	0	0	0	0	0	0	0	0	0	0	0	0	0	0	0	0	0	0	0	0	0	0	0	0	0	0	0	0	0	0	0	0	0	0	0	0
1938	0	0	0	0	0	0	0	0	0	0	0	0	0	0	0	0	0	0	0	0	0	0	0	0	0	0	0	0	0	0	0	0	0	0	0	0	0	0	0	0	0	0	0	0	0	0	0	0	0
1939	0	0	0	0	0	0	0	0	0	0	0	0	0	0	0	0	0	0	0	0	0	0	0	0	0	0	0	0	0	0	0	0	0	0	0	0	0	0	0	0	0	0	0	0	0	0	0	0	0
1940	0	0	0	0	0	0	0	0	0	0	0	0	0	0	0	0	0	0	0	0	0	0	0	0	0	0	0	0	0	0	0	0	0	0	0	0	0	0	0	0	0	0	0	0	0	0	0	0	0
1941	0	0	0	0	0	0	0	0	0	0	0	0	0	0	0	0	0	0	0	0	0	0	0	0	0	0	0	0	0	0	0	0	0	0	0	0	0	0	0	0	0	0	0	0	0	0	0	0	0
1942	0	0	0	0	0	0	0	0	0	0	0	0	0	0	0	0	0	0	0	0	0	0	0	0	0	0	0	0	0	0	0	0	0	0	0	0	0	0	0	0	0	0	0	0	0	0	0	0	0
1943	0	0	0	0	0	0	0	0	0	0	0	0	0	0	0	0	0	0	0	0	0	0	0	0	0	0	0	0	0	0	0	0	0	0	0	0	0	0	0	0	0	0	0	0	0	0	0	0	0
1944	0	0	0	0	0	0	0	0	0	0	0	0	0	0	0	0	0	0	0	0	0	0	0	0	0	0	0	0	0	0	0	0	0	0	0	0	0	0	0	0	0	0	0	0	0	0	0	0	0
1945	0	0	0	0	0	0	0	0	0	0	0	0	0	0	0	0	0	0	0	0	0	0	0	0	0	0	0	0	0	0	0	0	0	0	0	0	0	0	0	0	0	0	0	0	0	0	0	0	0
1946	0	0	0	0	0	0	0	0	0	0	0	0	0	0	0	0	0	0	0	0	0	0	0	0	0	0	0	0	0	0	0	0	0	0	0	0	0	0	0	0	0	0	0	0	0	0	0	0	0
1947	0	0	0	0	0	0	0	0	0	0	0	0	0	0	0	0	0	0	0	0	0	0	0	0	0	0	0	0	0	0	0	0	0	0	0	0	0	0	0	0	0	0	0	0	0	0	0	0	0
1948	0	0	0	0	0	0	0	0	0	0	0	0	0	0	0	0	0	0	0	0	0	0	0	0	0	0	0	0	0	0	0	0	0	0	0	0	0	0	0	0	0	0	0	0	0	0	0	0	0
1949	0	0	0	0	0	0	0	0	0	0	0	0	0	0	0	0	0	0	0	0	0	0	0	0	0	0	0	0	0	0	0	0	0	0	0	0	0	0	0	0	0	0	0	0	0	0	0	0	0
1950	0	0	0	0	0	0	0	0	0	0	0	0	0	0	0	0	0	0	0	0	0	0	0	0	0	0	0	0	0	0	0	0	0	0	0	0	0	0	0	0	0	0	0	0	0	0	0	0	0
1951	0	0	0	0	0	0	0	0	0	0	0	0	0	0	0	0	0	0	0	0	0	0	0	0	0	0	0	0	0	0	0	0	0	0	0	0	0	0	0	0	0	0	0	0	0	0	0	0	0
1952	0	0	0	0	0	0	0	0	0	0	0	0	0	0	0	0	0	0	0	0	0	0	0	0	0	0	0	0	0	0	0	0	0	0	0	0	0	0	0	0	0	0	0	0	0	0	0	0	0
1953	0	0	0	0	0	0	0	0	0	0	0	0	0	0	0	0	0	0	0	0	0	0	0	0	0	0	0	0	0	0	0	0	0	0	0	0	0	0	0	0	0	0	0	0	0	0	0	0	0
1954	0	0	0	0	0	0	0	0	0	0	0	0	0	0	0	0	0	0	0	0	0	0	0	0	0	0	0	0	0	0	0	0	0	0	0	0	0	0	0	0	0	0	0	0	0	0	0	0	0
1955	0	0	0	0	0	0	0	0	0	0	0	0	0	0	0	0	0	0	0	0	0	0	0	0	0	0	0	0	0	0	0	0	0	0	0	0	0	0	0	0	0	0	0	0	0	0	0	0	0
1956	0	0	0	0	0	0	0	0	0	0	0	0	0	0	0	0	0	0	0	0	0	0	0	0	0	0	0	0	0	0	0	0	0	0	0	0	0	0	0	0	0	0	0	0	0	0	0	0	0
1957	0	0	0	0	0	0	0	0	0	0	0	0	0	0	0	0	0	0	0	0	0	0	0	0	0	0	0	0	0	0	0	0	0	0	0	0	0	0	0	0	0	0	0	0	0	0	0	0	0
1958	0	0	0	0	0	0	0	0	0	0	0	0	0	0	0	0	0	0	0	0	0	0	0	0	0	0	0	0	0	0	0	0	0	0	0	0	0	0	0	0	0	0	0	0	0	0	0	0	0
1959	0	0	0	0	0	0	0	0	0	0	0	0	0	0	0	0	0	0	0	0	0	0	0	0	0	0	0	0	0	0	0	0	0	0	0	0	0	0	0	0	0	0	0	0	0	0	0	0	0
1960	0	0	0	0	0	0	0	0	0	0	0	0	0	0	0	0	0	0	0	0	0	0	0	0	0	0	0	0	0	0	0	0	0	0	0	0	0	0	0	0	0	0	0	0	0	0	0	0	0
1961
1962
1963
1964
1965
1966
1967
1968
1969
1970
1971
1972
1973
1974
1975
1976
1977
1978
1979
1980
1981
1982
1983
1984
1985
1986
1987
1988
1989
1990
1991
1992
1993
1994
1995
1996
1997
1998										178000			13353000	3320000						289400	427720	666122																		66906691				5458000	4365000			4365000
1999										614000			13068000	3320000						239700	305000	475000												0						73913601				5840000	4365000			4365000
2000										186000			15469000	3720000	0					204900	305000													500						77021488				6093000	2985000			2985000
2001		0								224000			15644000	3631000	0					210000	305000													500						75363000				6186000	3570000			3570000
2002		0								996000			14849000	3805000	0					200000	305000													500						75363000				5498000	4180000			4180000
2003		1700								996000			16098000	4316000	0					627800	400000							0						500						75363000				6780000	17748000			17748000
2004		1700								1584000			16355000	4834000	0					627800	414000							4236						3000						75363000				7029000	24008000			24008000
2005		1700								1735000	0		16851000	5059000	0					627800	422000							4236		1089000				3000						75363000				7569000	12177000			12177000
2006		1700								1642000	0		16563000	4897000	0					627800	428000							99123		3042000				9000						75363000				7727000	8408000			8408000
2007		2000								1478000	0		17181000	5490000	0					627800	500000					12000		8566		7619000				32000						75363000				8669000	9744000			9744000
2008		2000								1478000	0		19679000	5351000	0					627800	500000					24000		39000		7723000				25500						75363000				9381000	10008000			10008000
2009		2000								2135000	0		18088000	3855000	0					961600	475000					14000		34730		6686000				46464						75363000				8337000	12858000			12858000
2010		2000								2047000	0		13696000	4021000	0					1339700	464340					13000		69000		7565000				57280						75363000				9332000	18735000			18735000
2011		2000								2493000	0		13428000	4252500	0					1339700	473165					15000		3000		5258000				38628						75363000				10158000	22360000			22360000
2012		2000								2440000	0		11248000	3844000	300					1121000	473165					15000		14000		6746000				38628						75363000				9799000	29070000			29070000
2013		2000								1589000	0		11248000	3537000	100					1078000	473170					15000		23000		6882000				200000						25774400				9889000	39355000			39355000
2014		2000								1806000	0		11248000	3194000	100					1600000	473170					5081		23000		6882000				150000						25460000				10141200	43141000			43141000
2015		2000								1539000	0		13962281	3276000	100					1200000	473170					3121		100000		11788000				600000						27615840				10207800	42858000			42858000
2016		2000								1933000	0		16122563	3726000	100					3836000	473170					3121		180000		11788000				360000						29288000				11633500	45761000			45761000
2017		2000								1240176	0		17963522	3751000	100					4211000	473170					3121		150000		11788000				388610						17341000				12282100	44381000			44381000
2018		2000								1240176	0		17958215	3856000	100					5844000	473170					3121		200000		11788000				213000						16529300				12709900	44381000			44381000
2019		2000								1240176	0		18186119	3762000	100					8315000	320000					3121		200000		11788000				213000						14665800				12709900	44381000			44381000
[truncated: 197 more columns]

## Sheet: WCP_I
Wood chips and particles_import (m3/yr)
	Afghanistan	Albania	Algeria	American Samoa	Andorra	Angola	Anguilla	Antarctica	Antigua and Barbuda	Argentina	Armenia	Aruba	Australia	Austria	Azerbaijan	Bahamas	Bahrain	Bangladesh	Barbados	Belarus	Belgium	Belgium-Luxembourg	Belize	Benin	Bermuda	Bhutan	Bolivia (Plurinational State of)	Bosnia and Herzegovina	Botswana	Brazil	British Indian Ocean Territory	British Virgin Islands	Brunei Darussalam	Bulgaria	Burkina Faso	Burundi	Cabo Verde	Cambodia	Cameroon	Canada	Cayman Islands	Central African Republic	Chad	Chile	China	China, Hong Kong SAR	China, Macao SAR	China, mainland	China, Taiwan Province of
1900	0	0	0	0	0	0	0	0	0	0	0	0	0	0	0	0	0	0	0	0	0	0	0	0	0	0	0	0	0	0	0	0	0	0	0	0	0	0	0	0	0	0	0	0	0	0	0	0	0
1901	0	0	0	0	0	0	0	0	0	0	0	0	0	0	0	0	0	0	0	0	0	0	0	0	0	0	0	0	0	0	0	0	0	0	0	0	0	0	0	0	0	0	0	0	0	0	0	0	0
1902	0	0	0	0	0	0	0	0	0	0	0	0	0	0	0	0	0	0	0	0	0	0	0	0	0	0	0	0	0	0	0	0	0	0	0	0	0	0	0	0	0	0	0	0	0	0	0	0	0
1903	0	0	0	0	0	0	0	0	0	0	0	0	0	0	0	0	0	0	0	0	0	0	0	0	0	0	0	0	0	0	0	0	0	0	0	0	0	0	0	0	0	0	0	0	0	0	0	0	0
1904	0	0	0	0	0	0	0	0	0	0	0	0	0	0	0	0	0	0	0	0	0	0	0	0	0	0	0	0	0	0	0	0	0	0	0	0	0	0	0	0	0	0	0	0	0	0	0	0	0
1905	0	0	0	0	0	0	0	0	0	0	0	0	0	0	0	0	0	0	0	0	0	0	0	0	0	0	0	0	0	0	0	0	0	0	0	0	0	0	0	0	0	0	0	0	0	0	0	0	0
1906	0	0	0	0	0	0	0	0	0	0	0	0	0	0	0	0	0	0	0	0	0	0	0	0	0	0	0	0	0	0	0	0	0	0	0	0	0	0	0	0	0	0	0	0	0	0	0	0	0
1907	0	0	0	0	0	0	0	0	0	0	0	0	0	0	0	0	0	0	0	0	0	0	0	0	0	0	0	0	0	0	0	0	0	0	0	0	0	0	0	0	0	0	0	0	0	0	0	0	0
1908	0	0	0	0	0	0	0	0	0	0	0	0	0	0	0	0	0	0	0	0	0	0	0	0	0	0	0	0	0	0	0	0	0	0	0	0	0	0	0	0	0	0	0	0	0	0	0	0	0
1909	0	0	0	0	0	0	0	0	0	0	0	0	0	0	0	0	0	0	0	0	0	0	0	0	0	0	0	0	0	0	0	0	0	0	0	0	0	0	0	0	0	0	0	0	0	0	0	0	0
1910	0	0	0	0	0	0	0	0	0	0	0	0	0	0	0	0	0	0	0	0	0	0	0	0	0	0	0	0	0	0	0	0	0	0	0	0	0	0	0	0	0	0	0	0	0	0	0	0	0
1911	0	0	0	0	0	0	0	0	0	0	0	0	0	0	0	0	0	0	0	0	0	0	0	0	0	0	0	0	0	0	0	0	0	0	0	0	0	0	0	0	0	0	0	0	0	0	0	0	0
1912	0	0	0	0	0	0	0	0	0	0	0	0	0	0	0	0	0	0	0	0	0	0	0	0	0	0	0	0	0	0	0	0	0	0	0	0	0	0	0	0	0	0	0	0	0	0	0	0	0
1913	0	0	0	0	0	0	0	0	0	0	0	0	0	0	0	0	0	0	0	0	0	0	0	0	0	0	0	0	0	0	0	0	0	0	0	0	0	0	0	0	0	0	0	0	0	0	0	0	0
1914	0	0	0	0	0	0	0	0	0	0	0	0	0	0	0	0	0	0	0	0	0	0	0	0	0	0	0	0	0	0	0	0	0	0	0	0	0	0	0	0	0	0	0	0	0	0	0	0	0
1915	0	0	0	0	0	0	0	0	0	0	0	0	0	0	0	0	0	0	0	0	0	0	0	0	0	0	0	0	0	0	0	0	0	0	0	0	0	0	0	0	0	0	0	0	0	0	0	0	0
1916	0	0	0	0	0	0	0	0	0	0	0	0	0	0	0	0	0	0	0	0	0	0	0	0	0	0	0	0	0	0	0	0	0	0	0	0	0	0	0	0	0	0	0	0	0	0	0	0	0
1917	0	0	0	0	0	0	0	0	0	0	0	0	0	0	0	0	0	0	0	0	0	0	0	0	0	0	0	0	0	0	0	0	0	0	0	0	0	0	0	0	0	0	0	0	0	0	0	0	0
1918	0	0	0	0	0	0	0	0	0	0	0	0	0	0	0	0	0	0	0	0	0	0	0	0	0	0	0	0	0	0	0	0	0	0	0	0	0	0	0	0	0	0	0	0	0	0	0	0	0
1919	0	0	0	0	0	0	0	0	0	0	0	0	0	0	0	0	0	0	0	0	0	0	0	0	0	0	0	0	0	0	0	0	0	0	0	0	0	0	0	0	0	0	0	0	0	0	0	0	0
1920	0	0	0	0	0	0	0	0	0	0	0	0	0	0	0	0	0	0	0	0	0	0	0	0	0	0	0	0	0	0	0	0	0	0	0	0	0	0	0	0	0	0	0	0	0	0	0	0	0
1921	0	0	0	0	0	0	0	0	0	0	0	0	0	0	0	0	0	0	0	0	0	0	0	0	0	0	0	0	0	0	0	0	0	0	0	0	0	0	0	0	0	0	0	0	0	0	0	0	0
1922	0	0	0	0	0	0	0	0	0	0	0	0	0	0	0	0	0	0	0	0	0	0	0	0	0	0	0	0	0	0	0	0	0	0	0	0	0	0	0	0	0	0	0	0	0	0	0	0	0
1923	0	0	0	0	0	0	0	0	0	0	0	0	0	0	0	0	0	0	0	0	0	0	0	0	0	0	0	0	0	0	0	0	0	0	0	0	0	0	0	0	0	0	0	0	0	0	0	0	0
1924	0	0	0	0	0	0	0	0	0	0	0	0	0	0	0	0	0	0	0	0	0	0	0	0	0	0	0	0	0	0	0	0	0	0	0	0	0	0	0	0	0	0	0	0	0	0	0	0	0
1925	0	0	0	0	0	0	0	0	0	0	0	0	0	0	0	0	0	0	0	0	0	0	0	0	0	0	0	0	0	0	0	0	0	0	0	0	0	0	0	0	0	0	0	0	0	0	0	0	0
1926	0	0	0	0	0	0	0	0	0	0	0	0	0	0	0	0	0	0	0	0	0	0	0	0	0	0	0	0	0	0	0	0	0	0	0	0	0	0	0	0	0	0	0	0	0	0	0	0	0
1927	0	0	0	0	0	0	0	0	0	0	0	0	0	0	0	0	0	0	0	0	0	0	0	0	0	0	0	0	0	0	0	0	0	0	0	0	0	0	0	0	0	0	0	0	0	0	0	0	0
1928	0	0	0	0	0	0	0	0	0	0	0	0	0	0	0	0	0	0	0	0	0	0	0	0	0	0	0	0	0	0	0	0	0	0	0	0	0	0	0	0	0	0	0	0	0	0	0	0	0
1929	0	0	0	0	0	0	0	0	0	0	0	0	0	0	0	0	0	0	0	0	0	0	0	0	0	0	0	0	0	0	0	0	0	0	0	0	0	0	0	0	0	0	0	0	0	0	0	0	0
1930	0	0	0	0	0	0	0	0	0	0	0	0	0	0	0	0	0	0	0	0	0	0	0	0	0	0	0	0	0	0	0	0	0	0	0	0	0	0	0	0	0	0	0	0	0	0	0	0	0
1931	0	0	0	0	0	0	0	0	0	0	0	0	0	0	0	0	0	0	0	0	0	0	0	0	0	0	0	0	0	0	0	0	0	0	0	0	0	0	0	0	0	0	0	0	0	0	0	0	0
1932	0	0	0	0	0	0	0	0	0	0	0	0	0	0	0	0	0	0	0	0	0	0	0	0	0	0	0	0	0	0	0	0	0	0	0	0	0	0	0	0	0	0	0	0	0	0	0	0	0
1933	0	0	0	0	0	0	0	0	0	0	0	0	0	0	0	0	0	0	0	0	0	0	0	0	0	0	0	0	0	0	0	0	0	0	0	0	0	0	0	0	0	0	0	0	0	0	0	0	0
1934	0	0	0	0	0	0	0	0	0	0	0	0	0	0	0	0	0	0	0	0	0	0	0	0	0	0	0	0	0	0	0	0	0	0	0	0	0	0	0	0	0	0	0	0	0	0	0	0	0
1935	0	0	0	0	0	0	0	0	0	0	0	0	0	0	0	0	0	0	0	0	0	0	0	0	0	0	0	0	0	0	0	0	0	0	0	0	0	0	0	0	0	0	0	0	0	0	0	0	0
1936	0	0	0	0	0	0	0	0	0	0	0	0	0	0	0	0	0	0	0	0	0	0	0	0	0	0	0	0	0	0	0	0	0	0	0	0	0	0	0	0	0	0	0	0	0	0	0	0	0
1937	0	0	0	0	0	0	0	0	0	0	0	0	0	0	0	0	0	0	0	0	0	0	0	0	0	0	0	0	0	0	0	0	0	0	0	0	0	0	0	0	0	0	0	0	0	0	0	0	0
1938	0	0	0	0	0	0	0	0	0	0	0	0	0	0	0	0	0	0	0	0	0	0	0	0	0	0	0	0	0	0	0	0	0	0	0	0	0	0	0	0	0	0	0	0	0	0	0	0	0
1939	0	0	0	0	0	0	0	0	0	0	0	0	0	0	0	0	0	0	0	0	0	0	0	0	0	0	0	0	0	0	0	0	0	0	0	0	0	0	0	0	0	0	0	0	0	0	0	0	0
1940	0	0	0	0	0	0	0	0	0	0	0	0	0	0	0	0	0	0	0	0	0	0	0	0	0	0	0	0	0	0	0	0	0	0	0	0	0	0	0	0	0	0	0	0	0	0	0	0	0
1941	0	0	0	0	0	0	0	0	0	0	0	0	0	0	0	0	0	0	0	0	0	0	0	0	0	0	0	0	0	0	0	0	0	0	0	0	0	0	0	0	0	0	0	0	0	0	0	0	0
1942	0	0	0	0	0	0	0	0	0	0	0	0	0	0	0	0	0	0	0	0	0	0	0	0	0	0	0	0	0	0	0	0	0	0	0	0	0	0	0	0	0	0	0	0	0	0	0	0	0
1943	0	0	0	0	0	0	0	0	0	0	0	0	0	0	0	0	0	0	0	0	0	0	0	0	0	0	0	0	0	0	0	0	0	0	0	0	0	0	0	0	0	0	0	0	0	0	0	0	0
1944	0	0	0	0	0	0	0	0	0	0	0	0	0	0	0	0	0	0	0	0	0	0	0	0	0	0	0	0	0	0	0	0	0	0	0	0	0	0	0	0	0	0	0	0	0	0	0	0	0
1945	0	0	0	0	0	0	0	0	0	0	0	0	0	0	0	0	0	0	0	0	0	0	0	0	0	0	0	0	0	0	0	0	0	0	0	0	0	0	0	0	0	0	0	0	0	0	0	0	0
1946	0	0	0	0	0	0	0	0	0	0	0	0	0	0	0	0	0	0	0	0	0	0	0	0	0	0	0	0	0	0	0	0	0	0	0	0	0	0	0	0	0	0	0	0	0	0	0	0	0
1947	0	0	0	0	0	0	0	0	0	0	0	0	0	0	0	0	0	0	0	0	0	0	0	0	0	0	0	0	0	0	0	0	0	0	0	0	0	0	0	0	0	0	0	0	0	0	0	0	0
1948	0	0	0	0	0	0	0	0	0	0	0	0	0	0	0	0	0	0	0	0	0	0	0	0	0	0	0	0	0	0	0	0	0	0	0	0	0	0	0	0	0	0	0	0	0	0	0	0	0
1949	0	0	0	0	0	0	0	0	0	0	0	0	0	0	0	0	0	0	0	0	0	0	0	0	0	0	0	0	0	0	0	0	0	0	0	0	0	0	0	0	0	0	0	0	0	0	0	0	0
1950	0	0	0	0	0	0	0	0	0	0	0	0	0	0	0	0	0	0	0	0	0	0	0	0	0	0	0	0	0	0	0	0	0	0	0	0	0	0	0	0	0	0	0	0	0	0	0	0	0
1951	0	0	0	0	0	0	0	0	0	0	0	0	0	0	0	0	0	0	0	0	0	0	0	0	0	0	0	0	0	0	0	0	0	0	0	0	0	0	0	0	0	0	0	0	0	0	0	0	0
1952	0	0	0	0	0	0	0	0	0	0	0	0	0	0	0	0	0	0	0	0	0	0	0	0	0	0	0	0	0	0	0	0	0	0	0	0	0	0	0	0	0	0	0	0	0	0	0	0	0
1953	0	0	0	0	0	0	0	0	0	0	0	0	0	0	0	0	0	0	0	0	0	0	0	0	0	0	0	0	0	0	0	0	0	0	0	0	0	0	0	0	0	0	0	0	0	0	0	0	0
1954	0	0	0	0	0	0	0	0	0	0	0	0	0	0	0	0	0	0	0	0	0	0	0	0	0	0	0	0	0	0	0	0	0	0	0	0	0	0	0	0	0	0	0	0	0	0	0	0	0
1955	0	0	0	0	0	0	0	0	0	0	0	0	0	0	0	0	0	0	0	0	0	0	0	0	0	0	0	0	0	0	0	0	0	0	0	0	0	0	0	0	0	0	0	0	0	0	0	0	0
1956	0	0	0	0	0	0	0	0	0	0	0	0	0	0	0	0	0	0	0	0	0	0	0	0	0	0	0	0	0	0	0	0	0	0	0	0	0	0	0	0	0	0	0	0	0	0	0	0	0
1957	0	0	0	0	0	0	0	0	0	0	0	0	0	0	0	0	0	0	0	0	0	0	0	0	0	0	0	0	0	0	0	0	0	0	0	0	0	0	0	0	0	0	0	0	0	0	0	0	0
1958	0	0	0	0	0	0	0	0	0	0	0	0	0	0	0	0	0	0	0	0	0	0	0	0	0	0	0	0	0	0	0	0	0	0	0	0	0	0	0	0	0	0	0	0	0	0	0	0	0
1959	0	0	0	0	0	0	0	0	0	0	0	0	0	0	0	0	0	0	0	0	0	0	0	0	0	0	0	0	0	0	0	0	0	0	0	0	0	0	0	0	0	0	0	0	0	0	0	0	0
1960	0	0	0	0	0	0	0	0	0	0	0	0	0	0	0	0	0	0	0	0	0	0	0	0	0	0	0	0	0	0	0	0	0	0	0	0	0	0	0	0	0	0	0	0	0	0	0	0	0
1961
1962
1963
1964
1965
1966
1967
1968
1969
1970
1971
1972																					110434	175500
1973																					119747	190300
1974																					144602	229800
1975																					123648	196500																							80600				80600
1976																					115782	184000																							192200				192200
1977																					127990	203400																							192200				192200
1978																					113517	180400																		161100					192200				192200
1979																					112762	179200																		176900					200000				200000
1980																					110748	176000																		106000					200000				200000
1981																					89353.7	142000																		95700					228000				228000
1982																					96275.5	153000																		56900					239300				239300
1983																					97974.5	155700																		97800					356100				356100
1984														380300							87466	139000																		130600					336700				336700
1985														474700							60596.9	96300																		174300					400000				400000
1986														616200							81802.7	130000																		477500					687900				687900
1987														545000							108231	172000																		120100					593200				593200
1988														365000							103827	165000																		194300					839200				839200
1989														265000							111378	177000																		147000					600000				600000
1990														245000							152279	242000																		185500					1167600				1167600
1991														456000							147622	234600																		242900					1409000				1409000
1992			819			60						4	1864	597205		75					143612	228226					38			79				506						548373				368	893581	187		36368	857026
1993					41	41							3000	1377000		1029					165241	262600								61		61	521	700						546138				0	681035	329		4006	676700
1994			0		41	47						0	4000	2228000		225					175498	278900					0		100	61		61	521	700						1143000				0	1444538	0		5938	1438600
1995			0		41	0						0	3000	1780000	100	225					218791	347700	273				0		100	100		61	521	700						1295000				0	2056800	0		4300	2052500
1996			0		41	0						0	4000	2185000	200	700					226845	360500	273				0		100	100		61	0	300						889000				0	1920600	0		19800	1900800
1997		6	0		41	0						0	4400	666000	100	3600					235277	373900	273	1551			0	0	150	100		61	0	1800			67			1601200				0	1783700	0		4700	1779000
1998		6	0		41	0						0	6000	519000	0	4000					612891	974000	273	0			0	0	200	0		61	5	1800			67			1748800	22			0	1699400	0	0	2400	1697000
1999		1	0		41	10						0	9000	679000	0	1300				4800	555000	882000	273	0			0	0	100	0		61	16	0			67			1007000	22			0	1968600	0	0	2800	1965800
2000		17	5500		41	75				25000		0	8000	692000	11	1300				260	555000		273	0			0	0	100	300		61	22	0			67			1956218	22			0	1954084	84	0	18000	1936000
2001		0	5500		41	75				39000	0	0	7000	513000	0	600				596	607990		0	0			0	0	100	0		61	22	0			67			1917000	22			0	1896457	57	0	58000	1838400
2002		0	5500		41	75				18000	0	0	5000	487000	0	680	21		13	100	510146		0	0			0	0	100	1100		61	22	0			67			1704000	22			0	1877618	18	1000	70000	1806600
2003	24	0	5		41	75				37801	0	0	5000	443000	0	2429	91		65	100	330637		3	0			0	0	100	1100		61	22	0			31			1804000	22			0	2526210	55	855	372000	2153300
2004	103	0	763		41	75				26380	0	0	744	348000	0	13193	162		1881	100	111128		3	0			0	23	100	1100		61	22	1000			1563			1850000	22			0	2378123	97	1226	403000	1973800
2005	103	0	763		41	75				31786	20	0	6400	451000	160	13193	162		1881	100	186000		3	0			0	294	100	700		61	22	2000			1563			1772000	22			0	3120786	103	683	1159000	1961000
2006	37	0	6		41	75				57000	17	0	13900	920000	160	4018	106		183	100	94000		3	0			0	294	100	2000		61	22	1564		1	93			1997000	22			0	2582027	27	0	1191000	1391000
2007	37	0	1690		41	3				78000	56	0	12700	1189000	22	705	1419		87	100	195476		3	0			0	294	100	3000		61	6	917		1	57			3282000	22			0	3335249	30	219	1522000	1813000
2008	37	0	2015		41	21				168000	0	0	38500	1180000	22	950	254		82	100	332074		3	0			9	60	100	2000		61	207	4518		1	57	13	71	3160000	22			0	3591161	5	156	1406000	2185000
2009	171	0	1518		41	1				38000	277	103	22100	1172950	71	338	51		75	525	474791		30	0			3	120	299	8000		61	14	1062		1	57	13	77	2099000	272			0	5686444	130	50	4424917	1261347
2010	171	0	2714		41	13				23000	233	41	28400	1356686	71	406	130		108	566	201379		3	0		257	3	760	811	5000		61	14	1096	20	9	57	13	484	2195000	80			0	9528191	81	0	7410726	2117384
2011	171	64	2714		41	13				26000	1865	5	40000	1465273	5396	341	197		81	1550	93956		126	0		257	15	7340	470	946		61	14	11152	48	9	57	13	484	2169608	160			219	12827422	12	0	10504525	2322885
2012	325	0	7		41	13			18	748	39	37	50000	1414503	33	531	159		61	1550	122420		126	0		257	14	0	1646	368		61	14	13949	48	9	57	4	4	2170000	1522			294	14132046	124	0	12128391	2003531
2013	325	0	7		41	12			73	1000	33	1	2053	1522777	55	625	86		98	2600	76080		126	0		257	10	879	4230	377		61	200	8290	48	9	57	4	4	3231192	203			378	16770475	77	0	14651419	2118979
2014	325	0	2		41	3			77	879	38	9	2986	1346110	55	852	48		81	1087	72783		23	0		257	8	270	4131	537		61	2297	5720	48	9	57	4	77	2805119	203		2625	388	16264841	328	0	14158963	2105550
2015	325	0	2		41	3			17	1000	60	2	1588	907380	1000	1878	182	2	65	1016	45297		2	0		257	971	1240	3762	613		61	2297	926	48	9	57	4	1	2576098	203		2625	378	17893346	141	0	15704656	2188549
2016	325	0	29		41	3			77	1000	117	2	2850	1135917	1520	666	317	2	62	897	68214		2	37		257	2	220	4305	790		61	2297	847	48	9	25	4	1	2215000	203		2625	408	20160985	147	0	18512060	1648778
2017	2	0	8		41	17			126	1000	137	9	2654	1283799	100	142	16	2	22	3565	68803		1	37		498	10	4980	4305	398		61	2297	5157	48	9	33	4	3	2554189	203		851	357	19837748	28	0	18238799	1598921
2018	2	0	32		41	17			126	15240	119	9	2520	1297378	1971	66	39	2	18	2875	84336		1	14		498	17	17340	4305	532		61	29	5114	48	9	95	10	69	2774888	203		15	364	21976488	549	0	20537795	1438144
2019	2	0	167		0	0			83	1793	121	96	1836	1000897	300	335	255	2	195	1258	154172		2	14		498	19	6510	2466	765		61	1	3656	48	9	16	0	69	2769691	392		15	509	19237302	658	1668	18765844	469132
[truncated: 197 more columns]

[truncated: 20 more sheets: WCP_E, WR_P, WR_I, WR_E, SW_P, SW_I, SW_E, WBP_P, WBP_I, WBP_E, WP_P, WP_I, WP_E, RP_P, RP_I, RP_E, Conversion factor, Half-life, SCA, AFA]
