# Supplementary material for: The default methods in the 2019 Refinement drastically reduce estimates of global carbon sinks of harvested wood products
Source: Carbon Balance Manag. 2021 Dec 11;16:37. doi: 10.1186/s13021-021-00200-8 (PMC8666044; doi:10.1186/s13021-021-00200-8)
Supplement: Supplementary file 4 — Additional file 4. PA. National carbon stocks and removals of HWPs for the various countries using the default (Tier 1) method for the production approach according to the 2006 Guidelines. [file 13021_2021_200_MOESM4_ESM.xlsx]

## Sheet: Targeted countries
FAOSTAT countries and regions	Targeted countries and regions	Note
245	235
Afghanistan	Afghanistan
Albania	Albania
Algeria	Algeria
American Samoa	American Samoa
Andorra	Andorra
Angola	Angola
Anguilla	Anguilla
Antarctica	Antarctica
Antigua and Barbuda	Antigua and Barbuda
Argentina	Argentina
Armenia	Armenia	Former USSR
Aruba	Aruba
Australia	Australia
Austria	Austria
Azerbaijan	Azerbaijan	Former USSR
Bahamas	Bahamas
Bahrain	Bahrain
Bangladesh	Bangladesh
Barbados	Barbados
Belarus	Belarus	Former USSR
Belgium	Belgium	Former Belgium-Luxembourg
Belgium-Luxembourg		Dissolution
Belize	Belize
Benin	Benin
Bermuda	Bermuda
Bhutan	Bhutan
Bolivia (Plurinational State of)	Bolivia (Plurinational State of)
Bosnia and Herzegovina	Bosnia and Herzegovina	Former Yugoslav SFR
Botswana	Botswana
Brazil	Brazil
British Indian Ocean Territory	British Indian Ocean Territory
British Virgin Islands	British Virgin Islands
Brunei Darussalam	Brunei Darussalam
Bulgaria	Bulgaria
Burkina Faso	Burkina Faso
Burundi	Burundi
Cabo Verde	Cabo Verde
Cambodia	Cambodia
Cameroon	Cameroon
Canada	Canada
Cayman Islands	Cayman Islands
Central African Republic	Central African Republic
Chad	Chad
Chile	Chile
China		Duplication
China, Hong Kong SAR	China, Hong Kong SAR
China, Macao SAR	China, Macao SAR
China, mainland	China, mainland
China, Taiwan Province of	China, Taiwan Province of
Christmas Island	Christmas Island
Cocos (Keeling) Islands	Cocos (Keeling) Islands
Colombia	Colombia
Comoros	Comoros
Congo	Congo
Cook Islands	Cook Islands
Costa Rica	Costa Rica
Cote d'Ivoire	Cote d'Ivoire
Croatia	Croatia	Former Yugoslav SFR
Cuba	Cuba
Curacao	Curacao
Cyprus	Cyprus
Czechia	Czechia	Former Czechoslovakia
Czechoslovakia		Dissolution
Democratic People's Republic of Korea	Democratic People's Republic of Korea
Democratic Republic of the Congo	Democratic Republic of the Congo
Denmark	Denmark
Djibouti	Djibouti
Dominica	Dominica
Dominican Republic	Dominican Republic
Ecuador	Ecuador
Egypt	Egypt
El Salvador	El Salvador
Equatorial Guinea	Equatorial Guinea
Eritrea	Eritrea	Former Ethiopia PDR
Estonia	Estonia	Former USSR
Eswatini	Eswatini
Ethiopia	Ethiopia	Former Ethiopia PDR
Ethiopia PDR		Dissolution
Falkland Islands (Malvinas)	Falkland Islands (Malvinas)
Faroe Islands	Faroe Islands
Fiji	Fiji
Finland	Finland
France	France
French Guyana	French Guyana
French Polynesia	French Polynesia
French Southern Territories	French Southern Territories
Gabon	Gabon
Gambia	Gambia
Georgia	Georgia	Former USSR
Germany	Germany
Ghana	Ghana
Gibraltar	Gibraltar
Greece	Greece
Greenland	Greenland
Grenada	Grenada
Guadeloupe	Guadeloupe
Guam	Guam
Guatemala	Guatemala
Guinea	Guinea
Guinea-Bissau	Guinea-Bissau
Guyana	Guyana
Haiti	Haiti
Holy See	Holy See
Honduras	Honduras
Hungary	Hungary
Iceland	Iceland
India	India
Indonesia	Indonesia
Iran (Islamic Republic of)	Iran (Islamic Republic of)
Iraq	Iraq
Ireland	Ireland
Israel	Israel
Italy	Italy
Jamaica	Jamaica
Japan	Japan
Jordan	Jordan
Kazakhstan	Kazakhstan	Former USSR
Kenya	Kenya
Kiribati	Kiribati
Kuwait	Kuwait
Kyrgyzstan	Kyrgyzstan	Former USSR
Lao People's Democratic Republic	Lao People's Democratic Republic
Latvia	Latvia	Former USSR
Lebanon	Lebanon
Lesotho	Lesotho
Liberia	Liberia
Libya	Libya
Liechtenstein	Liechtenstein
Lithuania	Lithuania	Former USSR
Luxembourg	Luxembourg	Former Belgium-Luxembourg
Madagascar	Madagascar
Malawi	Malawi
Malaysia	Malaysia
Maldives	Maldives
Mali	Mali
Malta	Malta
Marshall Islands	Marshall Islands	Former Pacific Islands Trust Territory
Martinique	Martinique
Mauritania	Mauritania
Mauritius	Mauritius
Mayotte	Mayotte
Mexico	Mexico
Micronesia (Federated States of)	Micronesia (Federated States of)	Former Pacific Islands Trust Territory
Mongolia	Mongolia
Montenegro	Montenegro	Former Serbia and Montenegro
Montserrat	Montserrat
Morocco	Morocco
Mozambique	Mozambique
Myanmar	Myanmar
Namibia	Namibia
Nauru	Nauru
Nepal	Nepal
Netherlands	Netherlands
Netherlands Antilles (former)		Dissolution
New Caledonia	New Caledonia
New Zealand	New Zealand
Nicaragua	Nicaragua
Niger	Niger
Nigeria	Nigeria
Niue	Niue
Norfolk Island	Norfolk Island
North Macedonia	North Macedonia	Former Yugoslav SFR
Northern Mariana Islands	Northern Mariana Islands	Former Pacific Islands Trust Territory
Norway	Norway
Oman	Oman
Pacific Islands Trust Territory		Dissolution
Pakistan	Pakistan
Palau	Palau	Former Pacific Islands Trust Territory
Palestine	Palestine
Panama	Panama
Papua New Guinea	Papua New Guinea
Paraguay	Paraguay
Peru	Peru
Philippines	Philippines
Pitcairn	Pitcairn
Poland	Poland
Portugal	Portugal
Qatar	Qatar
Republic of Korea	Republic of Korea
Republic of Moldova	Republic of Moldova	Former USSR
Reunion	Reunion
Romania	Romania
Russian Federation	Russian Federation	Former USSR
Rwanda	Rwanda
Saint Helena, Ascension and Tristan da Cunha	Saint Helena, Ascension and Tristan da Cunha
Saint Kitts and Nevis	Saint Kitts and Nevis
Saint Lucia	Saint Lucia
Saint Pierre and Miquelon	Saint Pierre and Miquelon
Saint Vincent and the Grenadines	Saint Vincent and the Grenadines
Saint-Martin (French part)	Saint-Martin (French part)
Samoa	Samoa
San Marino	San Marino
Sao Tome and Principe	Sao Tome and Principe
Saudi Arabia	Saudi Arabia
Senegal	Senegal
Serbia	Serbia	Former Serbia and Montenegro
Serbia and Montenegro		Dissolution, Former Yugoslav SFR
Seychelles	Seychelles
Sierra Leone	Sierra Leone
Singapore	Singapore
Slovakia	Slovakia	Former Czechoslovakia
Slovenia	Slovenia	Former Yugoslav SFR
Solomon Islands	Solomon Islands
Somalia	Somalia
South Africa	South Africa
South Sudan	South Sudan	Former Sudan (former)
Spain	Spain
Sri Lanka	Sri Lanka
Sudan	Sudan	Former Sudan (former)
Sudan (former)		Dissolution
Suriname	Suriname
Sweden	Sweden
Switzerland	Switzerland
Syrian Arab Republic	Syrian Arab Republic
Tajikistan	Tajikistan	Former USSR
Thailand	Thailand
Timor-Leste	Timor-Leste
Togo	Togo
Tokelau	Tokelau
Tonga	Tonga
Trinidad and Tobago	Trinidad and Tobago
Tunisia	Tunisia
Turkey	Turkey
Turkmenistan	Turkmenistan	Former USSR
Turks and Caicos Islands	Turks and Caicos Islands
Tuvalu	Tuvalu
Uganda	Uganda
Ukraine	Ukraine	Former USSR
United Arab Emirates	United Arab Emirates
United Kingdom of Great Britain and Northern Ireland	United Kingdom of Great Britain and Northern Ireland
United Republic of Tanzania	United Republic of Tanzania
United States of America	United States of America
Uruguay	Uruguay
USSR		Dissolution
Uzbekistan	Uzbekistan	Former USSR
Vanuatu	Vanuatu
Venezuela (Bolivarian Republic of)	Venezuela (Bolivarian Republic of)
Viet Nam	Viet Nam
Wake Island	Wake Island
Wallis and Futuna Islands	Wallis and Futuna Islands
Western Sahara	Western Sahara
Yemen	Yemen
Yugoslav SFR		Dissolution
Zambia	Zambia
Zimbabwe	Zimbabwe

## Sheet: Abbreviation
Abbreviation
P	Production quantity (m3/yr, t/yr)
I	Import quantitiy (m3/yr, t/yr)
E	Export quantity (m3/yr, t/yr)
IRW	Industrial roundwood
OIR	Other industrial roundwood
WCP	Wood chips and particles
WR	Wood residues
SW	Sawnwood
WBP	Wood-based panels
WP	Wood pulp
POW	Pulp from fibres other than wood
RFP	Recovered fibre pulp
RP	Recovered paper
PP	Paper and paperboard			(see Additional file 1 for activity data)
PA	Production approach in the 2006 IPCC Guidelines for National Greenhouse Gas Inventories
Note
Numbers in red	Calculated values (newly independent countries after 1961)
0 in blue	#DIV/0! error (divide a number by zero)
0 in green	Negative values due to an error in the trade database

## Sheet: IRW_P
Industrial roundwood_production (m3/yr)
	Afghanistan	Albania	Algeria	American Samoa	Andorra	Angola	Anguilla	Antarctica	Antigua and Barbuda	Argentina	Armenia	Aruba	Australia	Austria	Azerbaijan	Bahamas	Bahrain	Bangladesh	Barbados	Belarus	Belgium	Belgium-Luxembourg	Belize	Benin	Bermuda	Bhutan	Bolivia (Plurinational State of)	Bosnia and Herzegovina	Botswana	Brazil	British Indian Ocean Territory	British Virgin Islands	Brunei Darussalam	Bulgaria	Burkina Faso	Burundi	Cabo Verde	Cambodia	Cameroon	Canada	Cayman Islands	Central African Republic	Chad	Chile	China	China, Hong Kong SAR	China, Macao SAR	China, mainland	China, Taiwan Province of
1900	207330	195060	21532.9	0	0	109575	0	0	0	528394	0	0	2.62397e+06	4.04092e+06	0	65853.3	0	169271	0	3.66916e+06	781355	886128	21506.8	22401.2	0	0	21689.8	15752.6	5556.88	4.43203e+06	0	0	9847.5	1.46892e+06	34556.8	4514.96	0	146382	131628	3.62342e+07	0	39071.8	54179.5	788933	9.44136e+06	0	0	9.04906e+06	392303
1901	211878	198027	22159.8	0	0	112765	0	0	0	540148	0	0	2.68529e+06	4.1024e+06	0	67318.1	0	172984	0	3.72834e+06	793243	899610	21985.2	23053.4	0	0	22172.2	15992.3	5718.67	4.53061e+06	0	0	10063.5	1.49127e+06	35563	4646.42	0	149593	135461	3.67561e+07	0	40209.4	55757	806481	9.64848e+06	0	0	9.24757e+06	400909
1902	216526	201040	22805	0	0	116048	0	0	0	552163	0	0	2.74804e+06	4.16482e+06	0	68815.5	0	176779	0	3.78847e+06	805312	913297	22474.3	23724.6	0	0	22665.4	16235.6	5885.17	4.63139e+06	0	0	10284.3	1.51396e+06	36598.4	4781.7	0	152875	139405	3.72855e+07	0	41380.1	57380.4	824421	9.86014e+06	0	0	9.45043e+06	409704
1903	221276	204099	23469	0	0	119427	0	0	0	564445	0	0	2.81226e+06	4.22818e+06	0	70346.2	0	180657	0	3.84957e+06	817565	927193	22974.2	24415.4	0	0	23169.6	16482.6	6056.52	4.73441e+06	0	0	10509.9	1.53699e+06	37664	4920.93	0	156228	143464	3.78225e+07	0	42584.9	59051.1	842759	1.00764e+07	0	0	9.65775e+06	418692
1904	226130	207204	24152.3	0	0	122904	0	0	0	577000	0	0	2.87798e+06	4.29251e+06	0	71911	0	184620	0	3.91166e+06	830004	941300	23485.2	25126.2	0	0	23685	16733.4	6232.86	4.83972e+06	0	0	10740.5	1.56038e+06	38760.6	5064.2	0	159655	147641	3.83672e+07	0	43824.8	60770.4	861505	1.02975e+07	0	0	9.86961e+06	427877
1905	231091	210357	24855.6	0	0	126483	0	0	0	589835	0	0	2.94524e+06	4.35782e+06	0	73510.6	0	188670	0	3.97475e+06	842632	955621	24007.6	25857.8	0	0	24211.8	16988	6414.34	4.94738e+06	0	0	10976.1	1.58412e+06	39889.2	5211.65	0	163158	151940	3.89198e+07	0	45100.8	62539.8	880668	1.05234e+07	0	0	1.00861e+07	437263
1906	236160	213557	25579.3	0	0	130165	0	0	0	602955	0	0	3.01406e+06	4.42412e+06	0	75145.7	0	192809	0	4.03886e+06	855452	970161	24541.6	26610.7	0	0	24750.4	17246.5	6601.1	5.05743e+06	0	0	11216.9	1.60822e+06	41050.6	5363.39	0	166737	156363	3.94804e+07	0	46414	64360.7	900258	1.07542e+07	0	0	1.03074e+07	446855
1907	241341	216807	26324	0	0	133955	0	0	0	616367	0	0	3.0845e+06	4.49143e+06	0	76817.2	0	197038	0	4.104e+06	868467	984921	25087.5	27385.5	0	0	25300.9	17508.9	6793.29	5.16992e+06	0	0	11462.9	1.63269e+06	42245.8	5519.55	0	170395	160916	4.0049e+07	0	47765.3	66234.6	920283	1.09902e+07	0	0	1.05335e+07	456658
1908	246635	220105	27090.5	0	0	137855	0	0	0	630077	0	0	3.15658e+06	4.55977e+06	0	78525.9	0	201361	0	4.17019e+06	881681	999906	25645.6	28182.8	0	0	25863.7	17775.2	6991.09	5.28492e+06	0	0	11714.4	1.65753e+06	43475.8	5680.26	0	174133	165601	4.06258e+07	0	49156.1	68163.1	940753	1.12312e+07	0	0	1.07646e+07	466676
1909	252046	223454	27879.2	0	0	141869	0	0	0	644093	0	0	3.23034e+06	4.62915e+06	0	80272.7	0	205778	0	4.23745e+06	895095	1.01512e+06	26216	29003.4	0	0	26439	18045.7	7194.64	5.40248e+06	0	0	11971.4	1.68275e+06	44741.6	5845.64	0	177953	170423	4.1211e+07	0	50587.3	70147.7	961679	1.14776e+07	0	0	1.10007e+07	476913
1910	257575	226854	28690.9	0	0	146000	0	0	0	658420	0	0	3.30583e+06	4.69958e+06	0	82058.2	0	210292	0	4.3058e+06	908714	1.03056e+06	26799.2	29847.8	0	0	27027.1	18320.2	7404.11	5.52265e+06	0	0	12234	1.70835e+06	46044.3	6015.84	0	181857	175385	4.18045e+07	0	52060.2	72190.1	983071	1.17294e+07	0	0	1.1242e+07	487376
1911	263225	230305	29526.3	0	0	150251	0	0	0	673065	0	0	3.38309e+06	4.77108e+06	0	83883.5	0	214906	0	4.37524e+06	922539	1.04624e+06	27395.3	30716.9	0	0	27628.3	18599	7619.69	5.64549e+06	0	0	12502.4	1.73434e+06	47385	6191	0	185846	180491	4.24066e+07	0	53576	74292	1.00494e+06	1.19867e+07	0	0	1.14887e+07	498067
1912	269000	233809	30386	0	0	154625	0	0	0	688037	0	0	3.46215e+06	4.84367e+06	0	85749.4	0	219620	0	4.44581e+06	936576	1.06216e+06	28004.7	31611.2	0	0	28242.9	18882	7841.55	5.77107e+06	0	0	12776.6	1.76073e+06	48764.6	6371.26	0	189923	185747	4.30174e+07	0	55135.9	76455.1	1.02729e+06	1.22497e+07	0	0	1.17407e+07	508993
1913	274901	237367	31270.7	0	0	159128	0	0	0	703341	0	0	3.54305e+06	4.91736e+06	0	87656.8	0	224438	0	4.51752e+06	950825	1.07832e+06	28627.6	32531.6	0	0	28871.1	19169.2	8069.86	5.89944e+06	0	0	13056.9	1.78752e+06	50184.4	6556.76	0	194089	191155	4.36369e+07	0	56741.2	78681.1	1.05014e+06	1.25184e+07	0	0	1.19982e+07	520159
1914	280932	240978	32181.2	0	0	163761	0	0	0	718986	0	0	3.62585e+06	4.99218e+06	0	89606.6	0	229361	0	4.59038e+06	965292	1.09473e+06	29264.4	33478.8	0	0	29513.3	19460.9	8304.82	6.03067e+06	0	0	13343.3	1.81471e+06	51645.6	6747.67	0	198347	196720	4.42654e+07	0	58393.3	80972	1.0735e+06	1.2793e+07	0	0	1.22615e+07	531570
1915	287094	244644	33118.2	0	0	168529	0	0	0	734979	0	0	3.71058e+06	5.06813e+06	0	91599.8	0	234393	0	4.66441e+06	979978	1.11138e+06	29915.3	34453.6	0	0	30169.8	19757	8546.62	6.16481e+06	0	0	13636.1	1.84232e+06	53149.3	6944.13	0	202698	202448	4.4903e+07	0	60093.4	83329.5	1.09738e+06	1.30737e+07	0	0	1.25304e+07	543231
1916	293392	248366	34082.4	0	0	173436	0	0	0	751328	0	0	3.79729e+06	5.14524e+06	0	93637.3	0	239535	0	4.73964e+06	994888	1.12829e+06	30580.8	35456.7	0	0	30840.9	20057.6	8795.46	6.30194e+06	0	0	13935.2	1.87035e+06	54696.8	7146.31	0	207145	208343	4.55497e+07	0	61843.1	85755.8	1.12179e+06	1.33605e+07	0	0	1.28053e+07	555148
1917	299829	252145	35074.8	0	0	178485	0	0	0	768040	0	0	3.88603e+06	5.22352e+06	0	95720.2	0	244789	0	4.81609e+06	1.01002e+06	1.14546e+06	31261	36489.1	0	0	31526.9	20362.7	9051.55	6.44212e+06	0	0	14240.9	1.89881e+06	56289.3	7354.38	0	211689	214409	4.62057e+07	0	63643.7	88252.6	1.14674e+06	1.36536e+07	0	0	1.30862e+07	567327
1918	306406	255982	36096	0	0	183682	0	0	0	785125	0	0	3.97685e+06	5.303e+06	0	97849.4	0	250159	0	4.89377e+06	1.02539e+06	1.16289e+06	31956.4	37551.5	0	0	32228.2	20672.6	9315.09	6.58542e+06	0	0	14553.3	1.9277e+06	57928.2	7568.51	0	216333	220651	4.68712e+07	0	65496.7	90822.1	1.17225e+06	1.39531e+07	0	0	1.33733e+07	579772
1919	313128	259876	37146.9	0	0	189030	0	0	0	802589	0	0	4.06978e+06	5.38368e+06	0	100026	0	255647	0	4.9727e+06	1.04099e+06	1.18058e+06	32667.2	38644.8	0	0	32945	20987.1	9586.31	6.7319e+06	0	0	14872.6	1.95703e+06	59614.9	7788.88	0	221079	227076	4.75463e+07	0	67403.7	93466.5	1.19833e+06	1.42592e+07	0	0	1.36667e+07	592491
1920	319997	263830	38228.5	0	0	194534	0	0	0	820441	0	0	4.16489e+06	5.46559e+06	0	102251	0	261255	0	5.0529e+06	1.05683e+06	1.19854e+06	33393.8	39770	0	0	33677.9	21306.4	9865.42	6.88164e+06	0	0	15198.8	1.9868e+06	61350.6	8015.66	0	225928	233687	4.82311e+07	0	69366.2	96187.9	1.22498e+06	1.4572e+07	0	0	1.39665e+07	605488
1921	327017	267844	39341.6	0	0	200198	0	0	0	838691	0	0	4.26221e+06	5.54875e+06	0	104525	0	266987	0	5.1344e+06	1.07291e+06	1.21678e+06	34136.6	40927.9	0	0	34427	21630.6	10152.7	7.03472e+06	0	0	15532.2	2.01703e+06	63136.9	8249.04	0	230885	240491	4.89258e+07	0	71385.9	98988.5	1.25223e+06	1.48916e+07	0	0	1.42729e+07	618771
1922	334190	271919	40487	0	0	206027	0	0	0	857347	0	0	4.36182e+06	5.63317e+06	0	106850	0	272844	0	5.21721e+06	1.08923e+06	1.23529e+06	34896	42119.6	0	0	35192.8	21959.7	10448.3	7.1912e+06	0	0	15873	2.04772e+06	64975.1	8489.22	0	235950	247493	4.96304e+07	0	73464.4	101871	1.28008e+06	1.52183e+07	0	0	1.4586e+07	632345
1923	341522	276056	41665.8	0	0	212025	0	0	0	876417	0	0	4.46375e+06	5.71888e+06	0	109227	0	278829	0	5.30135e+06	1.10581e+06	1.25409e+06	35672.2	43345.9	0	0	35975.6	22293.8	10752.5	7.35116e+06	0	0	16221.2	2.07887e+06	66867	8736.39	0	241126	254699	5.03452e+07	0	75603.3	104837	1.30856e+06	1.55522e+07	0	0	1.4906e+07	646217
1924	349014	280257	42879	0	0	218199	0	0	0	895912	0	0	4.56806e+06	5.80589e+06	0	111657	0	284946	0	5.38686e+06	1.12263e+06	1.27317e+06	36465.7	44608	0	0	36775.8	22633	11065.5	7.51467e+06	0	0	16577	2.1105e+06	68813.8	8990.75	0	246415	262115	5.10703e+07	0	77804.6	107889	1.33767e+06	1.58933e+07	0	0	1.52329e+07	660393
1925	356670	284521	44127.4	0	0	224552	0	0	0	915841	0	0	4.67481e+06	5.89422e+06	0	114140	0	291197	0	5.47374e+06	1.13971e+06	1.29254e+06	37276.8	45906.8	0	0	37593.9	22977.3	11387.7	7.68183e+06	0	0	16940.7	2.14261e+06	70817.4	9252.53	0	251821	269747	5.18059e+07	0	80069.9	111030	1.36742e+06	1.6242e+07	0	0	1.55671e+07	674880
1926	364494	288849	45412.2	0	0	231090	0	0	0	936212	0	0	4.78406e+06	5.9839e+06	0	116679	0	297585	0	5.56202e+06	1.15705e+06	1.3122e+06	38106	47243.4	0	0	38430.1	23326.9	11719.3	7.8527e+06	0	0	17312.3	2.17521e+06	72879.3	9521.92	0	257345	277601	5.2552e+07	0	82401.2	114263	1.39784e+06	1.65983e+07	0	0	1.59086e+07	689685
1927	372490	293244	46734.4	0	0	237818	0	0	0	957037	0	0	4.89585e+06	6.07494e+06	0	119275	0	304113	0	5.65173e+06	1.17466e+06	1.33217e+06	38953.6	48618.9	0	0	39284.9	23681.8	12060.5	8.02738e+06	0	0	17692.1	2.20831e+06	75001.3	9799.16	0	262991	285683	5.33089e+07	0	84800.4	117590	1.42893e+06	1.69624e+07	0	0	1.62576e+07	704815
1928	380662	297706	48095.2	0	0	244742	0	0	0	978325	0	0	5.01027e+06	6.16737e+06	0	121928	0	310784	0	5.74289e+06	1.19253e+06	1.35243e+06	39820.1	50034.5	0	0	40158.8	24042.1	12411.7	8.20593e+06	0	0	18080.2	2.24191e+06	77185	10084.5	0	268760	294001	5.40767e+07	0	87269.4	121014	1.46071e+06	1.73345e+07	0	0	1.66142e+07	720276
1929	389012	302235	49495.5	0	0	251868	0	0	0	1.00009e+06	0	0	5.12735e+06	6.2612e+06	0	124640	0	317602	0	5.83551e+06	1.21067e+06	1.37301e+06	40705.8	51491.3	0	0	41052	24407.9	12773	8.38847e+06	0	0	18476.8	2.27602e+06	79432.3	10378.1	0	274656	302561	5.48556e+07	0	89810.4	124537	1.49321e+06	1.77148e+07	0	0	1.69787e+07	736077
1930	397546	306834	50936.6	0	0	259202	0	0	0	1.02233e+06	0	0	5.24717e+06	6.35646e+06	0	127412	0	324569	0	5.92963e+06	1.22909e+06	1.3939e+06	41611.3	52990.5	0	0	41965.2	24779.3	13144.9	8.57506e+06	0	0	18882.2	2.31064e+06	81745	10680.3	0	280681	311370	5.56457e+07	0	92425.3	128163	1.52642e+06	1.81034e+07	0	0	1.73512e+07	752225
1931	406267	311502	52419.7	0	0	266748	0	0	0	1.04507e+06	0	0	5.36979e+06	6.45317e+06	0	130247	0	331689	0	6.02527e+06	1.24779e+06	1.41511e+06	42536.9	54533.3	0	0	42898.7	25156.3	13527.7	8.7658e+06	0	0	19296.4	2.3458e+06	84125.1	10991.2	0	286838	320436	5.64471e+07	0	95116.3	131895	1.56037e+06	1.85005e+07	0	0	1.77318e+07	768726
1932	415180	316241	53945.9	0	0	274515	0	0	0	1.06832e+06	0	0	5.49528e+06	6.55136e+06	0	133144	0	338966	0	6.12245e+06	1.26678e+06	1.43664e+06	43483	56121.1	0	0	43852.9	25539	13921.5	8.96078e+06	0	0	19719.7	2.38149e+06	86574.5	11311.2	0	293131	329766	5.72601e+07	0	97885.7	135735	1.59508e+06	1.89064e+07	0	0	1.81208e+07	785590
1933	424287	321053	55516.6	0	0	282508	0	0	0	1.09208e+06	0	0	5.62369e+06	6.65103e+06	0	136105	0	346402	0	6.2212e+06	1.28605e+06	1.4585e+06	44450.3	57755.1	0	0	44828.3	25927.6	14326.9	9.1601e+06	0	0	20152.3	2.41772e+06	89095.1	11640.6	0	299561	339367	5.80848e+07	0	100736	139687	1.63056e+06	1.93211e+07	0	0	1.85183e+07	802824
1934	433595	325937	57133	0	0	290733	0	0	0	1.11638e+06	0	0	5.75511e+06	6.75223e+06	0	139133	0	354001	0	6.32154e+06	1.30562e+06	1.48069e+06	45439	59436.7	0	0	45825.5	26322	14744	9.36386e+06	0	0	20594.4	2.45451e+06	91689.2	11979.5	0	306133	349248	5.89214e+07	0	103669	143754	1.66683e+06	1.9745e+07	0	0	1.89246e+07	820435
1935	443107	330896	58796.5	0	0	299198	0	0	0	1.14121e+06	0	0	5.8896e+06	6.85496e+06	0	142228	0	361766	0	6.42349e+06	1.32548e+06	1.50322e+06	46449.8	61167.3	0	0	46844.8	26722.5	15173.3	9.57215e+06	0	0	21046.2	2.49185e+06	94358.8	12328.3	0	312848	359417	5.977e+07	0	106687	147939	1.70391e+06	2.01781e+07	0	0	1.93397e+07	838433
1936	452827	335931	60508.4	0	0	307909	0	0	0	1.16659e+06	0	0	6.02724e+06	6.95925e+06	0	145391	0	369702	0	6.5271e+06	1.34565e+06	1.52609e+06	47483	62948.2	0	0	47886.8	27129.1	15615.1	9.78507e+06	0	0	21507.8	2.52977e+06	97106.2	12687.2	0	319711	369882	6.06309e+07	0	109793	152247	1.74181e+06	2.06208e+07	0	0	1.9764e+07	856826
1937	462761	341042	62270.1	0	0	316875	0	0	0	1.19254e+06	0	0	6.16809e+06	7.06514e+06	0	148625	0	377813	0	6.63237e+06	1.36612e+06	1.5493e+06	48539.2	64781	0	0	48952	27541.9	16069.7	1.00027e+07	0	0	21979.7	2.56825e+06	99933.5	13056.6	0	326725	380651	6.15041e+07	0	112990	156680	1.78056e+06	2.10732e+07	0	0	2.01975e+07	875623
1938	472913	346231	64083.2	0	0	326101	0	0	0	1.21907e+06	0	0	6.31223e+06	7.17263e+06	0	151931	0	386101	0	6.73934e+06	1.38691e+06	1.57288e+06	49618.9	66667.2	0	0	50040.9	27960.9	16537.6	1.02252e+07	0	0	22461.8	2.60733e+06	102843	13436.8	0	333892	391734	6.23899e+07	0	116280	161241	1.82016e+06	2.15354e+07	0	0	2.06406e+07	894831
1939	483287	351498	65949	0	0	335595	0	0	0	1.24619e+06	0	0	6.45974e+06	7.28176e+06	0	155311	0	394571	0	6.84804e+06	1.40801e+06	1.59681e+06	50722.6	68608.2	0	0	51154	28386.3	17019.1	1.04527e+07	0	0	22954.6	2.647e+06	105837	13828	0	341217	403140	6.32885e+07	0	119666	165936	1.86065e+06	2.20079e+07	0	0	2.10934e+07	914461
1940	493889	356846	67869.1	0	0	345366	0	0	0	1.27391e+06	0	0	6.6107e+06	7.39255e+06	0	158766	0	403227	0	6.95849e+06	1.42943e+06	1.6211e+06	51850.8	70605.8	0	0	52291.9	28818.2	17514.6	1.06852e+07	0	0	23458.1	2.68727e+06	108919	14230.6	0	348702	414878	6.42001e+07	0	123150	170768	1.90204e+06	2.24907e+07	0	0	2.15561e+07	934522
1941	504724	362276	69845.2	0	0	355422	0	0	0	1.30224e+06	0	0	6.76518e+06	7.50502e+06	0	162297	0	412072	0	7.07072e+06	1.45118e+06	1.64577e+06	53004.2	72661.6	0	0	53455	29256.7	18024.6	1.09229e+07	0	0	23972.8	2.72816e+06	112090	14645	0	356352	426957	6.51247e+07	0	126735	175740	1.94435e+06	2.2984e+07	0	0	2.2029e+07	955023
1942	515796	367788	71878.8	0	0	365770	0	0	0	1.33121e+06	0	0	6.92327e+06	7.61921e+06	0	165907	0	421112	0	7.18476e+06	1.47326e+06	1.67081e+06	54183.2	74777.2	0	0	54644.1	29701.8	18549.4	1.11658e+07	0	0	24498.6	2.76967e+06	115354	15071.4	0	364169	439388	6.60627e+07	0	130425	180856	1.9876e+06	2.34882e+07	0	0	2.25123e+07	975973
1943	527111	373383	73971.6	0	0	376420	0	0	0	1.36082e+06	0	0	7.08506e+06	7.73513e+06	0	169598	0	430350	0	7.30064e+06	1.49567e+06	1.69623e+06	55388.5	76954.4	0	0	55859.6	30153.7	19089.5	1.14142e+07	0	0	25036.1	2.8118e+06	118713	15510.2	0	372158	452181	6.70142e+07	0	134223	186122	2.03181e+06	2.40035e+07	0	0	2.30061e+07	997383
1944	538674	379064	76125.4	0	0	387380	0	0	0	1.39109e+06	0	0	7.25063e+06	7.85282e+06	0	173370	0	439791	0	7.41839e+06	1.51843e+06	1.72203e+06	56620.5	79194.9	0	0	57102.1	30612.5	19645.3	1.16681e+07	0	0	25585.3	2.85458e+06	122169	15961.8	0	380322	465347	6.79794e+07	0	138131	191541	2.077e+06	2.45301e+07	0	0	2.35108e+07	1.01926e+06
1945	550491	384831	78341.8	0	0	398659	0	0	0	1.42203e+06	0	0	7.42007e+06	7.97229e+06	0	177227	0	449438	0	7.53804e+06	1.54153e+06	1.74823e+06	57880	81500.8	0	0	58372.3	31078.2	20217.2	1.19276e+07	0	0	26146.6	2.89802e+06	125726	16426.5	0	388665	478896	6.89584e+07	0	142152	197118	2.1232e+06	2.50682e+07	0	0	2.40266e+07	1.04162e+06
1946	562567	390686	80622.8	0	0	410266	0	0	0	1.45366e+06	0	0	7.59347e+06	8.09359e+06	0	181169	0	459298	0	7.65962e+06	1.56498e+06	1.77483e+06	59167.4	83873.7	0	0	59670.7	31551.1	20805.9	1.21929e+07	0	0	26720.1	2.94211e+06	129387	16904.8	0	397191	492839	6.99516e+07	0	146291	202857	2.17043e+06	2.56181e+07	0	0	2.45537e+07	1.06447e+06
1947	574909	396631	82970.2	0	0	422211	0	0	0	1.486e+06	0	0	7.77092e+06	8.21673e+06	0	185199	0	469373	0	7.78316e+06	1.58879e+06	1.80184e+06	60483.5	86315.8	0	0	60998	32031.1	21411.7	1.24642e+07	0	0	27306.3	2.98687e+06	133154	17397	0	405905	507189	7.09591e+07	0	150551	208764	2.21871e+06	2.61801e+07	0	0	2.50923e+07	1.08782e+06
1948	587520	402665	85385.9	0	0	434504	0	0	0	1.51905e+06	0	0	7.95252e+06	8.34174e+06	0	189318	0	479670	0	7.90869e+06	1.61297e+06	1.82925e+06	61828.9	88828.9	0	0	62354.8	32518.4	22035.1	1.27414e+07	0	0	27905.3	3.03232e+06	137031	17903.5	0	414809	521956	7.19811e+07	0	154934	214842	2.26806e+06	2.67544e+07	0	0	2.56427e+07	1.11169e+06
1949	600409	408792	87872	0	0	447155	0	0	0	1.55284e+06	0	0	8.13836e+06	8.46866e+06	0	193529	0	490193	0	8.03625e+06	1.63751e+06	1.85708e+06	63204.2	91415.3	0	0	63741.8	33013.2	22676.7	1.30248e+07	0	0	28517.5	3.07845e+06	141020	18424.8	0	423909	537153	7.30179e+07	0	159445	221097	2.31851e+06	2.73413e+07	0	0	2.62053e+07	1.13608e+06
1950	613580	415011	90430.5	0	0	460175	0	0	0	1.58738e+06	0	0	8.32855e+06	8.59751e+06	0	197834	0	500946	0	8.16586e+06	1.66242e+06	1.88534e+06	64610.1	94076.9	0	0	65159.7	33515.5	23336.9	1.33146e+07	0	0	29143.1	3.12529e+06	145126	18961.2	0	433208	552793	7.40695e+07	0	164088	227535	2.37008e+06	2.79411e+07	0	0	2.67801e+07	1.161e+06
1951	627040	421325	93063.5	0	0	473573	0	0	0	1.62269e+06	0	0	8.52317e+06	8.72831e+06	0	202235	0	511935	0	8.29756e+06	1.68771e+06	1.91402e+06	66047.3	96816	0	0	66609.1	34025.4	24016.4	1.36107e+07	0	0	29782.4	3.17284e+06	149352	19513.3	0	442711	568888	7.51363e+07	0	168865	234160	2.4228e+06	2.85541e+07	0	0	2.73676e+07	1.18647e+06
1952	640796	427736	95773.1	0	0	487361	0	0	0	1.65879e+06	0	0	8.72235e+06	8.86111e+06	0	206733	0	523166	0	8.43139e+06	1.71339e+06	1.94314e+06	67516.4	99634.9	0	0	68090.7	34543.1	24715.6	1.39135e+07	0	0	30435.8	3.22111e+06	153700	20081.5	0	452423	585452	7.62185e+07	0	173782	240977	2.4767e+06	2.91805e+07	0	0	2.7968e+07	1.21249e+06
1953	654853	434243	98561.6	0	0	501551	0	0	0	1.69569e+06	0	0	8.92618e+06	8.99593e+06	0	211332	0	534643	0	8.56738e+06	1.73946e+06	1.97271e+06	69018.3	102536	0	0	69605.3	35068.6	25435.2	1.4223e+07	0	0	31103.4	3.27012e+06	158175	20666.1	0	462348	602497	7.73162e+07	0	178842	247994	2.53179e+06	2.98206e+07	0	0	2.85815e+07	1.23909e+06
1954	669219	440850	101431	0	0	516154	0	0	0	1.7334e+06	0	0	9.13478e+06	9.1328e+06	0	216033	0	546371	0	8.70556e+06	1.76593e+06	2.00272e+06	70553.5	105521	0	0	71153.6	35602.2	26175.8	1.45393e+07	0	0	31785.7	3.31987e+06	162781	21267.8	0	472491	620040	7.84298e+07	0	184049	255214	2.5881e+06	3.04748e+07	0	0	2.92085e+07	1.26628e+06
1955	683900	447558	104385	0	0	531183	0	0	0	1.77196e+06	0	0	9.34825e+06	9.27175e+06	0	220838	0	558357	0	8.84597e+06	1.79279e+06	2.03319e+06	72122.9	108594	0	0	72736.3	36143.9	26937.9	1.48627e+07	0	0	32483	3.37038e+06	167520	21887.1	0	482856	638093	7.95594e+07	0	189407	262645	2.64567e+06	3.11433e+07	0	0	2.98493e+07	1.29405e+06
1956	698902	454367	107424	0	0	546648	0	0	0	1.81138e+06	0	0	9.56671e+06	9.41282e+06	0	225750	0	570606	0	8.98864e+06	1.82007e+06	2.06412e+06	73727.1	111755	0	0	74354.2	36693.8	27722.3	1.51933e+07	0	0	33195.6	3.42166e+06	172398	22524.3	0	493448	656671	8.07053e+07	0	194922	270292	2.70452e+06	3.18265e+07	0	0	3.05041e+07	1.32244e+06
1957	714234	461280	110552	0	0	562565	0	0	0	1.85167e+06	0	0	9.79027e+06	9.55603e+06	0	230772	0	583123	0	9.13362e+06	1.84776e+06	2.09553e+06	75367.1	115009	0	0	76008.2	37252	28529.4	1.55313e+07	0	0	33923.8	3.47372e+06	177417	23180.2	0	504273	675791	8.18677e+07	0	200597	278162	2.76468e+06	3.25247e+07	0	0	3.11733e+07	1.35145e+06
1958	729903	468298	113770	0	0	578944	0	0	0	1.89286e+06	0	0	1.00191e+07	9.70142e+06	0	235905	0	595915	0	9.28093e+06	1.87587e+06	2.12741e+06	77043.6	118358	0	0	77698.9	37818.8	29360.1	1.58768e+07	0	0	34668	3.52657e+06	182583	23855.1	0	515336	695467	8.30468e+07	0	206438	286261	2.82618e+06	3.32382e+07	0	0	3.18571e+07	1.3811e+06
1959	745915	475423	117083	0	0	595800	0	0	0	1.93496e+06	0	0	1.02532e+07	9.84902e+06	0	241152	0	608988	0	9.43062e+06	1.90442e+06	2.15978e+06	78757.3	121804	0	0	79427.2	38394.2	30214.9	1.62299e+07	0	0	35428.5	3.58023e+06	187899	24549.6	0	526641	715716	8.42429e+07	0	212449	294595	2.88904e+06	3.39674e+07	0	0	3.2556e+07	1.4114e+06
1960	762278	482657	120492	0	0	613148	0	0	0	1.978e+06	0	0	1.04928e+07	9.99887e+06	0	246517	0	622347	0	9.58273e+06	1.93339e+06	2.19264e+06	80509.2	125350	0	0	81193.9	38978.4	31094.7	1.6591e+07	0	0	36205.7	3.6347e+06	193370	25264.4	0	538194	736555	8.54562e+07	0	218634	303173	2.95331e+06	3.47125e+07	0	0	3.32701e+07	1.44236e+06
1961	779000	490000	124000			631000				2022000			10738000	10151000		252000		636000		9.73728e+06	1.96281e+06	2226000	82300	129000			83000	39571.4	32000	16960000			37000	3690000	199000	26000		550000	758000	86687008		225000	312000	3019000	35474000			34000000	1474000
1962	789000	456000	125000			697000				2131000			10061000	9823000		346000		654000		9.82954e+06	1.97074e+06	2235000	82800	135000			87000	41709.5	33000	18057000			32000	4202000	202000	26000		520000	769000	90737008		266000	317000	3514000	30364000			29000000	1364000
1963	825000	468000	138000			753000				1851000			10573000	8996000		252200		470000		1.02755e+07	2.05098e+06	2326000	76400	125000		89000	85000	43925.5	34000	16267000			33000	4202000	206000	27000		695000	799000	93740008		259000	322000	2956000	33420000			32000000	1420000
1964	936000	417000	140000			819000				2314000			11272000	9719000		422000		694000		1.06445e+07	2.09507e+06	2376000	62900	137000			88000	47758.4	35000	16227000			41000	4293000	209000	28000		695000	903000	97084008		277000	328000	3866000	35640000			34000000	1640000
1965	992000	452000	143000			831000				2435000			11294000	9362000		350000		715000		1.04961e+07	2.20441e+06	2500000	63100	140000			105000	50651.4	36000	16726000			68000	4343000	215000	29000		700000	917000	98448008		318000	334000	3909000	36625000			35000000	1625000
1966	1080000	527000	141000			837000				2635000			11614000	10067000		373200		829000		1.04067e+07	2.2e+06	2495000	43700	140000		238000	135000	49560.5	37000	18135000			65000	4118000	220000	29000		730000	994000	104014008		324000	340000	4109000	37502000			36000000	1502000
1967	1111000	504000	144000			889000				2447000			11328000	10062000		346000		1044000		1.10289e+07	2.32345e+06	2635000	65000	146000		238000	155000	48401.3	38000	19572000			81000	4118000	224000	30000		780000	1003000	102696016		321000	346000	3292000	38796000			37100000	1696000
1968	1184000	592000	144000			1141000				3112000			11426000	9830000		378000		1107000		1.11442e+07	2.35166e+06	2667000	52300	149000		238000	214000	47432.1	39000	20821000			89000	3930000	229000	30300		740000	1064000	107122000		355000	352000	4077000	39832000			38000000	1832000
1969	1262000	712000	175000			1363000				3112000			11265000	10699000		433100		1138000		1.10059e+07	2.118e+06	2402000	33600	152000		238000	231000	47714.6	40000	22050000			90000	4103000	234000	31000		945000	1069000	117545000		463000	359000	3971000	40825000			39000000	1825000
1970	1347000	750000	145000			1360000				3072000			11196000	10527000		395100		1092000		1.14748e+07	2.10036e+06	2382000	41500	155000		238000	231000	47573.4	42000	23938000			99000	3950000	240000	30600		520000	1195000	117492000		528000	365000	4625000	42154000			40100000	2054000
1971	1386000	722000	152000			1558000				3552000			11812000	11204000		388000		1044000		1.14672e+07	2.3402e+06	2654000	40500	154000		238000	235000	47773	43000	24718000			104000	3764000	245000	30400		470000	1276000	116168000		622000	372000	5297000	43397000			41200000	2197000
1972	1446000	722000	155000			1235000				3575000			11362000	11448000		397000		571000		1.14402e+07	2.40281e+06	2725000	35200	157000		238000	224000	47826.6	45000	23948000			86000	3843000	251000	30300		490000	1287000	120905000		670000	380000	5360000	44347000			42200000	2147000
1973	1461000	722000	163000			1154000				3268000			11311000	11009000		299000		1002000		1.16978e+07	2.47599e+06	2808000	48100	160000		238000	266000	47748.7	46000	23904000			87000	3614000	257000	30200		493000	1365000	140524000		755000	387000	4912000	45935000			43800000	2135000
1974	1506000	722000	172000			1104000				3717000			11591000	10631000		198000		1075000		1.16747e+07	2.26613e+06	2570000	45800	163000		238000	366000	49219.5	48000	24768000			87000	3877000	263000	30500		504000	1493000	134590000		505000	395000	5216000	50596000			48570000	2026000
1975	1468000	722000	175000			1055000				3628000			13192000	10301000		115000		906000		1.20284e+07	2.16914e+06	2460000	45000	176000		238000	300000	49516.6	50000	30636000			120000	3720000	270000	31500		515000	1507000	111728000		499000	407000	5178000	67478000			65677000	1801000
1976	1502000	722000	179000			1008000				4188000			12872000	12212000		115000		1059000		1.16132e+07	2.23174e+06	2531000	34900	180000		238000	300000	48800.7	52000	33875000			154000	3361000	276000	31500		527000	1721000	135469000		503000	414000	5816000	69378000			67610000	1768000
1977	1512000	722000	184000			963000				4029000			13889000	12233000		115000		1036000		1.13787e+07	2.12064e+06	2405000	28300	184000		238000	229000	53067.1	53000	37328000			150000	3362000	283000	32900		540000	1915000	141818000		507000	422000	6022000	71526008			69891008	1635000
1978	1518000	722000	190000			918000				3644000			14069000	11733000		115000		749000		1.09021e+07	2.16914e+06	2460000	32400	188000		346000	355000	49292.6	55000	44492000			130000	3447000	291000	34000		553000	2154000	151896000		561000	431000	6656000	73786016			72396016	1390000
1979	1521000	722000	196000			874000				4787000			13696000	12973000		115000		875000		1.06061e+07	2.04393e+06	2318000	39000	192000		278000	488000	50646.5	57000	53856008			141400	3412000	299000	34000		567000	2194000	157284000		492000	440000	8342000	77996000			76496000	1500000
1980	1518000	722000	200000			830000				3962770			15651000	12973000		115000		882000		1.06753e+07	2.05539e+06	2331000	43900	197000		278000	433000	49258.5	59000	61722000			135200	3280000	308000	35000		567000	2196000	150784000		526000	450000	8201000	79202016			77577016	1625000
1981	1511000	722000	206000			785750				3774941			15928000	12843000		115000		889000		1.06599e+07	2.10741e+06	2390000	38400	202000		278000	323000	51679	62000	61210008			202000	3224000	316000	36000		567000	2300000	139176000		542000	460000	8154000	75748008			74292008	1456000
1982	1497000	722000	212000			677500				4657395			14872000	11986000		115000		990000		1.04792e+07	2.11447e+06	2398000	42500	207000		278000	225500	54581.8	64000	62700000			213000	3126000	324000	37000		567000	2324000	121721000		501000	471000	6951000	78092024			76619024	1473000
1983	1482000	722000	219000			686000				5760676			13787000	12234000		115000		970000		1.05868e+07	2.20705e+06	2503000	33400	213000		278000	212500	55331.8	66000	64439000			213000	3017000	332000	38000		567000	2411000	149675000		469000	483000	7944000	81324016			79676016	1648000
1984	1467000	722000	226000			772000				5362308			15076000	12791000		115000		1100000		1.08713e+07	2.24673e+06	2548000	38500	218000		278000	212500	56978	68000	66122000			214000	3061000	338000	45000		567000	2576000	161162000		480000	494000	8979000	91007024			89425024	1582000
1985	1455000	722000	232000			803000				5258200			16829000	11782000		115000		1000660		1.08098e+07	2.39222e+06	2713000	40700	223000		193000	212500	57275.1	71000	67897000			214000	3044000	347400	550000		567000	2765000	162014000		494000	505000	9593000	94545008			92740008	1805000
1986	1446000	722000	238000			800000				5668007			17119000	11204000		115000		1087000		1.12711e+07	2.47776e+06	2810000	32100	238000		175000	333500	57236.1	73000	69366008			214000	2731000	356400	550000		567000	2779000	170288000		429000	515000	10392000	97247000			95135000	2112000
1987	1440000	670000	243000			798000				6268310			16746000	11100000		115000		840000		1.15018e+07	2.82429e+06	3203000	61600	244000		187000	521500	55341.5	76000	70802016			214000	2674000	366400	550000		567000	2803000	185056000		390000	525000	10822000	98908008			97047008	1861000
1988	1440000	650000	249000			802000				6290034			16902000	12238000		115000		893000		1.17382e+07	3.00505e+06	3408000	61600	250000		122000	273500	55156.5	79000	72473008			215000	2643000	377400	550000		567000	2708000	184327000		394000	535000	11727000	98281316			96590016	1691300
1989	1447000	680000	255000			824000				7317951			16584000	13575000		115000		837000		1.17382e+07	3.75631e+06	4260000	61600	259000		68000	255500	56369.2	81000	78973016			215000	2676000	388400	550000		567000	2872000	182104000		475000	546000	11834000	96714308			95119008	1595300
1990	1464000	520000	261000			843000				7132970			17213000	14160000		115000		641000		1.17363e+07	4.46172e+06	5060000	61600	274000		48700	371500	46048.9	84000	74277024			93700	2586000	399400	615000		567000	3136000	155958000		425000	559000	14386000	91228808			89677008	1551800
1991	1495000	1000000	333000			869000				7167925			16604000	13135000		115000		706000		10583000	3.70782e+06	4205000	61600	300000		60800	461500	40000	87000	76676016			93700	2200000	410400	615000		740000	3085000	153487000		379000	597000	16314000	89750100			88238000	1512100
1992	1536000	1000000	351000			897000				7802078			16654000	9855000		115000		646000	1000	10583000	3.25371e+06	3690000	61600	296000		78600	598000	40000	89000	79264016			94700	1675000	421400	615000		735000	2928000	163507000		484000	619400	19357000	92440908			90931008	1509900
1993	1583000	57000	446000			927000				6833816			17659000	9708000		117000		706000	5000	9206000	3.25371e+06	3690000	61600	303000		63500	750900	40000	92000	81350000			94700	1837000	433400	615000		695000	2936000	169770000		441000	645000	20534000	98351916			96867016	1484900
1994	1628000	63500	391000			958000				6326512			18762000	11701000		117000		663000	5000	9206000	3.34188e+06	3790000	61600	310000		63500	879400	40000	95000	83435000			94700	1798000	449400	615000		959000	3311000	177346000		578000	666000	21387000	98996800			97521000	1475800
1995	1667000	63500	390000			968900				8013279			19560000	11346000		117000		579000	5000	9206000	3.18317e+06	3610000	61600	300000		45000	850400	40000	97000	84518000			94700	1970000	462500	688000		1040000	3588000	183113000		611000	686000	24880000	101242600			99769000	1473600
1996	1697000	63500	428000			999900				7620018			19340000	11812000		117000		604000	5000	14898000	3.07295e+06	3485000	61600	304000		45000	892400	40000	99000	84601000			95700	2020000	475000	688000		1040000	3733000	184459000		596000	705000	19382000	108331200			106857000	1474200
1997	1718000	63500	438000			1031900				7536587			19791000	11902000		117000		610000	5000	16776000	3.04649e+06	3455000	61600	315000		45000	890400	3090000	102000	84684000			95700	1862000	490000	688000		1040000	3255000	185859000		758000	724000	19570000	106655700			105185000	1470700
1998	1737000	15080	444000			1063900				7128631	0		21158000	10858000	6400	17000		617000	5000	5034000	3.78047e+06	4287400	61600	326000		45000	815400	3220000	103000	83764000			95700	1842667	500600	688000		1040000	2107000	173901000		831000	742000	21314000	107043100			105576000	1467100
1999	1760000	56000	451000			1095900				6270689	0		20838000	10988000	6400	17000		623000	5000	5417600	3960000	4491000	61600	332000		139000	502000	3220000	105000	100395000			107800	3250667	592000	688000		921000	1832000	190988000		861000	761000	23179000	99961400			98500000	1461400
2000	1760000	123000	162000			1095900				7710411	0		24407000	10416000	7100	17000		623000	5000	5207600	3960000		61600	332000		134000	468000	3332000	105000	102994000			114700	2676890	594000	767000		179000	1894000	198918000		955000	761000	24437000	96019100			94560000	1459100
2001	1760000	78000	208000			1095900				6247328	7000		24392000	10562000	7100	17000		588000	5000	5538000	3665000		61600	357000		134000	559000	2958000	105000	89828000			118200	2356890	594000	767000		123000	1270000	182945000		998000	761000	25682000	93464400			92000000	1464400
2002	1760000	82600	208000			1095900				8747277	8000		24192000	11810000	26400	17000		255000	5000	5969000	3950000		61600	387000		132700	544000	3074000	105000	96439000			115700	2645890	1183000	767000		125000	1300000	195211000		919000	761000	25491000	92729100			91260000	1469100
2003	1760000	75200	100300			1095900				9428661	10000		25714000	13719000	3300	17000		381000	5000	6445900	4215000		61600	387000		132900	650000	2882886	105000	120360000			112100	2645890	1185000	845000		125000	1650000	176799000		783000	761000	24289000	94664100			93200000	1464100
2004	1760000	75200	121500			1095900				9409898	6000		26332000	12943000	3300	17000		420000	5000	7356000	4250000		61600	387000		132900	730000	2683000	105000	106618000			112100	3076670	1171000	845000		125000	1800000	205273000		832000	761000	29477000	94668400			93200000	1468400
2005	1760000	75200	73300			1095900				9957219	4000		26332000	12786000	3300	17000		420000	6000	7356000	4300000		61600	387000		132900	810000	2444000	105000	117987000			122500	3183670	1171000	883000		113000	1800000	200247000		762402	761000	32529000	94669400			93200000	1469400
2006	1760000	75200	74800			1095900				9644040	5000		26735000	14430000	3300	17000		420000	6000	7411100	4405000		29000	512000		132900	909800	2646000	105000	118754000			122500	3107000	1171000	883000		113000	2296000	181010000		934861	761000	33217000	94664900			93200000	1464900
2007	1760000	80000	102600			1095900				9364558	6000		27083000	16520964	3300	17000		420000	6000	7411100	4275000		41000	427000		301000	909800	2413000	105000	121521000			122500	3170000	1171000	883000		118000	2894000	161390000		845998	761000	38417000	101893500			100429000	1464500
2008	1760000	80000	102600			1095900				8756872	2000		28210000	16771739	3300	17000		420000	6000	7411100	4000000		41000	427000		257000	909800	2571000	105000	115390000			107300	3379000	1171000	883000		118000	2166000	136096000		863143	761000	39878000	124973100			123510000	1463100
2009	1760000	80000	102600			1107000				9822058	2000		25488000	12143885	3300	17000		420000	6000	6718000	3670000		41000	427000		184000	913000	2099530	105000	122160000			107300	2224000	1171000	883000		118000	1875000	113306000		656779	761000	36402000	147551200			146088000	1463200
2010	1760000	80000	144600			1127000				10635024	1000		25561000	13281444	3300	17000		420000	6000	8072600	4113900		41000	467000		190000	943000	2461000	105000	128400000			107300	3011000	1171000	883000		288000	2348000	138802000		632283	761000	34560000	161809500	5000		160347000	1457500
2011	1760000	80000	138600			1134000				10068000	1000		26532000	13630532	3300	17000		420000	6000	8072600	4235248		41000	467000		128000	943000	2676000	105000	139969000			107300	3364000	1171000	883000		284000	2441000	146735326		732447	761000	39150000	160928272	5000		159462000	1461272
2012	1760000	80000	138600			1141000				12518000	2000		23497000	12831218	3300	17000		420000	6000	10624000	4235248		41000	522000		128000	943000	2672000	105000	146804000			107300	3056725	1171000	617000		284000	2055000	146741000		731122	761000	39075000	159563898	5000		158096000	1462898
2013	1760000	80010	138600			1151000				13666000	1100		22579000	12432763	3300	17000		420000	6000	10889300	4619390		41000	471000		124340	943000	2846000	105000	142633000			107300	3025914	1171000	625000		284000	2700000	147751273		649977	761000	41069000	168684785	5000	1000	167214000	1464785
2014	1760000	80010	138600			1165000				10940532	1100		25267000	12029720	3300	17000		412000	6000	11324000	4519390		41000	498000		125168	953000	2804300	105000	137684000			107300	3036380	1171000	625000		284000	3247000	148825385		545489	761000	42581000	162498899	5000	1000	161017000	1475899
2015	1760000	80010	138600			1213000				11770000	1900		27289964	12570462	3300	17000		414000	6000	11324000	4519390		41000	292157		125168	953000	2959440	105000	136177000			85000	3523903	1171000	625000		322000	3571171	151357560		623154	761000	43635000	148701870	5000	1000	147228000	1467870
2016	1760000	80010	138600			1220000				12682000	2200		30083019	12173081	3300	17000		408000	6000	12632301	4519390		41000	384656		125168	953000	3072010	105000	145102000			80000	3481450	1171000	625000		322000	3831865	154694000		726250	761000	44554000	164433768	5000	1000	162965000	1462768
2017	1760000	80010	138600			1250000				13812070	2100		33143094	12738405	3300	17000		402000	6000	14122915	4519390		41000	384656		125168	953000	2884000	105000	150955000			65546	3416013	1171000	625000		322000	3831865	155183000		844713	761000	45987000	163175592	5000	1000	161711000	1458592
2018	1760000	80010	138600			1250000				13812070	2200		33084492	13948840	3300	17000		404666	6000	16233700	4319390		41000	384656		125168	1468000	3058406	105000	158056000			79390	3679901	1171000	625000		322000	3831865	155629056		844713	761000	47595344	181702877	5000	1000	180237000	1459877
2019	1760000	80010	138600			1250000				13812070	1000		32710375	13324680	3300	17000		404666	6000	15962100	4319390		41000	384656		125168	1526000	2909000	105000	142989000			79390	3454443	1171000	625000		322000	3831865	143994045		844713	761000	47595344	181702877	5000	1000	180237000	1459877
[truncated: 197 more columns]

## Sheet: IRW_I
Industrial roundwood_import (m3/yr)
	Afghanistan	Albania	Algeria	American Samoa	Andorra	Angola	Anguilla	Antarctica	Antigua and Barbuda	Argentina	Armenia	Aruba	Australia	Austria	Azerbaijan	Bahamas	Bahrain	Bangladesh	Barbados	Belarus	Belgium	Belgium-Luxembourg	Belize	Benin	Bermuda	Bhutan	Bolivia (Plurinational State of)	Bosnia and Herzegovina	Botswana	Brazil	British Indian Ocean Territory	British Virgin Islands	Brunei Darussalam	Bulgaria	Burkina Faso	Burundi	Cabo Verde	Cambodia	Cameroon	Canada	Cayman Islands	Central African Republic	Chad	Chile	China	China, Hong Kong SAR	China, Macao SAR	China, mainland	China, Taiwan Province of
1900	0	0	8856.27	0	0	0	0	0	0	56497.9	0	0	45622.6	233435	0	52.2645	0	0	261.323	199.888	324059	312613	0	0	0	0	0	0	0	3109.74	0	0	0	25676.2	503.592	0	34.7305	0	0	539791	0	0	0	0	169484	74202.3	6387.57	44180.7	44713
1901	0	0	9114.13	0	0	0	0	0	0	57754.7	0	0	46688.7	236986	0	53.4271	0	0	267.135	203.112	328989	317369	0	0	0	0	0	0	0	3178.91	0	0	0	26066.9	518.254	0	35.7417	0	0	547566	0	0	0	0	173201	75830.1	6527.69	45149.9	45693.9
1902	0	0	9379.49	0	0	0	0	0	0	59039.3	0	0	47779.8	240592	0	54.6155	0	0	273.077	206.388	333995	322198	0	0	0	0	0	0	0	3249.62	0	0	0	26463.5	533.344	0	36.7823	0	0	555452	0	0	0	0	177001	77493.5	6670.89	46140.3	46696.3
1903	0	0	9652.58	0	0	0	0	0	0	60352.6	0	0	48896.4	244252	0	55.8303	0	0	279.152	209.716	339076	327100	0	0	0	0	0	0	0	3321.9	0	0	0	26866.1	548.872	0	37.8533	0	0	563452	0	0	0	0	180884	79193.5	6817.23	47152.5	47720.6
1904	0	0	9933.63	0	0	0	0	0	0	61695.1	0	0	50039	247969	0	57.0722	0	0	285.361	213.099	344235	332077	0	0	0	0	0	0	0	3395.8	0	0	0	27274.9	564.853	0	38.9554	0	0	571567	0	0	0	0	184852	80930.8	6966.78	48186.9	48767.5
1905	0	0	10222.9	0	0	0	0	0	0	63067.4	0	0	51208.4	251741	0	58.3417	0	0	291.709	216.536	349473	337129	0	0	0	0	0	0	0	3471.33	0	0	0	27689.8	581.299	0	40.0896	0	0	579799	0	0	0	0	188907	82706.2	7119.62	49244	49837.3
1906	0	0	10520.5	0	0	0	0	0	0	64470.3	0	0	52405.1	255571	0	59.6395	0	0	298.197	220.028	354790	342258	0	0	0	0	0	0	0	3548.55	0	0	0	28111.1	598.224	0	41.2569	0	0	588150	0	0	0	0	193051	84520.5	7275.8	50324.3	50930.6
1907	0	0	10826.8	0	0	0	0	0	0	65904.3	0	0	53629.7	259460	0	60.9661	0	0	304.83	223.577	360188	347466	0	0	0	0	0	0	0	3627.48	0	0	0	28538.8	615.642	0	42.4581	0	0	596621	0	0	0	0	197286	86374.7	7435.41	51428.3	52047.9
1908	0	0	11142	0	0	0	0	0	0	67370.3	0	0	54883	263407	0	62.3222	0	0	311.611	227.183	365668	352752	0	0	0	0	0	0	0	3708.17	0	0	0	28973	633.567	0	43.6943	0	0	605214	0	0	0	0	201614	88269.5	7598.52	52556.4	53189.7
1909	0	0	11466.5	0	0	0	0	0	0	68868.8	0	0	56165.5	267415	0	63.7085	0	0	318.542	230.847	371231	358119	0	0	0	0	0	0	0	3790.65	0	0	0	29413.8	652.014	0	44.9665	0	0	613931	0	0	0	0	206037	90205.9	7765.21	53709.4	54356.5
1910	0	0	11800.3	0	0	0	0	0	0	70400.7	0	0	57478	271484	0	65.1256	0	0	325.628	234.57	376879	363568	0	0	0	0	0	0	0	3874.97	0	0	0	29861.4	670.998	0	46.2757	0	0	622773	0	0	0	0	210557	92184.7	7935.56	54887.6	55548.9
1911	0	0	12143.9	0	0	0	0	0	0	71966.7	0	0	58821.2	275614	0	66.5742	0	0	332.871	238.354	382613	369099	0	0	0	0	0	0	0	3961.17	0	0	0	30315.7	690.535	0	47.6231	0	0	631743	0	0	0	0	215176	94207	8109.64	56091.7	56767.5
1912	0	0	12497.5	0	0	0	0	0	0	73567.5	0	0	60195.8	279808	0	68.0551	0	0	340.275	242.198	388435	374715	0	0	0	0	0	0	0	4049.28	0	0	0	30776.9	710.64	0	49.0097	0	0	640842	0	0	0	0	219896	96273.7	8287.55	57322.2	58012.8
1913	0	0	12861.3	0	0	0	0	0	0	75204	0	0	61602.5	284065	0	69.5689	0	0	347.844	246.104	394345	380416	0	0	0	0	0	0	0	4139.35	0	0	0	31245.2	731.331	0	50.4366	0	0	650071	0	0	0	0	224720	98385.6	8469.35	58579.7	59285.5
1914	0	0	13235.8	0	0	0	0	0	0	76876.8	0	0	63042.1	288387	0	71.1164	0	0	355.582	250.074	400344	386204	0	0	0	0	0	0	0	4231.42	0	0	0	31720.6	752.624	0	51.9051	0	0	659434	0	0	0	0	229650	100544	8655.14	59864.7	60586
1915	0	0	13621.2	0	0	0	0	0	0	78586.8	0	0	64515.3	292774	0	72.6983	0	0	363.491	254.107	406436	392080	0	0	0	0	0	0	0	4325.55	0	0	0	32203.2	774.537	0	53.4164	0	0	668932	0	0	0	0	234688	102750	8845.01	61178	61915.1
1916	0	0	14017.8	0	0	0	0	0	0	80334.9	0	0	66023	297229	0	74.3153	0	0	371.577	258.205	412619	398045	0	0	0	0	0	0	0	4421.76	0	0	0	32693.1	797.089	0	54.9716	0	0	678566	0	0	0	0	239836	105004	9039.05	62520.1	63273.3
1917	0	0	14425.9	0	0	0	0	0	0	82121.8	0	0	67565.9	301751	0	75.9684	0	0	379.842	262.37	418897	404101	0	0	0	0	0	0	0	4520.12	0	0	0	33190.6	820.297	0	56.5722	0	0	688340	0	0	0	0	245097	107307	9237.34	63891.6	64661.4
1918	0	0	14845.9	0	0	0	0	0	0	83948.5	0	0	69144.8	306342	0	77.6582	0	0	388.291	266.602	425270	410250	0	0	0	0	0	0	0	4620.66	0	0	0	33695.5	844.18	0	58.2193	0	0	698253	0	0	0	0	250474	109661	9439.98	65293.2	66079.9
1919	0	0	15278.2	0	0	0	0	0	0	85815.9	0	0	70760.6	311003	0	79.3856	0	0	396.928	270.902	431741	416491	0	0	0	0	0	0	0	4723.44	0	0	0	34208.2	868.759	0	59.9144	0	0	708310	0	0	0	0	255969	112067	9647.07	66725.5	67529.5
1920	0	0	15723	0	0	0	0	0	0	87724.7	0	0	72414.2	315735	0	81.1515	0	0	405.757	275.271	438310	422828	0	0	0	0	0	0	0	4828.51	0	0	0	34728.7	894.054	0	61.6589	0	0	718512	0	0	0	0	261584	114525	9858.7	68189.3	69010.9
1921	0	0	16180.8	0	0	0	0	0	0	89676.1	0	0	74106.5	320538	0	82.9566	0	0	414.783	279.711	444978	429261	0	0	0	0	0	0	0	4935.92	0	0	0	35257	920.085	0	63.4541	0	0	728860	0	0	0	0	267322	117038	10075	69685.2	70524.8
1922	0	0	16651.9	0	0	0	0	0	0	91670.8	0	0	75838.3	325415	0	84.8019	0	0	424.009	284.222	451748	435792	0	0	0	0	0	0	0	5045.71	0	0	0	35793.5	946.874	0	65.3017	0	0	739358	0	0	0	0	273187	119605	10296	71213.9	72071.9
1923	0	0	17136.8	0	0	0	0	0	0	93709.9	0	0	77610.5	330366	0	86.6882	0	0	433.441	288.806	458622	442423	0	0	0	0	0	0	0	5157.95	0	0	0	36338	974.443	0	67.203	0	0	750007	0	0	0	0	279180	122229	10521.8	72776.1	73652.9
1924	0	0	17635.7	0	0	0	0	0	0	95794.4	0	0	79424.2	335393	0	88.6164	0	0	443.082	293.464	465599	449154	0	0	0	0	0	0	0	5272.68	0	0	0	36890.9	1002.81	0	69.1596	0	0	760809	0	0	0	0	285304	124910	10752.7	74372.6	75268.7
1925	0	0	18149.2	0	0	0	0	0	0	97925.2	0	0	81280.2	340496	0	90.5876	0	0	452.938	298.197	472683	455988	0	0	0	0	0	0	0	5389.96	0	0	0	37452.2	1032.01	0	71.1733	0	0	771767	0	0	0	0	291563	127650	10988.6	76004.1	76919.9
1926	0	0	18677.6	0	0	0	0	0	0	100103	0	0	83179.7	345676	0	92.6026	0	0	463.013	303.007	479875	462925	0	0	0	0	0	0	0	5509.86	0	0	0	38022	1062.06	0	73.2455	0	0	782882	0	0	0	0	297959	130451	11229.6	77671.5	78607.3
1927	0	0	19221.4	0	0	0	0	0	0	102330	0	0	85123.5	350935	0	94.6624	0	0	473.312	307.894	487176	469969	0	0	0	0	0	0	0	5632.42	0	0	0	38600.5	1092.98	0	75.3781	0	0	794158	0	0	0	0	304495	133312	11476	79375.3	80331.7
1928	0	0	19781.1	0	0	0	0	0	0	104606	0	0	87112.7	356275	0	96.7681	0	0	483.84	312.86	494588	477119	0	0	0	0	0	0	0	5757.7	0	0	0	39187.8	1124.81	0	77.5728	0	0	805596	0	0	0	0	311175	136237	11727.7	81116.6	82093.9
1929	0	0	20357	0	0	0	0	0	0	106933	0	0	89148.5	361695	0	98.9206	0	0	494.603	317.906	502113	484378	0	0	0	0	0	0	0	5885.77	0	0	0	39784	1157.56	0	79.8314	0	0	817199	0	0	0	0	318001	139225	11985	82896.1	83894.8
1930	0	0	20949.7	0	0	0	0	0	0	109312	0	0	91231.8	367198	0	101.121	0	0	505.605	323.033	509753	491748	0	0	0	0	0	0	0	6016.7	0	0	0	40389.3	1191.26	0	82.1558	0	0	828969	0	0	0	0	324977	142280	12247.9	84714.6	85735.2
1931	0	0	21559.7	0	0	0	0	0	0	111743	0	0	93363.7	372785	0	103.37	0	0	516.851	328.243	517508	499229	0	0	0	0	0	0	0	6150.53	0	0	0	41003.8	1225.94	0	84.5478	0	0	840908	0	0	0	0	332106	145401	12516.6	86573	87616
1932	0	0	22187.4	0	0	0	0	0	0	114229	0	0	95545.5	378457	0	105.67	0	0	528.348	333.538	525382	506825	0	0	0	0	0	0	0	6287.34	0	0	0	41627.7	1261.64	0	87.0095	0	0	853019	0	0	0	0	339392	148591	12791.2	88472.1	89538.1
1933	0	0	22833.4	0	0	0	0	0	0	116770	0	0	97778.3	384215	0	108.02	0	0	540.101	338.917	533375	514536	0	0	0	0	0	0	0	6427.2	0	0	0	42261	1298.37	0	89.5429	0	0	865305	0	0	0	0	346837	151850	13071.8	90413	91502.3
1934	0	0	23498.2	0	0	0	0	0	0	119367	0	0	100063	390061	0	110.423	0	0	552.114	344.383	541490	522365	0	0	0	0	0	0	0	6570.16	0	0	0	42904	1336.17	0	92.15	0	0	877768	0	0	0	0	354446	155181	13358.5	92396.4	93509.6
1935	0	0	24182.4	0	0	0	0	0	0	122022	0	0	102402	395995	0	112.879	0	0	564.396	349.938	549729	530312	0	0	0	0	0	0	0	6716.31	0	0	0	43556.8	1375.08	0	94.833	0	0	890410	0	0	0	0	362221	158586	13651.6	94423.3	95560.9
1936	0	0	24886.5	0	0	0	0	0	0	124737	0	0	104795	402020	0	115.39	0	0	576.95	355.582	558093	538381	0	0	0	0	0	0	0	6865.7	0	0	0	44219.5	1415.11	0	97.5941	0	0	903234	0	0	0	0	370168	162065	13951	96494.7	97657.3
1937	0	0	25611.1	0	0	0	0	0	0	127511	0	0	107244	408137	0	117.957	0	0	589.783	361.317	566584	546572	0	0	0	0	0	0	0	7018.42	0	0	0	44892.3	1456.32	0	100.436	0	0	916244	0	0	0	0	378288	165620	14257.1	98611.5	99799.6
1938	0	0	26356.8	0	0	0	0	0	0	130347	0	0	109750	414346	0	120.58	0	0	602.902	367.145	575204	554888	0	0	0	0	0	0	0	7174.54	0	0	0	45575.3	1498.72	0	103.36	0	0	929440	0	0	0	0	386586	169253	14569.8	100775	101989
1939	0	0	27124.2	0	0	0	0	0	0	133247	0	0	112315	420650	0	123.263	0	0	616.313	373.066	583956	563330	0	0	0	0	0	0	0	7334.13	0	0	0	46268.7	1542.36	0	106.369	0	0	942826	0	0	0	0	395067	172966	14889.5	102985	104226
1940	0	0	27913.9	0	0	0	0	0	0	136211	0	0	114939	427050	0	126.004	0	0	630.022	379.083	592840	571901	0	0	0	0	0	0	0	7497.27	0	0	0	46972.6	1587.26	0	109.466	0	0	956406	0	0	0	0	403734	176760	15216.1	105245	106513
1941	0	0	28726.7	0	0	0	0	0	0	139241	0	0	117625	433548	0	128.807	0	0	644.036	385.197	601860	580602	0	0	0	0	0	0	0	7664.03	0	0	0	47687.3	1633.48	0	112.654	0	0	970181	0	0	0	0	412591	180638	15549.9	107553	108849
1942	0	0	29563.1	0	0	0	0	0	0	142338	0	0	120374	440144	0	131.672	0	0	658.362	391.41	611017	589436	0	0	0	0	0	0	0	7834.51	0	0	0	48412.8	1681.04	0	115.934	0	0	984154	0	0	0	0	421642	184601	15891	109913	111237
1943	0	0	30423.8	0	0	0	0	0	0	145504	0	0	123187	446841	0	134.601	0	0	673.007	397.723	620314	598404	0	0	0	0	0	0	0	8008.78	0	0	0	49149.4	1729.98	0	119.309	0	0	998328	0	0	0	0	430891	188650	16239.6	112324	113677
1944	0	0	31309.6	0	0	0	0	0	0	148741	0	0	126066	453639	0	137.595	0	0	687.977	404.138	629752	607508	0	0	0	0	0	0	0	8186.93	0	0	0	49897.2	1780.35	0	122.783	0	0	1.01271e+06	0	0	0	0	440344	192789	16595.9	114788	116171
1945	0	0	32221.2	0	0	0	0	0	0	152049	0	0	129012	460541	0	140.656	0	0	703.28	410.656	639333	616751	0	0	0	0	0	0	0	8369.03	0	0	0	50656.4	1832.19	0	126.358	0	0	1.02729e+06	0	0	0	0	450004	197018	16959.9	117306	118720
1946	0	0	33159.4	0	0	0	0	0	0	155431	0	0	132027	467548	0	143.785	0	0	718.924	417.279	649060	626135	0	0	0	0	0	0	0	8555.19	0	0	0	51427.1	1885.53	0	130.037	0	0	1.04209e+06	0	0	0	0	459875	201340	17332	119880	121324
1947	0	0	34124.8	0	0	0	0	0	0	158889	0	0	135112	474662	0	146.983	0	0	734.915	424.009	658935	635661	0	0	0	0	0	0	0	8745.49	0	0	0	52209.5	1940.43	0	133.823	0	0	1.0571e+06	0	0	0	0	469964	205757	17712.2	122509	123985
1948	0	0	35118.4	0	0	0	0	0	0	162423	0	0	138269	481883	0	150.253	0	0	751.263	430.848	668961	645333	0	0	0	0	0	0	0	8940.03	0	0	0	53003.9	1996.93	0	137.719	0	0	1.07232e+06	0	0	0	0	480273	210270	18100.8	125197	126705
1949	0	0	36140.9	0	0	0	0	0	0	166036	0	0	141500	489215	0	153.595	0	0	767.974	437.797	679139	655151	0	0	0	0	0	0	0	9138.89	0	0	0	53810.3	2055.07	0	141.729	0	0	1.08777e+06	0	0	0	0	490809	214883	18497.8	127943	129485
1950	0	0	37193.2	0	0	0	0	0	0	169729	0	0	144807	496658	0	157.011	0	0	785.056	444.858	689471	665119	0	0	0	0	0	0	0	9342.17	0	0	0	54629	2114.91	0	145.856	0	0	1.10343e+06	0	0	0	0	501576	219597	18903.6	130750	132325
1951	0	0	38276.1	0	0	0	0	0	0	173505	0	0	148191	504215	0	160.504	0	0	802.519	452.033	699961	675238	0	0	0	0	0	0	0	9549.97	0	0	0	55460.2	2176.48	0	150.102	0	0	1.11933e+06	0	0	0	0	512579	224414	19318.3	133618	135228
1952	0	0	39390.5	0	0	0	0	0	0	177364	0	0	151654	511886	0	164.074	0	0	820.37	459.324	710611	685512	0	0	0	0	0	0	0	9762.4	0	0	0	56304	2239.85	0	154.473	0	0	1.13545e+06	0	0	0	0	523824	229337	19742.1	136550	138195
1953	0	0	40537.4	0	0	0	0	0	0	181309	0	0	155198	519674	0	167.724	0	0	838.618	466.732	721423	695942	0	0	0	0	0	0	0	9979.55	0	0	0	57160.6	2305.07	0	158.97	0	0	1.1518e+06	0	0	0	0	535315	234369	20175.2	139545	141226
1954	0	0	41717.7	0	0	0	0	0	0	185342	0	0	158825	527581	0	171.454	0	0	857.272	474.26	732399	706530	0	0	0	0	0	0	0	10201.5	0	0	0	58030.3	2372.18	0	163.599	0	0	1.16839e+06	0	0	0	0	547058	239510	20617.8	142606	144324
1955	0	0	42932.4	0	0	0	0	0	0	189465	0	0	162537	535608	0	175.268	0	0	876.341	481.909	743542	717280	0	0	0	0	0	0	0	10428.5	0	0	0	58913.2	2441.25	0	168.362	0	0	1.18522e+06	0	0	0	0	559059	244764	21070.1	145735	147491
1956	0	0	44182.4	0	0	0	0	0	0	193679	0	0	166335	543757	0	179.167	0	0	895.834	489.682	754855	728193	0	0	0	0	0	0	0	10660.4	0	0	0	59809.5	2512.33	0	173.264	0	0	1.20229e+06	0	0	0	0	571324	250133	21532.3	148932	150726
1957	0	0	45468.8	0	0	0	0	0	0	197988	0	0	170222	552030	0	183.152	0	0	915.761	497.58	766340	739272	0	0	0	0	0	0	0	10897.6	0	0	0	60719.5	2585.48	0	178.309	0	0	1.2196e+06	0	0	0	0	583857	255621	22004.7	152199	154033
1958	0	0	46792.6	0	0	0	0	0	0	202391	0	0	174200	560429	0	187.226	0	0	936.131	505.605	777999	750520	0	0	0	0	0	0	0	11140	0	0	0	61643.3	2660.76	0	183.5	0	0	1.23717e+06	0	0	0	0	596665	261228	22487.4	155538	157412
1959	0	0	48155	0	0	0	0	0	0	206893	0	0	178271	568955	0	191.391	0	0	956.954	513.76	789836	761938	0	0	0	0	0	0	0	11387.8	0	0	0	62581.2	2738.23	0	188.843	0	0	1.25499e+06	0	0	0	0	609754	266959	22980.7	158950	160865
1960	0	0	49557.1	0	0	0	0	0	0	211496	0	0	182437	577612	0	195.648	0	0	978.24	522.046	801853	773531	0	0	0	0	0	0	0	11641.1	0	0	0	63533.4	2817.95	0	194.342	0	0	1.27306e+06	0	0	0	0	623130	272815	23484.8	162437	164394
1961			51000							216200			186700	586400		200			1000	530.466	814053	785300								11900				64500	2900		200			1291400					636800	278800	24000	166000	168000
1962			41000							183500			107600	532900		100			1500	533.25	824523	795400								12600				87400			200			1463200					1062500	462800	29000	293900	276800
1963			48000							182700			151800	876700					5500	12.8788	878219	847200								10900				48000						1395600					1446500	452300	26200	521500	446500
1964	3300		44000							218200			130500	898400		100			3800	72.0515	1.14048e+06	1100200								500			400	38700						1742200					1692200	561000	28700	537300	565200
1965	3500		33200							311600			164400	946800		200			3500	66.4823	1.0448e+06	1007900								2000			500	64500			200			2030400					2576900	367200	11800	1572800	625100
1966	4200		29300							279200			97300	711700		100			4500	72.3995	1.05455e+06	1017300								100			1100	163200			200			1673900					2504400	314000	5700	1492800	691900
1967	5300		25200							231200			126600	929500		100			2000	174.734	1.15479e+06	1114000											300	341000						1989100					1041200	256500	2000	41000	741700
1968			26900							181100			122000	1130000		100			1500	187.612	1.1835e+06	1141700	100										600	425500						2070300					1489800	315400	3000	78000	1093400
1969	6400		49000							174600			115600	1115600		15000			1500	333.804	1.61142e+06	1554500								200			400	357500						2000500					1540900	298900	3000	56000	1183000
1970	6600		51300							165200			130500	1978800		11500	1000		1000	327.538	1.82164e+06	1757300								6000				435700						2116600					1950800	401500		60000	1489300
1971	6900		43200							142500			120500	1638500		11500	1200		2300	397.153	2.4292e+06	2343400								26600				428900			300			2291400					2742000	504700		32000	2205300
1972	6900		45000							69900			97600	1563200		2900	1400		1600	575.019	2.28957e+06	2208700								69400			1300	376000			400			3328900					4446700	341700		201000	3904000
1973	6900		41100							20000			98000	2677700		2700	400		2700	783.516	2.9642e+06	2859500								81800			100	394500			300			3316800					4828100	363100		605000	3860000
1974	6900		84000							12100			103500	3282700		2900	400		2700	939.802	3.21661e+06	3103000								93400			200	379700			600			3450400					4785300	391300		840000	3554000
1975	6900		45100							17400			41000	2197800		4200	400		2700	996.19	1.68315e+06	1623700								96300				394000			900			2918400					4806000	321400		840000	3644600
1976	6900		34000							4400			47100	2318700		1400	400		1800	817.279	2.61517e+06	2522800	100							50500				369100			900			3136600					5968400	417600		1094200	4456600
1977			76000							3100			22500	2331000		2300	500		2100	919.613	2.78673e+06	2688300	300							46100				407200			900			2742200					7376800	493300		875700	6007800
1978			44700							10700			22000	2362400		2300	2500		2100	781.428	2.63497e+06	2541900	400							84400				404100			300			3045500					8633900	557700	28000	824400	7223800
1979			67900							12000			17500	3177900		2300	11600		800	723.647	2.73065e+06	2634200								58100				219000			200			3730300					8660900	568600	29900	824400	7238000
1980			117800							19600			600	3708000		2300	45500		1000	886.894	3.00089e+06	2894900								44700				321700			500			2998800					8312800	571900	21100	1828600	5891200
1981			109400							7100			400	3060800		3400	56300		2600	1098.52	2.87412e+06	2772600								31100				330700			200			2677800					8680600	575800	21100	1308400	6775300
1982			141000							7700			1300	3158800		100	72000		500	811.014	3.21869e+06	3105000								31000				319200			200			2529700					9306500	567300	21100	3713000	5005100
1983			284700							13400			1400	3035400		100	72000		900	758.803	2.95155e+06	2847300								26500				381900			200			3193800					12951500	571700	21100	6000000	6358700
1984			253000							12000			700	2825400		100	72000		3200	744.88	3.01064e+06	2904300								45400				374600			200			3835000					13066100	521400	20600	7200000	5324100
1985			213000							5800			600	3978300		100	32000	100500	500	860.441	3.4143e+06	3293700								55800				279200						4400000					14148200	523500	17400	8380000	5227300
1986			191400							3300			1100	3514700		300	30000	24000	500	689.188	3.28845e+06	3172300								64000				405800						4747900					12766600	500000	21200	6500000	5745400
1987	0		210000							3500			1000	4207800		300	30000	38100	500	707.288	3.37159e+06	3252500	0							55400			0	336500	0		0			4758500					12918200	600400	27700	6200000	6090100
1988			197500							6300			900	4027000		11700	30000	50000	500	754.626	3.42207e+06	3301200								25900				223500						4977000					13963800	634400	22900	7951000	5355500
1989			131200							1000			5700	3575000		14400	30000	60000	700	678.746	3.51847e+06	3394200								40000				134800						4650000					11844614	561000	7514	6444400	4831700
1990			25790		2046	0			368	5220		1445	2725	4372609		25888	1984	3429	4194	17.9398	2.2301e+06	2151330	976			114	9772			4287		372	1503		8		176			1548777	3140			4770	7249807	470075	25432	3865000	2889300
1991			62893		2219	600			176	2136		622	1449	6155486		49960	1227	3379	2894	112	2.58839e+06	2496966	68			289	652			5679		372	455	711	4		296		120	2281285	8030			96	8059028	773178	35629	4181805	3068416
1992	99	95	68297		1431	0			354	2719		843	9162	4700811		22208	873	18637	147	112	2.39876e+06	2314032	644			289	137	15		8506		347	672	130223			1200			5123000	4004			597	8462260	492695	29448	4393071	3547046
1993			48200		1023	0			202	2219		394	2491	4483453		25647	372			85	2.54406e+06	2454200				289		105		7407		179		210			764			4428255	1595	0		404	5881869	498646	19652	3632522	1731049
1994	0	94	56700	15	256	0			377	5300		963	3200	4837000		21231	343	99	1811		3.57922e+06	3452800	154			0	0			8800		179	0	1900	0		3600		0	5255055	1738	0		404	6357841	534082	14200	3725270	2084289
1995	154	94	48600	15	256	0			377	5300		963	2000	4834000	138	32800	440	10046	954		3.25559e+06	3140600	0			0	0			10100		179	563	1900	29		3600		0	6555100	1738	0		404	6103072	570766	14200	3597006	1921100
1996	36	0	22900	15	256	0			377	4500		963	1700	4451000	1600	13400	600	16806	800	47	2.47854e+06	2391000	0			0	100			5300		179	700	2500	29		1600		0	6089000	1738	0		0	5840000	812100	17700	3185500	1824700
1997	1771	7000	20600	15	256	80			377	8200		963	1500	5277000	6000	17900	600	7000	2000	0	2.92605e+06	2822700	0	8300		0	100	2229		11000		179	700	1000	29		100		0	6681300	1738	0		0	6738694	250000	16394	4667200	1805100
1998	1771	0	28900	15	256	211			377	1700	0	963	4000	5113000	3100	11500	0	76700	1800	56600	2.92605e+06	2822700	67	5800		0	3000	0		14000		179	295	0	8		294		0	6954500	1738	0		0	6895119	500000	5619	5132200	1257300
1999	70	0	43700	15	256	190			377	5000	0	963	1600	7093000	1460	8400	0	4900	2100	143800	3992000	3851000	128	48000		0	1000	0		16000		179	1672	51000	8		416		0	6157000	1738	0		0	12274279	1168653	5316	10126500	973810
2000	203	0	38800	15	256	184			377	4000	0	963	3000	8451000	1100	17300	0	4900	2100	104700	3992000		519	48000		0	1200	0		25240		179	157	105000	8		416	0	437	6507478	1738	0		0	15739991	958135	5156	13614200	1162500
2001	203	10000	29500	15	256	333			377	2000	4000	963	1000	7493000	1000	8600	0	3700	500	106000	4121202		700	48000		0	856	0		90034		179	157	124068	8		549	0	75	7557000	1738	0		0	18514631	690648	3283	16863400	957300
2002	203	400	30423	15	256	333			377	0	2000	963	2000	7289000	1439	6557	68	123633	870	130100	2652668		643	66000		0	798	0		16480		179	21	71000	0		549	0	9	6941000	1738	0		0	25860381	491291	4478	24331000	1033612
2003	203	590	16844	15	256	687			377	0	1000	963	2000	7498000	8106	24441	682	194226	2215	76000	2666856		9089	66000		0	1200	0		19157		179	1541	71000	0		404	0	9	6615000	1738	0		0	26731837	198415	1206	25410000	1122216
2004	5725	590	78523	15	256	3410			377	7475	1200	963	2000	8812000	6400	67326	862	343783	5442	76000	2878966		3476	15000		0	1360	12863		14005		179	256	78000	3404	234	2866	1452	0	5961000	1738	0	30	0	27373070	77496	1984	26073028	1220562
2005	5725	590	78523	15	256	3410			377	7475	1000	963	1000	8629000	4091	67326	910	3156	5442	76000	3188000		3476	15000		0	2300	53485		12464		179	256	48000	3404	234	2866	5	0	6274000	1738	0	30	0	30719481	160122	46	29368000	1191313
2006	2386	590	33653	15	256	2044			377	1748	2500	963	1500	9102000	20854	23889	347	34	5406	76000	3284000		1824	15		0	5618	53485		16490		179	256	52000	3404	234	1897	0	5842	5787000	1738	0	184	0	33131878	158857	116	32143000	829905
2007	887	590	23937	15	256	2456			377	1748	1220	963	1500	8722000	5440	28293	740	203	6900	76000	4093621		3776	164		0	7258	30222		8000		179	256	116883	3404	1463	2294	0	4319	5100000	1738	0	184	0	38240407	161749	182	37100000	978476
2008	43	590	34713	15	256	2456			377	1748	1119	963	533	7550000	3256	24190	2474	518	2110	76000	3669242		3529	44		0	1883	152800		18832		179	198	200452	1559	43	3855	61	6832	4608000	1738	0	1160	0	33623718	338007	123	32092098	1193490
2009	59	590	3956	15	256	2948			377	1748	3482	2459	3000	8035920	6032	12757	1350	311	1284	4951	3030554		823	14		0	1888	53750	5612	39761		2641	224	41547	57	634	8859	184	630	4636000	1084	0	508	0	28847716	100559	241	28054023	692893
2010	59	1860	10403	15	256	3331			377	317	2	2667	1281	8040736	10700	7224	4201	17282	1161	34906	4192800		7188	0		2158	6712	111500	8360	28674		2618	176	37794	132	340	1804	10	811	4745000	1904	0	508	165	35415772	138104	137	34339910	937621
2011	98	7000	6425	15	256	2633			713	2046	256	3433	475	7427348	16000	17453	4450	6929	1014	13000	4325817		12415	33		2158	8144	116000	8692	30982		2885	176	54602	401	340	1773	2	5154	4274766	1544	0	1399	478	43300354	219943	51	42302926	777434
2012	557	5000	5956	15	256	2567			92	1475	745	159	1439	7319171	13000	38825	9152	46003	306	13000	4338390		347	190		2158	6267	47000	6877	39553		3976	176	54027	106	249	1334	47	953	4495000	828	0	1314	1231	38678607	174711	439	37809698	693759
2013	116	5000	5642	15	256	2290			438	0	1053	244	840	8214360	3000	24762	3620	1254	2754	18570	4506680		133	5323		2158	6967	33000	5550	38199		10614	928	39866	106	2154	504	26	0	4871817	1125	0	1314	60	45849235	161993	708	44931581	754953
2014	41	20000	29398	15	256	2495			8	19	499	202	6578	7239410	3000	22739	2107	153196	4932	11655	4471890		133	171		2158	13411	22000	2910	30974		10614	917	31940	654	1143	1178	4640	739	4262277	1125	8	1309	0	52283028	244583	0	51199590	838855
2015	0	20000	10353	3	440	1855	584		692	192	99	433	7231	7849060	1473	8969	2161	75528	756	25968	4020866		841	85	3281	0	8301	44070	1669	16073	0	1461	70	13037	5	0	139	945	4	4616172	1987	0	0	9023	49957963	108815	1	49290930	558217
2016	301	20000	38152	18	16	422	465		305	1327	937	228	5511	9188163	1500	4343	6183	139493	617	30300	3898678		290	34	4642	0	5299	42440	1855	46104	0	670	3	10150	4	1	156	1518	12	6185138	1615	0	0	27136	51838556	39381	0	51230000	569175
2017	82	9096	36280	283	672	673	1532		6565	92	1323	200	3580	8825345	3600	1756	5965	146742	373	45600	3373288		823	801	2081	0	2046	35060	18619	17944	0	948	2	14492	103	179	169	8985	5694	4293100	165	0	0	1007	55663002	9355	3	55259570	394074
2018	1111	8893	40427	380	309	332	1467		4194	99	1085	489	1347	10112884	800	5906	2442	68023	92	40250	4132994		3295	181	828	6	2587	81000	42405	41823	0	556	63	17603	1254	60	2215	23195	0	5132507	3464	0	0	560	60177989	9330	0	59685460	483199
2019	1655	8893	41607	0	103	745	6803		2035	42	1059	1988	4777	10504573	507	29261	1370	36766	2624	42304	3889299		16113	1246	5350	6	2587	157430	82236	25253	0	12957	1	17960	0	0	670	24635	0	4710253	7916	0	3	1903	64318320	3772	0	63781463	533085
[truncated: 197 more columns]

## Sheet: IRW_E
Industrial roundwood_export (m3/yr)
	Afghanistan	Albania	Algeria	American Samoa	Andorra	Angola	Anguilla	Antarctica	Antigua and Barbuda	Argentina	Armenia	Aruba	Australia	Austria	Azerbaijan	Bahamas	Bahrain	Bangladesh	Barbados	Belarus	Belgium	Belgium-Luxembourg	Belize	Benin	Bermuda	Bhutan	Bolivia (Plurinational State of)	Bosnia and Herzegovina	Botswana	Brazil	British Indian Ocean Territory	British Virgin Islands	Brunei Darussalam	Bulgaria	Burkina Faso	Burundi	Cabo Verde	Cambodia	Cameroon	Canada	Cayman Islands	Central African Republic	Chad	Chile	China	China, Hong Kong SAR	China, Macao SAR	China, mainland	China, Taiwan Province of
1900	0	0	0	0	0	15420.3	0	0	0	3763.04	0	0	7624.13	152903	56.9668	63318.4	0	0	0	24790.7	132552	174280	627.174	0	0	0	0	0	0	14398.9	0	0	798.446	0	0	0	0	33800.9	28600.5	1.46359e+06	0	1944.91	0	0	11337.9	4178.54	0	1304.13	5855.27
1901	0	0	0	0	0	15869.3	0	0	0	3846.75	0	0	7802.3	155229	57.8856	64726.9	0	0	0	25190.5	134569	176931	641.125	0	0	0	0	0	0	14719.2	0	0	815.962	0	0	0	0	34542.4	29433.3	1.48467e+06	0	2001.53	0	0	11586.7	4270.2	0	1332.74	5983.72
1902	0	0	0	0	0	16331.4	0	0	0	3932.31	0	0	7984.63	157591	58.8193	66166.7	0	0	0	25596.8	136617	179623	655.386	0	0	0	0	0	0	15046.6	0	0	833.862	0	0	0	0	35300.1	30290.2	1.50605e+06	0	2059.81	0	0	11840.8	4363.88	0	1361.97	6114.99
1903	0	0	0	0	0	16806.9	0	0	0	4019.78	0	0	8171.22	159989	59.7679	67638.5	0	0	0	26009.7	138695	182356	669.964	0	0	0	0	0	0	15381.3	0	0	852.154	0	0	0	0	36074.5	31172.2	1.52774e+06	0	2119.78	0	0	12100.6	4459.61	0	1391.85	6249.13
1904	0	0	0	0	0	17296.2	0	0	0	4109.2	0	0	8362.17	162423	60.7319	69143	0	0	0	26429.2	140805	185131	684.867	0	0	0	0	0	0	15723.4	0	0	870.848	0	0	0	0	36865.9	32079.8	1.54975e+06	0	2181.5	0	0	12366	4557.44	0	1422.39	6386.22
1905	0	0	0	0	0	17799.8	0	0	0	4200.6	0	0	8557.59	164894	61.7114	70681	0	0	0	26855.4	142948	187947	700.101	0	0	0	0	0	0	16073.1	0	0	889.952	0	0	0	0	37674.6	33013.8	1.57207e+06	0	2245.02	0	0	12637.3	4657.42	0	1453.59	6526.31
1906	0	0	0	0	0	18318	0	0	0	4294.04	0	0	8757.57	167403	62.7068	72253.2	0	0	0	27288.6	145123	190807	715.673	0	0	0	0	0	0	16430.7	0	0	909.475	0	0	0	0	38501.1	33975	1.59471e+06	0	2310.38	0	0	12914.5	4759.59	0	1485.48	6669.48
1907	0	0	0	0	0	18851.4	0	0	0	4389.56	0	0	8962.22	169950	63.7181	73860.4	0	0	0	27728.7	147331	193710	731.593	0	0	0	0	0	0	16796.2	0	0	929.426	0	0	0	0	39345.7	34964.2	1.61768e+06	0	2377.65	0	0	13197.9	4864	0	1518.06	6815.79
1908	0	0	0	0	0	19400.3	0	0	0	4487.2	0	0	9171.66	172535	64.7458	75503.3	0	0	0	28175.9	149572	196657	747.866	0	0	0	0	0	0	17169.8	0	0	949.815	0	0	0	0	40208.8	35982.2	1.64098e+06	0	2446.88	0	0	13487.4	4970.7	0	1551.37	6965.31
1909	0	0	0	0	0	19965.1	0	0	0	4587.01	0	0	9385.99	175161	65.7901	77182.8	0	0	0	28630.4	151848	199649	764.502	0	0	0	0	0	0	17551.7	0	0	970.652	0	0	0	0	41090.9	37029.9	1.66461e+06	0	2518.12	0	0	13783.3	5079.74	0	1585.4	7118.11
1910	0	0	0	0	0	20546.4	0	0	0	4689.04	0	0	9605.33	177826	66.8512	78899.6	0	0	0	29092.1	154158	202687	781.507	0	0	0	0	0	0	17942.1	0	0	991.945	0	0	0	0	41992.3	38108.1	1.68859e+06	0	2591.44	0	0	14085.6	5191.18	0	1620.18	7274.26
1911	0	0	0	0	0	21144.6	0	0	0	4793.34	0	0	9829.8	180531	67.9294	80654.7	0	0	0	29561.4	156504	205771	798.891	0	0	0	0	0	0	18341.2	0	0	1013.71	0	0	0	0	42913.5	39217.6	1.71291e+06	0	2666.89	0	0	14394.6	5305.06	0	1655.72	7433.84
1912	0	0	0	0	0	21760.3	0	0	0	4899.97	0	0	10059.5	183278	69.025	82448.7	0	0	0	30038.1	158885	208901	816.661	0	0	0	0	0	0	18749.2	0	0	1035.94	0	0	0	0	43854.9	40359.5	1.73758e+06	0	2744.54	0	0	14710.4	5421.44	0	1692.04	7596.92
1913	0	0	0	0	0	22393.9	0	0	0	5008.96	0	0	10294.6	186066	70.1383	84282.7	0	0	0	30522.6	161302	212080	834.827	0	0	0	0	0	0	19166.2	0	0	1058.67	0	0	0	0	44817	41534.6	1.7626e+06	0	2824.45	0	0	15033.1	5540.37	0	1729.16	7763.57
1914	0	0	0	0	0	23045.9	0	0	0	5120.38	0	0	10535.2	188897	71.2696	86157.5	0	0	0	31014.9	163756	215306	853.396	0	0	0	0	0	0	19592.6	0	0	1081.89	0	0	0	0	45800.1	42743.9	1.78799e+06	0	2906.69	0	0	15362.9	5661.91	0	1767.09	7933.88
1915	0	0	0	0	0	23716.9	0	0	0	5234.27	0	0	10781.4	191771	72.4191	88073.9	0	0	0	31515.1	166248	218582	872.379	0	0	0	0	0	0	20028.4	0	0	1105.63	0	0	0	0	46804.9	43988.4	1.81374e+06	0	2991.32	0	0	15699.9	5786.11	0	1805.86	8107.93
1916	0	0	0	0	0	24407.4	0	0	0	5350.7	0	0	11033.3	194689	73.5871	90033	0	0	0	32023.4	168777	221908	891.784	0	0	0	0	0	0	20473.9	0	0	1129.88	0	0	0	0	47831.6	45269.1	1.83986e+06	0	3078.41	0	0	16044.3	5913.04	0	1845.47	8285.79
1917	0	0	0	0	0	25118	0	0	0	5469.72	0	0	11291.1	197651	74.7739	92035.7	0	0	0	32539.9	171345	225284	911.621	0	0	0	0	0	0	20929.3	0	0	1154.67	0	0	0	0	48880.9	46587.2	1.86636e+06	0	3168.04	0	0	16396.3	6042.76	0	1885.96	8467.56
1918	0	0	0	0	0	25849.4	0	0	0	5591.39	0	0	11555	200658	75.9799	94082.9	0	0	0	33064.8	173952	228712	931.899	0	0	0	0	0	0	21394.8	0	0	1180	0	0	0	0	49953.2	47943.6	1.89324e+06	0	3260.28	0	0	16756	6175.32	0	1927.33	8653.31
1919	0	0	0	0	0	26602	0	0	0	5715.77	0	0	11825	203711	77.2054	96175.7	0	0	0	33598.1	176598	232191	952.628	0	0	0	0	0	0	21870.7	0	0	1205.88	0	0	0	0	51049.1	49339.5	1.92051e+06	0	3355.21	0	0	17123.5	6310.79	0	1969.61	8843.14
1920	0	0	0	0	0	27376.5	0	0	0	5842.91	0	0	12101.4	206811	78.4506	98315	0	0	0	34139.9	179285	235724	973.818	0	0	0	0	0	0	22357.2	0	0	1232.34	0	0	0	0	52168.9	50776.1	1.94817e+06	0	3452.9	0	0	17499.2	6449.23	0	2012.82	9037.14
1921	0	0	0	0	0	28173.6	0	0	0	5972.87	0	0	12384.2	209957	79.7159	100502	0	0	0	34690.6	182013	239311	995.479	0	0	0	0	0	0	22854.5	0	0	1259.37	0	0	0	0	53313.4	52254.5	1.97623e+06	0	3553.43	0	0	17883.1	6590.71	0	2056.97	9235.39
1922	0	0	0	0	0	28993.9	0	0	0	6105.73	0	0	12673.6	213151	81.0016	102737	0	0	0	35250.1	184782	242952	1017.62	0	0	0	0	0	0	23362.9	0	0	1287	0	0	0	0	54482.9	53775.9	2.00469e+06	0	3656.89	0	0	18275.4	6735.29	0	2102.1	9437.98
1923	0	0	0	0	0	29838.1	0	0	0	6241.55	0	0	12969.7	216394	82.3081	105023	0	0	0	35818.6	187594	246648	1040.26	0	0	0	0	0	0	23882.6	0	0	1315.23	0	0	0	0	55678.1	55341.6	2.03357e+06	0	3763.37	0	0	18676.3	6883.04	0	2148.21	9645.03
1924	0	0	0	0	0	30706.9	0	0	0	6380.38	0	0	13272.8	219687	83.6356	107359	0	0	0	36396.3	190448	250401	1063.4	0	0	0	0	0	0	24413.8	0	0	1344.08	0	0	0	0	56899.5	56953	2.06286e+06	0	3872.94	0	0	19086	7034.04	0	2195.34	9856.61
1925	0	0	0	0	0	31600.9	0	0	0	6522.31	0	0	13583	223029	84.9845	109747	0	0	0	36983.4	193345	254210	1087.05	0	0	0	0	0	0	24956.9	0	0	1373.57	0	0	0	0	58147.7	58611.2	2.09257e+06	0	3985.7	0	0	19504.7	7188.34	0	2243.5	10072.8
1926	0	0	0	0	0	32521	0	0	0	6667.39	0	0	13900.4	226423	86.3552	112188	0	0	0	37579.9	196287	258078	1111.23	0	0	0	0	0	0	25512	0	0	1403.7	0	0	0	0	59423.3	60317.7	2.12271e+06	0	4101.75	0	0	19932.6	7346.04	0	2292.71	10293.8
1927	0	0	0	0	0	33467.9	0	0	0	6815.7	0	0	14225.2	229867	87.748	114684	0	0	0	38186	199274	262005	1135.95	0	0	0	0	0	0	26079.5	0	0	1434.49	0	0	0	0	60726.9	62073.9	2.15328e+06	0	4221.18	0	0	20369.8	7507.19	0	2343.01	10519.6
1928	0	0	0	0	0	34442.3	0	0	0	6967.3	0	0	14557.7	233365	89.1633	117235	0	0	0	38801.9	202305	265991	1161.22	0	0	0	0	0	0	26659.6	0	0	1465.96	0	0	0	0	62059.1	63881.2	2.18429e+06	0	4344.08	0	0	20816.7	7671.87	0	2394.41	10750.4
1929	0	0	0	0	0	35445.2	0	0	0	7122.28	0	0	14897.9	236915	90.6014	119842	0	0	0	39427.7	205383	270038	1187.05	0	0	0	0	0	0	27252.6	0	0	1498.12	0	0	0	0	63420.5	65741.2	2.21575e+06	0	4470.56	0	0	21273.3	7840.17	0	2446.93	10986.2
1930	0	0	0	0	0	36477.2	0	0	0	7280.71	0	0	15246	240520	92.0627	122508	0	0	0	40063.6	208508	274146	1213.45	0	0	0	0	0	0	27858.8	0	0	1530.99	0	0	0	0	64811.8	67655.3	2.24766e+06	0	4600.72	0	0	21740	8012.16	0	2500.61	11227.2
1931	0	0	0	0	0	37539.2	0	0	0	7442.66	0	0	15602.3	244179	93.5475	125233	0	0	0	40709.8	211681	278317	1240.44	0	0	0	0	0	0	28478.5	0	0	1564.57	0	0	0	0	66233.5	69625.1	2.28004e+06	0	4734.68	0	0	22216.9	8187.93	0	2555.47	11473.5
1932	0	0	0	0	0	38632.2	0	0	0	7608.21	0	0	15966.9	247894	95.0563	128019	0	0	0	41366.4	214901	282552	1268.04	0	0	0	0	0	0	29112	0	0	1598.89	0	0	0	0	67686.5	71652.3	2.31288e+06	0	4872.53	0	0	22704.3	8367.55	0	2611.53	11725.2
1933	0	0	0	0	0	39757	0	0	0	7777.45	0	0	16340	251666	96.5894	130866	0	0	0	42033.5	218171	286851	1296.24	0	0	0	0	0	0	29759.5	0	0	1633.97	0	0	0	0	69171.4	73738.5	2.34619e+06	0	5014.4	0	0	23202.4	8551.11	0	2668.82	11982.4
1934	0	0	0	0	0	40914.6	0	0	0	7950.45	0	0	16721.9	255495	98.1473	133777	0	0	0	42711.5	221490	291215	1325.07	0	0	0	0	0	0	30421.5	0	0	1669.81	0	0	0	0	70688.8	75885.5	2.37998e+06	0	5160.4	0	0	23711.4	8738.69	0	2727.36	12245.3
1935	0	0	0	0	0	42105.8	0	0	0	8127.3	0	0	17112.7	259382	99.7303	136753	0	0	0	43400.4	224860	295646	1354.55	0	0	0	0	0	0	31098.2	0	0	1706.45	0	0	0	0	72239.5	78095	2.41426e+06	0	5310.65	0	0	24231.5	8930.4	0	2787.19	12513.9
1936	0	0	0	0	0	43331.8	0	0	0	8308.08	0	0	17512.6	263329	101.339	139795	0	0	0	44100.4	228281	300144	1384.68	0	0	0	0	0	0	31789.9	0	0	1743.88	0	0	0	0	73824.2	80368.8	2.44903e+06	0	5465.27	0	0	24763.1	9126.3	0	2848.34	12788.5
1937	0	0	0	0	0	44593.4	0	0	0	8492.88	0	0	17921.8	267335	102.973	142905	0	0	0	44811.6	231754	304711	1415.48	0	0	0	0	0	0	32497.1	0	0	1782.14	0	0	0	0	75443.7	82708.8	2.4843e+06	0	5624.4	0	0	25306.3	9326.51	0	2910.82	13069
1938	0	0	0	0	0	45891.8	0	0	0	8681.79	0	0	18340.6	271402	104.634	146083	0	0	0	45534.4	235280	309347	1446.97	0	0	0	0	0	0	33219.9	0	0	1821.23	0	0	0	0	77098.8	85116.9	2.52008e+06	0	5788.16	0	0	25861.5	9531.11	0	2974.68	13355.7
1939	0	0	0	0	0	47228	0	0	0	8874.91	0	0	18769.2	275532	106.322	149333	0	0	0	46268.8	238860	314053	1479.15	0	0	0	0	0	0	33958.9	0	0	1861.18	0	0	0	0	78790.1	87595.2	2.55638e+06	0	5956.68	0	0	26428.8	9740.19	0	3039.93	13648.7
1940	0	0	0	0	0	48603.1	0	0	0	9072.32	0	0	19207.8	279724	108.037	152654	0	0	0	47015.1	242494	318831	1512.05	0	0	0	0	0	0	34714.2	0	0	1902.01	0	0	0	0	80518.5	90145.6	2.5932e+06	0	6130.12	0	0	27008.6	9953.86	0	3106.62	13948.1
1941	0	0	0	0	0	50018.2	0	0	0	9274.12	0	0	19656.7	283980	109.779	156050	0	0	0	47773.4	246184	323682	1545.69	0	0	0	0	0	0	35486.4	0	0	1943.74	0	0	0	0	82284.9	92770.2	2.63055e+06	0	6308.6	0	0	27601.1	10172.2	0	3174.77	14254.1
1942	0	0	0	0	0	51474.5	0	0	0	9480.42	0	0	20116.1	288300	111.55	159521	0	0	0	48543.9	249929	328607	1580.07	0	0	0	0	0	0	36275.8	0	0	1986.38	0	0	0	0	84090	95471.3	2.66843e+06	0	6492.28	0	0	28206.6	10395.4	0	3244.42	14566.8
1943	0	0	0	0	0	52973.2	0	0	0	9691.3	0	0	20586.1	292687	113.349	163070	0	0	0	49326.8	253732	333607	1615.22	0	0	0	0	0	0	37082.7	0	0	2029.95	0	0	0	0	85934.6	98251	2.70687e+06	0	6681.31	0	0	28825.3	10623.4	0	3315.59	14886.3
1944	0	0	0	0	0	54515.6	0	0	0	9906.87	0	0	21067.2	297140	115.177	166697	0	0	0	50122.4	257592	338682	1651.14	0	0	0	0	0	0	37907.5	0	0	2074.48	0	0	0	0	87819.8	101112	2.74585e+06	0	6875.84	0	0	29457.7	10856.5	0	3388.32	15212.9
1945	0	0	0	0	0	56102.9	0	0	0	10127.2	0	0	21559.5	301661	117.035	170405	0	0	0	50930.8	261512	343835	1687.87	0	0	0	0	0	0	38750.7	0	0	2119.99	0	0	0	0	89746.3	104056	2.7854e+06	0	7076.04	0	0	30103.9	11094.6	0	3462.65	15546.6
1946	0	0	0	0	0	57736.3	0	0	0	10352.5	0	0	22063.4	306250	118.922	174195	0	0	0	51752.3	265490	349066	1725.42	0	0	0	0	0	0	39612.7	0	0	2166.5	0	0	0	0	91715.1	107085	2.82552e+06	0	7282.06	0	0	30764.3	11338	0	3538.61	15887.7
1947	0	0	0	0	0	59417.4	0	0	0	10582.8	0	0	22579	310910	120.84	178070	0	0	0	52587	269530	354377	1763.8	0	0	0	0	0	0	40493.8	0	0	2214.03	0	0	0	0	93727.1	110203	2.86621e+06	0	7494.08	0	0	31439.2	11586.7	0	3616.24	16236.2
1948	0	0	0	0	0	61147.4	0	0	0	10818.2	0	0	23106.6	315640	122.789	182031	0	0	0	53435.1	273630	359769	1803.03	0	0	0	0	0	0	41394.6	0	0	2262.59	0	0	0	0	95783.2	113412	2.90749e+06	0	7712.28	0	0	32128.8	11840.9	0	3695.57	16592.4
1949	0	0	0	0	0	62927.7	0	0	0	11058.8	0	0	23646.6	320443	124.77	186080	0	0	0	54297	277794	365243	1843.14	0	0	0	0	0	0	42315.3	0	0	2312.23	0	0	0	0	97884.4	116714	2.94937e+06	0	7936.83	0	0	32833.7	12100.7	0	3776.64	16956.4
1950	0	0	0	0	0	64759.9	0	0	0	11304.8	0	0	24199.2	325318	126.782	190219	0	0	0	55172.7	282020	370800	1884.13	0	0	0	0	0	0	43256.6	0	0	2362.95	0	0	0	0	100032	120112	2.99185e+06	0	8167.92	0	0	33553.9	12366.1	0	3859.49	17328.3
1951	0	0	0	0	0	66645.4	0	0	0	11556.3	0	0	24764.7	330268	128.827	194450	0	0	0	56062.6	286311	376441	1926.05	0	0	0	0	0	0	44218.8	0	0	2414.79	0	0	0	0	102226	123609	3.03494e+06	0	8405.73	0	0	34290	12637.4	0	3944.16	17708.5
1952	0	0	0	0	0	68585.9	0	0	0	11813.3	0	0	25343.4	335292	130.905	198776	0	0	0	56966.8	290667	382169	1968.89	0	0	0	0	0	0	45202.4	0	0	2467.76	0	0	0	0	104469	127208	3.07865e+06	0	8650.47	0	0	35042.2	12914.6	0	4030.68	18096.9
1953	0	0	0	0	0	70582.8	0	0	0	12076.1	0	0	25935.6	340394	133.016	203197	0	0	0	57885.6	295089	387983	2012.68	0	0	0	0	0	0	46207.9	0	0	2521.9	0	0	0	0	106760	130912	3.12299e+06	0	8902.34	0	0	35811	13197.9	0	4119.1	18493.9
1954	0	0	0	0	0	72637.9	0	0	0	12344.7	0	0	26541.7	345573	135.161	207717	0	0	0	58819.2	299579	393886	2057.45	0	0	0	0	0	0	47235.7	0	0	2577.22	0	0	0	0	109102	134724	3.16797e+06	0	9161.54	0	0	36596.6	13487.5	0	4209.46	18899.6
1955	0	0	0	0	0	74752.8	0	0	0	12619.3	0	0	27162	350830	137.341	212337	0	0	0	59767.9	304137	399879	2103.22	0	0	0	0	0	0	48286.4	0	0	2633.76	0	0	0	0	111496	138646	3.2136e+06	0	9428.28	0	0	37399.4	13783.3	0	4301.81	19314.2
1956	0	0	0	0	0	76929.3	0	0	0	12900	0	0	27796.7	356168	139.556	217061	0	0	0	60731.8	308764	405963	2150	0	0	0	0	0	0	49360.5	0	0	2691.54	0	0	0	0	113942	142683	3.25988e+06	0	9702.79	0	0	38219.8	14085.7	0	4396.18	19737.9
1957	0	0	0	0	0	79169.1	0	0	0	13187	0	0	28446.3	361587	141.807	221889	0	0	0	61711.4	313462	412140	2197.83	0	0	0	0	0	0	50458.4	0	0	2750.58	0	0	0	0	116441	146837	3.30683e+06	0	9985.3	0	0	39058.3	14394.7	0	4492.62	20170.9
1958	0	0	0	0	0	81474.2	0	0	0	13480.3	0	0	29111.1	367088	144.095	226825	0	0	0	62706.7	318231	418410	2246.71	0	0	0	0	0	0	51580.8	0	0	2810.92	0	0	0	0	118996	151113	3.35446e+06	0	10276	0	0	39915.1	14710.5	0	4591.17	20613.4
1959	0	0	0	0	0	83846.4	0	0	0	13780.1	0	0	29791.4	372674	146.419	231870	0	0	0	63718.1	323073	424776	2296.69	0	0	0	0	0	0	52728.2	0	0	2872.58	0	0	0	0	121606	155512	3.40278e+06	0	10575.2	0	0	40790.7	15033.2	0	4691.89	21065.6
1960	0	0	0	0	0	86287.7	0	0	0	14086.7	0	0	30487.5	378344	148.78	237028	0	0	0	64745.8	327988	431239	2347.78	0	0	0	0	0	0	53901	0	0	2935.6	0	0	0	0	124274	160040	3.45178e+06	0	10883.1	0	0	41685.5	15363	0	4794.82	21527.7
1961						88800				14400			31200	384100	151.18	242300				65790	332979	437800	2400							55100			3000					127000	164700	3501500		11200			42600	15700		4900	22000
1962						94100				16300			23400	336400	200.421	335800				87218.7	336401	442300	1200							40300			600	23800				82800	156800	3599800		17500			48600	14900		6100	27600
1963						94100				17800			14800	348400	214.969	242200				93549.9	328263	431600	1200							43800			200	36500				75200	206600	3362200		10000			66100	21100		4300	40700
1964						103800				18500			21400	320100	246.096	409500				107096	370247	486800	2400	200						50800			400	15600				66100	228300	3513100		9400			126100	25700		6600	93800
1965						103400				6300			16800	272200	291.733	337500				126956	376636	495200	1300							53100			600	9900				56600	218400	3783000		10200			99700	32100		3000	64600
1966						107400				6300			12100	316200	333.98	358200				145341	358534	471400	3200							58100				19600				65600	285900	4050100		11000			96600	22800		6600	67200
1967						108900				5200			37500	361400	330.543	330600				143845	266276	350100	300							79100				63600				85700	279300	3909600		11300			78500	20400		8300	49800
1968						171000				400			29500	364500	340.652	362900				148244	248099	326200	600							117300				54000				95700	364400	3516500		18900			57500	21600		5500	30400
1969						180200				1200			13000	438800	364.886	418100				158790	296851	390300	900							114300				50800				124400	425500	3277600		38800			59100	18400		3200	37500
1970						151800				900			12400	437400	412.519	380100				179519	415349	546100	1600							84400				45000				61600	511200	4166600		86000			61900	20300		4500	37100
1971						133100				500			25900	425600	394.446	373200				171654	508671	668800	800							119400				14500				6300	546300	2872500		101000			123000	32900		32200	57900
1972						148100				200			13200	388800	395.649	382000				172177	407895	536300	400							130200				11800				6300	515000	1959900		109000			121800	27800		47900	46100
1973						219400				100			6700	429800	493.938	283500				214951	369486	485800	600							426000				9500				6300	703000	1705200		155000			106300	41800		31700	32800
1974						126300				400			12500	585000	486.602	183100				211758	247947	326000	600							140000				37515				6300	647000	2099300		131000			69700	26500		31700	11500
1975													56400	564800	445.988	99500				194084	334576	439900	900							12400				37400				6300	472000	1522000		82800		6200	98600	17400		31700	49500
1976													55800	691100	477.989	99500				208010	328491	431900	1600							22600				20200				6300	598600	1650400		127700		17000	88900	19800		31600	37500
1977										700			2100	707900	478.673	52500				208308	447065	587800	1500				2300			4300				25500				6300	396700	1822200		125500		147600	113600	23600		52500	37500
1978										1900			3900	725700	463.336					201633	519623	683200	800			7400				10300				46700				6300	654300	1668900		111000		679200	90700	23600		29600	37500
1979										2900			7200	783600	409.646					178269	518939	682300	3200			7400				12700				25400				6300	843400	1755800		125000		965700	89800	23600		30000	36200
1980										2300			38000	809600	371.988					161881	578111	760100	6700			7400				7000				8200				6300	743300	2319700		137400		1052400	132300	72400		37000	22900
1981										2300			3400	755900	367.804					160060	588835	774200	1000			7400				6100				2800				6300	443700	1972600		122500		361100	59100			24200	34900
1982										1800			5500	630300	352.627					153455	590204	776000	900			7400				8000				3000				100	447800	1635500		90000		892000	63900			34000	29900
1983										2700			8400	499900	403.788					175719	583815	767600	600			7400				4200				2000					391000	2840300		65000		1026300	73800			25000	48800
1984										2900			7000	600600	417.409					181647	772894	1016200	300			7400				30300				5100					496000	3875000		84000		905600	93000			9000	84000
1985						111				2900			4800	557900	412.001					179294	740722	973900	300			7400				26200				29800					745700	2985400		95000		1275100	44300			9000	35300
1986						891				4435			6300	528500	481.822					209678	877168	1153300	6200			109				9400				35500				700	411200	3356800		62600		1302500	37300			31100	6200
1987						110				8518			27300	787500	513.418	0				223428	1.02936e+06	1353400	7500	0		510	0			9500			0	34800				700	442000	4508800		41000		1950300	121200	61600		55200	4400
1988						174				397940			32500	598300	537.633					233966	1.02601e+06	1349000	6000			510				46000				125400				9100	537600	4107000		55000		2799600	192300	58700		132400	1200
1989						2606				546000			5400	704700	493.119					214594	1.10968e+06	1459000	1800			1758				17100				135500				17600	456700	2649000		54700		1993500	169400	114200		43200	12000
1990			1196		65	500				545228			15498	1189715	295.315	10				128514	795110	1045410					1325			80085				160484				35839	756000	1196591		35836		2245416	386891	14178	1713	371000
1991		157								330060			149034	816208	293		33			127507	1.14804e+06	1509444		9		0	2220			78692				64530				84665	770825	1355948		16342		1837582	773613	31024	9484	634158	98947
1992		604	100		163	1900				556029			183267	601789	293	106	59	232		127507	955707	1256563		218		225	300	2447		364276			49	59708				506360	679864	2103000		41700		1424802	801051	41309	402	693754	65586
1993	9854	2402			24	1900				196000			241700	551000	1538	1378	60			166208	739353	972100		75			13500	955		259100				101300				350000	791500	1175000		36600		1585300	732523	29343	913	646606	55661
1994	2000	1000	0		72	1700				639700			417800	653000	1500	2404	161	28		174500	786280	1033800		11		0	15300			649100			1724	18000				458000	1255000	1253000		84200		1842400	895246	212200	213	631063	51770
1995	2000	1000	0		72	1700				1119000	16		296700	632000	72	1000	161	476	0	443500	638729	839800		11		0	2200			1235000			1834	67600				459100	1236000	1186800		72800		2226300	715176	211500	213	459563	43900
1996	2000	1000	0		72	200				604400	16		345800	625000	272	100	1300	228	0	670200	579024	761300		0		0	2200			512000			0	185000				300000	1307000	955300		41600		1615900	428313	319200	213	65300	43600
1997	2000	1960	0		72	2024				491100	13		694600	819000	272	0	0	400	0	513000	687025	903300		0		0	0	24104		791800			0	200100		55		100000	1706000	701400		109500		1728900	159284	70000	184	63000	26100
1998	2025	17	0		72	722				453000	0		489000	792000	0	0	0	131200	0	867000	672726	884500		701		0	0	0		935300			0	200100		55		7000	1604000	2028900		117000		415000	128208	70000	208	25300	32700
1999	2026	379	0		72	3626				228000	0		972000	1039000	1611	0	0	131200	0	824600	1169000	1537000		600		0	3200	0		442000			1035	226000		0	409	3000	975000	2213000		154000		915000	52234	1666	142	25700	24726
2000	2038	379	0		72	6039				123000	0		1127000	924000	1600	0	0	131200	0	928700	1169000			591		0	3070	0		753600			1035	287000		0	409	100	894000	2902960		249900		681000	37311	911	400	27000	9000
2001	2038	25000	0		72	1300				25000	1000		998000	932000	900	0	0	0	0	1095800	1000890			2000		0	958	0		563079			1035	281000	2900	0	409	0	233000	3835000		313000		512000	27910	1248	16	17746	8900
2002	10000	29300	0		72	715				36230	1000		1280000	864000	0	4034	0	0	41	1328000	1003452			15300		0	2305	0		950611			1035	195000	1098	3602	409	234	144844	4471000		91958		522000	453466	430724	25	11000	11717
2003	34074	467	75		72	824				54462	4000		1275000	769000	0	6419	1312	261	3	1443000	1077177		10	28300		17163	4320	132970		123305			303	195000	1098	4505	409	84	70081	5004000		126149		300000	19492	1388	0	9417	8687
2004	99987	467	517		72	12270				12604	700		1048283	935000	0	4088	255	645	4	1443000	1066709		475	47900		2767	6267	243514		100021			303	372000	3496	6856	409	3376	29350	3899000		93171		347000	31228	11624	64	4000	15540
2005	99987	467	517		72	12270				47062	1500		748582	836000	0	4088	255	645	4	1443000	1079000		475	53900		2767	5619	155707		25004			303	433310	3496	6856	409	2406	237271	5592000		86417		149000	29259	8610	45	6927	13677
2006	10204	467	517		72	4468				36943	1500		1064582	718000	0	97	120	645	3	1443000	1025000		230	51900		2767	8641	155707		7225			303	369000	3496	6856	409	421	502461	4640000		95394		111000	138231	81761	90	4282	52098
2007	8718	467	241		72	2736				124448	2622		1064582	876000	10	1325	469	524	3	1443000	813989		66	50216		2767	10553	119199		18553			303	788420	3496	2838	409	15883	524891	3560000		78314		85000	173207	127724	168	4066	41249
2008	2475	467	944		72	6439				80392	0		942582	974000	10	2	727	549	3	1443000	1100603		2080	50516		2767	17226	121700		27473			289	338700	2760	2847	409	3921	363848	2839000		155301		44000	98979	62292	12	5989	30686
2009	540	467	384		72	5765				19943	700		1144000	728780	10	2	349	549	3	1475100	664786		2126	14911		2767	14394	122420		5610			289	205081	2140	2907	530	5451	450331	2723000		110842		10644	47394	5621	0	12736	29037
2010	398	467	317		72	6015				46059	15		1447300	954867	10	128	206	549	3	2217300	855003		1646	86400		2812	12621	217410		28750			289	484970	669	2833	530	5648	702265	4019000		147893		35000	49330	2202	0	28382	18746
2011	11598	8466	317		72	7074				23120	98		2016196	1017426	10	634	452	176	3	2509000	1013788		3508	241233		2812	20508	229000	8	90295			289	507786	492	2833	530	13607	777123	5706218		152278		43402	41347	1253	0	14380	25714
2012	11598	3000	290		72	13839				14120	0	8	1394518	826909	0	634	324	139	1	2476000	1054180		1975	262011		2812	16000	174000	44	85118			4	543039	939	2832	530	15509	852148	6094000		158178		5700	35730	2599	0	3569	29562
2013	11363	3000	290		72	4170				13002	0	10	2005834	824377	0	645	324	139	1	2659000	1259830		708	237012		2812	10284	118000	1	114997			16	293042	939	2832	530	32602	804381	7022798		144615	2854	7700	58976	2497	0	13128	43351
2014	2102	3000	290		72	15000				22362	0	1	2603836	701710	0	645	709	139	1	2418502	1232736		2163	354000		2812	10678	120000	130	196259			55	543310	479	2841	530	62000	1051190	6696295		113993	0	28000	57267	2486	0	14926	39855
2015	2595	3000	0	26	480	45591	0		0	12513	0	0	3298788	830410	0	0	274	4	0	2942169	1296507		6304	220139	0	0	12942	68420	2	110535	0	0	0	224087	2	2118	17	113231	1152560	6059972	0	110015	0	16532	49587	4256	0	20726	24605
2016	7189	3000	47	48	127	108971	0		1	3980	0	0	4270494	879378	1000	0	81	0	0	2930100	1085590		2415	133659	0	0	12866	99870	37	174097	0	0	0	168801	0	117	0	198908	1391020	8171930	0	232640	763	30667	178334	587	0	152651	25096
2017	559	0	21	0	446	97265	0		2	2653	0	0	5073954	875832	0	0	737	0	0	1975700	1503065		656	41208	0	0	15610	95430	0	248974	0	0	0	294947	68	20	0	80117	1418041	7401719	0	328000	70	174572	126794	7372	0	96848	22574
2018	87	0	0	0	747	98643	0		0	2745	0	0	4936264	947804	0	0	37	21	0	5213	1770447		312	66872	1	0	13381	54670	3	398453	0	0	0	289343	136	2	0	43591	1285698	8493975	0	169218	0	298777	94712	5152	0	78237	11323
2019	372	0	0	21	2838	99000	0		0	135640	0	0	6327822	899841	0	0	0	5	0	267937	2706630		277	34942	0	0	14052	37980	43	975044	0	0	0	162557	0	0	0	55000	1028286	7547771	2254	123503	0	352760	86142	799	0	78554	6789
[truncated: 197 more columns]

## Sheet: OIR_P
Other industrial roundwood_production (m3/yr)
	Afghanistan	Albania	Algeria	American Samoa	Andorra	Angola	Anguilla	Antarctica	Antigua and Barbuda	Argentina	Armenia	Aruba	Australia	Austria	Azerbaijan	Bahamas	Bahrain	Bangladesh	Barbados	Belarus	Belgium	Belgium-Luxembourg	Belize	Benin	Bermuda	Bhutan	Bolivia (Plurinational State of)	Bosnia and Herzegovina	Botswana	Brazil	British Indian Ocean Territory	British Virgin Islands	Brunei Darussalam	Bulgaria	Burkina Faso	Burundi	Cabo Verde	Cambodia	Cameroon	Canada	Cayman Islands	Central African Republic	Chad	Chile	China	China, Hong Kong SAR	China, Macao SAR	China, mainland	China, Taiwan Province of
1900	120832	0	18407.1	0	0	71371.1	0	0	0	176131	0	0	201844	435102	0	0	0	42051.5	0	1.64109e+06	157191	245218	0	19622.7	0	0	2090.58	0	5556.88	742156	0	0	798.446	595927	34556.8	4167.66	0	74521.6	63209.5	729391	0	23443.1	54179.5	52264.5	3.96003e+06	0	0	3.85916e+06	100870
1901	123482	0	18943.1	0	0	73449.1	0	0	0	180049	0	0	206561	441722	0	0	0	42974	0	1.66756e+06	159583	248949	0	20194	0	0	2137.08	0	5718.67	758664	0	0	815.962	604994	35563	4289	0	76156.4	65049.8	739896	0	24125.6	55757	53427.1	4.0469e+06	0	0	3.94382e+06	103083
1902	126191	0	19494.6	0	0	75587.7	0	0	0	184054	0	0	211388	448443	0	0	0	43916.7	0	1.69446e+06	162010	252736	0	20782	0	0	2184.62	0	5885.17	775540	0	0	833.862	614199	36598.4	4413.88	0	77827.1	66943.8	750553	0	24828.1	57380.4	54615.5	4.13568e+06	0	0	4.03033e+06	105345
1903	128959	0	20062.2	0	0	77788.5	0	0	0	188148	0	0	216328	455266	0	0	0	44880.1	0	1.72179e+06	164475	256582	0	21387.1	0	0	2233.21	0	6056.52	792791	0	0	852.154	623543	37664	4542.39	0	79534.4	68893	761363	0	25551	59051.1	55830.3	4.2264e+06	0	0	4.11875e+06	107655
1904	131788	0	20646.4	0	0	80053.3	0	0	0	192333	0	0	221383	462193	0	0	0	45864.7	0	1.74956e+06	166978	260485	0	22009.8	0	0	2282.89	0	6232.86	810425	0	0	870.848	633030	38760.6	4674.65	0	81279.2	70898.8	772328	0	26294.9	60770.4	57072.2	4.31912e+06	0	0	4.2091e+06	110017
1905	134679	0	21247.5	0	0	82384.2	0	0	0	196612	0	0	226557	469225	0	0	0	46870.8	0	1.77777e+06	169518	264449	0	22650.6	0	0	2333.67	0	6414.34	828452	0	0	889.952	642662	39889.2	4810.75	0	83062.2	72963.1	783452	0	27060.5	62539.8	58341.7	4.41387e+06	0	0	4.30143e+06	112431
1906	137634	0	21866.1	0	0	84782.8	0	0	0	200985	0	0	231851	476364	0	0	0	47899	0	1.80645e+06	172097	268472	0	23310.1	0	0	2385.58	0	6601.1	846880	0	0	909.475	652439	41050.6	4950.82	0	84884.3	75087.5	794736	0	27848.4	64360.7	59639.5	4.51069e+06	0	0	4.3958e+06	114897
1907	140653	0	22502.8	0	0	87251.4	0	0	0	205456	0	0	237269	483611	0	0	0	48949.8	0	1.83558e+06	174716	272557	0	23988.8	0	0	2438.64	0	6793.29	865718	0	0	929.426	662366	42245.8	5094.97	0	86746.5	77273.7	806182	0	28659.2	66234.6	60966.1	4.60964e+06	0	0	4.49223e+06	117418
1908	143739	0	23158	0	0	89791.8	0	0	0	210026	0	0	242814	490969	0	0	0	50023.6	0	1.86519e+06	177374	276704	0	24687.3	0	0	2492.89	0	6991.09	884975	0	0	949.815	672444	43475.8	5243.31	0	88649.4	79523.6	817793	0	29493.6	68163.1	62322.2	4.71077e+06	0	0	4.59077e+06	119993
1909	146892	0	23832.2	0	0	92406.1	0	0	0	214698	0	0	248488	498439	0	0	0	51121	0	1.89527e+06	180073	280914	0	25406.1	0	0	2548.34	0	7194.64	904660	0	0	970.652	682675	44741.6	5395.98	0	90594.1	81839	829572	0	30352.4	70147.7	63708.5	4.81411e+06	0	0	4.69148e+06	122626
1910	150114	0	24526.1	0	0	95096.6	0	0	0	219473	0	0	254295	506023	0	0	0	52242.4	0	1.92584e+06	182813	285188	0	26145.8	0	0	2605.02	0	7404.11	924783	0	0	991.945	693061	46044.3	5553.09	0	92581.5	84221.8	841520	0	31236.1	72190.1	65125.6	4.91972e+06	0	0	4.7944e+06	125316
1911	153407	0	25240.2	0	0	97865.4	0	0	0	224355	0	0	260238	513722	0	0	0	53388.5	0	1.9569e+06	185594	289527	0	26907	0	0	2662.97	0	7619.69	945354	0	0	1013.71	703606	47385	5714.77	0	94612.5	86674	853640	0	32145.6	74292	66574.2	5.02764e+06	0	0	4.89958e+06	128065
1912	156773	0	25975.1	0	0	100715	0	0	0	229346	0	0	266319	521538	0	0	0	54559.7	0	1.98846e+06	188418	293932	0	27690.5	0	0	2722.2	0	7841.55	966382	0	0	1035.94	714311	48764.6	5881.16	0	96688	89197.6	865935	0	33081.5	76455.1	68055.1	5.13793e+06	0	0	5.00706e+06	130874
1913	160212	0	26731.4	0	0	103647	0	0	0	234447	0	0	272543	529473	0	0	0	55756.6	0	2.02053e+06	191284	298404	0	28496.7	0	0	2782.76	0	8069.86	987878	0	0	1058.67	725179	50184.4	6052.39	0	98809.1	91794.6	878407	0	34044.7	78681.1	69568.9	5.25064e+06	0	0	5.1169e+06	133745
1914	163726	0	27509.7	0	0	106665	0	0	0	239662	0	0	278912	537528	0	0	0	56979.7	0	2.05312e+06	194195	302944	0	29326.4	0	0	2844.65	0	8304.82	1.00985e+06	0	0	1081.89	736212	51645.6	6228.61	0	100977	94467.3	891058	0	35036	80972	71116.4	5.36583e+06	0	0	5.22915e+06	136679
1915	167318	0	28310.7	0	0	109771	0	0	0	244993	0	0	285429	545707	0	0	0	58229.7	0	2.08624e+06	197149	307553	0	30180.3	0	0	2907.93	0	8546.62	1.03232e+06	0	0	1105.63	747413	53149.3	6409.97	0	103192	97217.8	903892	0	36056.1	83329.5	72698.3	5.48354e+06	0	0	5.34386e+06	139678
1916	170989	0	29135	0	0	112967	0	0	0	250443	0	0	292100	554009	0	0	0	59507.1	0	2.11988e+06	200149	312232	0	31059	0	0	2972.61	0	8795.46	1.05528e+06	0	0	1129.88	758785	54696.8	6596.6	0	105456	100048	916910	0	37105.9	85755.8	74315.3	5.60383e+06	0	0	5.46109e+06	142742
1917	174740	0	29983.3	0	0	116256	0	0	0	256013	0	0	298926	562438	0	0	0	60812.5	0	2.15408e+06	203194	316983	0	31963.3	0	0	3038.74	0	9051.55	1.07875e+06	0	0	1154.67	770330	56289.3	6788.66	0	107769	102961	930116	0	38186.2	88252.6	75968.4	5.72677e+06	0	0	5.58089e+06	145873
1918	178573	0	30856.2	0	0	119641	0	0	0	261708	0	0	305911	570996	0	0	0	62146.5	0	2.18882e+06	206286	321805	0	32893.9	0	0	3106.33	0	9315.09	1.10275e+06	0	0	1180	782050	57928.2	6986.32	0	110133	105959	943513	0	39298	90822.1	77658.2	5.85239e+06	0	0	5.70332e+06	149073
1919	182490	0	31754.6	0	0	123124	0	0	0	267530	0	0	313060	579683	0	0	0	63509.9	0	2.22412e+06	209424	326702	0	33851.7	0	0	3175.43	0	9586.31	1.12728e+06	0	0	1205.88	793948	59614.9	7189.73	0	112549	109044	957102	0	40442.2	93466.5	79385.6	5.98078e+06	0	0	5.82844e+06	152343
1920	186494	0	32679.2	0	0	126709	0	0	0	273480	0	0	320376	588503	0	0	0	64903.1	0	2.25999e+06	212610	331672	0	34837.3	0	0	3246.06	0	9865.42	1.15235e+06	0	0	1232.34	806028	61350.6	7399.07	0	115018	112219	970887	0	41619.7	96187.9	81151.5	6.11198e+06	0	0	5.9563e+06	155685
1921	190585	0	33630.7	0	0	130398	0	0	0	279564	0	0	327863	597457	0	0	0	66326.9	0	2.29644e+06	215845	336718	0	35851.6	0	0	3318.26	0	10152.7	1.17798e+06	0	0	1259.37	818291	63136.9	7614.5	0	117541	115487	984870	0	42831.5	98988.5	82956.6	6.24606e+06	0	0	6.08696e+06	159101
1922	194766	0	34609.9	0	0	134195	0	0	0	285782	0	0	335524	606547	0	0	0	67781.9	0	2.33348e+06	219129	341841	0	36895.4	0	0	3392.07	0	10448.3	1.20419e+06	0	0	1287	830741	64975.1	7836.2	0	120120	118849	999055	0	44078.6	101871	84801.9	6.38308e+06	0	0	6.22049e+06	162591
1923	199038	0	35617.6	0	0	138102	0	0	0	292139	0	0	343365	615775	0	0	0	69268.8	0	2.37112e+06	222463	347042	0	37969.7	0	0	3467.53	0	10752.5	1.23097e+06	0	0	1315.23	843381	66867	8064.36	0	122755	122309	1.01344e+06	0	45362	104837	86688.2	6.52311e+06	0	0	6.35695e+06	166158
1924	203405	0	36654.6	0	0	142123	0	0	0	298637	0	0	351389	625144	0	0	0	70788.4	0	2.40936e+06	225848	352323	0	39075.2	0	0	3544.66	0	11065.5	1.25835e+06	0	0	1344.08	856212	68813.8	8299.16	0	125448	125871	1.02804e+06	0	46682.8	107889	88616.4	6.66621e+06	0	0	6.4964e+06	169803
1925	207867	0	37721.8	0	0	146261	0	0	0	305280	0	0	359601	634655	0	0	0	72341.3	0	2.44822e+06	229284	357683	0	40212.9	0	0	3623.5	0	11387.7	1.28634e+06	0	0	1373.57	869239	70817.4	8540.79	0	128200	129535	1.04285e+06	0	48042	111030	90587.6	6.81244e+06	0	0	6.63892e+06	173528
1926	212427	0	38820.1	0	0	150520	0	0	0	312071	0	0	368004	644311	0	0	0	73928.3	0	2.48771e+06	232772	363125	0	41383.7	0	0	3704.1	0	11719.3	1.31496e+06	0	0	1403.7	882464	72879.3	8789.46	0	131012	133307	1.05787e+06	0	49440.7	114263	92602.6	6.96189e+06	0	0	6.78455e+06	177334
1927	217087	0	39950.4	0	0	154902	0	0	0	319012	0	0	376604	654114	0	0	0	75550	0	2.52783e+06	236314	368650	0	42588.7	0	0	3786.5	0	12060.5	1.34421e+06	0	0	1434.49	895891	75001.3	9045.38	0	133886	137188	1.0731e+06	0	50880.2	117590	94662.4	7.11461e+06	0	0	6.93339e+06	181224
1928	221849	0	41113.6	0	0	159412	0	0	0	326108	0	0	385405	664066	0	0	0	77207.4	0	2.5686e+06	239909	374259	0	43828.7	0	0	3870.72	0	12411.7	1.37411e+06	0	0	1465.96	909521	77185	9308.74	0	136823	141183	1.08856e+06	0	52361.7	121014	96768.1	7.27069e+06	0	0	7.08549e+06	185200
1929	226716	0	42310.7	0	0	164054	0	0	0	333362	0	0	394411	674169	0	0	0	78901.1	0	2.61003e+06	243559	379953	0	45104.8	0	0	3956.82	0	12773	1.40467e+06	0	0	1498.12	923359	79432.3	9579.77	0	139825	145293	1.10424e+06	0	53886.2	124537	98920.6	7.43019e+06	0	0	7.24092e+06	189263
1930	231689	0	43542.6	0	0	168830	0	0	0	340778	0	0	403628	684427	0	0	0	80632	0	2.65213e+06	247265	385734	0	46418	0	0	4044.84	0	13144.9	1.43592e+06	0	0	1530.99	937408	81745	9858.7	0	142892	149524	1.12014e+06	0	55455.2	128163	101121	7.59318e+06	0	0	7.39977e+06	193415
1931	236772	0	44810.3	0	0	173746	0	0	0	348358	0	0	413061	694840	0	0	0	82400.8	0	2.6949e+06	251027	391602	0	47769.5	0	0	4134.81	0	13527.7	1.46786e+06	0	0	1564.57	951670	84125.1	10145.7	0	146027	153877	1.13627e+06	0	57069.8	131895	103370	7.75976e+06	0	0	7.5621e+06	197658
1932	241966	0	46115	0	0	178805	0	0	0	356107	0	0	422714	705412	0	0	0	84208.4	0	2.73837e+06	254846	397560	0	49160.4	0	0	4226.78	0	13921.5	1.50051e+06	0	0	1598.89	966149	86574.5	10441.1	0	149230	158357	1.15264e+06	0	58731.4	135735	105670	7.92998e+06	0	0	7.72799e+06	201994
1933	247274	0	47457.7	0	0	184011	0	0	0	364028	0	0	432592	716144	0	0	0	86055.7	0	2.78253e+06	258724	403609	0	50591.7	0	0	4320.8	0	14326.9	1.53389e+06	0	0	1633.97	980849	89095.1	10745.1	0	152504	162968	1.16924e+06	0	60441.4	139687	108020	8.10394e+06	0	0	7.89752e+06	206425
1934	252699	0	48839.5	0	0	189368	0	0	0	372125	0	0	442701	727040	0	0	0	87943.5	0	2.82741e+06	262660	409750	0	52064.7	0	0	4416.92	0	14744	1.568e+06	0	0	1669.81	995772	91689.2	11058	0	155849	167713	1.18608e+06	0	62201.2	143754	110423	8.28172e+06	0	0	8.07077e+06	210953
1935	258242	0	50261.5	0	0	194882	0	0	0	380403	0	0	453047	738102	0	0	0	89872.8	0	2.87301e+06	266656	415984	0	53580.6	0	0	4515.16	0	15173.3	1.60288e+06	0	0	1706.45	1.01092e+06	94358.8	11380	0	159268	172596	1.20316e+06	0	64012.3	147939	112879	8.4634e+06	0	0	8.24782e+06	215581
1936	263907	0	51724.9	0	0	200556	0	0	0	388864	0	0	463634	749332	0	0	0	91844.3	0	2.91935e+06	270714	422313	0	55140.7	0	0	4615.6	0	15615.1	1.63854e+06	0	0	1743.88	1.0263e+06	97106.2	11711.3	0	162762	177621	1.22049e+06	0	65876	152247	115390	8.64906e+06	0	0	8.42875e+06	220310
1937	269696	0	53230.9	0	0	206395	0	0	0	397514	0	0	474468	760732	0	0	0	93859.1	0	2.96644e+06	274832	428738	0	56746.2	0	0	4718.27	0	16069.7	1.67498e+06	0	0	1782.14	1.04192e+06	99933.5	12052.3	0	166333	182793	1.23807e+06	0	67794.1	156680	117957	8.8388e+06	0	0	8.61365e+06	225143
1938	275613	0	54780.8	0	0	212405	0	0	0	406356	0	0	485556	772306	0	0	0	95918.1	0	3.01428e+06	279014	435261	0	58398.4	0	0	4823.22	0	16537.6	1.71224e+06	0	0	1821.23	1.05777e+06	102843	12403.2	0	169981	188115	1.2559e+06	0	69768	161241	120580	9.0327e+06	0	0	8.80261e+06	230082
1939	281659	0	56375.7	0	0	218589	0	0	0	415395	0	0	496903	784057	0	0	0	98022.3	0	3.0629e+06	283259	441884	0	60098.7	0	0	4930.51	0	17019.1	1.75033e+06	0	0	1861.18	1.07386e+06	105837	12764.3	0	173710	193592	1.27399e+06	0	71799.3	165936	123263	9.23085e+06	0	0	8.99572e+06	235129
1940	287838	0	58017.2	0	0	224953	0	0	0	424635	0	0	508515	795986	0	0	0	100173	0	3.1123e+06	287569	448607	0	61848.5	0	0	5040.18	0	17514.6	1.78926e+06	0	0	1902.01	1.0902e+06	108919	13136	0	177521	199229	1.29234e+06	0	73889.8	170768	126004	9.43335e+06	0	0	9.19306e+06	240288
1941	294152	0	59706.4	0	0	231503	0	0	0	434081	0	0	520398	808097	0	0	0	102370	0	3.1625e+06	291944	455432	0	63649.3	0	0	5152.29	0	18024.6	1.82906e+06	0	0	1943.74	1.10679e+06	112090	13518.4	0	181415	205029	1.31095e+06	0	76041.2	175740	128807	9.64029e+06	0	0	9.39473e+06	245559
1942	300605	0	61444.8	0	0	238243	0	0	0	443736	0	0	532560	820391	0	0	0	104616	0	3.2135e+06	296386	462361	0	65502.5	0	0	5266.9	0	18549.4	1.86975e+06	0	0	1986.38	1.12363e+06	115354	13912	0	185395	210999	1.32983e+06	0	78255.2	180856	131672	9.85177e+06	0	0	9.60082e+06	250946
1943	307199	0	63233.8	0	0	245180	0	0	0	453607	0	0	545005	832873	0	0	0	106911	0	3.26533e+06	300895	469396	0	67409.6	0	0	5384.05	0	19089.5	1.91134e+06	0	0	2029.95	1.14072e+06	118713	14317.1	0	189462	217143	1.34899e+06	0	80533.6	186122	134601	1.00679e+07	0	0	9.81144e+06	256451
1944	313939	0	65074.9	0	0	252319	0	0	0	463696	0	0	557741	845545	0	0	0	109256	0	3.318e+06	305473	476538	0	69372.3	0	0	5503.82	0	19645.3	1.95385e+06	0	0	2074.48	1.15808e+06	122169	14733.9	0	193618	223465	1.36842e+06	0	82878.4	191541	137595	1.02887e+07	0	0	1.00267e+07	262076
1945	320825	0	66969.6	0	0	259665	0	0	0	474011	0	0	570775	858410	0	0	0	111653	0	3.37151e+06	310121	483788	0	71392.1	0	0	5626.24	0	20217.2	1.99732e+06	0	0	2119.99	1.1757e+06	125726	15162.9	0	197866	229971	1.38813e+06	0	85291.5	197118	140656	1.05145e+07	0	0	1.02466e+07	267826
1946	327863	0	68919.5	0	0	267226	0	0	0	484555	0	0	584113	871470	0	0	0	114102	0	3.42589e+06	314839	491149	0	73470.8	0	0	5751.39	0	20805.9	2.04174e+06	0	0	2166.5	1.19359e+06	129387	15604.4	0	202207	236667	1.40812e+06	0	87774.8	202857	143785	1.07451e+07	0	0	1.04714e+07	273701
1947	335056	0	70926.1	0	0	275006	0	0	0	495333	0	0	597763	884729	0	0	0	116605	0	3.48115e+06	319629	498621	0	75609.9	0	0	5879.32	0	21411.7	2.08716e+06	0	0	2214.03	1.21175e+06	133154	16058.7	0	206642	243558	1.4284e+06	0	90330.5	208764	146983	1.09808e+07	0	0	1.07011e+07	279705
1948	342406	0	72991.2	0	0	283013	0	0	0	506351	0	0	611732	898190	0	0	0	119163	0	3.53729e+06	324492	506208	0	77811.4	0	0	6010.1	0	22035.1	2.13359e+06	0	0	2262.59	1.23018e+06	137031	16526.3	0	211176	250649	1.44897e+06	0	92960.5	214842	150253	1.12217e+07	0	0	1.09359e+07	285841
1949	349917	0	75116.4	0	0	291253	0	0	0	517614	0	0	626028	911855	0	0	0	121777	0	3.59434e+06	329429	513909	0	80076.9	0	0	6143.79	0	22676.7	2.18104e+06	0	0	2312.23	1.2489e+06	141020	17007.5	0	215808	257947	1.46984e+06	0	95667.1	221097	153595	1.14679e+07	0	0	1.11758e+07	292112
1950	357594	0	77303.5	0	0	299733	0	0	0	529128	0	0	640657	925729	0	0	0	124449	0	3.65232e+06	334441	521728	0	82408.4	0	0	6280.45	0	23336.9	2.22956e+06	0	0	2362.95	1.2679e+06	145126	17502.7	0	220542	265457	1.49101e+06	0	98452.6	227535	157011	1.17195e+07	0	0	1.14209e+07	298520
1951	365438	0	79554.2	0	0	308460	0	0	0	540898	0	0	655629	939814	0	0	0	127179	0	3.71122e+06	339530	529666	0	84807.8	0	0	6420.15	0	24016.4	2.27915e+06	0	0	2414.79	1.28719e+06	149352	18012.3	0	225380	273186	1.51249e+06	0	101319	234160	160504	1.19766e+07	0	0	1.16715e+07	305068
1952	373455	0	81870.5	0	0	317441	0	0	0	552929	0	0	670950	954112	0	0	0	129969	0	3.77108e+06	344695	537725	0	87277.1	0	0	6562.96	0	24715.6	2.32985e+06	0	0	2467.76	1.30678e+06	153700	18536.7	0	230325	281140	1.53427e+06	0	104269	240977	164074	1.22393e+07	0	0	1.19275e+07	311761
1953	381647	0	84254.3	0	0	326684	0	0	0	565229	0	0	686629	968629	0	0	0	132820	0	3.8319e+06	349940	545906	0	89818.2	0	0	6708.94	0	25435.2	2.38168e+06	0	0	2521.9	1.32666e+06	158175	19076.4	0	235377	289326	1.55637e+06	0	107305	247994	167724	1.25078e+07	0	0	1.21892e+07	318600
1954	390020	0	86707.4	0	0	336196	0	0	0	577801	0	0	702675	983366	0	0	0	135734	0	3.89371e+06	355264	554212	0	92433.3	0	0	6858.18	0	26175.8	2.43465e+06	0	0	2577.22	1.34684e+06	162781	19631.9	0	240541	297750	1.57878e+06	0	110429	255214	171454	1.27822e+07	0	0	1.24566e+07	325589
1955	398576	0	89231.9	0	0	345984	0	0	0	590654	0	0	719096	998328	0	0	0	138711	0	3.95651e+06	360669	562644	0	95124.6	0	0	7010.73	0	26937.9	2.48881e+06	0	0	2633.76	1.36733e+06	167520	20203.5	0	245818	306419	1.60152e+06	0	113644	262645	175268	1.30626e+07	0	0	1.27298e+07	332732
1956	407319	0	91830	0	0	356058	0	0	0	603792	0	0	735900	1.01352e+06	0	0	0	141754	0	4.02032e+06	366157	571204	0	97894.3	0	0	7166.67	0	27722.3	2.54417e+06	0	0	2691.54	1.38814e+06	172398	20791.7	0	251210	315341	1.62459e+06	0	116953	270292	179167	1.33491e+07	0	0	1.30091e+07	340031
1957	416255	0	94503.7	0	0	366425	0	0	0	617223	0	0	753098	1.02894e+06	0	0	0	144864	0	4.08516e+06	371728	579895	0	100745	0	0	7326.09	0	28529.4	2.60076e+06	0	0	2750.58	1.40926e+06	177417	21397.1	0	256721	324522	1.64799e+06	0	120358	278162	183152	1.3642e+07	0	0	1.32945e+07	347490
1958	425386	0	97255.3	0	0	377094	0	0	0	630952	0	0	770697	1.04459e+06	0	0	0	148042	0	4.15105e+06	377383	588718	0	103678	0	0	7489.05	0	29360.1	2.65861e+06	0	0	2810.92	1.4307e+06	182583	22020.1	0	262353	333971	1.67172e+06	0	123863	286261	187226	1.39412e+07	0	0	1.35861e+07	355113
1959	434718	0	100087	0	0	388073	0	0	0	644987	0	0	788707	1.06048e+06	0	0	0	151289	0	4.218e+06	383125	597675	0	106696	0	0	7655.63	0	30214.9	2.71775e+06	0	0	2872.58	1.45247e+06	187899	22661.2	0	268108	343695	1.6958e+06	0	127469	294595	191391	1.42471e+07	0	0	1.38842e+07	362903
1960	444254	0	103001	0	0	399372	0	0	0	659334	0	0	807138	1.07662e+06	0	0	0	154608	0	4.28603e+06	388954	606768	0	109803	0	0	7825.92	0	31094.7	2.7782e+06	0	0	2935.6	1.47457e+06	193370	23321	0	273989	353702	1.72022e+06	0	131181	303173	195648	1.45596e+07	0	0	1.41887e+07	370864
1961	454000		106000			411000				674000			826000	1093000				158000		4.35516e+06	394872	616000		113000			8000		32000	2840000			3000	1497000	199000	24000		280000	364000	1745000		135000	312000	200000	14879000			14500000	379000
1962	464000		107000			417000				720000			775000	1096000				162000		4.56879e+06	387821	605000		115000			10000		33000	2927000			3000	1651000	202000	24000		290000	371000	1849000		138000	317000	289000	12084000			11700000	384000
1963	475000		110000			423000				703000			729000	1002000				166000		4.99603e+06	435897	680000		117000			13000		34000	3017000			3000	1660000	206000	25000		295000	379000	1684000		140000	322000	217000	13470000			13100000	370000
1964	486000		112000			429000				617000			792000	1061000				170000		5.15453e+06	419872	655000		119000			13000		35000	3107000			3000	1599000	209000	25000		305000	387000	1558000		143000	328000	416000	14485000			14100000	385000
1965	497000		115000			436000				676000			852000	1082000				174000		7.49164e+06	458974	716000		121000			15000		36000	3196000			3000	1586000	213000	26000		310000	396000	1631000		145000	334000	359000	14910000			14500000	410000
1966	510000		118000			442000				658000			846000	1211000				179000		7.39075e+06	411538	642000		124000		38000	20000		37000	3285000			3000	1519000	218000	26000		320000	405000	1981000		148000	340000	140000	15295000			14900000	395000
1967	521000		121000			449000				788000			712000	1133000				184000		7.28387e+06	450000	702000		126000		38000	20000		38000	3372000			4000	1519000	222000	27000		330000	414000	1690000		151000	346000	92000	15815000			15400000	415000
1968	534000		125000			456000				705000			693000	1062000				189000		7.24252e+06	398077	621000		129000		38000	45000		39000	3461000			4000	1533000	227000	27000		340000	424000	1244000		154000	352000	134000	16090000			15700000	390000
1969	547000		128000			463000				705000			688000	1135000				194000		6.77393e+06	392949	613000		132000		38000	50000		40000	3550000			4000	1548000	232000	28000		350000	434000	1259000		157000	359000	145000	16490000			16100000	390000
1970	561000		132000			470000				563000			640000	804000				200000		6.78771e+06	393590	614000		135000		38000	50000		42000	3638000			4000	1481000	238000	28000		360000	445000	1294000		160000	365000	165000	16995000			16600000	395000
1971	576000		137000			478000				525000			613000	834000				205000		6.70502e+06	360897	563000		138000		38000	50000		43000	3728000			5000	1273000	243000	29000		370000	456000	1114000		164000	372000	420000	17500000			17100000	400000
1972	592000		140000			485000				747000			634000	870000				211000		6.58787e+06	312179	487000		141000		38000	50000		45000	3818000			5000	1295000	249000	29000		380000	468000	1106000		167000	380000	389000	17900000			17500000	400000
1973	607000		145000			494000				553000			689000	744000				217000		6.58787e+06	316026	493000		145000		38000	50000		46000	3909000			5000	1223000	255000	29000		383000	480000	1079000		171000	387000	263000	18405000			18000000	405000
1974	621000		149000			504000				756000			758000	757000				223000		6.58098e+06	257051	401000		148000		38000	35000		48000	4003000			5000	1156000	261000	29000		394000	493000	1086000		174000	395000	268000	19210000			18800000	410000
1975	635000		155000			515000				589000			670000	822000				229000		6.83595e+06	267308	417000		152000		38000	35000		50000	4099000			5000	1043000	268000	30000		405000	507000	915000		178000	403000	352000	21040000			20680000	360000
1976	646000		159000			528000				831000			698000	809000				236000		6.60854e+06	264744	413000		156000		38000	35000		52000	4198000			6000	962000	274000	30000		417000	521000	1278000		182000	412000	352000	22078000			21718000	360000
1977	656000		164000			543000				846000			533000	818000				243000		6.45005e+06	249359	389000		160000		38000	29000		53000	4299000			6000	932000	281000	31000		430000	535000	1166000		187000	420000	333000	23164000			22804000	360000
1978	662000		170000			558000				658000			682000	805000				250000		6.19508e+06	228846	357000		164000		38000	29000		55000	4402000			6000	845000	288000	32000		443000	551000	1365000		191000	429000	333000	24304000			23944000	360000
1979	665000		176000			574000				843000			696000	799000				257000		6.01591e+06	216026	337000		168000		38000	33000		57000	4506000			6000	840000	295000	32000		457000	567000	1803000		196000	438000	333000	25501000			25141000	360000
1980	662000		180000			590000				503770			753000	799000				264000		6.05726e+06	198718	310000		173000		38000	29000		59000	4610000			7000	675000	303000	33000		457000	583000	1923000		201000	448000	333000	26757000			26397000	360000
1981	655000		186000			606000				361941			617000	799000				271000		6.03659e+06	213462	333000		178000		38000	14000		62000	4715000			7000	661000	311000	34000		457000	600000	1552000		205000	458000	654000	28076008			27716008	360000
1982	641000		192000			623000				431395			620000	799000				278000		5.93322e+06	163462	255000		183000		38000	12500		64000	4818000			7000	660000	319000	35000		457000	617000	1408000		210000	469000	553000	29461008			29101008	360000
1983	626000		199000			639000				312676			655000	799000				284000		5.99524e+06	163462	255000		189000		38000	12500		66000	4921000			7000	637000	327000	36000		457000	635000	1383000		215000	481000	553000	30917000			30557000	360000
1984	611000		206000			656000				384308			1005000	799000				291000		6.15373e+06	163462	255000		195000		38000	12500		68000	5024000			8000	1121000	336000	37000		457000	653000	1593000		220000	492000	553000	32445008			32085008	360000
1985	599000		212000			673000				272200			1169000	589000				297000		6.11928e+06	163462	255000		201000		38000	12500		71000	5125000			8000	1253000	346000	359000		457000	672000	2077000		225000	503000	553000	34050008			33690008	360000
1986	590000		218000			692000				266007			1116000	584000				304000		6.22954e+06	128205	200000		207000		38000	12500		73000	5226000			8000	1108000	355000	359000		457000	691000	2257000		231000	513000	553000	35734000			35374000	360000
1987	584000		223000			712000				366310			724000	590000				311000		6.33979e+06	147436	230000		214000		38000	12500		76000	5325000			8000	1059000	365000	359000		457000	711000	2393000		236000	523000	553000	37503008			37143008	360000
1988	584000		229000			732000				366310			576000	580000				317000		6.64645e+06	134615	210000		221000		38000	12500		79000	5422000			9000	926000	376000	359000		457000	731000	2279000		242000	533000	553000	37503008			37143008	360000
1989	591000		235000			754000				594227			573000	680000				323000		6.64645e+06	134615	210000		227000		38000	12500		81000	5516000			9000	977000	387000	359000		457000	752000	2323000		248000	544000	553000	37503008			37143008	360000
1990	608000		241000			777000				609246			665000	600000				329000		6643000	134615	210000		234000		38000	12500		84000	5608000			9000	922000	398000	397000		457000	773000	2832000		254000	556000	553000	37503008			37143008	360000
1991	639000		247000			803000				609246			652000	600000				333000		6643000	134615	210000		240000		38000	12500		87000	5696000			9000	800000	409000	397000		630000	795000	3668000		261000	592000	553000	36909000			36549000	360000
1992	680000		253000			831000				595000			580000	600000				339000		6643000	134615	210000		246000		38000	2000		89000	5784000			10000	279000	420000	397000		630000	817000	3100000		267000	611000	553000	36909000			36549000	360000
1993	727000		259000			861000				499816			564000	600000				344000		5286000	134615	210000		253000		38000	7900		92000	5870000			10000	356000	432000	397000		630000	840000	2655000		273000	631000	553000	39072000			38712000	360000
1994	772000		265000			892000				403000			559000	600000				350000		5286000	134615	210000		260000		38000	18400		95000	5955000			10000	130000	444000	397000		630000	864000	2809000		279000	652000	553000	39072000			38712000	360000
1995	811000		271000			923000				609000			588000	600000				355000		5286000	134615	210000		267000		27000	18400		97000	6038000			10000	159000	457000	449000		630000	888000	3188000		285000	672000	644000	37810000			37450000	360000
1996	841000		277000			954000				427000			600000	600000				361000		5286000	134615	210000		274000		27000	18400		99000	6121000			11000	150000	469000	449000		630000	913000	3188000		291000	691000	593000	40544000			40184000	360000
1997	862000		285000			986000				197000			471000	600000				367000		5286000	70512.8	110000		282000		27000	18400	290000	102000	6204000			11000	125000	482000	449000		630000	938000	3188000		297000	710000	375000	40184000			39824000	360000
1998	881000	2420	291000			1018000				119000	0		543000	0				374000		1693000	134615	210000		289000		27000	18400	290000	103000	6284000			11000	110667	496000	449000		630000	91000	3757000		302000	728000	263000	40488000			40128000	360000
1999	904000	14000	298000			1050000				161000	0		596000	0				380000		1530200	100000	156000		297000		72000	0	290000	105000	7361000			11000	93667	509000	449000		630000	65000	3149000		308000	747000	249000	37790000			37430000	360000
2000	904000	0	136000			1050000				120000	0		655000	0	100			380000		1048700	100000			297000		70000	0	299000	105000	7843000			11000	93667	509000	500000		36000	85000	3565000		308000	747000	211000	36080000			35720000	360000
2001	904000	0	182000			1050000				99000	0		672000	0	100			380000		473000	200000			297000		70000	0	286000	105000	6703000			11000	93667	509000	500000		23000	80000	5449000		308000	747000	189000	35360000			35000000	360000
2002	904000	0	182000			1050000				99000	0		541000	0	8800			63000		564000	200000			297000		70000	0	304000	105000	7287000			11000	93667	1098000	500000		25000	50000	3298000		308000	747000	208000	35060000			34700000	360000
2003	904000	13100	74300			1050000				130000	0		488000	0	1100			90000		2530900	200000			297000		70000	0	293000	105000	9723000			11000	93670	1098000	551000		25000	250000	3315000		308000	747000	184000	35760000			35400000	360000
2004	904000	13100	92600			1050000				291000	0		480000	0	1100			90000		1833400	175000			297000		70000	0	240000	105000	8282000			11000	93670	1098000	551000		25000	350000	3582000		308000	747000	269000	35760000			35400000	360000
2005	904000	13100	50100			1050000				532219	0		480000	0	1100			90000	1000	1833400	180000			297000		70000	0	259000	105000	8688000			11000	93670	1098000	576000		13000	350000	4326000		308000	747000	279000	35760000			35400000	360000
2006	904000	13100	51600			1050000				499000	0		623000	0	1100			90000	1000	1847100	175000			297000		70000	0	263000	105000	8736000			11000	90000	1098000	576000		13000	350000	3784000		308000	747000	209000	35760000			35400000	360000
2007	904000	65000	51600			1050000				590000	0		738000	0	1100			90000	1000	1847100	175000			297000		112000	0	239000	105000	8313000			11000	80000	1098000	576000		13000	350000	2394000		308000	747000	192000	42395000			42035000	360000
2008	904000	65000	51600			1050000				439872	0		648000	0	1100			90000	1000	1847100	160000			297000		88000	0	245000	105000	7853000			11000	94000	1098000	576000		13000	350000	2208000		308000	747000	171000	51874000			51514000	360000
2009	904000	65000	51600			1050000				283000	0		557000	0	1100			90000	1000	2142000	150000			297000		88000	0	180530	105000	7799000			11000	47000	1098000	576000		13000	350000	2408000		308000	747000	161000	58291000			57931000	360000
2010	904000	65000	51600			1050000				358000	0		551000	0	1100			90000	1000	2520500	168143			297000		88000	0	222000	105000	8047000			11000	78000	1098000	576000		13000	350000	2853000		308000	747000	231000	67021000	5000		66656000	360000
2011	904000	65000	51600			1050000				359000	0		551000	0	1100			90000	1000	2520500	173103			297000		88000	0	268000	105000	8798000			11000	90000	1098000	576000		9000	350000	2778886		308000	747000	281000	69123000	5000		68758000	360000
2012	904000	65000	51600			1050000				292000	1000		627000	0	1100			90000	1000	862000	173103			365000		88000	0	240000	105000	10017000			11000	81779	1098000	310000		9000	475000	2784000		308000	747000	265000	71820000	5000		71455000	360000
2013	904000	65010	51600			1050000				567000	550		640000	0	1100			90000	1000	634000	173100			365000		88000	0	170760	105000	9704000			11000	69700	1098000	318000		9000	500000	1860963		308000	747000	287000	45122000	5000	1000	44756000	360000
2014	904000	65010	51600			1050000				332520	500		564000	0	1100			90000	1000	659000	173100			365000		88000	0	162000	105000	9017000			11000	59880	1098000	318000		9000	500000	1877813		308000	747000	400000	57072000	5000	1000	56706000	360000
2015	904000	65010	51600			1050000				332000	950		529188	0	1100			90000	1000	659000	173100			159157		88000	0	162660	105000	8147000			11000	58985	1098000	318000		9000	500000	1877810		308000	747000	291000	37024000	5000	1000	36658000	360000
2016	904000	65010	51600			1050000				326000	2200		489250	0	1100			90000	1000	725427	173100			251656		88000	0	176340	105000	8229000			11000	60642	1098000	318000		9000	500000	1798000		308000	747000	321000	40944000	5000	1000	40578000	360000
2017	904000	65010	51600			1050000				267435	2100		499159	0	1100			90000	1000	727000	173100			251656		88000	0	159000	105000	8753000			11000	54844	1098000	318000		9000	500000	2020000		308000	747000	346000	42219000	5000	1000	41853000	360000
2018	904000	65010	51600			1050000				267435	2200		579717	0	1100			90000	1000	827200	173100			251656		88000	0	192443	105000	8969000			11000	59092	1098000	318000		9000	500000	1635996		308000	747000	336344	47014000	5000	1000	46648000	360000
2019	904000	65010	51600			1050000				267435	1000		626595	0	1100			90000	1000	1072300	173100			251656		88000	0	168000	105000	8819000			11000	52572	1098000	318000		9000	500000	1635996		308000	747000	336344	47014000	5000	1000	46648000	360000
[truncated: 197 more columns]

## Sheet: OIR_I
Other industrial roundwood_import (m3/yr)
	Afghanistan	Albania	Algeria	American Samoa	Andorra	Angola	Anguilla	Antarctica	Antigua and Barbuda	Argentina	Armenia	Aruba	Australia	Austria	Azerbaijan	Bahamas	Bahrain	Bangladesh	Barbados	Belarus	Belgium	Belgium-Luxembourg	Belize	Benin	Bermuda	Bhutan	Bolivia (Plurinational State of)	Bosnia and Herzegovina	Botswana	Brazil	British Indian Ocean Territory	British Virgin Islands	Brunei Darussalam	Bulgaria	Burkina Faso	Burundi	Cabo Verde	Cambodia	Cameroon	Canada	Cayman Islands	Central African Republic	Chad	Chile	China	China, Hong Kong SAR	China, Macao SAR	China, mainland	China, Taiwan Province of
1900	0	0	2952.09	0	0	0	0	0	0	4337.95	0	0	0	477.697	0	52.2645	0	0	261.323	0	0	16560.2	0	0	0	0	0	0	0	0	0	0	0	25676.2	0	0	34.7305	0	0	9153.96	0	0	0	0	6946.48	558.912	6387.57	0	0
1901	0	0	3038.04	0	0	0	0	0	0	4434.45	0	0	0	484.965	0	53.4271	0	0	267.135	0	0	16812.1	0	0	0	0	0	0	0	0	0	0	0	26066.9	0	0	35.7417	0	0	9285.8	0	0	0	0	7098.87	571.173	6527.69	0	0
1902	0	0	3126.5	0	0	0	0	0	0	4533.08	0	0	0	492.344	0	54.6155	0	0	273.077	0	0	17067.9	0	0	0	0	0	0	0	0	0	0	0	26463.5	0	0	36.7823	0	0	9419.54	0	0	0	0	7254.6	583.703	6670.89	0	0
1903	0	0	3217.53	0	0	0	0	0	0	4633.92	0	0	0	499.834	0	55.8303	0	0	279.152	0	0	17327.6	0	0	0	0	0	0	0	0	0	0	0	26866.1	0	0	37.8533	0	0	9555.21	0	0	0	0	7413.74	596.508	6817.23	0	0
1904	0	0	3311.21	0	0	0	0	0	0	4736.99	0	0	0	507.439	0	57.0722	0	0	285.361	0	0	17591.2	0	0	0	0	0	0	0	0	0	0	0	27274.9	0	0	38.9554	0	0	9692.83	0	0	0	0	7576.38	609.594	6966.78	0	0
1905	0	0	3407.62	0	0	0	0	0	0	4842.36	0	0	0	515.16	0	58.3417	0	0	291.709	0	0	17858.9	0	0	0	0	0	0	0	0	0	0	0	27689.8	0	0	40.0896	0	0	9832.44	0	0	0	0	7742.58	622.966	7119.62	0	0
1906	0	0	3506.83	0	0	0	0	0	0	4950.07	0	0	0	522.998	0	59.6395	0	0	298.197	0	0	18130.6	0	0	0	0	0	0	0	0	0	0	0	28111.1	0	0	41.2569	0	0	9974.05	0	0	0	0	7912.43	636.633	7275.8	0	0
1907	0	0	3608.94	0	0	0	0	0	0	5060.18	0	0	0	530.955	0	60.9661	0	0	304.83	0	0	18406.4	0	0	0	0	0	0	0	0	0	0	0	28538.8	0	0	42.4581	0	0	10117.7	0	0	0	0	8086.01	650.598	7435.41	0	0
1908	0	0	3714.01	0	0	0	0	0	0	5172.74	0	0	0	539.033	0	62.3222	0	0	311.611	0	0	18686.5	0	0	0	0	0	0	0	0	0	0	0	28973	0	0	43.6943	0	0	10263.4	0	0	0	0	8263.39	664.871	7598.52	0	0
1909	0	0	3822.15	0	0	0	0	0	0	5287.8	0	0	0	547.234	0	63.7085	0	0	318.542	0	0	18970.8	0	0	0	0	0	0	0	0	0	0	0	29413.8	0	0	44.9665	0	0	10411.2	0	0	0	0	8444.67	679.456	7765.21	0	0
1910	0	0	3933.44	0	0	0	0	0	0	5405.42	0	0	0	555.56	0	65.1256	0	0	325.628	0	0	19259.4	0	0	0	0	0	0	0	0	0	0	0	29861.4	0	0	46.2757	0	0	10561.2	0	0	0	0	8629.92	694.361	7935.56	0	0
1911	0	0	4047.96	0	0	0	0	0	0	5525.66	0	0	0	564.013	0	66.5742	0	0	332.871	0	0	19552.4	0	0	0	0	0	0	0	0	0	0	0	30315.7	0	0	47.6231	0	0	10713.3	0	0	0	0	8819.24	709.594	8109.64	0	0
1912	0	0	4165.82	0	0	0	0	0	0	5648.57	0	0	0	572.594	0	68.0551	0	0	340.275	0	0	19849.9	0	0	0	0	0	0	0	0	0	0	0	30776.9	0	0	49.0097	0	0	10867.6	0	0	0	0	9012.71	725.16	8287.55	0	0
1913	0	0	4287.11	0	0	0	0	0	0	5774.22	0	0	0	581.306	0	69.5689	0	0	347.844	0	0	20151.9	0	0	0	0	0	0	0	0	0	0	0	31245.2	0	0	50.4366	0	0	11024.1	0	0	0	0	9210.42	741.068	8469.35	0	0
1914	0	0	4411.93	0	0	0	0	0	0	5902.66	0	0	0	590.15	0	71.1164	0	0	355.582	0	0	20458.5	0	0	0	0	0	0	0	0	0	0	0	31720.6	0	0	51.9051	0	0	11182.9	0	0	0	0	9412.47	757.325	8655.14	0	0
1915	0	0	4540.39	0	0	0	0	0	0	6033.96	0	0	0	599.129	0	72.6983	0	0	363.491	0	0	20769.8	0	0	0	0	0	0	0	0	0	0	0	32203.2	0	0	53.4164	0	0	11344	0	0	0	0	9618.95	773.939	8845.01	0	0
1916	0	0	4672.59	0	0	0	0	0	0	6168.17	0	0	0	608.244	0	74.3153	0	0	371.577	0	0	21085.8	0	0	0	0	0	0	0	0	0	0	0	32693.1	0	0	54.9716	0	0	11507.4	0	0	0	0	9829.96	790.917	9039.05	0	0
1917	0	0	4808.64	0	0	0	0	0	0	6305.38	0	0	0	617.499	0	75.9684	0	0	379.842	0	0	21406.6	0	0	0	0	0	0	0	0	0	0	0	33190.6	0	0	56.5722	0	0	11673.1	0	0	0	0	10045.6	808.267	9237.34	0	0
1918	0	0	4948.64	0	0	0	0	0	0	6445.63	0	0	0	626.894	0	77.6582	0	0	388.291	0	0	21732.3	0	0	0	0	0	0	0	0	0	0	0	33695.5	0	0	58.2193	0	0	11841.2	0	0	0	0	10266	825.998	9439.98	0	0
1919	0	0	5092.73	0	0	0	0	0	0	6589.01	0	0	0	636.432	0	79.3856	0	0	396.928	0	0	22063	0	0	0	0	0	0	0	0	0	0	0	34208.2	0	0	59.9144	0	0	12011.8	0	0	0	0	10491.2	844.118	9647.07	0	0
1920	0	0	5241.01	0	0	0	0	0	0	6735.57	0	0	0	646.115	0	81.1515	0	0	405.757	0	0	22398.6	0	0	0	0	0	0	0	0	0	0	0	34728.7	0	0	61.6589	0	0	12184.8	0	0	0	0	10721.3	862.636	9858.7	0	0
1921	0	0	5393.6	0	0	0	0	0	0	6885.4	0	0	0	655.945	0	82.9566	0	0	414.783	0	0	22739.4	0	0	0	0	0	0	0	0	0	0	0	35257	0	0	63.4541	0	0	12360.3	0	0	0	0	10956.5	881.56	10075	0	0
1922	0	0	5550.64	0	0	0	0	0	0	7038.55	0	0	0	665.925	0	84.8019	0	0	424.009	0	0	23085.4	0	0	0	0	0	0	0	0	0	0	0	35793.5	0	0	65.3017	0	0	12538.3	0	0	0	0	11196.9	900.899	10296	0	0
1923	0	0	5712.25	0	0	0	0	0	0	7195.12	0	0	0	676.057	0	86.6882	0	0	433.441	0	0	23436.6	0	0	0	0	0	0	0	0	0	0	0	36338	0	0	67.203	0	0	12718.9	0	0	0	0	11442.5	920.662	10521.8	0	0
1924	0	0	5878.57	0	0	0	0	0	0	7355.16	0	0	0	686.343	0	88.6164	0	0	443.082	0	0	23793.2	0	0	0	0	0	0	0	0	0	0	0	36890.9	0	0	69.1596	0	0	12902.1	0	0	0	0	11693.5	940.858	10752.7	0	0
1925	0	0	6049.73	0	0	0	0	0	0	7518.77	0	0	0	696.785	0	90.5876	0	0	452.938	0	0	24155.2	0	0	0	0	0	0	0	0	0	0	0	37452.2	0	0	71.1733	0	0	13087.9	0	0	0	0	11950	961.498	10988.6	0	0
1926	0	0	6225.87	0	0	0	0	0	0	7686.02	0	0	0	707.386	0	92.6026	0	0	463.013	0	0	24522.7	0	0	0	0	0	0	0	0	0	0	0	38022	0	0	73.2455	0	0	13276.4	0	0	0	0	12212.2	982.591	11229.6	0	0
1927	0	0	6407.14	0	0	0	0	0	0	7856.98	0	0	0	718.149	0	94.6624	0	0	473.312	0	0	24895.8	0	0	0	0	0	0	0	0	0	0	0	38600.5	0	0	75.3781	0	0	13467.6	0	0	0	0	12480.1	1004.15	11476	0	0
1928	0	0	6593.69	0	0	0	0	0	0	8031.75	0	0	0	729.075	0	96.7681	0	0	483.84	0	0	25274.6	0	0	0	0	0	0	0	0	0	0	0	39187.8	0	0	77.5728	0	0	13661.6	0	0	0	0	12753.9	1026.17	11727.7	0	0
1929	0	0	6785.67	0	0	0	0	0	0	8210.41	0	0	0	740.168	0	98.9206	0	0	494.603	0	0	25659.1	0	0	0	0	0	0	0	0	0	0	0	39784	0	0	79.8314	0	0	13858.3	0	0	0	0	13033.7	1048.69	11985	0	0
1930	0	0	6983.24	0	0	0	0	0	0	8393.04	0	0	0	751.429	0	101.121	0	0	505.605	0	0	26049.5	0	0	0	0	0	0	0	0	0	0	0	40389.3	0	0	82.1558	0	0	14057.9	0	0	0	0	13319.6	1071.69	12247.9	0	0
1931	0	0	7186.57	0	0	0	0	0	0	8579.73	0	0	0	762.862	0	103.37	0	0	516.851	0	0	26445.9	0	0	0	0	0	0	0	0	0	0	0	41003.8	0	0	84.5478	0	0	14260.4	0	0	0	0	13611.8	1095.2	12516.6	0	0
1932	0	0	7395.81	0	0	0	0	0	0	8770.58	0	0	0	774.468	0	105.67	0	0	528.348	0	0	26848.2	0	0	0	0	0	0	0	0	0	0	0	41627.7	0	0	87.0095	0	0	14465.8	0	0	0	0	13910.4	1119.23	12791.2	0	0
1933	0	0	7611.14	0	0	0	0	0	0	8965.67	0	0	0	786.252	0	108.02	0	0	540.101	0	0	27256.7	0	0	0	0	0	0	0	0	0	0	0	42261	0	0	89.5429	0	0	14674.1	0	0	0	0	14215.5	1143.78	13071.8	0	0
1934	0	0	7832.75	0	0	0	0	0	0	9165.1	0	0	0	798.214	0	110.423	0	0	552.114	0	0	27671.4	0	0	0	0	0	0	0	0	0	0	0	42904	0	0	92.15	0	0	14885.5	0	0	0	0	14527.4	1168.87	13358.5	0	0
1935	0	0	8060.8	0	0	0	0	0	0	9368.97	0	0	0	810.359	0	112.879	0	0	564.396	0	0	28092.4	0	0	0	0	0	0	0	0	0	0	0	43556.8	0	0	94.833	0	0	15099.9	0	0	0	0	14846.1	1194.51	13651.6	0	0
1936	0	0	8295.5	0	0	0	0	0	0	9577.37	0	0	0	822.688	0	115.39	0	0	576.95	0	0	28519.8	0	0	0	0	0	0	0	0	0	0	0	44219.5	0	0	97.5941	0	0	15317.4	0	0	0	0	15171.8	1220.72	13951	0	0
1937	0	0	8537.03	0	0	0	0	0	0	9790.4	0	0	0	835.205	0	117.957	0	0	589.783	0	0	28953.8	0	0	0	0	0	0	0	0	0	0	0	44892.3	0	0	100.436	0	0	15538	0	0	0	0	15504.6	1247.49	14257.1	0	0
1938	0	0	8785.59	0	0	0	0	0	0	10008.2	0	0	0	847.912	0	120.58	0	0	602.902	0	0	29394.3	0	0	0	0	0	0	0	0	0	0	0	45575.3	0	0	103.36	0	0	15761.8	0	0	0	0	15844.7	1274.86	14569.8	0	0
1939	0	0	9041.39	0	0	0	0	0	0	10230.8	0	0	0	860.813	0	123.263	0	0	616.313	0	0	29841.5	0	0	0	0	0	0	0	0	0	0	0	46268.7	0	0	106.369	0	0	15988.8	0	0	0	0	16192.3	1302.83	14889.5	0	0
1940	0	0	9304.64	0	0	0	0	0	0	10458.4	0	0	0	873.91	0	126.004	0	0	630.022	0	0	30295.5	0	0	0	0	0	0	0	0	0	0	0	46972.6	0	0	109.466	0	0	16219.1	0	0	0	0	16547.5	1331.41	15216.1	0	0
1941	0	0	9575.55	0	0	0	0	0	0	10691	0	0	0	887.206	0	128.807	0	0	644.036	0	0	30756.5	0	0	0	0	0	0	0	0	0	0	0	47687.3	0	0	112.654	0	0	16452.7	0	0	0	0	16910.5	1360.62	15549.9	0	0
1942	0	0	9854.35	0	0	0	0	0	0	10928.8	0	0	0	900.704	0	131.672	0	0	658.362	0	0	31224.4	0	0	0	0	0	0	0	0	0	0	0	48412.8	0	0	115.934	0	0	16689.6	0	0	0	0	17281.5	1390.46	15891	0	0
1943	0	0	10141.3	0	0	0	0	0	0	11171.9	0	0	0	914.408	0	134.601	0	0	673.007	0	0	31699.5	0	0	0	0	0	0	0	0	0	0	0	49149.4	0	0	119.309	0	0	16930	0	0	0	0	17660.6	1420.97	16239.6	0	0
1944	0	0	10436.5	0	0	0	0	0	0	11420.4	0	0	0	928.32	0	137.595	0	0	687.977	0	0	32181.8	0	0	0	0	0	0	0	0	0	0	0	49897.2	0	0	122.783	0	0	17173.8	0	0	0	0	18048	1452.14	16595.9	0	0
1945	0	0	10740.4	0	0	0	0	0	0	11674.5	0	0	0	942.444	0	140.656	0	0	703.28	0	0	32671.4	0	0	0	0	0	0	0	0	0	0	0	50656.4	0	0	126.358	0	0	17421.2	0	0	0	0	18443.9	1483.99	16959.9	0	0
1946	0	0	11053.1	0	0	0	0	0	0	11934.1	0	0	0	956.783	0	143.785	0	0	718.924	0	0	33168.5	0	0	0	0	0	0	0	0	0	0	0	51427.1	0	0	130.037	0	0	17672.1	0	0	0	0	18848.5	1516.55	17332	0	0
1947	0	0	11374.9	0	0	0	0	0	0	12199.6	0	0	0	971.34	0	146.983	0	0	734.915	0	0	33673.1	0	0	0	0	0	0	0	0	0	0	0	52209.5	0	0	133.823	0	0	17926.6	0	0	0	0	19262	1549.82	17712.2	0	0
1948	0	0	11706.1	0	0	0	0	0	0	12471	0	0	0	986.119	0	150.253	0	0	751.263	0	0	34185.5	0	0	0	0	0	0	0	0	0	0	0	53003.9	0	0	137.719	0	0	18184.8	0	0	0	0	19684.6	1583.82	18100.8	0	0
1949	0	0	12047	0	0	0	0	0	0	12748.4	0	0	0	1001.12	0	153.595	0	0	767.974	0	0	34705.6	0	0	0	0	0	0	0	0	0	0	0	53810.3	0	0	141.729	0	0	18446.7	0	0	0	0	20116.4	1618.56	18497.8	0	0
1950	0	0	12397.7	0	0	0	0	0	0	13031.9	0	0	0	1016.35	0	157.011	0	0	785.056	0	0	35233.6	0	0	0	0	0	0	0	0	0	0	0	54629	0	0	145.856	0	0	18712.4	0	0	0	0	20557.7	1654.07	18903.6	0	0
1951	0	0	12758.7	0	0	0	0	0	0	13321.8	0	0	0	1031.82	0	160.504	0	0	802.519	0	0	35769.7	0	0	0	0	0	0	0	0	0	0	0	55460.2	0	0	150.102	0	0	18981.9	0	0	0	0	21008.7	1690.35	19318.3	0	0
1952	0	0	13130.2	0	0	0	0	0	0	13618.1	0	0	0	1047.52	0	164.074	0	0	820.37	0	0	36313.9	0	0	0	0	0	0	0	0	0	0	0	56304	0	0	154.473	0	0	19255.3	0	0	0	0	21469.5	1727.43	19742.1	0	0
1953	0	0	13512.5	0	0	0	0	0	0	13921.1	0	0	0	1063.45	0	167.724	0	0	838.618	0	0	36866.4	0	0	0	0	0	0	0	0	0	0	0	57160.6	0	0	158.97	0	0	19532.6	0	0	0	0	21940.5	1765.33	20175.2	0	0
1954	0	0	13905.9	0	0	0	0	0	0	14230.7	0	0	0	1079.63	0	171.454	0	0	857.272	0	0	37427.3	0	0	0	0	0	0	0	0	0	0	0	58030.3	0	0	163.599	0	0	19814	0	0	0	0	22421.8	1804.06	20617.8	0	0
1955	0	0	14310.8	0	0	0	0	0	0	14547.3	0	0	0	1096.06	0	175.268	0	0	876.341	0	0	37996.7	0	0	0	0	0	0	0	0	0	0	0	58913.2	0	0	168.362	0	0	20099.3	0	0	0	0	22913.7	1843.63	21070.1	0	0
1956	0	0	14727.5	0	0	0	0	0	0	14870.8	0	0	0	1112.74	0	179.167	0	0	895.834	0	0	38574.8	0	0	0	0	0	0	0	0	0	0	0	59809.5	0	0	173.264	0	0	20388.8	0	0	0	0	23416.4	1884.08	21532.3	0	0
1957	0	0	15156.3	0	0	0	0	0	0	15201.6	0	0	0	1129.67	0	183.152	0	0	915.761	0	0	39161.7	0	0	0	0	0	0	0	0	0	0	0	60719.5	0	0	178.309	0	0	20682.5	0	0	0	0	23930.1	1925.41	22004.7	0	0
1958	0	0	15597.5	0	0	0	0	0	0	15539.8	0	0	0	1146.85	0	187.226	0	0	936.131	0	0	39757.6	0	0	0	0	0	0	0	0	0	0	0	61643.3	0	0	183.5	0	0	20980.4	0	0	0	0	24455	1967.64	22487.4	0	0
1959	0	0	16051.7	0	0	0	0	0	0	15885.4	0	0	0	1164.3	0	191.391	0	0	956.954	0	0	40362.5	0	0	0	0	0	0	0	0	0	0	0	62581.2	0	0	188.843	0	0	21282.5	0	0	0	0	24991.5	2010.81	22980.7	0	0
1960	0	0	16519	0	0	0	0	0	0	16238.8	0	0	0	1182.02	0	195.648	0	0	978.24	0	0	40976.6	0	0	0	0	0	0	0	0	0	0	0	63533.4	0	0	194.342	0	0	21589.1	0	0	0	0	25539.7	2054.92	23484.8	0	0
1961			17000							16600				1200		200			1000			41600												64500			200			21900					26100	2100	24000
1962			14000							8900				1700		100			1500			56100												87400			200			17500					30200	1200	29000
1963			15000							11700				800					5500			78100												48000						15700					27500	1300	26200
1964			6000							9600				700		100			3800			97200											100	17700						16700					30300	1600	28700
1965			7000							17300				305500		200			3500			84800											200				100			30200					12400	600	11800
1966			3000										33800	212500		100			4500			50600											1100	21000			100			43200					6800	1100	5700
1967			1300										43800	320900		100			2000			57600											300	25600						85900					2300	300	2000
1968			5000											390700		100			1500			42600	100										600	20600						69400					3600	600	3000
1969			7800											424700		1000			1500			128900											400	30200						137900					3000		3000
1970			17000										2700	682900		1000	1000		1000			178300												37500						204000
1971			7600										27600	618000		1000	1200		2300			483600								2800				40600			100			188400					600	600
1972			6800										1700	608700		1500	1400		1600			508900								15200			1300	40000			100			216000
1973			5500										900	714900		1300	400		2700			611900								15200			100	40100			100			716600
1974			4700										1500	929800		1500	400		2700			681000								20200			200	35400			200			917000
1975			4600										3000	700500		2800	400		2700			24400								20100				41200						704000
1976			4300										700	741600			400		1800			68600	100							15200				40200						694600
1977			14700										2000	706600			500		2100			48600	300							5700				40800						393700
1978			14700										5300	702100			2500		2100			8800	400							7700				38200			100			359400
1979										2500			7100	951900			11600		800			13000								7700				39000						475800
1980										3500			300	1093600			45500		1000			11600								9300				39800						400000
1981										800			200	888500			56300		2600			11600								7500				32100						455800
1982										4000			300	723200			72000		500			17000								5500				40200						452500
1983										6900			400	771400			72000		900			13600								3000				40200						377700
1984										3000			400	764800			72000		3200			14300								10000				39300						569100
1985										3200			100	1014400			32000		500			14000								7300				30300						863800
1986														1011000			30000		500			7300								6200				31200						861100
1987			0										0	1024800		0	30000		500			21200	0							3100			0	31200			0			919800					0	0	0
1988														997000			30000		500			21200								1400				20000						800000
1989														736000			30000		700			21200								2000				19200						780000					292000				292000
1990
1991
1992
1993
1994
1995
1996
1997
1998
1999
2000
2001
2002
2003
2004
2005
2006
2007
2008
2009
2010
2011
2012
2013
2014
2015
2016
2017
2018
2019
[truncated: 197 more columns]

## Sheet: OIR_E
Other industrial roundwood_export (m3/yr)
	Afghanistan	Albania	Algeria	American Samoa	Andorra	Angola	Anguilla	Antarctica	Antigua and Barbuda	Argentina	Armenia	Aruba	Australia	Austria	Azerbaijan	Bahamas	Bahrain	Bangladesh	Barbados	Belarus	Belgium	Belgium-Luxembourg	Belize	Benin	Bermuda	Bhutan	Bolivia (Plurinational State of)	Bosnia and Herzegovina	Botswana	Brazil	British Indian Ocean Territory	British Virgin Islands	Brunei Darussalam	Bulgaria	Burkina Faso	Burundi	Cabo Verde	Cambodia	Cameroon	Canada	Cayman Islands	Central African Republic	Chad	Chile	China	China, Hong Kong SAR	China, Macao SAR	China, mainland	China, Taiwan Province of
1900	0	0	0	0	0	0	0	0	0	3763.04	0	0	439.854	79576.4	0	0	0	0	0	0	0	84870.9	0	0	0	0	0	0	0	261.323	0	0	0	0	0	0	0	0	0	135596	0	0	0	0	0	0	0	0	0
1901	0	0	0	0	0	0	0	0	0	3846.75	0	0	450.132	80787.1	0	0	0	0	0	0	0	86162.1	0	0	0	0	0	0	0	267.135	0	0	0	0	0	0	0	0	0	137549	0	0	0	0	0	0	0	0	0
1902	0	0	0	0	0	0	0	0	0	3932.31	0	0	460.652	82016.2	0	0	0	0	0	0	0	87473	0	0	0	0	0	0	0	273.077	0	0	0	0	0	0	0	0	0	139530	0	0	0	0	0	0	0	0	0
1903	0	0	0	0	0	0	0	0	0	4019.78	0	0	471.416	83264.1	0	0	0	0	0	0	0	88803.9	0	0	0	0	0	0	0	279.152	0	0	0	0	0	0	0	0	0	141539	0	0	0	0	0	0	0	0	0
1904	0	0	0	0	0	0	0	0	0	4109.2	0	0	482.433	84530.9	0	0	0	0	0	0	0	90155	0	0	0	0	0	0	0	285.361	0	0	0	0	0	0	0	0	0	143578	0	0	0	0	0	0	0	0	0
1905	0	0	0	0	0	0	0	0	0	4200.6	0	0	493.707	85817	0	0	0	0	0	0	0	91526.7	0	0	0	0	0	0	0	291.709	0	0	0	0	0	0	0	0	0	145646	0	0	0	0	0	0	0	0	0
1906	0	0	0	0	0	0	0	0	0	4294.04	0	0	505.244	87122.7	0	0	0	0	0	0	0	92919.2	0	0	0	0	0	0	0	298.197	0	0	0	0	0	0	0	0	0	147743	0	0	0	0	0	0	0	0	0
1907	0	0	0	0	0	0	0	0	0	4389.56	0	0	517.051	88448.2	0	0	0	0	0	0	0	94333	0	0	0	0	0	0	0	304.83	0	0	0	0	0	0	0	0	0	149871	0	0	0	0	0	0	0	0	0
1908	0	0	0	0	0	0	0	0	0	4487.2	0	0	529.134	89793.9	0	0	0	0	0	0	0	95768.2	0	0	0	0	0	0	0	311.611	0	0	0	0	0	0	0	0	0	152030	0	0	0	0	0	0	0	0	0
1909	0	0	0	0	0	0	0	0	0	4587.01	0	0	541.499	91160.1	0	0	0	0	0	0	0	97225.3	0	0	0	0	0	0	0	318.542	0	0	0	0	0	0	0	0	0	154220	0	0	0	0	0	0	0	0	0
1910	0	0	0	0	0	0	0	0	0	4689.04	0	0	554.154	92547.1	0	0	0	0	0	0	0	98704.5	0	0	0	0	0	0	0	325.628	0	0	0	0	0	0	0	0	0	156441	0	0	0	0	0	0	0	0	0
1911	0	0	0	0	0	0	0	0	0	4793.34	0	0	567.104	93955.1	0	0	0	0	0	0	0	100206	0	0	0	0	0	0	0	332.871	0	0	0	0	0	0	0	0	0	158694	0	0	0	0	0	0	0	0	0
1912	0	0	0	0	0	0	0	0	0	4899.97	0	0	580.356	95384.6	0	0	0	0	0	0	0	101731	0	0	0	0	0	0	0	340.275	0	0	0	0	0	0	0	0	0	160980	0	0	0	0	0	0	0	0	0
1913	0	0	0	0	0	0	0	0	0	5008.96	0	0	593.918	96835.8	0	0	0	0	0	0	0	103279	0	0	0	0	0	0	0	347.844	0	0	0	0	0	0	0	0	0	163298	0	0	0	0	0	0	0	0	0
1914	0	0	0	0	0	0	0	0	0	5120.38	0	0	607.798	98309.2	0	0	0	0	0	0	0	104850	0	0	0	0	0	0	0	355.582	0	0	0	0	0	0	0	0	0	165650	0	0	0	0	0	0	0	0	0
1915	0	0	0	0	0	0	0	0	0	5234.27	0	0	622.001	99804.9	0	0	0	0	0	0	0	106445	0	0	0	0	0	0	0	363.491	0	0	0	0	0	0	0	0	0	168036	0	0	0	0	0	0	0	0	0
1916	0	0	0	0	0	0	0	0	0	5350.7	0	0	636.537	101323	0	0	0	0	0	0	0	108065	0	0	0	0	0	0	0	371.577	0	0	0	0	0	0	0	0	0	170456	0	0	0	0	0	0	0	0	0
1917	0	0	0	0	0	0	0	0	0	5469.72	0	0	651.412	102865	0	0	0	0	0	0	0	109709	0	0	0	0	0	0	0	379.842	0	0	0	0	0	0	0	0	0	172911	0	0	0	0	0	0	0	0	0
1918	0	0	0	0	0	0	0	0	0	5591.39	0	0	666.635	104430	0	0	0	0	0	0	0	111378	0	0	0	0	0	0	0	388.291	0	0	0	0	0	0	0	0	0	175401	0	0	0	0	0	0	0	0	0
1919	0	0	0	0	0	0	0	0	0	5715.77	0	0	682.213	106019	0	0	0	0	0	0	0	113073	0	0	0	0	0	0	0	396.928	0	0	0	0	0	0	0	0	0	177928	0	0	0	0	0	0	0	0	0
1920	0	0	0	0	0	0	0	0	0	5842.91	0	0	698.156	107632	0	0	0	0	0	0	0	114793	0	0	0	0	0	0	0	405.757	0	0	0	0	0	0	0	0	0	180490	0	0	0	0	0	0	0	0	0
1921	0	0	0	0	0	0	0	0	0	5972.87	0	0	714.471	109269	0	0	0	0	0	0	0	116540	0	0	0	0	0	0	0	414.783	0	0	0	0	0	0	0	0	0	183090	0	0	0	0	0	0	0	0	0
1922	0	0	0	0	0	0	0	0	0	6105.73	0	0	731.167	110932	0	0	0	0	0	0	0	118313	0	0	0	0	0	0	0	424.009	0	0	0	0	0	0	0	0	0	185727	0	0	0	0	0	0	0	0	0
1923	0	0	0	0	0	0	0	0	0	6241.55	0	0	748.254	112620	0	0	0	0	0	0	0	120113	0	0	0	0	0	0	0	433.441	0	0	0	0	0	0	0	0	0	188402	0	0	0	0	0	0	0	0	0
1924	0	0	0	0	0	0	0	0	0	6380.38	0	0	765.739	114333	0	0	0	0	0	0	0	121940	0	0	0	0	0	0	0	443.082	0	0	0	0	0	0	0	0	0	191115	0	0	0	0	0	0	0	0	0
1925	0	0	0	0	0	0	0	0	0	6522.31	0	0	783.634	116073	0	0	0	0	0	0	0	123795	0	0	0	0	0	0	0	452.938	0	0	0	0	0	0	0	0	0	193868	0	0	0	0	0	0	0	0	0
1926	0	0	0	0	0	0	0	0	0	6667.39	0	0	801.947	117839	0	0	0	0	0	0	0	125679	0	0	0	0	0	0	0	463.013	0	0	0	0	0	0	0	0	0	196660	0	0	0	0	0	0	0	0	0
1927	0	0	0	0	0	0	0	0	0	6815.7	0	0	820.687	119632	0	0	0	0	0	0	0	127591	0	0	0	0	0	0	0	473.312	0	0	0	0	0	0	0	0	0	199493	0	0	0	0	0	0	0	0	0
1928	0	0	0	0	0	0	0	0	0	6967.3	0	0	839.866	121452	0	0	0	0	0	0	0	129532	0	0	0	0	0	0	0	483.84	0	0	0	0	0	0	0	0	0	202366	0	0	0	0	0	0	0	0	0
1929	0	0	0	0	0	0	0	0	0	7122.28	0	0	859.492	123300	0	0	0	0	0	0	0	131503	0	0	0	0	0	0	0	494.603	0	0	0	0	0	0	0	0	0	205280	0	0	0	0	0	0	0	0	0
1930	0	0	0	0	0	0	0	0	0	7280.71	0	0	879.578	125176	0	0	0	0	0	0	0	133504	0	0	0	0	0	0	0	505.605	0	0	0	0	0	0	0	0	0	208237	0	0	0	0	0	0	0	0	0
1931	0	0	0	0	0	0	0	0	0	7442.66	0	0	900.132	127080	0	0	0	0	0	0	0	135535	0	0	0	0	0	0	0	516.851	0	0	0	0	0	0	0	0	0	211236	0	0	0	0	0	0	0	0	0
1932	0	0	0	0	0	0	0	0	0	7608.21	0	0	921.168	129014	0	0	0	0	0	0	0	137597	0	0	0	0	0	0	0	528.348	0	0	0	0	0	0	0	0	0	214279	0	0	0	0	0	0	0	0	0
1933	0	0	0	0	0	0	0	0	0	7777.45	0	0	942.694	130976	0	0	0	0	0	0	0	139691	0	0	0	0	0	0	0	540.101	0	0	0	0	0	0	0	0	0	217365	0	0	0	0	0	0	0	0	0
1934	0	0	0	0	0	0	0	0	0	7950.45	0	0	964.724	132969	0	0	0	0	0	0	0	141816	0	0	0	0	0	0	0	552.114	0	0	0	0	0	0	0	0	0	220496	0	0	0	0	0	0	0	0	0
1935	0	0	0	0	0	0	0	0	0	8127.3	0	0	987.268	134992	0	0	0	0	0	0	0	143974	0	0	0	0	0	0	0	564.396	0	0	0	0	0	0	0	0	0	223671	0	0	0	0	0	0	0	0	0
1936	0	0	0	0	0	0	0	0	0	8308.08	0	0	1010.34	137046	0	0	0	0	0	0	0	146164	0	0	0	0	0	0	0	576.95	0	0	0	0	0	0	0	0	0	226893	0	0	0	0	0	0	0	0	0
1937	0	0	0	0	0	0	0	0	0	8492.88	0	0	1033.95	139131	0	0	0	0	0	0	0	148388	0	0	0	0	0	0	0	589.783	0	0	0	0	0	0	0	0	0	230161	0	0	0	0	0	0	0	0	0
1938	0	0	0	0	0	0	0	0	0	8681.79	0	0	1058.11	141248	0	0	0	0	0	0	0	150646	0	0	0	0	0	0	0	602.902	0	0	0	0	0	0	0	0	0	233476	0	0	0	0	0	0	0	0	0
1939	0	0	0	0	0	0	0	0	0	8874.91	0	0	1082.84	143397	0	0	0	0	0	0	0	152938	0	0	0	0	0	0	0	616.313	0	0	0	0	0	0	0	0	0	236838	0	0	0	0	0	0	0	0	0
1940	0	0	0	0	0	0	0	0	0	9072.32	0	0	1108.14	145579	0	0	0	0	0	0	0	155265	0	0	0	0	0	0	0	630.022	0	0	0	0	0	0	0	0	0	240249	0	0	0	0	0	0	0	0	0
1941	0	0	0	0	0	0	0	0	0	9274.12	0	0	1134.04	147794	0	0	0	0	0	0	0	157627	0	0	0	0	0	0	0	644.036	0	0	0	0	0	0	0	0	0	243710	0	0	0	0	0	0	0	0	0
1942	0	0	0	0	0	0	0	0	0	9480.42	0	0	1160.54	150042	0	0	0	0	0	0	0	160025	0	0	0	0	0	0	0	658.362	0	0	0	0	0	0	0	0	0	247220	0	0	0	0	0	0	0	0	0
1943	0	0	0	0	0	0	0	0	0	9691.3	0	0	1187.66	152325	0	0	0	0	0	0	0	162460	0	0	0	0	0	0	0	673.007	0	0	0	0	0	0	0	0	0	250780	0	0	0	0	0	0	0	0	0
1944	0	0	0	0	0	0	0	0	0	9906.87	0	0	1215.42	154643	0	0	0	0	0	0	0	164932	0	0	0	0	0	0	0	687.977	0	0	0	0	0	0	0	0	0	254392	0	0	0	0	0	0	0	0	0
1945	0	0	0	0	0	0	0	0	0	10127.2	0	0	1243.82	156996	0	0	0	0	0	0	0	167441	0	0	0	0	0	0	0	703.28	0	0	0	0	0	0	0	0	0	258056	0	0	0	0	0	0	0	0	0
1946	0	0	0	0	0	0	0	0	0	10352.5	0	0	1272.89	159384	0	0	0	0	0	0	0	169988	0	0	0	0	0	0	0	718.924	0	0	0	0	0	0	0	0	0	261773	0	0	0	0	0	0	0	0	0
1947	0	0	0	0	0	0	0	0	0	10582.8	0	0	1302.63	161809	0	0	0	0	0	0	0	172575	0	0	0	0	0	0	0	734.915	0	0	0	0	0	0	0	0	0	265543	0	0	0	0	0	0	0	0	0
1948	0	0	0	0	0	0	0	0	0	10818.2	0	0	1333.07	164271	0	0	0	0	0	0	0	175200	0	0	0	0	0	0	0	751.263	0	0	0	0	0	0	0	0	0	269368	0	0	0	0	0	0	0	0	0
1949	0	0	0	0	0	0	0	0	0	11058.8	0	0	1364.23	166770	0	0	0	0	0	0	0	177866	0	0	0	0	0	0	0	767.974	0	0	0	0	0	0	0	0	0	273247	0	0	0	0	0	0	0	0	0
1950	0	0	0	0	0	0	0	0	0	11304.8	0	0	1396.11	169308	0	0	0	0	0	0	0	180572	0	0	0	0	0	0	0	785.056	0	0	0	0	0	0	0	0	0	277183	0	0	0	0	0	0	0	0	0
1951	0	0	0	0	0	0	0	0	0	11556.3	0	0	1428.73	171884	0	0	0	0	0	0	0	183320	0	0	0	0	0	0	0	802.519	0	0	0	0	0	0	0	0	0	281175	0	0	0	0	0	0	0	0	0
1952	0	0	0	0	0	0	0	0	0	11813.3	0	0	1462.12	174499	0	0	0	0	0	0	0	186109	0	0	0	0	0	0	0	820.37	0	0	0	0	0	0	0	0	0	285225	0	0	0	0	0	0	0	0	0
1953	0	0	0	0	0	0	0	0	0	12076.1	0	0	1496.29	177154	0	0	0	0	0	0	0	188940	0	0	0	0	0	0	0	838.618	0	0	0	0	0	0	0	0	0	289333	0	0	0	0	0	0	0	0	0
1954	0	0	0	0	0	0	0	0	0	12344.7	0	0	1531.25	179849	0	0	0	0	0	0	0	191815	0	0	0	0	0	0	0	857.272	0	0	0	0	0	0	0	0	0	293500	0	0	0	0	0	0	0	0	0
1955	0	0	0	0	0	0	0	0	0	12619.3	0	0	1567.04	182585	0	0	0	0	0	0	0	194733	0	0	0	0	0	0	0	876.341	0	0	0	0	0	0	0	0	0	297727	0	0	0	0	0	0	0	0	0
1956	0	0	0	0	0	0	0	0	0	12900	0	0	1603.66	185363	0	0	0	0	0	0	0	197696	0	0	0	0	0	0	0	895.834	0	0	0	0	0	0	0	0	0	302015	0	0	0	0	0	0	0	0	0
1957	0	0	0	0	0	0	0	0	0	13187	0	0	1641.13	188183	0	0	0	0	0	0	0	200704	0	0	0	0	0	0	0	915.761	0	0	0	0	0	0	0	0	0	306365	0	0	0	0	0	0	0	0	0
1958	0	0	0	0	0	0	0	0	0	13480.3	0	0	1679.48	191047	0	0	0	0	0	0	0	203758	0	0	0	0	0	0	0	936.131	0	0	0	0	0	0	0	0	0	310778	0	0	0	0	0	0	0	0	0
1959	0	0	0	0	0	0	0	0	0	13780.1	0	0	1718.73	193953	0	0	0	0	0	0	0	206858	0	0	0	0	0	0	0	956.954	0	0	0	0	0	0	0	0	0	315254	0	0	0	0	0	0	0	0	0
1960	0	0	0	0	0	0	0	0	0	14086.7	0	0	1758.9	196904	0	0	0	0	0	0	0	210005	0	0	0	0	0	0	0	978.24	0	0	0	0	0	0	0	0	0	319794	0	0	0	0	0	0	0	0	0
1961										14400			1800	199900								213200								1000										324400
1962										16300			4000	167700								234000								200				23800						379100
1963										17800			1700	192300								212000												36500						255200
1964										18500			2900	163000								247300												15600						231300
1965										6300			3200	128600								252300												5300						207400
1966										6300			4100	146700								232300												1000						197500
1967										5200			36300	152800								155600												400						277100
1968										400			26700	153100								152000												8100						371200
1969										1200			9200	195900								178100												16700						283300
1970										900			10300	178600								290300												5200						265400
1971										500			16300	154000								332700												3900						246300					200	200
1972										200			12000	135300								269800												5900						248300
1973										100			4200	142600								167200												4800						231000
1974										400			4200	154200								47400												5500						196000
1975													7900	170300								153400												2000						170000
1976													1700	152200								129400												2600						190700
1977										700			1800	163400								146500												6500						168900
1978										1900			3900	183600								140100												11200						137300
1979										2900			6900	183600								104800												11700						117500
1980										2300			7700	216600								107200												1000						106800
1981										2300			3200	189000								107200												600						122100
1982										1800			5100	152200								99000												500						106500
1983										2700			7900	121800								98600												100						113200
1984										2900			5200	117500								111500												2000						98800
1985										2900			3600	101500								97000																		95100
1986										1000			4900	94300								120000																		82900
1987										1000			1300	208200								296500								0				0						123700					0	0
1988										1000			6500	94300								85000																		77000
1989										1000			4400	83700								85000																		56000
1990
1991
1992
1993
1994
1995
1996
1997
1998
1999
2000
2001
2002
2003
2004
2005
2006
2007
2008
2009
2010
2011
2012
2013
2014
2015
2016
2017
2018
2019
[truncated: 197 more columns]

## Sheet: WCP_P
Wood chips and particles_production (m3/yr)
	Afghanistan	Albania	Algeria	American Samoa	Andorra	Angola	Anguilla	Antarctica	Antigua and Barbuda	Argentina	Armenia	Aruba	Australia	Austria	Azerbaijan	Bahamas	Bahrain	Bangladesh	Barbados	Belarus	Belgium	Belgium-Luxembourg	Belize	Benin	Bermuda	Bhutan	Bolivia (Plurinational State of)	Bosnia and Herzegovina	Botswana	Brazil	British Indian Ocean Territory	British Virgin Islands	Brunei Darussalam	Bulgaria	Burkina Faso	Burundi	Cabo Verde	Cambodia	Cameroon	Canada	Cayman Islands	Central African Republic	Chad	Chile	China	China, Hong Kong SAR	China, Macao SAR	China, mainland	China, Taiwan Province of
1900	0	0	0	0	0	0	0	0	0	0	0	0	0	0	0	0	0	0	0	0	0	0	0	0	0	0	0	0	0	0	0	0	0	0	0	0	0	0	0	0	0	0	0	0	0	0	0	0	0
1901	0	0	0	0	0	0	0	0	0	0	0	0	0	0	0	0	0	0	0	0	0	0	0	0	0	0	0	0	0	0	0	0	0	0	0	0	0	0	0	0	0	0	0	0	0	0	0	0	0
1902	0	0	0	0	0	0	0	0	0	0	0	0	0	0	0	0	0	0	0	0	0	0	0	0	0	0	0	0	0	0	0	0	0	0	0	0	0	0	0	0	0	0	0	0	0	0	0	0	0
1903	0	0	0	0	0	0	0	0	0	0	0	0	0	0	0	0	0	0	0	0	0	0	0	0	0	0	0	0	0	0	0	0	0	0	0	0	0	0	0	0	0	0	0	0	0	0	0	0	0
1904	0	0	0	0	0	0	0	0	0	0	0	0	0	0	0	0	0	0	0	0	0	0	0	0	0	0	0	0	0	0	0	0	0	0	0	0	0	0	0	0	0	0	0	0	0	0	0	0	0
1905	0	0	0	0	0	0	0	0	0	0	0	0	0	0	0	0	0	0	0	0	0	0	0	0	0	0	0	0	0	0	0	0	0	0	0	0	0	0	0	0	0	0	0	0	0	0	0	0	0
1906	0	0	0	0	0	0	0	0	0	0	0	0	0	0	0	0	0	0	0	0	0	0	0	0	0	0	0	0	0	0	0	0	0	0	0	0	0	0	0	0	0	0	0	0	0	0	0	0	0
1907	0	0	0	0	0	0	0	0	0	0	0	0	0	0	0	0	0	0	0	0	0	0	0	0	0	0	0	0	0	0	0	0	0	0	0	0	0	0	0	0	0	0	0	0	0	0	0	0	0
1908	0	0	0	0	0	0	0	0	0	0	0	0	0	0	0	0	0	0	0	0	0	0	0	0	0	0	0	0	0	0	0	0	0	0	0	0	0	0	0	0	0	0	0	0	0	0	0	0	0
1909	0	0	0	0	0	0	0	0	0	0	0	0	0	0	0	0	0	0	0	0	0	0	0	0	0	0	0	0	0	0	0	0	0	0	0	0	0	0	0	0	0	0	0	0	0	0	0	0	0
1910	0	0	0	0	0	0	0	0	0	0	0	0	0	0	0	0	0	0	0	0	0	0	0	0	0	0	0	0	0	0	0	0	0	0	0	0	0	0	0	0	0	0	0	0	0	0	0	0	0
1911	0	0	0	0	0	0	0	0	0	0	0	0	0	0	0	0	0	0	0	0	0	0	0	0	0	0	0	0	0	0	0	0	0	0	0	0	0	0	0	0	0	0	0	0	0	0	0	0	0
1912	0	0	0	0	0	0	0	0	0	0	0	0	0	0	0	0	0	0	0	0	0	0	0	0	0	0	0	0	0	0	0	0	0	0	0	0	0	0	0	0	0	0	0	0	0	0	0	0	0
1913	0	0	0	0	0	0	0	0	0	0	0	0	0	0	0	0	0	0	0	0	0	0	0	0	0	0	0	0	0	0	0	0	0	0	0	0	0	0	0	0	0	0	0	0	0	0	0	0	0
1914	0	0	0	0	0	0	0	0	0	0	0	0	0	0	0	0	0	0	0	0	0	0	0	0	0	0	0	0	0	0	0	0	0	0	0	0	0	0	0	0	0	0	0	0	0	0	0	0	0
1915	0	0	0	0	0	0	0	0	0	0	0	0	0	0	0	0	0	0	0	0	0	0	0	0	0	0	0	0	0	0	0	0	0	0	0	0	0	0	0	0	0	0	0	0	0	0	0	0	0
1916	0	0	0	0	0	0	0	0	0	0	0	0	0	0	0	0	0	0	0	0	0	0	0	0	0	0	0	0	0	0	0	0	0	0	0	0	0	0	0	0	0	0	0	0	0	0	0	0	0
1917	0	0	0	0	0	0	0	0	0	0	0	0	0	0	0	0	0	0	0	0	0	0	0	0	0	0	0	0	0	0	0	0	0	0	0	0	0	0	0	0	0	0	0	0	0	0	0	0	0
1918	0	0	0	0	0	0	0	0	0	0	0	0	0	0	0	0	0	0	0	0	0	0	0	0	0	0	0	0	0	0	0	0	0	0	0	0	0	0	0	0	0	0	0	0	0	0	0	0	0
1919	0	0	0	0	0	0	0	0	0	0	0	0	0	0	0	0	0	0	0	0	0	0	0	0	0	0	0	0	0	0	0	0	0	0	0	0	0	0	0	0	0	0	0	0	0	0	0	0	0
1920	0	0	0	0	0	0	0	0	0	0	0	0	0	0	0	0	0	0	0	0	0	0	0	0	0	0	0	0	0	0	0	0	0	0	0	0	0	0	0	0	0	0	0	0	0	0	0	0	0
1921	0	0	0	0	0	0	0	0	0	0	0	0	0	0	0	0	0	0	0	0	0	0	0	0	0	0	0	0	0	0	0	0	0	0	0	0	0	0	0	0	0	0	0	0	0	0	0	0	0
1922	0	0	0	0	0	0	0	0	0	0	0	0	0	0	0	0	0	0	0	0	0	0	0	0	0	0	0	0	0	0	0	0	0	0	0	0	0	0	0	0	0	0	0	0	0	0	0	0	0
1923	0	0	0	0	0	0	0	0	0	0	0	0	0	0	0	0	0	0	0	0	0	0	0	0	0	0	0	0	0	0	0	0	0	0	0	0	0	0	0	0	0	0	0	0	0	0	0	0	0
1924	0	0	0	0	0	0	0	0	0	0	0	0	0	0	0	0	0	0	0	0	0	0	0	0	0	0	0	0	0	0	0	0	0	0	0	0	0	0	0	0	0	0	0	0	0	0	0	0	0
1925	0	0	0	0	0	0	0	0	0	0	0	0	0	0	0	0	0	0	0	0	0	0	0	0	0	0	0	0	0	0	0	0	0	0	0	0	0	0	0	0	0	0	0	0	0	0	0	0	0
1926	0	0	0	0	0	0	0	0	0	0	0	0	0	0	0	0	0	0	0	0	0	0	0	0	0	0	0	0	0	0	0	0	0	0	0	0	0	0	0	0	0	0	0	0	0	0	0	0	0
1927	0	0	0	0	0	0	0	0	0	0	0	0	0	0	0	0	0	0	0	0	0	0	0	0	0	0	0	0	0	0	0	0	0	0	0	0	0	0	0	0	0	0	0	0	0	0	0	0	0
1928	0	0	0	0	0	0	0	0	0	0	0	0	0	0	0	0	0	0	0	0	0	0	0	0	0	0	0	0	0	0	0	0	0	0	0	0	0	0	0	0	0	0	0	0	0	0	0	0	0
1929	0	0	0	0	0	0	0	0	0	0	0	0	0	0	0	0	0	0	0	0	0	0	0	0	0	0	0	0	0	0	0	0	0	0	0	0	0	0	0	0	0	0	0	0	0	0	0	0	0
1930	0	0	0	0	0	0	0	0	0	0	0	0	0	0	0	0	0	0	0	0	0	0	0	0	0	0	0	0	0	0	0	0	0	0	0	0	0	0	0	0	0	0	0	0	0	0	0	0	0
1931	0	0	0	0	0	0	0	0	0	0	0	0	0	0	0	0	0	0	0	0	0	0	0	0	0	0	0	0	0	0	0	0	0	0	0	0	0	0	0	0	0	0	0	0	0	0	0	0	0
1932	0	0	0	0	0	0	0	0	0	0	0	0	0	0	0	0	0	0	0	0	0	0	0	0	0	0	0	0	0	0	0	0	0	0	0	0	0	0	0	0	0	0	0	0	0	0	0	0	0
1933	0	0	0	0	0	0	0	0	0	0	0	0	0	0	0	0	0	0	0	0	0	0	0	0	0	0	0	0	0	0	0	0	0	0	0	0	0	0	0	0	0	0	0	0	0	0	0	0	0
1934	0	0	0	0	0	0	0	0	0	0	0	0	0	0	0	0	0	0	0	0	0	0	0	0	0	0	0	0	0	0	0	0	0	0	0	0	0	0	0	0	0	0	0	0	0	0	0	0	0
1935	0	0	0	0	0	0	0	0	0	0	0	0	0	0	0	0	0	0	0	0	0	0	0	0	0	0	0	0	0	0	0	0	0	0	0	0	0	0	0	0	0	0	0	0	0	0	0	0	0
1936	0	0	0	0	0	0	0	0	0	0	0	0	0	0	0	0	0	0	0	0	0	0	0	0	0	0	0	0	0	0	0	0	0	0	0	0	0	0	0	0	0	0	0	0	0	0	0	0	0
1937	0	0	0	0	0	0	0	0	0	0	0	0	0	0	0	0	0	0	0	0	0	0	0	0	0	0	0	0	0	0	0	0	0	0	0	0	0	0	0	0	0	0	0	0	0	0	0	0	0
1938	0	0	0	0	0	0	0	0	0	0	0	0	0	0	0	0	0	0	0	0	0	0	0	0	0	0	0	0	0	0	0	0	0	0	0	0	0	0	0	0	0	0	0	0	0	0	0	0	0
1939	0	0	0	0	0	0	0	0	0	0	0	0	0	0	0	0	0	0	0	0	0	0	0	0	0	0	0	0	0	0	0	0	0	0	0	0	0	0	0	0	0	0	0	0	0	0	0	0	0
1940	0	0	0	0	0	0	0	0	0	0	0	0	0	0	0	0	0	0	0	0	0	0	0	0	0	0	0	0	0	0	0	0	0	0	0	0	0	0	0	0	0	0	0	0	0	0	0	0	0
1941	0	0	0	0	0	0	0	0	0	0	0	0	0	0	0	0	0	0	0	0	0	0	0	0	0	0	0	0	0	0	0	0	0	0	0	0	0	0	0	0	0	0	0	0	0	0	0	0	0
1942	0	0	0	0	0	0	0	0	0	0	0	0	0	0	0	0	0	0	0	0	0	0	0	0	0	0	0	0	0	0	0	0	0	0	0	0	0	0	0	0	0	0	0	0	0	0	0	0	0
1943	0	0	0	0	0	0	0	0	0	0	0	0	0	0	0	0	0	0	0	0	0	0	0	0	0	0	0	0	0	0	0	0	0	0	0	0	0	0	0	0	0	0	0	0	0	0	0	0	0
1944	0	0	0	0	0	0	0	0	0	0	0	0	0	0	0	0	0	0	0	0	0	0	0	0	0	0	0	0	0	0	0	0	0	0	0	0	0	0	0	0	0	0	0	0	0	0	0	0	0
1945	0	0	0	0	0	0	0	0	0	0	0	0	0	0	0	0	0	0	0	0	0	0	0	0	0	0	0	0	0	0	0	0	0	0	0	0	0	0	0	0	0	0	0	0	0	0	0	0	0
1946	0	0	0	0	0	0	0	0	0	0	0	0	0	0	0	0	0	0	0	0	0	0	0	0	0	0	0	0	0	0	0	0	0	0	0	0	0	0	0	0	0	0	0	0	0	0	0	0	0
1947	0	0	0	0	0	0	0	0	0	0	0	0	0	0	0	0	0	0	0	0	0	0	0	0	0	0	0	0	0	0	0	0	0	0	0	0	0	0	0	0	0	0	0	0	0	0	0	0	0
1948	0	0	0	0	0	0	0	0	0	0	0	0	0	0	0	0	0	0	0	0	0	0	0	0	0	0	0	0	0	0	0	0	0	0	0	0	0	0	0	0	0	0	0	0	0	0	0	0	0
1949	0	0	0	0	0	0	0	0	0	0	0	0	0	0	0	0	0	0	0	0	0	0	0	0	0	0	0	0	0	0	0	0	0	0	0	0	0	0	0	0	0	0	0	0	0	0	0	0	0
1950	0	0	0	0	0	0	0	0	0	0	0	0	0	0	0	0	0	0	0	0	0	0	0	0	0	0	0	0	0	0	0	0	0	0	0	0	0	0	0	0	0	0	0	0	0	0	0	0	0
1951	0	0	0	0	0	0	0	0	0	0	0	0	0	0	0	0	0	0	0	0	0	0	0	0	0	0	0	0	0	0	0	0	0	0	0	0	0	0	0	0	0	0	0	0	0	0	0	0	0
1952	0	0	0	0	0	0	0	0	0	0	0	0	0	0	0	0	0	0	0	0	0	0	0	0	0	0	0	0	0	0	0	0	0	0	0	0	0	0	0	0	0	0	0	0	0	0	0	0	0
1953	0	0	0	0	0	0	0	0	0	0	0	0	0	0	0	0	0	0	0	0	0	0	0	0	0	0	0	0	0	0	0	0	0	0	0	0	0	0	0	0	0	0	0	0	0	0	0	0	0
1954	0	0	0	0	0	0	0	0	0	0	0	0	0	0	0	0	0	0	0	0	0	0	0	0	0	0	0	0	0	0	0	0	0	0	0	0	0	0	0	0	0	0	0	0	0	0	0	0	0
1955	0	0	0	0	0	0	0	0	0	0	0	0	0	0	0	0	0	0	0	0	0	0	0	0	0	0	0	0	0	0	0	0	0	0	0	0	0	0	0	0	0	0	0	0	0	0	0	0	0
1956	0	0	0	0	0	0	0	0	0	0	0	0	0	0	0	0	0	0	0	0	0	0	0	0	0	0	0	0	0	0	0	0	0	0	0	0	0	0	0	0	0	0	0	0	0	0	0	0	0
1957	0	0	0	0	0	0	0	0	0	0	0	0	0	0	0	0	0	0	0	0	0	0	0	0	0	0	0	0	0	0	0	0	0	0	0	0	0	0	0	0	0	0	0	0	0	0	0	0	0
1958	0	0	0	0	0	0	0	0	0	0	0	0	0	0	0	0	0	0	0	0	0	0	0	0	0	0	0	0	0	0	0	0	0	0	0	0	0	0	0	0	0	0	0	0	0	0	0	0	0
1959	0	0	0	0	0	0	0	0	0	0	0	0	0	0	0	0	0	0	0	0	0	0	0	0	0	0	0	0	0	0	0	0	0	0	0	0	0	0	0	0	0	0	0	0	0	0	0	0	0
1960	0	0	0	0	0	0	0	0	0	0	0	0	0	0	0	0	0	0	0	0	0	0	0	0	0	0	0	0	0	0	0	0	0	0	0	0	0	0	0	0	0	0	0	0	0	0	0	0	0
1961
1962
1963
1964
1965
1966
1967
1968
1969
1970
1971
1972
1973
1974
1975
1976
1977
1978
1979
1980
1981
1982
1983
1984
1985
1986
1987
1988
1989
1990
1991
1992
1993
1994
1995
1996
1997
1998										178000			13353000	3320000						289400	427720	666122																		66906691				5458000	4365000			4365000
1999										614000			13068000	3320000						239700	305000	475000												0						73913601				5840000	4365000			4365000
2000										186000			15469000	3720000	0					204900	305000													500						77021488				6093000	2985000			2985000
2001		0								224000			15644000	3631000	0					210000	305000													500						75363000				6186000	3570000			3570000
2002		0								996000			14849000	3805000	0					200000	305000													500						75363000				5498000	4180000			4180000
2003		1700								996000			16098000	4316000	0					627800	400000							0						500						75363000				6780000	17748000			17748000
2004		1700								1584000			16355000	4834000	0					627800	414000							4236						3000						75363000				7029000	24008000			24008000
2005		1700								1735000	0		16851000	5059000	0					627800	422000							4236		1089000				3000						75363000				7569000	12177000			12177000
2006		1700								1642000	0		16563000	4897000	0					627800	428000							99123		3042000				9000						75363000				7727000	8408000			8408000
2007		2000								1478000	0		17181000	5490000	0					627800	500000					12000		8566		7619000				32000						75363000				8669000	9744000			9744000
2008		2000								1478000	0		19679000	5351000	0					627800	500000					24000		39000		7723000				25500						75363000				9381000	10008000			10008000
2009		2000								2135000	0		18088000	3855000	0					961600	475000					14000		34730		6686000				46464						75363000				8337000	12858000			12858000
2010		2000								2047000	0		13696000	4021000	0					1339700	464340					13000		69000		7565000				57280						75363000				9332000	18735000			18735000
2011		2000								2493000	0		13428000	4252500	0					1339700	473165					15000		3000		5258000				38628						75363000				10158000	22360000			22360000
2012		2000								2440000	0		11248000	3844000	300					1121000	473165					15000		14000		6746000				38628						75363000				9799000	29070000			29070000
2013		2000								1589000	0		11248000	3537000	100					1078000	473170					15000		23000		6882000				200000						25774400				9889000	39355000			39355000
2014		2000								1806000	0		11248000	3194000	100					1600000	473170					5081		23000		6882000				150000						25460000				10141200	43141000			43141000
2015		2000								1539000	0		13962281	3276000	100					1200000	473170					3121		100000		11788000				600000						27615840				10207800	42858000			42858000
2016		2000								1933000	0		16122563	3726000	100					3836000	473170					3121		180000		11788000				360000						29288000				11633500	45761000			45761000
2017		2000								1240176	0		17963522	3751000	100					4211000	473170					3121		150000		11788000				388610						17341000				12282100	44381000			44381000
2018		2000								1240176	0		17958215	3856000	100					5844000	473170					3121		200000		11788000				213000						16529300				12709900	44381000			44381000
2019		2000								1240176	0		18186119	3762000	100					8315000	320000					3121		200000		11788000				213000						14665800				12709900	44381000			44381000
[truncated: 197 more columns]

## Sheet: WCP_I
Wood chips and particles_import (m3/yr)
	Afghanistan	Albania	Algeria	American Samoa	Andorra	Angola	Anguilla	Antarctica	Antigua and Barbuda	Argentina	Armenia	Aruba	Australia	Austria	Azerbaijan	Bahamas	Bahrain	Bangladesh	Barbados	Belarus	Belgium	Belgium-Luxembourg	Belize	Benin	Bermuda	Bhutan	Bolivia (Plurinational State of)	Bosnia and Herzegovina	Botswana	Brazil	British Indian Ocean Territory	British Virgin Islands	Brunei Darussalam	Bulgaria	Burkina Faso	Burundi	Cabo Verde	Cambodia	Cameroon	Canada	Cayman Islands	Central African Republic	Chad	Chile	China	China, Hong Kong SAR	China, Macao SAR	China, mainland	China, Taiwan Province of
1900	0	0	0	0	0	0	0	0	0	0	0	0	0	0	0	0	0	0	0	0	0	0	0	0	0	0	0	0	0	0	0	0	0	0	0	0	0	0	0	0	0	0	0	0	0	0	0	0	0
1901	0	0	0	0	0	0	0	0	0	0	0	0	0	0	0	0	0	0	0	0	0	0	0	0	0	0	0	0	0	0	0	0	0	0	0	0	0	0	0	0	0	0	0	0	0	0	0	0	0
1902	0	0	0	0	0	0	0	0	0	0	0	0	0	0	0	0	0	0	0	0	0	0	0	0	0	0	0	0	0	0	0	0	0	0	0	0	0	0	0	0	0	0	0	0	0	0	0	0	0
1903	0	0	0	0	0	0	0	0	0	0	0	0	0	0	0	0	0	0	0	0	0	0	0	0	0	0	0	0	0	0	0	0	0	0	0	0	0	0	0	0	0	0	0	0	0	0	0	0	0
1904	0	0	0	0	0	0	0	0	0	0	0	0	0	0	0	0	0	0	0	0	0	0	0	0	0	0	0	0	0	0	0	0	0	0	0	0	0	0	0	0	0	0	0	0	0	0	0	0	0
1905	0	0	0	0	0	0	0	0	0	0	0	0	0	0	0	0	0	0	0	0	0	0	0	0	0	0	0	0	0	0	0	0	0	0	0	0	0	0	0	0	0	0	0	0	0	0	0	0	0
1906	0	0	0	0	0	0	0	0	0	0	0	0	0	0	0	0	0	0	0	0	0	0	0	0	0	0	0	0	0	0	0	0	0	0	0	0	0	0	0	0	0	0	0	0	0	0	0	0	0
1907	0	0	0	0	0	0	0	0	0	0	0	0	0	0	0	0	0	0	0	0	0	0	0	0	0	0	0	0	0	0	0	0	0	0	0	0	0	0	0	0	0	0	0	0	0	0	0	0	0
1908	0	0	0	0	0	0	0	0	0	0	0	0	0	0	0	0	0	0	0	0	0	0	0	0	0	0	0	0	0	0	0	0	0	0	0	0	0	0	0	0	0	0	0	0	0	0	0	0	0
1909	0	0	0	0	0	0	0	0	0	0	0	0	0	0	0	0	0	0	0	0	0	0	0	0	0	0	0	0	0	0	0	0	0	0	0	0	0	0	0	0	0	0	0	0	0	0	0	0	0
1910	0	0	0	0	0	0	0	0	0	0	0	0	0	0	0	0	0	0	0	0	0	0	0	0	0	0	0	0	0	0	0	0	0	0	0	0	0	0	0	0	0	0	0	0	0	0	0	0	0
1911	0	0	0	0	0	0	0	0	0	0	0	0	0	0	0	0	0	0	0	0	0	0	0	0	0	0	0	0	0	0	0	0	0	0	0	0	0	0	0	0	0	0	0	0	0	0	0	0	0
1912	0	0	0	0	0	0	0	0	0	0	0	0	0	0	0	0	0	0	0	0	0	0	0	0	0	0	0	0	0	0	0	0	0	0	0	0	0	0	0	0	0	0	0	0	0	0	0	0	0
1913	0	0	0	0	0	0	0	0	0	0	0	0	0	0	0	0	0	0	0	0	0	0	0	0	0	0	0	0	0	0	0	0	0	0	0	0	0	0	0	0	0	0	0	0	0	0	0	0	0
1914	0	0	0	0	0	0	0	0	0	0	0	0	0	0	0	0	0	0	0	0	0	0	0	0	0	0	0	0	0	0	0	0	0	0	0	0	0	0	0	0	0	0	0	0	0	0	0	0	0
1915	0	0	0	0	0	0	0	0	0	0	0	0	0	0	0	0	0	0	0	0	0	0	0	0	0	0	0	0	0	0	0	0	0	0	0	0	0	0	0	0	0	0	0	0	0	0	0	0	0
1916	0	0	0	0	0	0	0	0	0	0	0	0	0	0	0	0	0	0	0	0	0	0	0	0	0	0	0	0	0	0	0	0	0	0	0	0	0	0	0	0	0	0	0	0	0	0	0	0	0
1917	0	0	0	0	0	0	0	0	0	0	0	0	0	0	0	0	0	0	0	0	0	0	0	0	0	0	0	0	0	0	0	0	0	0	0	0	0	0	0	0	0	0	0	0	0	0	0	0	0
1918	0	0	0	0	0	0	0	0	0	0	0	0	0	0	0	0	0	0	0	0	0	0	0	0	0	0	0	0	0	0	0	0	0	0	0	0	0	0	0	0	0	0	0	0	0	0	0	0	0
1919	0	0	0	0	0	0	0	0	0	0	0	0	0	0	0	0	0	0	0	0	0	0	0	0	0	0	0	0	0	0	0	0	0	0	0	0	0	0	0	0	0	0	0	0	0	0	0	0	0
1920	0	0	0	0	0	0	0	0	0	0	0	0	0	0	0	0	0	0	0	0	0	0	0	0	0	0	0	0	0	0	0	0	0	0	0	0	0	0	0	0	0	0	0	0	0	0	0	0	0
1921	0	0	0	0	0	0	0	0	0	0	0	0	0	0	0	0	0	0	0	0	0	0	0	0	0	0	0	0	0	0	0	0	0	0	0	0	0	0	0	0	0	0	0	0	0	0	0	0	0
1922	0	0	0	0	0	0	0	0	0	0	0	0	0	0	0	0	0	0	0	0	0	0	0	0	0	0	0	0	0	0	0	0	0	0	0	0	0	0	0	0	0	0	0	0	0	0	0	0	0
1923	0	0	0	0	0	0	0	0	0	0	0	0	0	0	0	0	0	0	0	0	0	0	0	0	0	0	0	0	0	0	0	0	0	0	0	0	0	0	0	0	0	0	0	0	0	0	0	0	0
1924	0	0	0	0	0	0	0	0	0	0	0	0	0	0	0	0	0	0	0	0	0	0	0	0	0	0	0	0	0	0	0	0	0	0	0	0	0	0	0	0	0	0	0	0	0	0	0	0	0
1925	0	0	0	0	0	0	0	0	0	0	0	0	0	0	0	0	0	0	0	0	0	0	0	0	0	0	0	0	0	0	0	0	0	0	0	0	0	0	0	0	0	0	0	0	0	0	0	0	0
1926	0	0	0	0	0	0	0	0	0	0	0	0	0	0	0	0	0	0	0	0	0	0	0	0	0	0	0	0	0	0	0	0	0	0	0	0	0	0	0	0	0	0	0	0	0	0	0	0	0
1927	0	0	0	0	0	0	0	0	0	0	0	0	0	0	0	0	0	0	0	0	0	0	0	0	0	0	0	0	0	0	0	0	0	0	0	0	0	0	0	0	0	0	0	0	0	0	0	0	0
1928	0	0	0	0	0	0	0	0	0	0	0	0	0	0	0	0	0	0	0	0	0	0	0	0	0	0	0	0	0	0	0	0	0	0	0	0	0	0	0	0	0	0	0	0	0	0	0	0	0
1929	0	0	0	0	0	0	0	0	0	0	0	0	0	0	0	0	0	0	0	0	0	0	0	0	0	0	0	0	0	0	0	0	0	0	0	0	0	0	0	0	0	0	0	0	0	0	0	0	0
1930	0	0	0	0	0	0	0	0	0	0	0	0	0	0	0	0	0	0	0	0	0	0	0	0	0	0	0	0	0	0	0	0	0	0	0	0	0	0	0	0	0	0	0	0	0	0	0	0	0
1931	0	0	0	0	0	0	0	0	0	0	0	0	0	0	0	0	0	0	0	0	0	0	0	0	0	0	0	0	0	0	0	0	0	0	0	0	0	0	0	0	0	0	0	0	0	0	0	0	0
1932	0	0	0	0	0	0	0	0	0	0	0	0	0	0	0	0	0	0	0	0	0	0	0	0	0	0	0	0	0	0	0	0	0	0	0	0	0	0	0	0	0	0	0	0	0	0	0	0	0
1933	0	0	0	0	0	0	0	0	0	0	0	0	0	0	0	0	0	0	0	0	0	0	0	0	0	0	0	0	0	0	0	0	0	0	0	0	0	0	0	0	0	0	0	0	0	0	0	0	0
1934	0	0	0	0	0	0	0	0	0	0	0	0	0	0	0	0	0	0	0	0	0	0	0	0	0	0	0	0	0	0	0	0	0	0	0	0	0	0	0	0	0	0	0	0	0	0	0	0	0
1935	0	0	0	0	0	0	0	0	0	0	0	0	0	0	0	0	0	0	0	0	0	0	0	0	0	0	0	0	0	0	0	0	0	0	0	0	0	0	0	0	0	0	0	0	0	0	0	0	0
1936	0	0	0	0	0	0	0	0	0	0	0	0	0	0	0	0	0	0	0	0	0	0	0	0	0	0	0	0	0	0	0	0	0	0	0	0	0	0	0	0	0	0	0	0	0	0	0	0	0
1937	0	0	0	0	0	0	0	0	0	0	0	0	0	0	0	0	0	0	0	0	0	0	0	0	0	0	0	0	0	0	0	0	0	0	0	0	0	0	0	0	0	0	0	0	0	0	0	0	0
1938	0	0	0	0	0	0	0	0	0	0	0	0	0	0	0	0	0	0	0	0	0	0	0	0	0	0	0	0	0	0	0	0	0	0	0	0	0	0	0	0	0	0	0	0	0	0	0	0	0
1939	0	0	0	0	0	0	0	0	0	0	0	0	0	0	0	0	0	0	0	0	0	0	0	0	0	0	0	0	0	0	0	0	0	0	0	0	0	0	0	0	0	0	0	0	0	0	0	0	0
1940	0	0	0	0	0	0	0	0	0	0	0	0	0	0	0	0	0	0	0	0	0	0	0	0	0	0	0	0	0	0	0	0	0	0	0	0	0	0	0	0	0	0	0	0	0	0	0	0	0
1941	0	0	0	0	0	0	0	0	0	0	0	0	0	0	0	0	0	0	0	0	0	0	0	0	0	0	0	0	0	0	0	0	0	0	0	0	0	0	0	0	0	0	0	0	0	0	0	0	0
1942	0	0	0	0	0	0	0	0	0	0	0	0	0	0	0	0	0	0	0	0	0	0	0	0	0	0	0	0	0	0	0	0	0	0	0	0	0	0	0	0	0	0	0	0	0	0	0	0	0
1943	0	0	0	0	0	0	0	0	0	0	0	0	0	0	0	0	0	0	0	0	0	0	0	0	0	0	0	0	0	0	0	0	0	0	0	0	0	0	0	0	0	0	0	0	0	0	0	0	0
1944	0	0	0	0	0	0	0	0	0	0	0	0	0	0	0	0	0	0	0	0	0	0	0	0	0	0	0	0	0	0	0	0	0	0	0	0	0	0	0	0	0	0	0	0	0	0	0	0	0
1945	0	0	0	0	0	0	0	0	0	0	0	0	0	0	0	0	0	0	0	0	0	0	0	0	0	0	0	0	0	0	0	0	0	0	0	0	0	0	0	0	0	0	0	0	0	0	0	0	0
1946	0	0	0	0	0	0	0	0	0	0	0	0	0	0	0	0	0	0	0	0	0	0	0	0	0	0	0	0	0	0	0	0	0	0	0	0	0	0	0	0	0	0	0	0	0	0	0	0	0
1947	0	0	0	0	0	0	0	0	0	0	0	0	0	0	0	0	0	0	0	0	0	0	0	0	0	0	0	0	0	0	0	0	0	0	0	0	0	0	0	0	0	0	0	0	0	0	0	0	0
1948	0	0	0	0	0	0	0	0	0	0	0	0	0	0	0	0	0	0	0	0	0	0	0	0	0	0	0	0	0	0	0	0	0	0	0	0	0	0	0	0	0	0	0	0	0	0	0	0	0
1949	0	0	0	0	0	0	0	0	0	0	0	0	0	0	0	0	0	0	0	0	0	0	0	0	0	0	0	0	0	0	0	0	0	0	0	0	0	0	0	0	0	0	0	0	0	0	0	0	0
1950	0	0	0	0	0	0	0	0	0	0	0	0	0	0	0	0	0	0	0	0	0	0	0	0	0	0	0	0	0	0	0	0	0	0	0	0	0	0	0	0	0	0	0	0	0	0	0	0	0
1951	0	0	0	0	0	0	0	0	0	0	0	0	0	0	0	0	0	0	0	0	0	0	0	0	0	0	0	0	0	0	0	0	0	0	0	0	0	0	0	0	0	0	0	0	0	0	0	0	0
1952	0	0	0	0	0	0	0	0	0	0	0	0	0	0	0	0	0	0	0	0	0	0	0	0	0	0	0	0	0	0	0	0	0	0	0	0	0	0	0	0	0	0	0	0	0	0	0	0	0
1953	0	0	0	0	0	0	0	0	0	0	0	0	0	0	0	0	0	0	0	0	0	0	0	0	0	0	0	0	0	0	0	0	0	0	0	0	0	0	0	0	0	0	0	0	0	0	0	0	0
1954	0	0	0	0	0	0	0	0	0	0	0	0	0	0	0	0	0	0	0	0	0	0	0	0	0	0	0	0	0	0	0	0	0	0	0	0	0	0	0	0	0	0	0	0	0	0	0	0	0
1955	0	0	0	0	0	0	0	0	0	0	0	0	0	0	0	0	0	0	0	0	0	0	0	0	0	0	0	0	0	0	0	0	0	0	0	0	0	0	0	0	0	0	0	0	0	0	0	0	0
1956	0	0	0	0	0	0	0	0	0	0	0	0	0	0	0	0	0	0	0	0	0	0	0	0	0	0	0	0	0	0	0	0	0	0	0	0	0	0	0	0	0	0	0	0	0	0	0	0	0
1957	0	0	0	0	0	0	0	0	0	0	0	0	0	0	0	0	0	0	0	0	0	0	0	0	0	0	0	0	0	0	0	0	0	0	0	0	0	0	0	0	0	0	0	0	0	0	0	0	0
1958	0	0	0	0	0	0	0	0	0	0	0	0	0	0	0	0	0	0	0	0	0	0	0	0	0	0	0	0	0	0	0	0	0	0	0	0	0	0	0	0	0	0	0	0	0	0	0	0	0
1959	0	0	0	0	0	0	0	0	0	0	0	0	0	0	0	0	0	0	0	0	0	0	0	0	0	0	0	0	0	0	0	0	0	0	0	0	0	0	0	0	0	0	0	0	0	0	0	0	0
1960	0	0	0	0	0	0	0	0	0	0	0	0	0	0	0	0	0	0	0	0	0	0	0	0	0	0	0	0	0	0	0	0	0	0	0	0	0	0	0	0	0	0	0	0	0	0	0	0	0
1961
1962
1963
1964
1965
1966
1967
1968
1969
1970
1971
1972																					110434	175500
1973																					119747	190300
1974																					144602	229800
1975																					123648	196500																							80600				80600
1976																					115782	184000																							192200				192200
1977																					127990	203400																							192200				192200
1978																					113517	180400																		161100					192200				192200
1979																					112762	179200																		176900					200000				200000
1980																					110748	176000																		106000					200000				200000
1981																					89353.7	142000																		95700					228000				228000
1982																					96275.5	153000																		56900					239300				239300
1983																					97974.5	155700																		97800					356100				356100
1984														380300							87466	139000																		130600					336700				336700
1985														474700							60596.9	96300																		174300					400000				400000
1986														616200							81802.7	130000																		477500					687900				687900
1987														545000							108231	172000																		120100					593200				593200
1988														365000							103827	165000																		194300					839200				839200
1989														265000							111378	177000																		147000					600000				600000
1990														245000							152279	242000																		185500					1167600				1167600
1991														456000							147622	234600																		242900					1409000				1409000
1992			819			60						4	1864	597205		75					143612	228226					38			79				506						548373				368	893581	187		36368	857026
1993					41	41							3000	1377000		1029					165241	262600								61		61	521	700						546138				0	681035	329		4006	676700
1994			0		41	47						0	4000	2228000		225					175498	278900					0		100	61		61	521	700						1143000				0	1444538	0		5938	1438600
1995			0		41	0						0	3000	1780000	100	225					218791	347700	273				0		100	100		61	521	700						1295000				0	2056800	0		4300	2052500
1996			0		41	0						0	4000	2185000	200	700					226845	360500	273				0		100	100		61	0	300						889000				0	1920600	0		19800	1900800
1997		6	0		41	0						0	4400	666000	100	3600					235277	373900	273	1551			0	0	150	100		61	0	1800			67			1601200				0	1783700	0		4700	1779000
1998		6	0		41	0						0	6000	519000	0	4000					612891	974000	273	0			0	0	200	0		61	5	1800			67			1748800	22			0	1699400	0	0	2400	1697000
1999		1	0		41	10						0	9000	679000	0	1300				4800	555000	882000	273	0			0	0	100	0		61	16	0			67			1007000	22			0	1968600	0	0	2800	1965800
2000		17	5500		41	75				25000		0	8000	692000	11	1300				260	555000		273	0			0	0	100	300		61	22	0			67			1956218	22			0	1954084	84	0	18000	1936000
2001		0	5500		41	75				39000	0	0	7000	513000	0	600				596	607990		0	0			0	0	100	0		61	22	0			67			1917000	22			0	1896457	57	0	58000	1838400
2002		0	5500		41	75				18000	0	0	5000	487000	0	680	21		13	100	510146		0	0			0	0	100	1100		61	22	0			67			1704000	22			0	1877618	18	1000	70000	1806600
2003	24	0	5		41	75				37801	0	0	5000	443000	0	2429	91		65	100	330637		3	0			0	0	100	1100		61	22	0			31			1804000	22			0	2526210	55	855	372000	2153300
2004	103	0	763		41	75				26380	0	0	744	348000	0	13193	162		1881	100	111128		3	0			0	23	100	1100		61	22	1000			1563			1850000	22			0	2378123	97	1226	403000	1973800
2005	103	0	763		41	75				31786	20	0	6400	451000	160	13193	162		1881	100	186000		3	0			0	294	100	700		61	22	2000			1563			1772000	22			0	3120786	103	683	1159000	1961000
2006	37	0	6		41	75				57000	17	0	13900	920000	160	4018	106		183	100	94000		3	0			0	294	100	2000		61	22	1564		1	93			1997000	22			0	2582027	27	0	1191000	1391000
2007	37	0	1690		41	3				78000	56	0	12700	1189000	22	705	1419		87	100	195476		3	0			0	294	100	3000		61	6	917		1	57			3282000	22			0	3335249	30	219	1522000	1813000
2008	37	0	2015		41	21				168000	0	0	38500	1180000	22	950	254		82	100	332074		3	0			9	60	100	2000		61	207	4518		1	57	13	71	3160000	22			0	3591161	5	156	1406000	2185000
2009	171	0	1518		41	1				38000	277	103	22100	1172950	71	338	51		75	525	474791		30	0			3	120	299	8000		61	14	1062		1	57	13	77	2099000	272			0	5686444	130	50	4424917	1261347
2010	171	0	2714		41	13				23000	233	41	28400	1356686	71	406	130		108	566	201379		3	0		257	3	760	811	5000		61	14	1096	20	9	57	13	484	2195000	80			0	9528191	81	0	7410726	2117384
2011	171	64	2714		41	13				26000	1865	5	40000	1465273	5396	341	197		81	1550	93956		126	0		257	15	7340	470	946		61	14	11152	48	9	57	13	484	2169608	160			219	12827422	12	0	10504525	2322885
2012	325	0	7		41	13			18	748	39	37	50000	1414503	33	531	159		61	1550	122420		126	0		257	14	0	1646	368		61	14	13949	48	9	57	4	4	2170000	1522			294	14132046	124	0	12128391	2003531
2013	325	0	7		41	12			73	1000	33	1	2053	1522777	55	625	86		98	2600	76080		126	0		257	10	879	4230	377		61	200	8290	48	9	57	4	4	3231192	203			378	16770475	77	0	14651419	2118979
2014	325	0	2		41	3			77	879	38	9	2986	1346110	55	852	48		81	1087	72783		23	0		257	8	270	4131	537		61	2297	5720	48	9	57	4	77	2805119	203		2625	388	16264841	328	0	14158963	2105550
2015	325	0	2		41	3			17	1000	60	2	1588	907380	1000	1878	182	2	65	1016	45297		2	0		257	971	1240	3762	613		61	2297	926	48	9	57	4	1	2576098	203		2625	378	17893346	141	0	15704656	2188549
2016	325	0	29		41	3			77	1000	117	2	2850	1135917	1520	666	317	2	62	897	68214		2	37		257	2	220	4305	790		61	2297	847	48	9	25	4	1	2215000	203		2625	408	20160985	147	0	18512060	1648778
2017	2	0	8		41	17			126	1000	137	9	2654	1283799	100	142	16	2	22	3565	68803		1	37		498	10	4980	4305	398		61	2297	5157	48	9	33	4	3	2554189	203		851	357	19837748	28	0	18238799	1598921
2018	2	0	32		41	17			126	15240	119	9	2520	1297378	1971	66	39	2	18	2875	84336		1	14		498	17	17340	4305	532		61	29	5114	48	9	95	10	69	2774888	203		15	364	21976488	549	0	20537795	1438144
2019	2	0	167		0	0			83	1793	121	96	1836	1000897	300	335	255	2	195	1258	154172		2	14		498	19	6510	2466	765		61	1	3656	48	9	16	0	69	2769691	392		15	509	19237302	658	1668	18765844	469132
[truncated: 197 more columns]

[truncated: 32 more sheets: WCP_E, WR_P, WR_I, WR_E, SW_P, SW_I, SW_E, WBP_P, WBP_I, WBP_E, WP_P, WP_I, WP_E, POW_P, POW_I, POW_E, RFP_P, RFP_I, RFP_E, RP_P …]
