# Supplementary material for: The default methods in the 2019 Refinement drastically reduce estimates of global carbon sinks of harvested wood products
Source: Carbon Balance Manag. 2021 Dec 11;16:37. doi: 10.1186/s13021-021-00200-8 (PMC8666044; doi:10.1186/s13021-021-00200-8)
Supplement: Supplementary file 6 — Additional file 6 SCA19. National carbon stocks and removals of HWPs for the various countries using the default (Tier 1) method for the stock-change approach according to the 2019 Refinement. [file 13021_2021_200_MOESM6_ESM.xlsx]

## Sheet: Targeted countries
FAOSTAT countries and regions	Targeted countries and regions	Note
245	235
Afghanistan	Afghanistan
Albania	Albania
Algeria	Algeria
American Samoa	American Samoa
Andorra	Andorra
Angola	Angola
Anguilla	Anguilla
Antarctica	Antarctica
Antigua and Barbuda	Antigua and Barbuda
Argentina	Argentina
Armenia	Armenia	Former USSR
Aruba	Aruba
Australia	Australia
Austria	Austria
Azerbaijan	Azerbaijan	Former USSR
Bahamas	Bahamas
Bahrain	Bahrain
Bangladesh	Bangladesh
Barbados	Barbados
Belarus	Belarus	Former USSR
Belgium	Belgium	Former Belgium-Luxembourg
Belgium-Luxembourg		Dissolution
Belize	Belize
Benin	Benin
Bermuda	Bermuda
Bhutan	Bhutan
Bolivia (Plurinational State of)	Bolivia (Plurinational State of)
Bosnia and Herzegovina	Bosnia and Herzegovina	Former Yugoslav SFR
Botswana	Botswana
Brazil	Brazil
British Indian Ocean Territory	British Indian Ocean Territory
British Virgin Islands	British Virgin Islands
Brunei Darussalam	Brunei Darussalam
Bulgaria	Bulgaria
Burkina Faso	Burkina Faso
Burundi	Burundi
Cabo Verde	Cabo Verde
Cambodia	Cambodia
Cameroon	Cameroon
Canada	Canada
Cayman Islands	Cayman Islands
Central African Republic	Central African Republic
Chad	Chad
Chile	Chile
China		Duplication
China, Hong Kong SAR	China, Hong Kong SAR
China, Macao SAR	China, Macao SAR
China, mainland	China, mainland
China, Taiwan Province of	China, Taiwan Province of
Christmas Island	Christmas Island
Cocos (Keeling) Islands	Cocos (Keeling) Islands
Colombia	Colombia
Comoros	Comoros
Congo	Congo
Cook Islands	Cook Islands
Costa Rica	Costa Rica
Cote d'Ivoire	Cote d'Ivoire
Croatia	Croatia	Former Yugoslav SFR
Cuba	Cuba
Curacao	Curacao
Cyprus	Cyprus
Czechia	Czechia	Former Czechoslovakia
Czechoslovakia		Dissolution
Democratic People's Republic of Korea	Democratic People's Republic of Korea
Democratic Republic of the Congo	Democratic Republic of the Congo
Denmark	Denmark
Djibouti	Djibouti
Dominica	Dominica
Dominican Republic	Dominican Republic
Ecuador	Ecuador
Egypt	Egypt
El Salvador	El Salvador
Equatorial Guinea	Equatorial Guinea
Eritrea	Eritrea	Former Ethiopia PDR
Estonia	Estonia	Former USSR
Eswatini	Eswatini
Ethiopia	Ethiopia	Former Ethiopia PDR
Ethiopia PDR		Dissolution
Falkland Islands (Malvinas)	Falkland Islands (Malvinas)
Faroe Islands	Faroe Islands
Fiji	Fiji
Finland	Finland
France	France
French Guyana	French Guyana
French Polynesia	French Polynesia
French Southern Territories	French Southern Territories
Gabon	Gabon
Gambia	Gambia
Georgia	Georgia	Former USSR
Germany	Germany
Ghana	Ghana
Gibraltar	Gibraltar
Greece	Greece
Greenland	Greenland
Grenada	Grenada
Guadeloupe	Guadeloupe
Guam	Guam
Guatemala	Guatemala
Guinea	Guinea
Guinea-Bissau	Guinea-Bissau
Guyana	Guyana
Haiti	Haiti
Holy See	Holy See
Honduras	Honduras
Hungary	Hungary
Iceland	Iceland
India	India
Indonesia	Indonesia
Iran (Islamic Republic of)	Iran (Islamic Republic of)
Iraq	Iraq
Ireland	Ireland
Israel	Israel
Italy	Italy
Jamaica	Jamaica
Japan	Japan
Jordan	Jordan
Kazakhstan	Kazakhstan	Former USSR
Kenya	Kenya
Kiribati	Kiribati
Kuwait	Kuwait
Kyrgyzstan	Kyrgyzstan	Former USSR
Lao People's Democratic Republic	Lao People's Democratic Republic
Latvia	Latvia	Former USSR
Lebanon	Lebanon
Lesotho	Lesotho
Liberia	Liberia
Libya	Libya
Liechtenstein	Liechtenstein
Lithuania	Lithuania	Former USSR
Luxembourg	Luxembourg	Former Belgium-Luxembourg
Madagascar	Madagascar
Malawi	Malawi
Malaysia	Malaysia
Maldives	Maldives
Mali	Mali
Malta	Malta
Marshall Islands	Marshall Islands	Former Pacific Islands Trust Territory
Martinique	Martinique
Mauritania	Mauritania
Mauritius	Mauritius
Mayotte	Mayotte
Mexico	Mexico
Micronesia (Federated States of)	Micronesia (Federated States of)	Former Pacific Islands Trust Territory
Mongolia	Mongolia
Montenegro	Montenegro	Former Serbia and Montenegro
Montserrat	Montserrat
Morocco	Morocco
Mozambique	Mozambique
Myanmar	Myanmar
Namibia	Namibia
Nauru	Nauru
Nepal	Nepal
Netherlands	Netherlands
Netherlands Antilles (former)		Dissolution
New Caledonia	New Caledonia
New Zealand	New Zealand
Nicaragua	Nicaragua
Niger	Niger
Nigeria	Nigeria
Niue	Niue
Norfolk Island	Norfolk Island
North Macedonia	North Macedonia	Former Yugoslav SFR
Northern Mariana Islands	Northern Mariana Islands	Former Pacific Islands Trust Territory
Norway	Norway
Oman	Oman
Pacific Islands Trust Territory		Dissolution
Pakistan	Pakistan
Palau	Palau	Former Pacific Islands Trust Territory
Palestine	Palestine
Panama	Panama
Papua New Guinea	Papua New Guinea
Paraguay	Paraguay
Peru	Peru
Philippines	Philippines
Pitcairn	Pitcairn
Poland	Poland
Portugal	Portugal
Qatar	Qatar
Republic of Korea	Republic of Korea
Republic of Moldova	Republic of Moldova	Former USSR
Reunion	Reunion
Romania	Romania
Russian Federation	Russian Federation	Former USSR
Rwanda	Rwanda
Saint Helena, Ascension and Tristan da Cunha	Saint Helena, Ascension and Tristan da Cunha
Saint Kitts and Nevis	Saint Kitts and Nevis
Saint Lucia	Saint Lucia
Saint Pierre and Miquelon	Saint Pierre and Miquelon
Saint Vincent and the Grenadines	Saint Vincent and the Grenadines
Saint-Martin (French part)	Saint-Martin (French part)
Samoa	Samoa
San Marino	San Marino
Sao Tome and Principe	Sao Tome and Principe
Saudi Arabia	Saudi Arabia
Senegal	Senegal
Serbia	Serbia	Former Serbia and Montenegro
Serbia and Montenegro		Dissolution, Former Yugoslav SFR
Seychelles	Seychelles
Sierra Leone	Sierra Leone
Singapore	Singapore
Slovakia	Slovakia	Former Czechoslovakia
Slovenia	Slovenia	Former Yugoslav SFR
Solomon Islands	Solomon Islands
Somalia	Somalia
South Africa	South Africa
South Sudan	South Sudan	Former Sudan (former)
Spain	Spain
Sri Lanka	Sri Lanka
Sudan	Sudan	Former Sudan (former)
Sudan (former)		Dissolution
Suriname	Suriname
Sweden	Sweden
Switzerland	Switzerland
Syrian Arab Republic	Syrian Arab Republic
Tajikistan	Tajikistan	Former USSR
Thailand	Thailand
Timor-Leste	Timor-Leste
Togo	Togo
Tokelau	Tokelau
Tonga	Tonga
Trinidad and Tobago	Trinidad and Tobago
Tunisia	Tunisia
Turkey	Turkey
Turkmenistan	Turkmenistan	Former USSR
Turks and Caicos Islands	Turks and Caicos Islands
Tuvalu	Tuvalu
Uganda	Uganda
Ukraine	Ukraine	Former USSR
United Arab Emirates	United Arab Emirates
United Kingdom of Great Britain and Northern Ireland	United Kingdom of Great Britain and Northern Ireland
United Republic of Tanzania	United Republic of Tanzania
United States of America	United States of America
Uruguay	Uruguay
USSR		Dissolution
Uzbekistan	Uzbekistan	Former USSR
Vanuatu	Vanuatu
Venezuela (Bolivarian Republic of)	Venezuela (Bolivarian Republic of)
Viet Nam	Viet Nam
Wake Island	Wake Island
Wallis and Futuna Islands	Wallis and Futuna Islands
Western Sahara	Western Sahara
Yemen	Yemen
Yugoslav SFR		Dissolution
Zambia	Zambia
Zimbabwe	Zimbabwe

## Sheet: Abbreviation
Abbreviation
P	Production quantity (m3/yr, t/yr)
I	Import quantitiy (m3/yr, t/yr)
E	Export quantity (m3/yr, t/yr)
SW	Sawnwood
WBP	Wood-based panels
POW	Pulp from fibres other than wood
PP	Paper and paperboard			(see Additional file 1 for activity data)
SCA19	Stock-change approach in the 2019 Refinement to the 2006 IPCC Guidelines for National Greenhouse Gas Inventories
Note
Numbers in red	Calculated values (newly independent countries after 1961)
0 in blue	#DIV/0! error (divide a number by zero)
0 in green	Negative values due to an error in the trade database

## Sheet: SW_P
Sawnwood_production (m3/yr)
	Afghanistan	Albania	Algeria	American Samoa	Andorra	Angola	Anguilla	Antarctica	Antigua and Barbuda	Argentina	Armenia	Aruba	Australia	Austria	Azerbaijan	Bahamas	Bahrain	Bangladesh	Barbados	Belarus	Belgium	Belgium-Luxembourg	Belize	Benin	Bermuda	Bhutan	Bolivia (Plurinational State of)	Bosnia and Herzegovina	Botswana	Brazil	British Indian Ocean Territory	British Virgin Islands	Brunei Darussalam	Bulgaria	Burkina Faso	Burundi	Cabo Verde	Cambodia	Cameroon	Canada	Cayman Islands	Central African Republic	Chad	Chile	China	China, Hong Kong SAR	China, Macao SAR	China, mainland	China, Taiwan Province of
1900	42583.8	66081.4	10071.8	0	0	12155.7	0	0	0	204014	0	0	832545	1.95816e+06	0	1724.73	0	76118.5	0	875993	279258	288728	13066.1	1389.22	0	0	7499.96	6117.82	0	1.68553e+06	0	0	3167.17	660814	0	0	0	17778.7	15368.2	6.04133e+06	0	6598.79	0	236236	2.94557e+06	34599.3	0	2.74897e+06	162005
1901	43518	67086.8	10365.1	0	0	12509.6	0	0	0	208553	0	0	852001	1.98795e+06	0	1763.09	0	77788.4	0	890121	283506	293121	13356.8	1429.67	0	0	7666.78	6210.9	0	1.72302e+06	0	0	3236.65	670868	0	0	0	18168.7	15815.7	6.12834e+06	0	6790.92	0	241490	3.01019e+06	35358.3	0	2.80927e+06	165559
1902	44472.6	68107.5	10666.9	0	0	12873.8	0	0	0	213192	0	0	871911	2.0182e+06	0	1802.31	0	79494.8	0	904478	287820	297581	13653.9	1471.29	0	0	7837.32	6305.4	0	1.76135e+06	0	0	3307.65	681075	0	0	0	18567.3	16276.2	6.21661e+06	0	6988.64	0	246862	3.07623e+06	36134	0	2.8709e+06	169191
1903	45448.2	69143.8	10977.4	0	0	13248.6	0	0	0	217934	0	0	892287	2.0489e+06	0	1842.4	0	81238.7	0	919066	292199	302108	13957.6	1514.13	0	0	8011.65	6401.33	0	1.80053e+06	0	0	3380.21	691438	0	0	0	18974.6	16750.1	6.30614e+06	0	7192.12	0	252353	3.14371e+06	36926.7	0	2.93388e+06	172902
1904	46445.2	70195.8	11297.1	0	0	13634.4	0	0	0	222781	0	0	913138	2.08008e+06	0	1883.38	0	83020.9	0	933889	296645	306705	14268.1	1558.22	0	0	8189.86	6498.73	0	1.84058e+06	0	0	3454.36	701958	0	0	0	19390.9	17237.8	6.39697e+06	0	7401.53	0	257966	3.21267e+06	37736.8	0	2.99824e+06	176695
1905	47464.1	71263.8	11626	0	0	14031.4	0	0	0	227737	0	0	934477	2.11173e+06	0	1925.28	0	84842.1	0	948951	301158	311371	14585.4	1603.58	0	0	8372.04	6597.6	0	1.88152e+06	0	0	3530.14	712638	0	0	0	19816.3	17739.7	6.4891e+06	0	7617.03	0	263705	3.28315e+06	38564.6	0	3.06402e+06	180571
1906	48505.3	72348	11964.5	0	0	14439.9	0	0	0	232803	0	0	956315	2.14385e+06	0	1968.1	0	86703.3	0	964257	305740	316108	14909.9	1650.27	0	0	8558.26	6697.98	0	1.92337e+06	0	0	3607.58	723480	0	0	0	20251	18256.2	6.58256e+06	0	7838.8	0	269570	3.35517e+06	39410.6	0	3.13123e+06	184532
1907	49569.4	73448.7	12312.8	0	0	14860.3	0	0	0	237981	0	0	978663	2.17647e+06	0	2011.88	0	88605.3	0	979809	310392	320918	15241.5	1698.32	0	0	8748.63	6799.89	0	1.96616e+06	0	0	3686.72	734487	0	0	0	20695.2	18787.7	6.67737e+06	0	8067.04	0	275567	3.42878e+06	40275.1	0	3.19992e+06	188581
1908	50656.8	74566.2	12671.3	0	0	15293	0	0	0	243275	0	0	1.00153e+06	2.20959e+06	0	2056.63	0	90549.1	0	995612	315114	325801	15580.5	1747.77	0	0	8943.23	6903.35	0	2.00989e+06	0	0	3767.6	745662	0	0	0	21149.2	19334.7	6.77354e+06	0	8301.91	0	281696	3.504e+06	41158.7	0	3.27012e+06	192718
1909	51768.1	75700.7	13040.3	0	0	15738.3	0	0	0	248686	0	0	1.02494e+06	2.2432e+06	0	2102.38	0	92535.4	0	1.01167e+06	319908	330757	15927.1	1798.66	0	0	9142.16	7008.38	0	2.0546e+06	0	0	3850.25	757007	0	0	0	21613.2	19897.7	6.8711e+06	0	8543.63	0	287962	3.58086e+06	42061.6	0	3.34186e+06	196945
1910	52903.7	76852.5	13420	0	0	16196.5	0	0	0	254218	0	0	1.04889e+06	2.27733e+06	0	2149.14	0	94565.4	0	1.02799e+06	324776	335790	16281.4	1851.03	0	0	9345.52	7115.01	0	2.1003e+06	0	0	3934.71	768525	0	0	0	22087.3	20477	6.97006e+06	0	8792.39	0	294368	3.65942e+06	42984.3	0	3.41517e+06	201266
1911	54064.3	78021.8	13810.7	0	0	16668.1	0	0	0	259872	0	0	1.0734e+06	2.31198e+06	0	2196.95	0	96639.9	0	1.04457e+06	329717	340899	16643.6	1904.92	0	0	9553.4	7223.26	0	2.14702e+06	0	0	4021.03	780218	0	0	0	22571.8	21073.2	7.07045e+06	0	9048.38	0	300915	3.73969e+06	43927.2	0	3.49009e+06	205681
1912	55250.3	79208.8	14212.8	0	0	17153.4	0	0	0	265653	0	0	1.09849e+06	2.34716e+06	0	2245.82	0	98759.9	0	1.06141e+06	334733	346085	17013.8	1960.39	0	0	9765.9	7333.16	0	2.19478e+06	0	0	4109.24	792088	0	0	0	23067	21686.8	7.17228e+06	0	9311.83	0	307609	3.82173e+06	44890.9	0	3.56665e+06	210193
1913	56462.3	80414	14626.6	0	0	17652.8	0	0	0	271562	0	0	1.12416e+06	2.38287e+06	0	2295.77	0	100926	0	1.07853e+06	339826	351351	17392.2	2017.46	0	0	9983.13	7444.73	0	2.2436e+06	0	0	4199.39	804140	0	0	0	23573	22318.2	7.27558e+06	0	9582.96	0	314451	3.90557e+06	45875.6	0	3.64489e+06	214804
1914	57701	81637.4	15052.5	0	0	18166.8	0	0	0	277603	0	0	1.15043e+06	2.41912e+06	0	2346.84	0	103140	0	1.09593e+06	344997	356697	17779.1	2076.2	0	0	10205.2	7558	0	2.2935e+06	0	0	4291.51	816374	0	0	0	24090.2	22968	7.38037e+06	0	9861.97	0	321446	3.99125e+06	46882	0	3.72485e+06	219516
1915	58966.8	82879.5	15490.7	0	0	18695.7	0	0	0	283778	0	0	1.17731e+06	2.45593e+06	0	2399.04	0	105403	0	1.1136e+06	350246	362124	18174.6	2136.66	0	0	10432.2	7672.99	0	2.34452e+06	0	0	4385.65	828795	0	0	0	24618.6	23636.7	7.48667e+06	0	10149.1	0	328596	4.0788e+06	47910.5	0	3.80656e+06	224332
1916	60260.3	84140.5	15941.8	0	0	19240.1	0	0	0	290090	0	0	1.20482e+06	2.4933e+06	0	2452.41	0	107715	0	1.13157e+06	355574	367633	18578.8	2198.87	0	0	10664.3	7789.73	0	2.39667e+06	0	0	4481.86	841405	0	0	0	25158.7	24324.9	7.5945e+06	0	10444.6	0	335905	4.16828e+06	48961.5	0	3.89007e+06	229253
1917	61582.3	85420.6	16405.9	0	0	19800.3	0	0	0	296543	0	0	1.23298e+06	2.53123e+06	0	2506.96	0	110078	0	1.14982e+06	360984	373226	18992.1	2262.89	0	0	10901.5	7908.25	0	2.44998e+06	0	0	4580.18	854206	0	0	0	25710.6	25033.2	7.70388e+06	0	10748.7	0	343377	4.25972e+06	50035.6	0	3.9754e+06	234282
1918	62933.2	86720.3	16883.6	0	0	20376.8	0	0	0	303139	0	0	1.26179e+06	2.56974e+06	0	2562.72	0	112493	0	1.16836e+06	366477	378905	19414.6	2328.77	0	0	11144	8028.57	0	2.50448e+06	0	0	4680.66	867203	0	0	0	26274.6	25762.1	7.81484e+06	0	11061.7	0	351015	4.35317e+06	51133.2	0	4.06261e+06	239421
1919	64313.8	88039.7	17375.2	0	0	20970.1	0	0	0	309882	0	0	1.29128e+06	2.60884e+06	0	2619.73	0	114961	0	1.18721e+06	372052	384670	19846.4	2396.58	0	0	11391.8	8150.72	0	2.56019e+06	0	0	4783.34	880397	0	0	0	26851	26512.1	7.92739e+06	0	11383.7	0	358823	4.44866e+06	52254.9	0	4.15174e+06	244674
1920	65724.6	89379.2	17881.1	0	0	21580.6	0	0	0	316775	0	0	1.32145e+06	2.64853e+06	0	2678	0	117483	0	1.20635e+06	377713	390522	20287.9	2466.36	0	0	11645.2	8274.73	0	2.61713e+06	0	0	4888.27	893792	0	0	0	27440	27284.1	8.04157e+06	0	11715.2	0	366805	4.54626e+06	53401.3	0	4.24281e+06	250041
1921	67166.4	90739	18401.7	0	0	22208.9	0	0	0	323821	0	0	1.35233e+06	2.68883e+06	0	2737.57	0	120060	0	1.22581e+06	383460	396464	20739.1	2538.17	0	0	11904.3	8400.63	0	2.67535e+06	0	0	4995.5	907390	0	0	0	28042	28078.5	8.15739e+06	0	12056.3	0	374964	4.64599e+06	54572.7	0	4.33589e+06	255526
1922	68639.9	92119.6	18937.5	0	0	22855.6	0	0	0	331024	0	0	1.38394e+06	2.72974e+06	0	2798.46	0	122694	0	1.24558e+06	389294	402496	21200.5	2612.07	0	0	12169.1	8528.44	0	2.73486e+06	0	0	5105.09	921196	0	0	0	28657.2	28896	8.27488e+06	0	12407.3	0	383304	4.74791e+06	55769.9	0	4.43101e+06	261132
1923	70145.7	93521.2	19488.9	0	0	23521	0	0	0	338387	0	0	1.41628e+06	2.77127e+06	0	2860.71	0	125385	0	1.26567e+06	395217	408620	21672	2688.12	0	0	12439.8	8658.2	0	2.79569e+06	0	0	5217.08	935212	0	0	0	29285.8	29737.3	8.39406e+06	0	12768.6	0	391831	4.85206e+06	56993.3	0	4.52821e+06	266860
1924	71684.4	94944.1	20056.3	0	0	24205.9	0	0	0	345914	0	0	1.44937e+06	2.81343e+06	0	2924.34	0	128136	0	1.28608e+06	401230	414837	22154.1	2766.39	0	0	12716.5	8789.93	0	2.85788e+06	0	0	5331.53	949441	0	0	0	29928.3	30603.1	8.51496e+06	0	13140.3	0	400546	4.9585e+06	58243.6	0	4.62754e+06	272715
1925	73257	96388.6	20640.2	0	0	24910.6	0	0	0	353609	0	0	1.48324e+06	2.85624e+06	0	2989.39	0	130947	0	1.30683e+06	407334	421148	22646.9	2846.93	0	0	12999.3	8923.66	0	2.92145e+06	0	0	5448.49	963886	0	0	0	30584.8	31494.2	8.6376e+06	0	13522.9	0	409456	5.06728e+06	59521.3	0	4.72906e+06	278697
1926	74864.1	97855.1	21241.2	0	0	25635.9	0	0	0	361474	0	0	1.51791e+06	2.89969e+06	0	3055.89	0	133819	0	1.3279e+06	413532	427556	23150.7	2929.82	0	0	13288.5	9059.43	0	2.98643e+06	0	0	5568.01	978551	0	0	0	31255.7	32411.2	8.762e+06	0	13916.7	0	418564	5.17844e+06	60827	0	4.8328e+06	284811
1927	76506.4	99343.9	21859.7	0	0	26382.4	0	0	0	369515	0	0	1.55338e+06	2.94381e+06	0	3123.86	0	136755	0	1.34932e+06	419824	434061	23665.6	3015.13	0	0	13584.1	9197.27	0	3.05286e+06	0	0	5690.16	993439	0	0	0	31941.4	33354.8	8.8882e+06	0	14321.8	0	427874	5.29204e+06	62161.4	0	4.93882e+06	291059
1928	78184.7	100855	22496.1	0	0	27150.5	0	0	0	377734	0	0	1.58968e+06	2.9886e+06	0	3193.35	0	139755	0	1.37108e+06	426211	440665	24192	3102.91	0	0	13886.2	9337.2	0	3.12077e+06	0	0	5814.99	1.00855e+06	0	0	0	32642.1	34326	9.01621e+06	0	14738.8	0	437392	5.40813e+06	63525.1	0	5.04716e+06	297444
1929	79899.8	102390	23151.1	0	0	27941	0	0	0	386137	0	0	1.62683e+06	3.03407e+06	0	3264.38	0	142821	0	1.3932e+06	432696	447370	24730.1	3193.26	0	0	14195.1	9479.26	0	3.19019e+06	0	0	5942.55	1.0239e+06	0	0	0	33358.2	35325.4	9.14607e+06	0	15168	0	447121	5.52677e+06	64918.6	0	5.15788e+06	303969
1930	81652.6	103948	23825.2	0	0	28754.5	0	0	0	394726	0	0	1.66485e+06	3.08023e+06	0	3336.99	0	145954	0	1.41567e+06	439279	454176	25280.2	3286.23	0	0	14510.9	9623.48	0	3.26115e+06	0	0	6072.91	1.03948e+06	0	0	0	34090	36353.9	9.2778e+06	0	15609.6	0	457067	5.64801e+06	66342.7	0	5.27103e+06	310637
1931	83443.8	105529	24518.9	0	0	29591.7	0	0	0	403506	0	0	1.70375e+06	3.1271e+06	0	3411.22	0	149156	0	1.4385e+06	445962	461086	25842.6	3381.91	0	0	14833.6	9769.9	0	3.33369e+06	0	0	6206.14	1.05529e+06	0	0	0	34837.8	37412.4	9.41142e+06	0	16064.1	0	467234	5.77191e+06	67798.1	0	5.38666e+06	317452
1932	85274.4	107135	25232.8	0	0	30453.3	0	0	0	412481	0	0	1.74357e+06	3.17467e+06	0	3487.1	0	152428	0	1.4617e+06	452748	468102	26417.4	3480.38	0	0	15163.6	9918.55	0	3.40785e+06	0	0	6342.28	1.07135e+06	0	0	0	35602	38501.7	9.54697e+06	0	16531.8	0	477627	5.89853e+06	69285.4	0	5.50483e+06	324416
1933	87145	108765	25967.4	0	0	31340	0	0	0	421656	0	0	1.78431e+06	3.22298e+06	0	3564.66	0	155772	0	1.48528e+06	459636	475224	27005	3581.71	0	0	15500.9	10069.5	0	3.48365e+06	0	0	6481.41	1.08765e+06	0	0	0	36383.1	39622.7	9.68448e+06	0	17013.1	0	488251	6.02793e+06	70805.3	0	5.62559e+06	331532
1934	89056.8	110420	26723.5	0	0	32252.5	0	0	0	431036	0	0	1.82601e+06	3.27201e+06	0	3643.96	0	159189	0	1.50923e+06	466629	482454	27605.7	3686	0	0	15845.7	10222.7	0	3.56114e+06	0	0	6623.6	1.1042e+06	0	0	0	37181.2	40776.4	9.82396e+06	0	17508.5	0	499111	6.16017e+06	72358.6	0	5.749e+06	338805
1935	91010.4	112100	27501.6	0	0	33191.5	0	0	0	440624	0	0	1.86868e+06	3.32179e+06	0	3725.01	0	162681	0	1.53358e+06	473729	489794	28219.8	3793.32	0	0	16198.2	10378.2	0	3.64035e+06	0	0	6768.9	1.121e+06	0	0	0	37996.8	41963.6	9.96545e+06	0	18018.3	0	510214	6.2953e+06	73946	0	5.87512e+06	346238
1936	93006.9	113805	28302.3	0	0	34157.9	0	0	0	450425	0	0	1.91235e+06	3.37233e+06	0	3807.87	0	166250	0	1.55831e+06	480936	497246	28847.5	3903.77	0	0	16558.5	10536.1	0	3.72133e+06	0	0	6917.39	1.13805e+06	0	0	0	38830.4	43185.4	1.0109e+07	0	18542.9	0	521563	6.4334e+06	75568.1	0	6.004e+06	353833
1937	95047.2	115537	29126.3	0	0	35152.5	0	0	0	460444	0	0	1.95704e+06	3.42364e+06	0	3892.57	0	169897	0	1.58344e+06	488253	504812	29489.2	4017.43	0	0	16926.8	10696.4	0	3.8041e+06	0	0	7069.14	1.15537e+06	0	0	0	39682.2	44442.8	1.02546e+07	0	19082.8	0	533164	6.57453e+06	77225.9	0	6.13571e+06	361595
1938	97132.3	117294	29974.4	0	0	36176	0	0	0	470686	0	0	2.00277e+06	3.47573e+06	0	3979.16	0	173624	0	1.60898e+06	495682	512492	30145.1	4134.4	0	0	17303.3	10859.1	0	3.88872e+06	0	0	7224.21	1.17294e+06	0	0	0	40552.7	45736.8	1.04023e+07	0	19638.4	0	545024	6.71876e+06	78920	0	6.27031e+06	369528
1939	99263.1	119079	30847.1	0	0	37229.3	0	0	0	481156	0	0	2.04957e+06	3.52861e+06	0	4067.67	0	177433	0	1.63493e+06	503224	520289	30815.7	4254.77	0	0	17688.2	11024.3	0	3.97522e+06	0	0	7382.69	1.19079e+06	0	0	0	41442.3	47068.4	1.05521e+07	0	20210.2	0	557147	6.86615e+06	80651.3	0	6.40787e+06	377634
1940	101441	120891	31745.2	0	0	38313.2	0	0	0	491858	0	0	2.09747e+06	3.5823e+06	0	4158.15	0	181325	0	1.6613e+06	510880	528205	31501.1	4378.65	0	0	18081.6	11192.1	0	4.06364e+06	0	0	7544.65	1.20891e+06	0	0	0	42351.5	48438.9	1.07041e+07	0	20798.6	0	569540	7.01678e+06	82420.5	0	6.54844e+06	385918
1941	103666	122730	32669.5	0	0	39428.7	0	0	0	502799	0	0	2.14649e+06	3.6368e+06	0	4250.64	0	185303	0	1.6881e+06	518653	536242	32201.8	4506.14	0	0	18483.8	11362.4	0	4.15403e+06	0	0	7710.16	1.2273e+06	0	0	0	43280.5	49849.2	1.08582e+07	0	21404.2	0	582209	7.1707e+06	84228.6	0	6.69209e+06	394384
1942	105940	124597	33620.7	0	0	40576.7	0	0	0	513983	0	0	2.19665e+06	3.69214e+06	0	4345.19	0	189368	0	1.71532e+06	526544	544401	32918.1	4637.34	0	0	18895	11535.2	0	4.24644e+06	0	0	7879.29	1.24597e+06	0	0	0	44230	51300.6	1.10146e+07	0	22027.4	0	595159	7.32801e+06	86076.3	0	6.8389e+06	403036
1943	108264	126493	34599.6	0	0	41758.2	0	0	0	525416	0	0	2.24798e+06	3.74831e+06	0	4441.84	0	193522	0	1.74299e+06	534555	552683	33650.3	4772.36	0	0	19315.3	11710.7	0	4.34089e+06	0	0	8052.14	1.26493e+06	0	0	0	45200.3	52794.3	1.11733e+07	0	22668.7	0	608398	7.48876e+06	87964.6	0	6.98892e+06	411877
1944	110639	128418	35607	0	0	42974	0	0	0	537104	0	0	2.30051e+06	3.80534e+06	0	4540.65	0	197767	0	1.7711e+06	542688	561092	34398.8	4911.31	0	0	19744.9	11888.9	0	4.43745e+06	0	0	8228.79	1.28418e+06	0	0	0	46191.8	54331.4	1.13342e+07	0	23328.7	0	621931	7.65305e+06	89894.3	0	7.14224e+06	420913
1945	113066	130371	36643.8	0	0	44225.2	0	0	0	549051	0	0	2.35427e+06	3.86324e+06	0	4641.65	0	202106	0	1.79967e+06	550945	569629	35164	5054.31	0	0	20184.1	12069.8	0	4.53616e+06	0	0	8409.3	1.30371e+06	0	0	0	47205.2	55913.3	1.14974e+07	0	24008	0	635765	7.82093e+06	91866.3	0	7.29892e+06	430146
1946	115547	132355	37710.7	0	0	45512.9	0	0	0	561264	0	0	2.40929e+06	3.92201e+06	0	4744.9	0	206540	0	1.82869e+06	559327	578296	35946.2	5201.47	0	0	20633.1	12253.4	0	4.63706e+06	0	0	8593.78	1.32355e+06	0	0	0	48240.7	57541.3	1.1663e+07	0	24707	0	649907	7.9925e+06	93881.6	0	7.45904e+06	439583
1947	118081	134369	38808.6	0	0	46838	0	0	0	573748	0	0	2.46559e+06	3.98169e+06	0	4850.44	0	211070	0	1.85819e+06	567837	587094	36745.8	5352.92	0	0	21092.1	12439.9	0	4.7402e+06	0	0	8782.3	1.34369e+06	0	0	0	49299	59216.6	1.1831e+07	0	25426.4	0	664363	8.16783e+06	95941.1	0	7.62267e+06	449226
1948	120672	136413	39938.6	0	0	48201.7	0	0	0	586511	0	0	2.52321e+06	4.04227e+06	0	4958.33	0	215701	0	1.88816e+06	576477	596027	37563.1	5508.77	0	0	21561.2	12629.1	0	4.84564e+06	0	0	8974.96	1.36413e+06	0	0	0	50380.4	60940.8	1.20014e+07	0	26166.7	0	679141	8.34701e+06	98045.8	0	7.78989e+06	459080
1949	123319	138489	41101.4	0	0	49605.2	0	0	0	599557	0	0	2.58218e+06	4.10377e+06	0	5068.63	0	220433	0	1.91861e+06	585247	605095	38398.7	5669.16	0	0	22040.8	12821.3	0	4.95343e+06	0	0	9171.84	1.38489e+06	0	0	0	51485.6	62715.1	1.21743e+07	0	26928.5	0	694248	8.53012e+06	100197	0	7.96078e+06	469151
1950	126024	140596	42298.1	0	0	51049.5	0	0	0	612893	0	0	2.64252e+06	4.1662e+06	0	5181.37	0	225268	0	1.94956e+06	594152	614301	39252.8	5834.23	0	0	22531.1	13016.4	0	5.06361e+06	0	0	9373.05	1.40596e+06	0	0	0	52615.1	64541.1	1.23496e+07	0	27712.6	0	709691	8.71725e+06	102395	0	8.13541e+06	479443
1951	128789	142735	43529.7	0	0	52535.8	0	0	0	626526	0	0	2.70427e+06	4.22959e+06	0	5296.62	0	230210	0	1.981e+06	603191	623648	40125.9	6004.09	0	0	23032.3	13214.4	0	5.17625e+06	0	0	9578.67	1.42735e+06	0	0	0	53769.3	66420.3	1.25275e+07	0	28519.4	0	725477	8.90848e+06	104641	0	8.31388e+06	489961
1952	131614	144906	44797.1	0	0	54065.4	0	0	0	640463	0	0	2.76747e+06	4.29394e+06	0	5414.44	0	235260	0	2.01295e+06	612369	633136	41018.5	6178.91	0	0	23544.6	13415.4	0	5.29139e+06	0	0	9788.8	1.44906e+06	0	0	0	54948.9	68354.2	1.27079e+07	0	29349.8	0	741614	9.10391e+06	106936	0	8.49626e+06	500709
1953	134501	147111	46101.4	0	0	55639.6	0	0	0	654709	0	0	2.83214e+06	4.35927e+06	0	5534.88	0	240421	0	2.04542e+06	621686	642769	41930.9	6358.81	0	0	24068.3	13619.6	0	5.40909e+06	0	0	10003.5	1.47111e+06	0	0	0	56154.3	70344.4	1.28909e+07	0	30204.4	0	758111	9.30362e+06	109282	0	8.68265e+06	511693
1954	137452	149349	47443.7	0	0	57259.6	0	0	0	669272	0	0	2.89832e+06	4.4256e+06	0	5658	0	245695	0	2.07841e+06	631144	652548	42863.6	6543.95	0	0	24603.7	13826.8	0	5.5294e+06	0	0	10223	1.49349e+06	0	0	0	57386.2	72392.5	1.30766e+07	0	31083.8	0	774974	9.50772e+06	111680	0	8.87312e+06	522918
1955	140467	151622	48825	0	0	58926.8	0	0	0	684159	0	0	2.96605e+06	4.49293e+06	0	5783.85	0	251085	0	2.11193e+06	640747	662477	43817	6734.49	0	0	25151	14037.1	0	5.6524e+06	0	0	10447.2	1.51622e+06	0	0	0	58645	74500.3	1.32649e+07	0	31988.8	0	792212	9.71629e+06	114130	0	9.06777e+06	534390
1956	143549	153928	50246.6	0	0	60642.5	0	0	0	699378	0	0	3.03537e+06	4.56129e+06	0	5912.51	0	256593	0	2.14599e+06	650496	672556	44791.7	6930.57	0	0	25710.4	14250.7	0	5.77813e+06	0	0	10676.4	1.53928e+06	0	0	0	59931.6	76669.4	1.3456e+07	0	32920.2	0	809834	9.92944e+06	116633	0	9.26669e+06	546113
1957	146698	156270	51709.6	0	0	62408.1	0	0	0	714935	0	0	3.1063e+06	4.63069e+06	0	6044.02	0	262222	0	2.1806e+06	660393	682789	45788	7132.36	0	0	26282.3	14467.5	0	5.90666e+06	0	0	10910.6	1.5627e+06	0	0	0	61246.3	78901.7	1.36498e+07	0	33878.7	0	827848	1.01473e+07	119192	0	9.46998e+06	558093
1958	149916	158648	53215.1	0	0	64225.2	0	0	0	730837	0	0	3.17889e+06	4.70114e+06	0	6178.46	0	267974	0	2.21578e+06	670440	693177	46806.5	7340.02	0	0	26867	14687.6	0	6.03804e+06	0	0	11150	1.58648e+06	0	0	0	62589.8	81199	1.38464e+07	0	34865.1	0	846262	1.03699e+07	121807	0	9.67772e+06	570336
1959	153205	161062	54764.5	0	0	66095.1	0	0	0	747094	0	0	3.25318e+06	4.77267e+06	0	6315.9	0	273853	0	2.25151e+06	680641	703723	47847.7	7553.73	0	0	27464.6	14911.1	0	6.17235e+06	0	0	11394.6	1.61062e+06	0	0	0	63962.9	83563.1	1.40458e+07	0	35880.2	0	865086	1.05973e+07	124479	0	9.89002e+06	582847
1960	156565	163512	56359.1	0	0	68019.6	0	0	0	763712	0	0	3.3292e+06	4.84528e+06	0	6456.39	0	279861	0	2.28783e+06	690996	714430	48912	7773.66	0	0	28075.5	15138	0	6.30965e+06	0	0	11644.6	1.63512e+06	0	0	0	65366.1	85996.2	1.42481e+07	0	36924.9	0	884329	1.08298e+07	127209	0	1.0107e+07	595633
1961	160000	166000	58000			70000				780700			3407000	4919000		6600		286000		2.32473e+06	701510	725300	50000	8000			28700	15368.3		6450000			11900	1660000				66800	88500	14453321		38000		904000	11067400	130000		10328700	608700
1962	160000	167000	58000			75000				877000			3287000	4814000		6000		295000		2.32622e+06	722885	747400	39000	10200			37200	17584.3		6769000			9500	1672000				70500	87500	15469742		41000		1206000	10398400	220000		9610200	568200
1963	175000	156000	16500			80000				726000			3081000	4377000		5600		304000		2.36678e+06	711472	735600	41000	4000		7000	35300	17684.1		5693000			12000	1577000		1200		161000	75000	17087348		38000		803300	11391200	210000		10509100	672100
1964	225000	142000	16500			90000				917000			3635000	4758500		6600		314000		2.46478e+06	712342	736500	30000	8500			33800	16978.8		5531000			14000	1663000		1100		157000	91000	18029698		43000		1057200	12043000	265000		11108000	670000
1965	245000	149000	16500			95000				934000			3700000	4584000		6200		283000		2.46563e+06	683520	706700	32000	9000			42600	16872.7		5661000			28000	1715000	600	1100		163700	83300	18850545		43000		1175000	12327800	165000		11514900	647900
1966	285000	200000	25000			100000				1042000			3726000	4945000		5700		317000		2.37212e+06	672687	695500	26000	8000			55200	18214.7		6073002			23000	1699000	700			158400	86000	18338298		48000		1130000	12748200	140000		12015100	593100
1967	295000	200000	25000			112000				868000			3602000	4878000		1400		433000		2.41888e+06	682939	706100	23000	9500			66000	18289.6		6618302			31000	1638000	1000			178700	88000	18084935		47000		952000	13265400	115000		12533200	617200
1968	325000	200000	23000			207000				863000			3718000	4830000		1400		378000		2.44407e+06	670753	693500	32000	10000			93000	18826.5		6965000			35000	1643000	1000	800		145800	103000	19770739		52000		1140000	13785400	130000		13023200	632200
1969	355000	200000	23700			301000				923000			3510000	5268000		1400		366000		2.48209e+06	711375	735500	17000	10000			104000	19188.5		7467202			36000	1639000	1000	700		226400	139000	20151980		55000		1013000	14260200	115000		13524600	620600
1970	395000	200000	22800			284000				736000			3559000	5376000		1400		347000		2.57246e+06	721724	746200	21000	10000			72000	19394.5		8035000			40000	1675000	1000	1000		35200	154000	19755915		67000		976400	14780000	165000		14030000	585000
1971	405000	200000	22800			382000				760000			3479000	5588000		1400		310000		2.63073e+06	720080	744500	18000	8000			102000	20755.3		8100000			45000	1709000	1000	800		41200	167000	22098990		78000		1093000	15332000	205000		14530000	597000
1972	360000	200000	22800			219000				594000			3497000	5517000		1400		116000		2.53416e+06	765151	791100	18000	8000			103000	20187.3		7550000			43000	1737000	1000	800		43000	163000	24219077		94000		1113600	15797000	125000		15030000	642000
1973	410000	200000	17800			238000				388000			3490000	5765000		1400		210000		2.47652e+06	815349	843000	25000	8000			153000	21473.2		7109000			49000	1819000	1000	4000		43000	172000	26696434		101000		1059000	16234000	130000		15530000	574000
1974	410000	200000	17800			210000				335000			3499000	5694000		1400		280000		2.45517e+06	686034	709300	18000	7000			150000	23064.9		7642402			45000	1764000	1000	600		43000	236000	23431804		96000		1478000	16707000	152000		16025000	530000
1975	330000	200000	12800			160000				480000			3511000	5002000		1400		236000		2.47652e+06	590959	611000	16000	9000			140000	22159.8		10128602			51000	1778000	1000	600		43000	307000	19925534		72000	1600	1320000	16774000	122000		16102000	550000
1976	400000	200000	12800			100000				631000			3490000	5987000		1400		148000		2.41247e+06	669302	692000	20000	9000			143000	22740.3		11243102			65000	1711000	1000	600		43000	333000	26840051		75000	1000	1223000	17651000	166000		16935000	550000
1977	400000	200000	12800			60000				859000			3488000	6286000		1400		165000		2.32707e+06	666400	689000	16000	9000			109000	24918.9		12643000			72000	1484000	1000	1400		43000	301000	30284858		90000	1000	1267000	18500000	228000		17811000	461000
1978	400000	200000	12800			40000				640000			3191000	5972000		1400		176000		2.26303e+06	850168	879000	16500	9000		5000	167000	25405.7		13337000			63000	1537000	1300	1400		43000	520000	32720793		104000	1000	1478000	19418000	262000		18702000	454000
1979	400000	200000	12800			20000				908000			3168000	6545000		1400		176000		2.12639e+06	648991	671000	18000	9000		5000	233000	26666.7		14070102			66700	1715000	1300	1000		43000	416000	33983749		67900	1000	2199000	20333000	257000		19635000	441000
1980	400000	200000	12800			10000				846000			3389000	6736000		1400		176000		2.0965e+06	663499	686000	21000	9000		5000	212000	26460.7		14881000			60400	1433000	2000	1000		43000	410000	32779337		70600	1000	2297000	21245000	235000		20615000	395000
1981	400000	200000	12800			10000				980000			3553000	6426000		1400		176000		2.09437e+06	631581	653000	19000	9000		5000	125000	26398.3		15852000			95000	1473000	2000	1000		43000	468000	29218411		69700	1000	1735000	22280000	273000		21644000	363000
1982	400000	200000	12800			8000				1096000			3364000	5958000		1400		203000		2.08156e+06	653827	676000	20500	9000		6000	76000	27665.4		16470000			99000	1511000	2000	1000		43000	468000	27282989		63000	1000	1176000	23383000	319000		22725000	339000
1983	400000	200000	12800			6000				1121000			2991000	6269000		1400		162000		2.07088e+06	728301	753000	16000	9000		6000	52000	27546.8		17199000			90000	1504000	2000	1000		43000	508000	35216567		61000	1000	1610000	24176000	271000		23489000	416000
1984	400000	200000	12800			2000				934000			3003000	6315000		1400		154000		2.07729e+06	721531	746000	19000	5000		6000	46000	29076.2		17781000			90000	1483000	1500	4000		43000	423000	35651072		58000	1000	2001000	26039000	248000		25380000	411000
1985	400000	200000	12800			5000				901000			3216000	6001000		1400		99000		2.0965e+06	768923	795000	22000	8000		6000	40000	29737.8		17781000			90000	1515000	1500	3000		43000	454000	39637993		56000	1000	2194000	27482000	248000		26760000	474000
1986	400000	200000	12800			5000				978000			3220000	5818000		1400		79000		2.17763e+06	796972	824000	14300	11000		5000	57000	29375.8		18063000			90000	1338000	1500	3000		43000	552000	39916300		54000	1000	2026000	26950000	248000		26050000	652000
1987	400000	200000	12800			5000				1139000			3131000	5944000		1400		79000		2.1883e+06	879184	909000	14300	11000		5000	62000	28633		18063000			90000	1490000	1500	3000		43000	580000	44912446		52000	1000	2677000	26825000	248000		26050000	527000
1988	400000	200000	12800			5000				950000			3342000	6478000		1400		79000		2.23741e+06	975904	1009000	14300	11000		3000	51000	28570.5		18179000			90000	1459000	1500	3000		43000	492000	44230092		52000	1000	2710000	26770000	248000		25988000	534000
1989	400000	200000	12800			5000				950000			3165000	6920000		1400		79000		2.23741e+06	1.12582e+06	1164000	14300	14000		5000	102000	27971.3		18179000			90000	1402000	1500	3000		43000	489000	42907872		57000	1000	2684000	25764000	587000		24664000	513000
1990	400000	382000	12800			5000				950000			3151000	7508900		1400		79000		2.24168e+06	1.15484e+06	1194000	14300	14000		35000	102000	23589.3		13730000			90000	1108000	1500	2000		71000	591000	39740770		63000	1200	3327000	23581000	421000		22743000	417000
1991	400000	382000	12800			5000				950000			2858000	7238900		1400		79000		1693000	1.2032e+06	1244000	14300	27000		35000	125000	20000		15700000			90000	1114000	1500	3300		122000	563000	37481153		60000	1500	3218000	20942000	421000		20104000	417000
1992	400000	382000	12800			5000				1472000			3041000	7020000		1400		79000		1693000	1.14516e+06	1184000	14300	24000		21000	230000	20000		15890000			90000	324000	1500	3300		132000	577000	40137982		68000	1900	3020000	19756000	439000		18900000	417000
1993	400000	3800	12800			5000				998000			3187000	6786000		1400		79000		1545000	1.14516e+06	1184000	14300	24000		18000	268000	20000		16340000			90000	253000	1500	19700		155000	579000	43218773		60000	2350	3113000	25709000	441000		24851000	417000
1994	400000	4600	12800			5000				1080000			3431000	7572000		1400		79000		1545000	1.16934e+06	1209000	20300	24000		18000	185000	20000		16610000			90000	253000	1300	21400		195000	647000	45104528		73000	2350	3364000	25603000	441000		24745000	417000
1995	400000	4600	12800			5000				1329000			3691000	7804000		1400		70000		1545000	1.11228e+06	1150000	35300	15000		18000	162000	20000		18100000			90000	253000	1300	42500		140000	676000	45444032		70000	2400	3802000	25272000	441000		24745000	86000
1996	400000	4600	12800			5000				1711000			3530000	8200000		1400		70000		1545000	1.06392e+06	1100000	35300	11000		18000	181000	20000		18830000			90000	253000	1200	33000		80000	685000	47025009		61000	2400	4140000	27089000	441000		26552000	96000
1997	400000	4600	12800			5000				1170000			3544000	8450000		1400		70000		1545000	1.11228e+06	1150000	35300	12000		18000	180000	550000		19310000			90000	253000	1700	33000		90000	560000	47664584		72000	2400	4661000	20638000	441000		20124000	73000
1998	400000	28000	12800			5000				1377000			3789000	8737000		1400		70000		2131000	1.22509e+06	1266632	35300	13000		18000	515000	550000		19520000			90000	253000	1300	33000		60000	588000	47185265		91000	2400	4551000	18385000	441000		17875000	69000
1999	400000	35000	12800			5000				1600000			3743000	9628000		1400		70000		2174700	1150000	1189000	35300	13000		22000	244000	700000		20530000			67300	325000	1300	80000		26000	600000	50411779		79000	2400	5253900	16222000	300000		15859000	63000
2000	400000	90000	12800			5000				1408000	4000		4093000	10390000	1300	1400		70000		1807700	1150000		35300	13000		31000	239000	720000		21300000			56000	312000	1300	83000		20000	1154000	50464607		102000	2400	5698100	6675000	200000		6434000	41000
2001	400000	197000	12800			5000				1442000	4000		3921000	10227000	100	1400		70000		2058000	1275000		35300	32000		31000	308000	700000		21950000			51300	332000	1300	83000		5000	800000	53707600		150000	2400	5872000	7774000	100000		7638000	36000
2002	400000	97000	12800			5000				1639000	4000		4215000	10415000	100	1400		255000		2182000	1175000		35300	46000		31000	299000	738000		22488000			54200	332000	1800	83000		82000	652300	58481276		97000	2400	6438900	8626000	75000		8520000	31000
2003	400000	97000	12800			5000				1790000	3000		4411000	10473000	400	1400		388000		2303500	1215000		35300	30600		31000	347000	887900		23090000			50900	332000	1500	83000		82000	658100	56891762		69000	2400	7004500	11382000	55000		11300000	27000
2004	400000	97000	12800			5000				1562000	2000		4668000	11133000	400	1400		388000		2727000	1235000		35300	30600		31000	403000	1319000		23480000			50900	569000	1200	83000		82000	702000	60951910		67000	2400	8014800	15381000	25000		15325000	31000
2005	400000	97000	12800			5000				1739000	2000		4687000	11074000	300	1400		388000		2737000	1285000		35300	30600		31000	409000	1319000		23557000			50900	569000	1100	83000		74000	660000	60186632		71386	2400	8298400	17960000	25000		17903000	32000
2006	400000	97000	12800			5000				2103000	2300		4784000	10507000	200	1400		388000		2458000	1520000		15300	146000		31000	461400	1319000		23797000			50900	683000	709	82800		74000	601000	58709208		84304	2400	8718200	24907000	15000		24865000	27000
2007	400000	8000	12800			5000				1516000	900		5064000	11816000	1300	1400		388000		2458000	1555000		15300	84000		21000	461000	987000		24180000			50900	731000	5200	83300		162000	773000	52284433		92486	2400	8340400	28333000	15000		28291000	27000
2008	400000	8000	12800			5000				955000	200		5372000	10835000	1500	1400		388000		2458000	1400000		15300	84000		27000	461000	1005430		21847000			50900	643000	5200	83300		112000	860000	41547622		73675	2400	7306000	28440000	15000		28400000	25000
2009	400000	8000	12800			5000				2151000	1000		4730000	8458000	1500	1400		388000		2378700	1255000		15300	84000		20000	462000	781320		16844000			50900	450200	5200	83300		102000	860000	32819530		61849	2400	5836300	32337000	15000		32298000	24000
2010	400000	8000	12800			5000				2159000	1000		5079000	9603000	2500	1400		388000		2570900	1383456		15300	85000		25000	466000	822000		17452000			50900	554215	5200	83300		102000	922000	38667000		45138	2400	6353900	37231000	15000		37200000	16000
2011	400000	8000	12800			5000				2151000	1000		4556000	9636000	1300	1400		388000		2570900	1368503		15300	86000		27000	466000	868000		16201000			50900	728272	5200	83300		102000	1003000	38879780		58357	2400	6785000	44638000	15000		44600000	23000
2012	400000	8000	12800			5000				3339000	1000		4388000	8952000	300	1400		388000		2570900	1368503		15300	86000		27000	466000	853000		15167000			50900	697982	5200	37817		102000	1015000	40564043		58513	2400	7160000	55740000	15000		55700000	25000
2013	400000	8000	12800			5000				3614000	200		4593000	8534000	100	1400		388000		2557350	1745000		15300	165000		27000	466000	853000		13380000			50900	800935	5200	39706		202000	1022000	42813453		50000	2400	7721000	63040000	15000		63000000	25000
2014	400000	8000	12800			5000				2762600	500		4888000	8460000	100	1400		388000		2557350	1805000		15300	135000		21821	466000	969390		11340000			50900	830570	5200	34113		352000	1022000	43351000		29399	2400	7999000	68422700	15000		68370000	37700
2015	410000	8000	12800	0	0	10000	0		0	3131000	2000	0	5084653	8731000	200	1400	0	388000	2000	2875000	1800000		15300	133000	0	22014	466000	1060000	0	9980000	0	600	50900	938301	5500	34113	0	452000	1022000	47114860	0	71000	2400	8373200	74356700	15000	0	74304000	37700
2016	410000	8000	12800	0	0	15000	0		0	3131000	3800	0	5104045	9410000	300	1400	0	388000	2000	2745000	1700000		15300	133000	0	22014	466000	1109610	0	9950000	0	600	50900	826915	5200	34113	0	302000	1022000	49723699	0	51000	2400	8455100	77208700	10000	0	77161000	37700
2017	410000	8000	12800	200	0	20400	0		0	4018943	5000	0	4727132	9849000	2300	1400	0	388000	2000	3559000	1520000		15300	133000	0	22014	466000	1902480	0	10220000	0	600	50900	783059	5200	34113	0	352000	1022000	47861400	0	51000	2900	8150900	86064700	3000	0	86024000	37700
2018	410000	8000	12800	0	0	20400	0		0	4018943	1000	0	4634967	10386000	200	1400	0	388000	2000	4046000	1550000		15300	134000	0	22014	466000	1749790	0	10240000	0	600	50900	761335	5200	34113	0	202000	1122000	47603420	0	51000	3400	8150900	90292700	3000	0	90252000	37700
2019	410000	8000	12800	0	0	50400	0		0	4018943	400	0	4634967	10528000	200	1400	0	388000	2000	5355000	2055505		15300	184000	0	22014	466000	2000000	0	10240000	0	600	50900	761335	5200	34113	0	152000	1322000	42488904	0	51000	3400	8150900	90292700	3000	0	90252000	37700
[truncated: 197 more columns]

## Sheet: SW_I
Sawnwood_import (m3/yr)
	Afghanistan	Albania	Algeria	American Samoa	Andorra	Angola	Anguilla	Antarctica	Antigua and Barbuda	Argentina	Armenia	Aruba	Australia	Austria	Azerbaijan	Bahamas	Bahrain	Bangladesh	Barbados	Belarus	Belgium	Belgium-Luxembourg	Belize	Benin	Bermuda	Bhutan	Bolivia (Plurinational State of)	Bosnia and Herzegovina	Botswana	Brazil	British Indian Ocean Territory	British Virgin Islands	Brunei Darussalam	Bulgaria	Burkina Faso	Burundi	Cabo Verde	Cambodia	Cameroon	Canada	Cayman Islands	Central African Republic	Chad	Chile	China	China, Hong Kong SAR	China, Macao SAR	China, mainland	China, Taiwan Province of
1900	0	0	27784.4	0	0	173.652	0	0	0	230173	0	0	201942	12022	0	10531.3	0	0	6350.14	3317.54	359225	362134	0	0	0	0	0	55.3258	0	0	0	0	372.608	52467.1	0	0	434.131	0	0	213127	0	0	1302.39	627.174	13653.4	13254.2	0	133.074	266.149
1901	0	0	28593.3	0	0	178.708	0	0	0	235293	0	0	206661	12205	0	10765.6	0	0	6491.39	3371.05	364691	367644	0	0	0	0	0	56.1675	0	0	0	0	380.782	53265.3	0	0	446.771	0	0	216197	0	0	1340.31	641.125	13952.9	13545	0	135.994	271.987
1902	0	0	29425.9	0	0	183.912	0	0	0	240527	0	0	211490	12390.6	0	11005	0	0	6635.78	3425.42	370240	373237	0	0	0	0	0	57.0221	0	0	0	0	389.135	54075.7	0	0	459.779	0	0	219311	0	0	1379.34	655.386	14259	13842.1	0	138.977	277.954
1903	0	0	30282.6	0	0	189.266	0	0	0	245877	0	0	216433	12579.2	0	11249.8	0	0	6783.39	3480.67	375873	378916	0	0	0	0	0	57.8897	0	0	0	0	397.672	54898.5	0	0	473.166	0	0	222469	0	0	1419.5	669.964	14571.8	14145.8	0	142.026	284.051
1904	0	0	31164.3	0	0	194.777	0	0	0	251346	0	0	221490	12770.6	0	11500.1	0	0	6934.27	3536.81	381591	384681	0	0	0	0	0	58.7704	0	0	0	0	406.396	55733.7	0	0	486.942	0	0	225673	0	0	1460.83	684.867	14891.5	14456.1	0	145.141	290.283
1905	0	0	32071.7	0	0	200.448	0	0	0	256937	0	0	226666	12964.9	0	11755.9	0	0	7088.52	3593.85	387397	390534	0	0	0	0	0	59.6646	0	0	0	0	415.311	56581.7	0	0	501.12	0	0	228924	0	0	1503.36	700.101	15218.2	14773.2	0	148.325	296.651
1906	0	0	33005.5	0	0	206.284	0	0	0	262652	0	0	231963	13162.1	0	12017.4	0	0	7246.19	3651.82	393291	396476	0	0	0	0	0	60.5724	0	0	0	0	424.422	57442.6	0	0	515.711	0	0	232221	0	0	1547.13	715.673	15552	15097.3	0	151.579	303.158
1907	0	0	33966.5	0	0	212.29	0	0	0	268495	0	0	237384	13362.4	0	12284.7	0	0	7407.38	3710.71	399275	402508	0	0	0	0	0	61.494	0	0	0	0	433.732	58316.5	0	0	530.726	0	0	235566	0	0	1592.18	731.593	15893.2	15428.5	0	154.904	309.809
1908	0	0	34955.4	0	0	218.471	0	0	0	274467	0	0	242931	13565.7	0	12557.9	0	0	7572.14	3770.56	405350	408632	0	0	0	0	0	62.4296	0	0	0	0	443.247	59203.8	0	0	546.179	0	0	238958	0	0	1638.54	747.866	16241.8	15766.9	0	158.303	316.605
1909	0	0	35973.2	0	0	224.832	0	0	0	280572	0	0	248608	13772.1	0	12837.3	0	0	7740.58	3831.38	411517	414849	0	0	0	0	0	63.3794	0	0	0	0	452.971	60104.6	0	0	562.081	0	0	242400	0	0	1686.24	764.502	16598.1	16112.8	0	161.775	323.551
1910	0	0	37020.6	0	0	231.379	0	0	0	286813	0	0	254418	13981.6	0	13122.8	0	0	7912.76	3893.17	417778	421161	0	0	0	0	0	64.3437	0	0	0	0	462.908	61019	0	0	578.446	0	0	245891	0	0	1735.34	781.507	16962.3	16466.3	0	165.324	330.648
1911	0	0	38098.5	0	0	238.115	0	0	0	293193	0	0	260364	14194.3	0	13414.7	0	0	8088.77	3955.96	424134	427569	0	0	0	0	0	65.3227	0	0	0	0	473.063	61947.4	0	0	595.288	0	0	249433	0	0	1785.87	798.891	17334.4	16827.5	0	168.951	337.902
1912	0	0	39207.7	0	0	245.048	0	0	0	299715	0	0	266448	14410.3	0	13713.1	0	0	8268.69	4019.77	430587	434074	0	0	0	0	0	66.3165	0	0	0	0	483.44	62889.9	0	0	612.621	0	0	253025	0	0	1837.86	816.661	17714.6	17196.7	0	172.657	345.314
1913	0	0	40349.3	0	0	252.183	0	0	0	306381	0	0	272675	14629.5	0	14018.1	0	0	8452.62	4084.6	437139	440678	0	0	0	0	0	67.3255	0	0	0	0	494.045	63846.7	0	0	630.458	0	0	256669	0	0	1891.37	834.827	18103.2	17573.9	0	176.445	352.89
1914	0	0	41524.1	0	0	259.526	0	0	0	313196	0	0	279047	14852.1	0	14329.9	0	0	8640.64	4150.48	443789	447383	0	0	0	0	0	68.3498	0	0	0	0	504.883	64818.1	0	0	648.814	0	0	260366	0	0	1946.44	853.396	18500.4	17959.4	0	180.316	360.631
1915	0	0	42733.1	0	0	267.082	0	0	0	320163	0	0	285568	15078.1	0	14648.7	0	0	8832.84	4217.42	450542	454190	0	0	0	0	0	69.3897	0	0	0	0	515.959	65804.3	0	0	667.705	0	0	264116	0	0	2003.11	872.379	18906.2	18353.4	0	184.271	368.542
1916	0	0	43977.3	0	0	274.858	0	0	0	327285	0	0	292241	15307.5	0	14974.5	0	0	9029.31	4285.44	457396	461100	0	0	0	0	0	70.4455	0	0	0	0	527.278	66805.5	0	0	687.145	0	0	267920	0	0	2061.44	891.784	19321	18756	0	188.313	376.627
1917	0	0	45257.7	0	0	282.861	0	0	0	334565	0	0	299070	15540.4	0	15307.6	0	0	9230.16	4354.56	464355	468115	0	0	0	0	0	71.5173	0	0	0	0	538.845	67821.9	0	0	707.152	0	0	271779	0	0	2121.46	911.621	19744.8	19167.5	0	192.445	384.889
1918	0	0	46575.5	0	0	291.097	0	0	0	342007	0	0	306059	15776.8	0	15648.1	0	0	9435.47	4424.8	471420	475238	0	0	0	0	0	72.6054	0	0	0	0	550.665	68853.8	0	0	727.742	0	0	275693	0	0	2183.22	931.899	20178	19588	0	196.666	393.332
1919	0	0	47931.5	0	0	299.572	0	0	0	349614	0	0	313212	16016.9	0	15996.2	0	0	9645.35	4496.16	478593	482468	0	0	0	0	0	73.71	0	0	0	0	562.746	69901.4	0	0	748.93	0	0	279664	0	0	2246.79	952.628	20620.6	20017.7	0	200.981	401.961
1920	0	0	49327.1	0	0	308.294	0	0	0	357391	0	0	320531	16260.5	0	16352	0	0	9859.9	4568.68	485874	489809	0	0	0	0	0	74.8315	0	0	0	0	575.091	70964.9	0	0	770.736	0	0	283692	0	0	2312.21	973.818	21073	20456.8	0	205.389	410.779
1921	0	0	50763.3	0	0	317.271	0	0	0	365341	0	0	328021	16507.9	0	16715.8	0	0	10079.2	4642.37	493267	497261	0	0	0	0	0	75.97	0	0	0	0	587.706	72044.6	0	0	793.177	0	0	287778	0	0	2379.53	995.479	21535.2	20905.6	0	209.895	419.79
1922	0	0	52241.3	0	0	326.508	0	0	0	373467	0	0	335687	16759.1	0	17087.6	0	0	10303.4	4717.24	500772	504827	0	0	0	0	0	77.1259	0	0	0	0	600.599	73140.7	0	0	816.271	0	0	291923	0	0	2448.81	1017.62	22007.7	21364.2	0	214.5	428.999
1923	0	0	53762.4	0	0	336.015	0	0	0	381775	0	0	343532	17014.1	0	17467.7	0	0	10532.6	4793.33	508391	512507	0	0	0	0	0	78.2993	0	0	0	0	613.774	74253.6	0	0	840.037	0	0	296127	0	0	2520.11	1040.26	22490.4	21832.8	0	219.205	438.41
1924	0	0	55327.7	0	0	345.798	0	0	0	390267	0	0	351559	17273	0	17856.2	0	0	10766.9	4870.64	516126	520305	0	0	0	0	0	79.4906	0	0	0	0	627.239	75383.3	0	0	864.495	0	0	300392	0	0	2593.49	1063.4	22983.8	22311.8	0	224.014	448.028
1925	0	0	56938.6	0	0	355.866	0	0	0	398948	0	0	359775	17535.8	0	18253.4	0	0	11006.4	4949.19	523978	528221	0	0	0	0	0	80.7	0	0	0	0	640.999	76530.2	0	0	889.666	0	0	304719	0	0	2669	1087.05	23488	22801.2	0	228.928	457.856
1926	0	0	58596.4	0	0	366.228	0	0	0	407822	0	0	368183	17802.6	0	18659.4	0	0	11251.2	5029.02	531950	536258	0	0	0	0	0	81.9278	0	0	0	0	655.06	77694.6	0	0	915.569	0	0	309108	0	0	2746.71	1111.23	24003.3	23301.4	0	233.95	467.9
1927	0	0	60302.5	0	0	376.891	0	0	0	416893	0	0	376787	18073.4	0	19074.5	0	0	11501.5	5110.13	540044	544417	0	0	0	0	0	83.1743	0	0	0	0	669.431	78876.7	0	0	942.227	0	0	313559	0	0	2826.68	1135.95	24529.9	23812.6	0	239.082	478.165
1928	0	0	62058.3	0	0	387.864	0	0	0	426167	0	0	385592	18348.4	0	19498.8	0	0	11757.3	5192.55	548260	552700	0	0	0	0	0	84.4398	0	0	0	0	684.116	80076.8	0	0	969.661	0	0	318076	0	0	2908.98	1161.22	25068	24335	0	244.327	488.654
1929	0	0	63865.1	0	0	399.157	0	0	0	435646	0	0	394602	18627.6	0	19932.5	0	0	12018.9	5276.3	556602	561109	0	0	0	0	0	85.7245	0	0	0	0	699.124	81295.1	0	0	997.893	0	0	322657	0	0	2993.68	1187.05	25617.9	24868.8	0	249.687	499.374
1930	0	0	65724.6	0	0	410.779	0	0	0	445337	0	0	403824	18911	0	20375.9	0	0	12286.2	5361.4	565070	569646	0	0	0	0	0	87.0288	0	0	0	0	714.46	82532	0	0	1026.95	0	0	327304	0	0	3080.84	1213.45	26179.9	25414.4	0	255.164	510.329
1931	0	0	67638.3	0	0	422.739	0	0	0	455243	0	0	413261	19198.7	0	20829.1	0	0	12559.5	5447.87	573668	578313	0	0	0	0	0	88.3529	0	0	0	0	730.134	83787.7	0	0	1056.85	0	0	332018	0	0	3170.54	1240.44	26754.2	25971.9	0	260.762	521.524
1932	0	0	69607.6	0	0	435.048	0	0	0	465369	0	0	422918	19490.8	0	21292.4	0	0	12838.9	5535.73	582396	587112	0	0	0	0	0	89.6971	0	0	0	0	746.151	85062.4	0	0	1087.62	0	0	336800	0	0	3262.86	1268.04	27341.1	26541.6	0	266.482	532.965
1933	0	0	71634.3	0	0	447.714	0	0	0	475721	0	0	432801	19787.3	0	21766.1	0	0	13124.4	5625.02	591257	596044	0	0	0	0	0	91.0618	0	0	0	0	762.519	86356.6	0	0	1119.29	0	0	341651	0	0	3357.86	1296.24	27940.9	27123.9	0	272.328	544.656
1934	0	0	73720	0	0	460.75	0	0	0	486302	0	0	442915	20088.4	0	22250.2	0	0	13416.4	5715.74	600252	605113	0	0	0	0	0	92.4473	0	0	0	0	779.247	87670.5	0	0	1151.87	0	0	346571	0	0	3455.62	1325.07	28553.8	27718.9	0	278.302	556.605
1935	0	0	75866.4	0	0	474.165	0	0	0	497120	0	0	453266	20394	0	22745.1	0	0	13714.8	5807.93	609385	614319	0	0	0	0	0	93.8539	0	0	0	0	796.341	89004.4	0	0	1185.41	0	0	351563	0	0	3556.24	1354.55	29180.2	28327	0	284.408	568.815
1936	0	0	78075.3	0	0	487.971	0	0	0	508177	0	0	463858	20704.3	0	23251.1	0	0	14019.9	5901.6	618657	623666	0	0	0	0	0	95.2818	0	0	0	0	813.81	90358.5	0	0	1219.93	0	0	356627	0	0	3659.78	1384.68	29820.3	28948.4	0	290.647	581.293
1937	0	0	80348.5	0	0	502.178	0	0	0	519481	0	0	474698	21019.3	0	23768.3	0	0	14331.7	5996.79	628069	633155	0	0	0	0	0	96.7315	0	0	0	0	831.663	91733.3	0	0	1255.45	0	0	361763	0	0	3766.34	1415.48	30474.5	29583.4	0	297.023	594.045
1938	0	0	82687.9	0	0	516.8	0	0	0	531036	0	0	485791	21339.1	0	24297	0	0	14650.5	6093.51	637625	642788	0	0	0	0	0	98.2032	0	0	0	0	849.907	93129	0	0	1292	0	0	366973	0	0	3876	1446.97	31143	30232.4	0	303.538	607.077
1939	0	0	85095.5	0	0	531.847	0	0	0	542849	0	0	497144	21663.8	0	24837.4	0	0	14976.4	6191.79	647326	652568	0	0	0	0	0	99.6973	0	0	0	0	868.552	94545.9	0	0	1329.62	0	0	372259	0	0	3988.85	1479.15	31826.2	30895.6	0	310.197	620.394
1940	0	0	87573.1	0	0	547.332	0	0	0	554924	0	0	508761	21993.4	0	25389.9	0	0	15309.5	6291.66	657175	662496	0	0	0	0	0	101.214	0	0	0	0	887.606	95984.4	0	0	1368.33	0	0	377620	0	0	4104.99	1512.05	32524.4	31573.4	0	317.002	634.004
1941	0	0	90122.9	0	0	563.268	0	0	0	567267	0	0	520650	22328	0	25954.7	0	0	15650.1	6393.13	667174	672576	0	0	0	0	0	102.754	0	0	0	0	907.077	97444.8	0	0	1408.17	0	0	383059	0	0	4224.51	1545.69	33237.9	32266	0	323.956	647.912
1942	0	0	92746.9	0	0	579.668	0	0	0	579885	0	0	532817	22667.7	0	26532	0	0	15998.2	6496.25	677324	682809	0	0	0	0	0	104.317	0	0	0	0	926.976	98927.3	0	0	1449.17	0	0	388576	0	0	4347.51	1580.07	33967	32973.9	0	331.063	662.126
1943	0	0	95447.3	0	0	596.545	0	0	0	592784	0	0	545269	23012.6	0	27122.2	0	0	16354.1	6601.02	687630	693197	0	0	0	0	0	105.905	0	0	0	0	947.311	100432	0	0	1491.36	0	0	394173	0	0	4474.09	1615.22	34712.2	33697.2	0	338.325	676.651
1944	0	0	98226.3	0	0	613.914	0	0	0	605970	0	0	558011	23362.7	0	27725.5	0	0	16717.8	6707.49	698092	703744	0	0	0	0	0	107.516	0	0	0	0	968.092	101961	0	0	1534.79	0	0	399850	0	0	4604.36	1651.14	35473.7	34436.4	0	345.747	691.495
1945	0	0	101086	0	0	631.789	0	0	0	619449	0	0	571051	23718.2	0	28342.2	0	0	17089.7	6815.67	708713	714451	0	0	0	0	0	109.152	0	0	0	0	989.33	103512	0	0	1579.47	0	0	405609	0	0	4738.42	1687.87	36251.9	35191.9	0	353.332	706.664
1946	0	0	104029	0	0	650.184	0	0	0	633228	0	0	584396	24079	0	28972.6	0	0	17469.8	6925.6	719496	725321	0	0	0	0	0	110.812	0	0	0	0	1011.03	105087	0	0	1625.46	0	0	411451	0	0	4876.38	1725.42	37047.1	35963.9	0	361.083	722.166
1947	0	0	107058	0	0	669.115	0	0	0	647313	0	0	598053	24445.4	0	29617.1	0	0	17858.4	7037.3	730442	736357	0	0	0	0	0	112.498	0	0	0	0	1033.21	106686	0	0	1672.79	0	0	417377	0	0	5018.36	1763.8	37859.8	36752.8	0	369.004	738.008
1948	0	0	110175	0	0	688.596	0	0	0	661712	0	0	612029	24817.3	0	30275.9	0	0	18255.7	7150.8	741556	747560	0	0	0	0	0	114.21	0	0	0	0	1055.88	108309	0	0	1721.49	0	0	423388	0	0	5164.47	1803.03	38690.4	37559.1	0	377.099	754.198
1949	0	0	113383	0	0	708.645	0	0	0	676431	0	0	626331	25194.9	0	30949.3	0	0	18661.8	7266.13	752838	758934	0	0	0	0	0	115.948	0	0	0	0	1079.04	109957	0	0	1771.61	0	0	429486	0	0	5314.84	1843.14	39539.1	38383	0	385.372	770.743
1950	0	0	116685	0	0	729.278	0	0	0	691477	0	0	640968	25578.2	0	31637.8	0	0	19076.9	7383.33	764292	770481	0	0	0	0	0	117.712	0	0	0	0	1102.71	111630	0	0	1823.2	0	0	435672	0	0	5469.59	1884.13	40406.5	39225	0	393.826	787.651
1951	0	0	120082	0	0	750.512	0	0	0	706859	0	0	655946	25967.4	0	32341.5	0	0	19501.2	7502.41	775921	782203	0	0	0	0	0	119.503	0	0	0	0	1126.9	113328	0	0	1876.28	0	0	441947	0	0	5628.84	1926.05	41292.9	40085.5	0	402.465	804.93
1952	0	0	123578	0	0	772.363	0	0	0	722582	0	0	671275	26362.5	0	33060.9	0	0	19935	7623.41	787726	794104	0	0	0	0	0	121.321	0	0	0	0	1151.62	115052	0	0	1930.91	0	0	448312	0	0	5792.73	1968.89	42198.8	40964.9	0	411.294	822.588
1953	0	0	127176	0	0	794.851	0	0	0	738655	0	0	686962	26763.6	0	33796.3	0	0	20378.4	7746.37	799711	806186	0	0	0	0	0	123.167	0	0	0	0	1176.89	116803	0	0	1987.13	0	0	454769	0	0	5961.39	2012.68	43124.5	41863.5	0	420.317	840.633
1954	0	0	130879	0	0	817.994	0	0	0	755085	0	0	703015	27170.8	0	34548.1	0	0	20831.7	7871.31	811878	818452	0	0	0	0	0	125.041	0	0	0	0	1202.7	118580	0	0	2044.99	0	0	461319	0	0	6134.96	2057.45	44070.5	42781.9	0	429.537	859.074
1955	0	0	134690	0	0	841.811	0	0	0	771881	0	0	719444	27584.2	0	35316.5	0	0	21295.1	7998.26	824231	830905	0	0	0	0	0	126.943	0	0	0	0	1229.09	120384	0	0	2104.53	0	0	467963	0	0	6313.58	2103.22	45037.3	43720.4	0	438.96	877.92
1956	0	0	138611	0	0	866.321	0	0	0	789051	0	0	736257	28003.8	0	36102.1	0	0	21768.8	8127.26	836771	843546	0	0	0	0	0	128.874	0	0	0	0	1256.05	122215	0	0	2165.8	0	0	474703	0	0	6497.41	2150	46025.3	44679.5	0	448.589	897.179
1957	0	0	142647	0	0	891.544	0	0	0	806602	0	0	753462	28429.9	0	36905.2	0	0	22253	8258.35	849502	856381	0	0	0	0	0	130.835	0	0	0	0	1283.6	124075	0	0	2228.86	0	0	481540	0	0	6686.58	2197.83	47034.9	45659.7	0	458.43	916.86
1958	0	0	146800	0	0	917.502	0	0	0	824544	0	0	771070	28862.5	0	37726.1	0	0	22748	8391.54	862427	869410	0	0	0	0	0	132.826	0	0	0	0	1311.76	125963	0	0	2293.76	0	0	488475	0	0	6881.27	2246.71	48066.8	46661.3	0	468.487	936.974
1959	0	0	151075	0	0	944.216	0	0	0	842885	0	0	789089	29301.6	0	38565.2	0	0	23254	8526.89	875548	882638	0	0	0	0	0	134.847	0	0	0	0	1340.54	127879	0	0	2360.54	0	0	495511	0	0	7081.62	2296.69	49121.2	47684.9	0	478.764	957.528
1960	0	0	155473	0	0	971.708	0	0	0	861634	0	0	807529	29747.4	0	39423.1	0	0	23771.2	8664.41	888869	896067	0	0	0	0	0	136.898	0	0	0	0	1369.95	129825	0	0	2429.27	0	0	502648	0	0	7287.81	2347.78	50198.8	48731	0	489.267	978.534
1961			160000			1000				880800			826400	30200		40300			24300	8804.16	902393	909700						138.981					1400	131800			2500			509887			7500	2400	51300	49800		500	1000
1962			165000							536100			641500	22300		26200			20600	7976.15	907551	914900						4.34316					1900	117200			3000			464846			6000	600	65900	60400	3100	100	2300
1963			95000							489200			657700	24900		27100			25600	6204.84	1.01131e+06	1019500						5.2118					2400	79500			2300			474557			6000	1700	73500	69800	2500	100	1100
1964			122000							647700			788600	34100		33300			17800	5586.45	1.0991e+06	1108000						112.054					5100	83700			2000			561727			8600	1200	62000	57400	1900	1900	800
1965			150500			800				799100			829400	43600		33200			23000	4732.24	967268	975100	1800					462.113	3600				6300	105500	8200		2200			572550			8600		56800	52000	3200	500	1100
1966			147600			1000				764900			776700	47000		40000			23600	4739.22	1.00714e+06	1015300	1800					538.552	23100	200			10100	96900	7700		3600			534915			6000	400	56700	48700	3700	500	3800
1967			177600			600				650800			755500	57200		44300	22000		27300	5191.66	1.05248e+06	1061000	200					501.201	19000	500			6900	114100	4300		3800			597898			5900	400	53300	46500	3100		3700
1968			198700			3500				848400			829300	55500		44300	22500		29600	4961.07	1.0124e+06	1020600	1200					534.209	19000	1000			4800	166600	5900		4400			619768			7900	200	73000	64200	5400		3400
1969			277300			1400				848800			891700	61800		85000	19000		31900	4637.91	1.21913e+06	1229000	400					842.574	19000				4500	175800	8200		4900			602453			6300	700	71900	59100	4300		8500
1970			485900			1600				757700			883100	79000		60000	16500		37300	5016.97	1.13253e+06	1141700	100					3082.78	19000				400	190000	8200		4700			506850			9100	3700	65800	52200	5400		8200
1971			454300			1500				776700			926300	100500		60000	16000		37900	5160.22	910131	917500	100					2550.31	19000	500			400	201000	8200		3300			608319			9400	1100	119900	92600	4500		22800
1972			254000			400				523900			906000	159100		27900	17200	100	34500	5354.12	1.19363e+06	1203300						1930.1	19000	4600			300	189000	8200		3400			778161			8800	1100	84600	73000	5200		6400
1973			232700			100				464100			1090900	178600		26700	25800	100	40900	4847.53	1.54311e+06	1555600	1600					1699.91	19000	33700			200	178500	8200		6100			964469			8100	1100	89200	78500	5200		5500
1974			606700			100				511100			1271000	218400		23200	25800	100	40900	5659.82	1.34937e+06	1360300						3325.13	16000	82900			100	231300	9800		4500			960542			7700	400	109300	80100	5000		24200
1975			442100							563000			909400	205200		17900	25800	4100	40900	5561.99	1.04206e+06	1050500		3000				1453.22	11000	77113			200	210600	10600		5900			1164077			6200		95400	69900	4800		20700
1976			312800							191600			1024900	270600		27900	81300	2700	34500	5841.49	1.46166e+06	1473500		3000				1173.52	4000	179900				193700	10600		5900			1402696			6200		120700	87900	4600		28200
1977			648200							394300			1166700	309800		30900	124600	3400	34700	5976	1.44907e+06	1460800		200				1992.64	5000	256800				172000	15400		5900			1189348			6200		158200	117500	4400		36300
1978			313000							381900			947200	371200		30900	72400	3400	34700	6103.52	1.605e+06	1618000	700	200				2874.31	4000	360200				181300	14900		5400			1063849			6200		153700	95800	3900		54000
1979			461800							625500			968500	470600		41100	28800	10000	40100	5984.73	1.80528e+06	1819900	200	200				2763.12	6000	311200			200	152000	15400		6400			1366796			6200		235500	136400	4800		94300
1980			450300							643200			993400	582500		36000	34000	10000	60000	6217.06	1.59122e+06	1604100	1100	200				2078.64	6000	461700			600	169100	17600		7800			1328321			6200		318100	175600	3200		139300
1981			857000							402300			1060600	640000		33000	30000	1100	58800	6772.57	1.27031e+06	1280600	1700	200				2749.22	6000	334700			900	184100	20900		6000			1800134			6100		353200	143900	3200		206100
1982			854100							241100			1140600	648400		30700	40000	1300	40100	5422.24	1.35761e+06	1368600	500	200				1791.12	6000	341600			100	149100	16300		4000			819710			6100		482700	181000	3200		298500
1983			1284200							306400			826300	781700		32300	52000	2300	40100	5602.17	1.33459e+06	1345400	100	200				1550.51	6000	270700			600	170000	17000		4000			1237092					566600	130500	3200		432900
1984			1123500							339900			1067900	850300		35600	45000	5000	34100	5373.33	1.2231e+06	1233000	300	200				1363.75	6000	339100			1500	170000	11500		4000			1169308					714100	179600	1400		533100
1985			818500			1220				193800			1394200	641300		34000	50000	10800	45700	5312.19	1.36445e+06	1375500	300	300				1334.22	8100	353900			700	260000	14100		4200			1138959					839900	146500	1500	154500	537400
1986			827000			867				303200			1255600	751900		66000	60000	4900	45700	4437.02	1.38548e+06	1396700		800				2387.87	8100	424300			700	260000	14100		8100			1318118					1030600	161700	1900	59000	808000
1987		0	451100	0		2885				282652			1070900	760300		50000	60000	15000	45700	3771.46	1.72067e+06	1734600	0	500				1503.6	0	308100			700	170000	20200		6400			1477322			0	0	1484400	224800	2500	77200	1179900
1988		0	661900			522				188967			1270200	692200		83000	60000	5800	20400	3415.11	1.62663e+06	1639800		300				859.946	0	111900			2700	130000	24400		3300			1239297					1752200	267900	2700	289400	1192200
1989		0	1043300			960			10900	136441			1724600	688200		113000	40000	11300	32200	2793.22	1.71402e+06	1727900		100				872.976	0	258400			4000	110000	24400		5000			1387231					1467843	255700	13343	123400	1075400
1990		0	803000			628			10900	46262			1407300	685000		120500	22381	1800	32200	3493.71	1.6546e+06	1668000		100				648	0	265000			51200	85000	20800		3900			1281859					1322500	242100	11600	257300	811500
1991		0	1302500			5000			9500	46222			1238300	725000		56300	18300	2500	85400	3057	1.65659e+06	1670000		2600				648	0	255400			47000	72000	20800		3100			1220484					1618700	321500	14700	222800	1059700
1992		5859	263936	113	12977	3187			12466	192867		11410	1193100	762000		93375	35413	6240	29512	3057	2.17892e+06	2196564	3779	8448			58	648		228444		3947	10294	31129	19	34	4156	46	11932	1176267	12649	92	93	1623	2550833	365493	13842	738561	1432937
1993	110	15423	626500	119	10717	1053			9664	189200		16877	1193100	803000		90466	20124	2500	28583	603	2.61721e+06	2638400	719	37			288	903		219373		3747	245	22000	68	0	6503	0	119	1189594	11779	0	256	5765	2944252	409757	13968	1157483	1363044
1994	110	14800	714800	642	10025	946			10778	196900	42	15615	1080400	998000		128942	23823	2600	34071	8600	2.17697e+06	2194600	844	41			0	142	37200	381034		3747	1222	600	68	0	11000	0	995	1340727	13629	0	8400	10800	2857028	445247	18100	938974	1454707
1995	171	14800	667900	642	10025	1006			10778	156500	42	15615	1058400	1029000	579	111000	37743	300	36695	2200	1.90785e+06	1923300	799	83			0	142	34500	456000		3747	17849	5700	161	0	6300	0	900	1439828	13629	0	17400	25000	3372300	446600	17300	940500	1967900
1996	166	31	490000	642	10025	3000			10778	136500	0	15615	741900	1065000	87700	98200	30000	3600	33800	4130	1.91609e+06	1931600	799	159			0	142	25100	573000		3747	35100	26700	2268	0	6800	200	171	1483911	13629	0	17400	23900	3277000	636400	11300	1044800	1584500
1997	2031	3380	652600	642	10025	6203			10778	183400	269	15615	757000	1096000	152100	122900	32900	5900	70900	2100	1.99068e+06	2006800	799	61			0	8640	18800	380500		3747	30800	17900	2268	0	6878	200	22	1602821	13629	0	17400	0	3861540	126000	13840	1966000	1755700
1998	842	15000	667000	642	10025	2898			10778	222600	43	15615	786000	1040000	277900	75400	38100	5900	57300	8400	1.99068e+06	2006800	710	59			1200	17000	10600	245000		3747	15365	2500	2768	0	6430	300	0	1398945	13629	0	17400	0	2755053	154529	7824	1728000	864700
1999	741	14652	777200	642	10025	7954			10778	201400	43	15615	782000	1623000	316104	84100	32400	3700	63300	48600	2223000	2241000	215	400			4800	20600	15100	145300		3747	5645	8000	2100	0	9335	100	0	1619183	13629	0	17400	0	3959524	682803	7150	1858000	1411571
2000	550	14652	777000	642	10025	1005			10778	196000	8640	15615	1025000	1663000	192361	6188	48209	3700	63300	70600	2223000		15283	401			5450	20600	15100	158700		3747	669	18000	19600	0	2264	0	604	1736025	13629	0	17400	0	6087640	1289613	6127	3668900	1123000
2001	66	50000	962700	642	10025	1005			10778	150000	15000	15615	584000	1320000	179600	3964	49915	13900	11500	164100	1976530		600	301			975	20600	15100	165500		3747	683	11000	19100	0	26200	0	189	1432700	13629	0	17400	34100	6452185	1238941	5044	4016100	1192100
2002	60909	8535	935300	642	10025	67			10778	24203	27000	15615	736000	1351000	203300	8000	39687	631	17431	151600	2063834		2748	301			1710	20600	15100	142300		3747	142	7000	19100	0	675	0	200	1484360	13629	903	17471	39500	7729193	1374436	5050	5396000	953707
2003	115619	23890	1116432	642	10025	7018			10778	85600	29000	15615	778000	1443000	250630	3630	55503	1836	10892	115500	2128528		501	308			3800	20600	15100	92000		3747	893	7000	10000	0	818	56	90	1537291	13629	29	17471	24500	7686606	1106079	5536	5506000	1068991
2004	222834	23890	1201000	642	10025	3337			10778	86248	27700	15615	804000	1489000	301600	6090	67460	4351	30748	115500	2249119		1732	96			3000	12959	15100	94614		3747	154	20000	20772	1	7453	264	25	2149643	13629	99	17471	49438	8140860	864582	6758	6000000	1269520
2005	229434	23890	1170500	642	10025	3337			10778	104000	30100	15615	701000	1500000	525782	5727	79585	4351	30748	115500	2467000		1732	96		5	6000	16655	15100	146393		3747	154	75840	20772	1	7453	913	2464	2226270	13629	376	17471	29290	7675825	543986	17737	5972000	1142102
2006	295450	23890	1124489	642	10025	1493			10778	113734	49815	15615	570000	1881000	577603	4126	36954	1927	24080	115500	2213000		8610	8891		5	2335	16655	15100	134000		3747	109	28000	35116	1	918	186	11217	1545769	13629	83	17530	38300	7463973	455606	17828	6068000	922539
2007	323450	23890	1314272	642	10025	5411			10778	101000	53532	15615	575200	1707000	737820	1078	63874	847	15690	115500	2861211		3452	171		39	2036	30138	15100	145000		3747	462	39559	8506	20	9281	628	574	1635302	13629	139	17530	35400	8028563	395237	17372	6503000	1112954
2008	217050	23890	1298582	642	10025	7871			10778	58157	46569	15615	734000	1638000	747088	6174	54237	1252	10836	115500	2640753		6687	485		28	407	39300	15100	113000		3747	807	60579	8212	22	17277	2147	2223	1754278	13629	33	79	20000	8916515	583672	10159	7264858	1057826
2009	364860	23890	1519782	642	10025	13531			7355	43000	38031	5721	531000	1776070	683919	10903	39581	961	10528	8479	2007331		1643	428		28	548	36520	28866	99975		6757	87	23986	3353	150	17277	650	4	1157960	7972	45	79	8000	11003946	304350	3029	9884987	811580
2010	366906	23890	1699600	642	10025	4979			6126	37000	44757	9852	729000	1797342	466000	11974	90686	3677	10577	8898	2107558		1915	55		160	549	39270	35564	84296		7059	143	14145	2855	38	10635	450	34	1410876	7795	97	2898	33000	16241563	331963	4567	14755695	1149338
2011	451737	93908	1778100	642	10025	5340			4369	36000	39623	7557	703640	1942036	821000	11215	102852	2722	10375	11000	2244819		1347	218		157	673	55000	70461	58161		4558	140	15941	2860	71	8317	105	741	1264663	6029	274	211	26883	23134754	339237	12682	21554614	1228221
2012	348737	76661	2014000	642	10025	1936			4797	25000	39812	361	579596	1932554	659234	10244	77363	6228	8034	17000	2186190		3105	193		157	840	64000	65762	44535		6185	492	30202	1134	637	7661	2296	57	1258000	6826	55	1009	46477	21972939	259878	14117	20630944	1068000
2013	307107	76660	2083000	642	10025	3269			3869	18291	22895	611	645384	1911498	741886	13355	95459	8508	7544	14000	2034000		5168	705		157	2887	76000	58982	35893		6384	298	21333	1134	303	5433	522	174	1262000	9388	0	979	28126	25505092	283066	15686	24017777	1188563
2014	241002	70400	2217000	642	10025	3416			5257	14801	24653	313	697998	1775480	214400	47620	123466	9603	5823	24900	2018000		27238	1239		157	2770	109000	59882	33484		6384	557	19960	4453	148	6764	1407	202	1295000	9388	1	2118	34551	28575162	298792	14341	26975000	1287029
2015	303020	73100	2185039	3536	2243	2350	9544		26576	12173	22569	12556	759217	1810412	499000	54936	72734	16490	27996	17347	1679000		16452	408	3165	0	2662	110810	27240	50564	0	13627	225	23963	760	146	10010	1087	176	1280000	10240	169	1889	22750	28109409	179570	28942	26625158	1275739
2016	286891	73100	1825397	5091	2284	1195	11293		21178	14373	20862	13348	687784	2000763	756000	107300	73577	18078	28372	20400	1754470		25853	248	2832	47	2890	139550	76320	37274	111	14661	202	29615	559	86	9675	2775	425	1258049	8846	0	11576	23273	33447019	168466	10252	32147000	1121301
2017	294588	109441	1863633	41	7608	774	1120		7733	10521	71109	81	659077	1957130	846000	79985	107942	10898	17797	32100	1850516		25664	184	750	178	1634	131720	58502	18630	0	1870	3980	31412	973	51	9373	3251	305	1770341	980	443	9422	34415	38759394	126408	5601	37392100	1235285
2018	280269	83028	1961403	3529	6087	487	3476		9743	9514	41974	5060	972963	2087521	1059000	43307	82120	15056	13094	32584	1806162		19624	115	2309	775	1044	164870	109950	51936	13	9646	7316	56036	2553	85	7092	9258	75	1616783	2701	0	561	40427	38055669	84534	7688	36633090	1330357
2019	168355	83028	1615986	3313	4156	114	9592		20447	6620	50373	12785	571133	1981482	997600	71651	71872	14592	20289	31964	1961219		26192	0	4335	3	1080	157960	110010	26885	0	12988	1168	74857	162	69	6015	12752	2579	1533034	12062	31	0	23925	39449426	83465	5156	38114159	1246646
[truncated: 197 more columns]

## Sheet: SW_E
Sawnwood_export (m3/yr)
	Afghanistan	Albania	Algeria	American Samoa	Andorra	Angola	Anguilla	Antarctica	Antigua and Barbuda	Argentina	Armenia	Aruba	Australia	Austria	Azerbaijan	Bahamas	Bahrain	Bangladesh	Barbados	Belarus	Belgium	Belgium-Luxembourg	Belize	Benin	Bermuda	Bhutan	Bolivia (Plurinational State of)	Bosnia and Herzegovina	Botswana	Brazil	British Indian Ocean Territory	British Virgin Islands	Brunei Darussalam	Bulgaria	Burkina Faso	Burundi	Cabo Verde	Cambodia	Cameroon	Canada	Cayman Islands	Central African Republic	Chad	Chile	China	China, Hong Kong SAR	China, Macao SAR	China, mainland	China, Taiwan Province of
1900	0	0	0	0	0	2379.04	0	0	0	888.497	0	0	23361.1	1.23393e+06	0	52.2645	0	0	0	25269	39752.1	40644.1	5644.57	69.4609	0	0	0	4359.32	0	291270	0	0	479.068	32523.2	0	0	0	1863.04	2830.53	3.70056e+06	0	607.783	0	17848.3	18284.4	4497.91	0	2847.79	10938.7
1901	0	0	0	0	0	2448.3	0	0	0	908.26	0	0	23907	1.25271e+06	0	53.4271	0	0	0	25676.5	40356.9	41262.4	5770.12	71.4833	0	0	0	4425.65	0	297749	0	0	489.577	33018	0	0	0	1903.91	2912.95	3.75385e+06	0	625.479	0	18245.3	18685.5	4596.58	0	2910.26	11178.7
1902	0	0	0	0	0	2519.59	0	0	0	928.463	0	0	24465.7	1.27176e+06	0	54.6155	0	0	0	26090.7	40970.9	41890.2	5898.47	73.5646	0	0	0	4492.98	0	304372	0	0	500.317	33520.4	0	0	0	1945.68	2997.76	3.80792e+06	0	643.691	0	18651.2	19095.4	4697.42	0	2974.11	11423.9
1903	0	0	0	0	0	2592.95	0	0	0	949.116	0	0	25037.5	1.29111e+06	0	55.8303	0	0	0	26511.5	41594.2	42527.6	6029.68	75.7065	0	0	0	4561.34	0	311142	0	0	511.293	34030.4	0	0	0	1988.36	3085.04	3.86276e+06	0	662.432	0	19066.1	19514.3	4800.47	0	3039.35	11674.5
1904	0	0	0	0	0	2668.44	0	0	0	970.228	0	0	25622.5	1.31076e+06	0	57.0722	0	0	0	26939.1	42227.1	43174.6	6163.8	77.9108	0	0	0	4630.74	0	318063	0	0	522.509	34548.1	0	0	0	2031.98	3174.86	3.9184e+06	0	681.719	0	19490.2	19942.4	4905.78	0	3106.02	11930.6
1905	0	0	0	0	0	2746.14	0	0	0	991.809	0	0	26221.3	1.3307e+06	0	58.3417	0	0	0	27373.6	42869.5	43831.5	6300.91	80.1792	0	0	0	4701.2	0	325138	0	0	533.971	35073.8	0	0	0	2076.55	3267.3	3.97483e+06	0	701.568	0	19923.7	20379.9	5013.4	0	3174.16	12192.3
1906	0	0	0	0	0	2826.09	0	0	0	1013.87	0	0	26834.1	1.35095e+06	0	59.6395	0	0	0	27815.1	43521.8	44498.4	6441.06	82.5137	0	0	0	4772.72	0	332371	0	0	545.685	35607.4	0	0	0	2122.11	3362.43	4.03208e+06	0	721.995	0	20366.9	20827	5123.38	0	3243.79	12459.8
1907	0	0	0	0	0	2908.38	0	0	0	1036.42	0	0	27461.2	1.3715e+06	0	60.9661	0	0	0	28263.7	44184	45175.4	6584.33	84.9162	0	0	0	4845.34	0	339764	0	0	557.656	36149.2	0	0	0	2168.66	3460.33	4.09015e+06	0	743.016	0	20819.9	21283.9	5235.77	0	3314.95	12733.1
1908	0	0	0	0	0	2993.06	0	0	0	1059.48	0	0	28102.9	1.39237e+06	0	62.3222	0	0	0	28719.5	44856.2	45862.7	6730.8	87.3886	0	0	0	4919.06	0	347322	0	0	569.889	36699.2	0	0	0	2216.24	3561.08	4.14906e+06	0	764.65	0	21283	21750.8	5350.63	0	3387.67	13012.5
1909	0	0	0	0	0	3080.2	0	0	0	1083.04	0	0	28759.6	1.41355e+06	0	63.7085	0	0	0	29182.8	45538.7	46560.5	6880.51	89.933	0	0	0	4993.9	0	355047	0	0	582.391	37257.5	0	0	0	2264.85	3664.77	4.20882e+06	0	786.913	0	21756.4	22227.9	5468	0	3461.99	13297.9
1910	0	0	0	0	0	3169.89	0	0	0	1107.13	0	0	29431.7	1.43506e+06	0	65.1256	0	0	0	29653.4	46231.5	47268.9	7033.56	92.5514	0	0	0	5069.88	0	362945	0	0	595.167	37824.4	0	0	0	2314.54	3771.47	4.26944e+06	0	809.825	0	22240.4	22715.5	5587.96	0	3537.94	13589.6
1911	0	0	0	0	0	3262.18	0	0	0	1131.76	0	0	30119.5	1.45689e+06	0	66.5742	0	0	0	30131.7	46934.9	47988.1	7190.02	95.2461	0	0	0	5147.02	0	371018	0	0	608.223	38399.9	0	0	0	2365.31	3881.28	4.33093e+06	0	833.404	0	22735.1	23213.9	5710.54	0	3615.55	13887.8
1912	0	0	0	0	0	3357.16	0	0	0	1156.94	0	0	30823.4	1.47906e+06	0	68.0551	0	0	0	30617.7	47649	48718.2	7349.95	98.0193	0	0	0	5225.33	0	379271	0	0	621.566	38984.1	0	0	0	2417.2	3994.29	4.39331e+06	0	857.669	0	23240.8	23723.1	5835.81	0	3694.86	14192.4
1913	0	0	0	0	0	3454.91	0	0	0	1182.67	0	0	31543.7	1.50156e+06	0	69.5689	0	0	0	31111.5	48374	49459.4	7513.44	100.873	0	0	0	5304.83	0	387707	0	0	635.201	39577.2	0	0	0	2470.23	4110.58	4.45659e+06	0	882.641	0	23757.8	24243.5	5963.83	0	3775.92	14503.8
1914	0	0	0	0	0	3555.5	0	0	0	1208.98	0	0	32280.8	1.52441e+06	0	71.1164	0	0	0	31613.3	49110	50211.9	7680.57	103.81	0	0	0	5385.54	0	396331	0	0	649.136	40179.4	0	0	0	2524.42	4230.27	4.52077e+06	0	908.34	0	24286.2	24775.3	6094.66	0	3858.75	14821.9
1915	0	0	0	0	0	3659.02	0	0	0	1235.87	0	0	33035.2	1.5476e+06	0	72.6983	0	0	0	32123.2	49857.1	50975.9	7851.41	106.833	0	0	0	5467.48	0	405147	0	0	663.376	40790.7	0	0	0	2579.8	4353.43	4.58588e+06	0	934.787	0	24826.5	25318.9	6228.36	0	3943.4	15147.1
1916	0	0	0	0	0	3765.56	0	0	0	1263.36	0	0	33807.2	1.57115e+06	0	74.3153	0	0	0	32641.3	50615.7	51751.5	8026.06	109.943	0	0	0	5550.66	0	414159	0	0	677.929	41411.3	0	0	0	2636.39	4480.19	4.65193e+06	0	962.004	0	25378.7	25874.3	6365	0	4029.91	15479.4
1917	0	0	0	0	0	3875.19	0	0	0	1291.46	0	0	34597.2	1.59505e+06	0	75.9684	0	0	0	33167.7	51385.8	52538.8	8204.59	113.144	0	0	0	5635.11	0	423372	0	0	692.8	42041.4	0	0	0	2694.22	4610.63	4.71893e+06	0	990.013	0	25943.2	26441.9	6504.63	0	4118.31	15818.9
1918	0	0	0	0	0	3988.02	0	0	0	1320.19	0	0	35405.7	1.61932e+06	0	77.6582	0	0	0	33702.7	52167.6	53338.2	8387.09	116.439	0	0	0	5720.85	0	432789	0	0	707.998	42681	0	0	0	2753.33	4744.88	4.7869e+06	0	1018.84	0	26520.3	27021.9	6647.32	0	4208.66	16166
1919	0	0	0	0	0	4104.14	0	0	0	1349.56	0	0	36233.1	1.64396e+06	0	79.3856	0	0	0	34246.3	52961.3	54149.7	8573.65	119.829	0	0	0	5807.89	0	442416	0	0	723.53	43330.4	0	0	0	2813.73	4883.03	4.85584e+06	0	1048.5	0	27110.2	27614.7	6793.14	0	4300.98	16520.6
1920	0	0	0	0	0	4223.63	0	0	0	1379.57	0	0	37079.8	1.66897e+06	0	81.1515	0	0	0	34798.6	53767.1	54973.6	8764.36	123.318	0	0	0	5896.25	0	452257	0	0	739.402	43989.6	0	0	0	2875.45	5025.2	4.92578e+06	0	1079.03	0	27713.2	28220.5	6942.16	0	4395.33	16883
1921	0	0	0	0	0	4346.61	0	0	0	1410.26	0	0	37946.3	1.69436e+06	0	82.9566	0	0	0	35359.9	54585.1	55810	8959.31	126.908	0	0	0	5985.96	0	462317	0	0	755.623	44658.9	0	0	0	2938.53	5171.51	4.99673e+06	0	1110.45	0	28329.7	28839.6	7094.46	0	4491.76	17253.4
1922	0	0	0	0	0	4473.16	0	0	0	1441.63	0	0	38833.1	1.72014e+06	0	84.8019	0	0	0	35930.2	55415.6	56659.1	9158.6	130.603	0	0	0	6077.04	0	472601	0	0	772.199	45338.4	0	0	0	3003	5322.08	5.06869e+06	0	1142.78	0	28959.8	29472.3	7250.09	0	4590.29	17631.9
1923	0	0	0	0	0	4603.4	0	0	0	1473.7	0	0	39740.6	1.74631e+06	0	86.6882	0	0	0	36509.7	56258.8	57521.2	9362.32	134.406	0	0	0	6169.5	0	483113	0	0	789.139	46028.2	0	0	0	3068.87	5477.04	5.1417e+06	0	1176.05	0	29604	30118.8	7409.13	0	4690.99	18018.7
1924	0	0	0	0	0	4737.43	0	0	0	1506.48	0	0	40669.3	1.77288e+06	0	88.6164	0	0	0	37098.6	57114.7	58396.3	9570.58	138.319	0	0	0	6263.36	0	493859	0	0	806.45	46728.5	0	0	0	3136.19	5636.51	5.21575e+06	0	1210.29	0	30262.5	30779.5	7571.67	0	4793.9	18413.9
1925	0	0	0	0	0	4875.37	0	0	0	1539.99	0	0	41619.7	1.79985e+06	0	90.5876	0	0	0	37696.9	57983.7	59284.8	9783.46	142.347	0	0	0	6358.66	0	504845	0	0	824.141	47439.4	0	0	0	3204.99	5800.62	5.29087e+06	0	1245.53	0	30935.7	31454.7	7737.77	0	4899.06	18817.9
1926	0	0	0	0	0	5017.32	0	0	0	1574.24	0	0	42592.3	1.82724e+06	0	92.6026	0	0	0	38304.9	58865.9	60186.8	10001.1	146.491	0	0	0	6455.4	0	516074	0	0	842.221	48161.2	0	0	0	3275.3	5969.51	5.36707e+06	0	1281.8	0	31623.8	32144.8	7907.52	0	5006.53	19230.7
1927	0	0	0	0	0	5163.4	0	0	0	1609.26	0	0	43587.6	1.85504e+06	0	94.6624	0	0	0	38922.7	59761.5	61102.5	10223.5	150.756	0	0	0	6553.62	0	527554	0	0	860.696	48894	0	0	0	3347.15	6143.32	5.44437e+06	0	1319.12	0	32327.2	32849.9	8080.98	0	5116.36	19652.6
1928	0	0	0	0	0	5313.74	0	0	0	1645.06	0	0	44606.2	1.88326e+06	0	96.7681	0	0	0	39550.5	60670.8	62032.1	10451	155.146	0	0	0	6653.33	0	539289	0	0	879.578	49637.9	0	0	0	3420.58	6322.19	5.52279e+06	0	1357.52	0	33046.3	33570.6	8258.26	0	5228.6	20083.7
1929	0	0	0	0	0	5468.45	0	0	0	1681.65	0	0	45648.6	1.91191e+06	0	98.9206	0	0	0	40188.4	61593.8	62975.9	10683.4	159.663	0	0	0	6754.55	0	551284	0	0	898.873	50393.1	0	0	0	3495.62	6506.26	5.60233e+06	0	1397.05	0	33781.4	34307	8439.42	0	5343.3	20524.3
1930	0	0	0	0	0	5627.67	0	0	0	1719.06	0	0	46715.4	1.941e+06	0	101.121	0	0	0	40836.6	62531	63934.1	10921.1	164.312	0	0	0	6857.32	0	563547	0	0	918.592	51159.8	0	0	0	3572.3	6695.7	5.68302e+06	0	1437.73	0	34532.8	35059.6	8624.56	0	5460.52	20974.5
1931	0	0	0	0	0	5791.53	0	0	0	1757.29	0	0	47807	1.97054e+06	0	103.37	0	0	0	41495.2	63482.3	64906.8	11164	169.096	0	0	0	6961.65	0	576082	0	0	938.743	51938.2	0	0	0	3650.67	6890.65	5.76487e+06	0	1479.59	0	35300.9	35828.7	8813.76	0	5580.31	21434.6
1932	0	0	0	0	0	5960.15	0	0	0	1796.38	0	0	48924.2	2.00052e+06	0	105.67	0	0	0	42164.5	64448.2	65894.4	11412.3	174.019	0	0	0	7067.57	0	588897	0	0	959.337	52728.4	0	0	0	3730.75	7091.27	5.8479e+06	0	1522.67	0	36086.2	36614.7	9007.1	0	5702.72	21904.9
1933	0	0	0	0	0	6133.69	0	0	0	1836.34	0	0	50067.5	2.03095e+06	0	108.02	0	0	0	42844.5	65428.7	66896.9	11666.2	179.086	0	0	0	7175.1	0	601996	0	0	980.382	53530.6	0	0	0	3812.6	7297.74	5.93213e+06	0	1567	0	36888.9	37417.9	9204.69	0	5827.82	22385.4
1934	0	0	0	0	0	6312.27	0	0	0	1877.19	0	0	51237.6	2.06185e+06	0	110.423	0	0	0	43535.6	66424.2	67914.7	11925.7	184.3	0	0	0	7284.27	0	615387	0	0	1001.89	54345.1	0	0	0	3896.23	7510.22	6.01757e+06	0	1612.62	0	37709.4	38238.7	9406.62	0	5955.67	22876.5
1935	0	0	0	0	0	6496.06	0	0	0	1918.94	0	0	52434.9	2.09322e+06	0	112.879	0	0	0	44237.7	67434.8	68948	12190.9	189.666	0	0	0	7395.1	0	629075	0	0	1023.87	55171.9	0	0	0	3981.71	7728.89	6.10424e+06	0	1659.58	0	38548.2	39077.6	9612.97	0	6086.32	23378.3
1936	0	0	0	0	0	6685.2	0	0	0	1961.63	0	0	53660.3	2.12507e+06	0	115.39	0	0	0	44951.2	68460.8	69997	12462.1	195.188	0	0	0	7507.61	0	643068	0	0	1046.33	56011.3	0	0	0	4069.05	7953.92	6.19215e+06	0	1707.9	0	39405.7	39934.8	9823.86	0	6219.84	23891.2
1937	0	0	0	0	0	6879.84	0	0	0	2005.26	0	0	54914.2	2.1574e+06	0	117.957	0	0	0	45676.2	69502.4	71062	12739.3	200.871	0	0	0	7621.83	0	657373	0	0	1069.28	56863.5	0	0	0	4158.32	8185.51	6.28134e+06	0	1757.62	0	40282.2	40810.9	10039.4	0	6356.28	24415.3
1938	0	0	0	0	0	7080.16	0	0	0	2049.87	0	0	56197.5	2.19023e+06	0	120.58	0	0	0	46412.9	70559.9	72143.2	13022.7	206.72	0	0	0	7737.8	0	671995	0	0	1092.74	57728.7	0	0	0	4249.54	8423.83	6.37181e+06	0	1808.8	0	41178.2	41706.2	10259.6	0	6495.72	24950.9
1939	0	0	0	0	0	7286.3	0	0	0	2095.46	0	0	57510.8	2.22355e+06	0	123.263	0	0	0	47161.5	71633.4	73240.8	13312.4	212.739	0	0	0	7855.52	0	686943	0	0	1116.71	58607	0	0	0	4342.76	8669.1	6.46358e+06	0	1861.46	0	42094.2	42621.1	10484.7	0	6638.22	25498.2
1940	0	0	0	0	0	7498.45	0	0	0	2142.08	0	0	58854.8	2.25738e+06	0	126.004	0	0	0	47922.2	72723.3	74355.1	13608.5	218.933	0	0	0	7975.04	0	702223	0	0	1141.21	59498.7	0	0	0	4438.03	8921.51	6.55667e+06	0	1915.66	0	43030.5	43556.1	10714.7	0	6783.84	26057.6
1941	0	0	0	0	0	7716.77	0	0	0	2189.72	0	0	60230.1	2.29173e+06	0	128.807	0	0	0	48695.1	73829.7	75486.4	13911.2	225.307	0	0	0	8096.38	0	717843	0	0	1166.24	60403.9	0	0	0	4535.39	9181.27	6.6511e+06	0	1971.44	0	43987.7	44511.6	10949.7	0	6932.66	26629.2
1942	0	0	0	0	0	7941.45	0	0	0	2238.43	0	0	61637.6	2.32659e+06	0	131.672	0	0	0	49480.5	74953	76634.9	14220.6	231.867	0	0	0	8219.56	0	733811	0	0	1191.83	61322.9	0	0	0	4634.88	9448.59	6.7469e+06	0	2028.84	0	44966.1	45488	11189.9	0	7084.74	27213.4
1943	0	0	0	0	0	8172.67	0	0	0	2288.22	0	0	63078	2.36199e+06	0	134.601	0	0	0	50278.5	76093.4	77800.9	14536.9	238.618	0	0	0	8344.62	0	750133	0	0	1217.97	62255.9	0	0	0	4736.56	9723.69	6.84407e+06	0	2087.91	0	45966.4	46485.9	11435.4	0	7240.16	27810.3
1944	0	0	0	0	0	8410.63	0	0	0	2339.12	0	0	64552.1	2.39793e+06	0	137.595	0	0	0	51089.4	77251.1	78984.6	14860.3	245.566	0	0	0	8471.58	0	766819	0	0	1244.69	63203.1	0	0	0	4840.46	10006.8	6.94264e+06	0	2148.7	0	46988.8	47505.7	11686.3	0	7398.99	28420.4
1945	0	0	0	0	0	8655.51	0	0	0	2391.15	0	0	66060.6	2.43441e+06	0	140.656	0	0	0	51913.5	78426.5	80186.3	15190.9	252.716	0	0	0	8600.47	0	783876	0	0	1272	64164.8	0	0	0	4946.65	10298.2	7.04264e+06	0	2211.26	0	48034	48547.8	11942.6	0	7561.3	29043.9
1946	0	0	0	0	0	8907.52	0	0	0	2444.34	0	0	67604.4	2.47145e+06	0	143.785	0	0	0	52750.7	79619.7	81406.3	15528.8	260.074	0	0	0	8731.32	0	801312	0	0	1299.9	65141	0	0	0	5055.16	10598	7.14407e+06	0	2275.64	0	49102.5	49612.8	12204.6	0	7727.18	29681
1947	0	0	0	0	0	9166.87	0	0	0	2498.71	0	0	69184.2	2.50905e+06	0	146.983	0	0	0	53601.5	80831.1	82644.9	15874.2	267.646	0	0	0	8864.17	0	819137	0	0	1328.42	66132.1	0	0	0	5166.06	10906.6	7.24697e+06	0	2341.9	0	50194.7	50701.2	12472.3	0	7896.69	30332.1
1948	0	0	0	0	0	9433.77	0	0	0	2554.29	0	0	70801	2.54723e+06	0	150.253	0	0	0	54466.1	82060.9	83902.3	16227.3	275.439	0	0	0	8999.03	0	837357	0	0	1357.56	67138.3	0	0	0	5279.39	11224.1	7.35134e+06	0	2410.09	0	51311.2	51813.4	12746	0	8069.92	30997.5
1949	0	0	0	0	0	9708.44	0	0	0	2611.11	0	0	72455.5	2.58598e+06	0	153.595	0	0	0	55344.5	83309.4	85178.8	16588.2	283.458	0	0	0	9135.95	0	855983	0	0	1387.34	68159.7	0	0	0	5395.2	11550.9	7.45722e+06	0	2480.26	0	52452.6	52950.1	13025.6	0	8246.95	31677.5
1950	0	0	0	0	0	9991.11	0	0	0	2669.19	0	0	74148.7	2.62533e+06	0	157.011	0	0	0	56237.2	84576.9	86474.8	16957.2	291.711	0	0	0	9274.95	0	875024	0	0	1417.77	69196.8	0	0	0	5513.56	11887.2	7.56463e+06	0	2552.47	0	53619.3	54111.6	13311.3	0	8427.87	32372.5
1951	0	0	0	0	0	10282	0	0	0	2728.56	0	0	75881.5	2.66527e+06	0	160.504	0	0	0	57144.2	85863.8	87790.5	17334.4	300.205	0	0	0	9416.06	0	894487	0	0	1448.87	70249.6	0	0	0	5634.51	12233.3	7.67358e+06	0	2626.79	0	54812	55298.7	13603.3	0	8612.75	33082.6
1952	0	0	0	0	0	10581.4	0	0	0	2789.26	0	0	77654.8	2.70582e+06	0	164.074	0	0	0	58065.9	87170.1	89126.1	17720	308.945	0	0	0	9559.32	0	914384	0	0	1480.66	71318.4	0	0	0	5758.11	12589.5	7.7841e+06	0	2703.27	0	56031.3	56511.8	13901.7	0	8801.69	33808.4
1953	0	0	0	0	0	10889.5	0	0	0	2851.3	0	0	79469.5	2.74699e+06	0	167.724	0	0	0	59002.4	88496.4	90482.2	18114.1	317.941	0	0	0	9704.77	0	934724	0	0	1513.14	72403.5	0	0	0	5884.43	12956.1	7.89621e+06	0	2781.98	0	57277.6	57751.5	14206.7	0	8994.77	34550
1954	0	0	0	0	0	11206.5	0	0	0	2914.72	0	0	81326.6	2.78878e+06	0	171.454	0	0	0	59954	89842.8	91858.8	18517.1	327.198	0	0	0	9852.42	0	955515	0	0	1546.33	73505	0	0	0	6013.52	13333.3	8.00994e+06	0	2862.98	0	58551.7	59018.4	14518.4	0	9192.09	35307.9
1955	0	0	0	0	0	11532.8	0	0	0	2979.56	0	0	83227.1	2.83121e+06	0	175.268	0	0	0	60921	91209.7	93256.4	18929	336.724	0	0	0	10002.3	0	976770	0	0	1580.26	74623.4	0	0	0	6145.44	13721.5	8.1253e+06	0	2946.34	0	59854.1	60313.1	14836.8	0	9393.74	36082.5
1956	0	0	0	0	0	11868.6	0	0	0	3045.84	0	0	85172	2.87429e+06	0	179.167	0	0	0	61903.6	92597.5	94675.3	19350	346.528	0	0	0	10154.5	0	998497	0	0	1614.92	75758.8	0	0	0	6280.25	14121	8.24233e+06	0	3032.12	0	61185.5	61636.2	15162.3	0	9599.81	36874.1
1957	0	0	0	0	0	12214.2	0	0	0	3113.59	0	0	87162.4	2.91802e+06	0	183.152	0	0	0	62902	94006.3	96115.7	19780.4	356.618	0	0	0	10309	0	1.02071e+06	0	0	1650.35	76911.4	0	0	0	6418.02	14532.2	8.36104e+06	0	3120.41	0	62546.5	62988.3	15494.9	0	9810.41	37683
1958	0	0	0	0	0	12569.8	0	0	0	3182.84	0	0	89199.3	2.96242e+06	0	187.226	0	0	0	63916.5	95436.6	97578.1	20220.4	367.001	0	0	0	10465.8	0	1.04341e+06	0	0	1686.55	78081.6	0	0	0	6558.82	14955.3	8.48146e+06	0	3211.26	0	63937.7	64370.1	15834.9	0	10025.6	38509.6
1959	0	0	0	0	0	12935.8	0	0	0	3253.64	0	0	91283.8	3.00749e+06	0	191.391	0	0	0	64947.4	96888.6	99062.7	20670.2	377.687	0	0	0	10625.1	0	1.06662e+06	0	0	1723.55	79269.5	0	0	0	6702.7	15390.7	8.60362e+06	0	3304.76	0	65360	65782.2	16182.2	0	10245.6	39354.4
1960	0	0	0	0	0	13312.4	0	0	0	3326.02	0	0	93417	3.05325e+06	0	195.648	0	0	0	65994.9	98362.7	100570	21130	388.683	0	0	0	10786.7	0	1.09035e+06	0	0	1761.36	80475.6	0	0	0	6849.74	15838.8	8.72753e+06	0	3400.98	0	66813.8	67225.3	16537.2	0	10470.3	40217.7
1961						13700				3400			95600	3099700		200				67059.3	99859.3	102100	21600	400				10950.8		1114600			1800	81700				7000	16300	8853234		3500		68300	68700	16900		10700	41100
1962						20200				3000			106600	2983700						76744	122452	125200	15700	400				15308.1		853500			1200	220600				11600	16700	9772472		3700		49400	90400	16800		4800	68800
1963						20200				1600			89800	2900300		1000				84131	119909	122600	21100					17230.1		836500			1800	119900				19400	15700	11132531		3900		46800	91700	10200		5600	75900
1964						19500				7000			86300	2801400		800			100	98879	114823	117400	26300	100			400	16258.7		1101300			2100	90500				5200	17000	11548042		7500		76600	118600	12700		3400	102500
1965						21400				1900			66600	2891200		1100				102249	104652	107000	17400	100			1900	14558.2		1192600			2200	81700	100			5200	17000	11594287		7200		101900	122300	13700		3900	104700
1966						34400							43400	2806500						102891	89296.3	91300	14100				5300	15400.9		1274100			900	65600				6800	30700	10975187		7500		69500	108600	8800		8900	90900
1967						20400							93700	2687400			3500			95784.8	74625.5	76300	8600				4800	14408.6		1111500			1300	49800				7900	30800	11214135		9600		55600	120900	11500		12600	96800
1968						15100				2800			42700	3214200			3500			102268	83721.4	85600	8000				4900	15524		1394600			5000	85600				7800	42200	12412383		10000		95200	132700	20100		7200	105400
1969						13000				4200			42600	3702200			1700			101845	94969	97100	8800				14100	17572.9		1114200			1300	88000				9200	46400	11919394		20900		167800	139500	22800		6300	110400
1970						16900							52100	3421700			1000			103016	116975	119600	9200				30100	15236.1		1074500			1500	39800				2900	50800	12861420		22000		214400	132200	19200		5100	107900
1971						22500							45600	3181400			200			99901.6	158445	162000	6700				30500	13412.6		1154500			1500	48700				2900	62900	14656360		36000		191800	201800	13200		104300	84300
1972						26300				300			40700	3318300			100			101650	154924	158400	7000				30500	16610.9		1040000			1500	38200					69300	16832152		48000		62800	308500	12300		155600	140600
1973						36600				600			83900	3436500			200			105052	147784	151100	11000				49800	21670.7		1055000			3500	24100				0	80700	17133483		70000		69000	222100	19300		109100	93700
1974						36600				400			63100	3108200			200			99967.8	101620	103900	10600				66700	16758.6		711500			3100	33800					96000	14197652		55000		133000	156200	20500		109100	26600
1975										100			68800	2969000			200			99405.9	151305	154700	10600				47600	14495.7		500400			1700	60000					94800	11215973		38000		260700	195200	16400		109100	69700
1976										100			61884	3909600						108331	164606	168300	4500				47600	27997.3		438900			3100	38800					151500	16576498		29300		357000	179400	12600		46100	120700
1977										200			56500	3839400						104768	139177	142300	4500				52700	24408.9		596900			3000	44100					104600	21034644		36900		684700	127600	12600		40600	74400
1978										1100			51800	3853300						102185	169399	173200	3800			1700	47500	25592.4		568400			1000	61800					129400	22967615		48000		798000	143900	12600		24000	107300
1979										800			69800	4368200						96486.5	196882	201300	5500			1700	86000	21121.5		827500			800	54600					137900	22852275		23300		1084100	79600	12600		20000	47000
1980										1100			82600	4384200						90431.8	224170	229200	4500			1700	90700	20858.3		809000			100	55100					162600	21230094		36400		1298300	69800	25300		17200	27300
1981										3200			60100	3881900						87879.5	237276	242600	3500			1700	42800	15317.6		736700			500	54200					106900	19956443		37400		867600	61300	25100		20000	16200
1982										2700			50600	3618700						91841.5	264661	270600	4800			1700	52800	14228.7		523700			500	18700					105600	20136420		38200		618700	115700	47700		25000	43000
1983										2700			44500	4267600						91499.4	305348	312200	4100			1700	23800	15626.2		573000			600	20100					69600	24681836		38000		754800	127000	59600		23000	44400
1984										7200			39500	4060100						90074.7	309847	316800	2700			1700	23800	19949.4		525900			600	17400					91000	27026199		35000		885800	144000	79400		23000	41600
1985						0				4000			35100	3682400						96541.5	269552	275600	1600			400	23800	16175.4		492900			200	20700					128800	28122666		21000		715100	167600	73800		49300	44500
1986						212							33600	3633400						100767	251555	257200	800			400	54100	15709.5		455200			100	26400				200	70000	27711291		29800		856500	183500	73100		65900	44500
1987		744				114				1420			12900	3807100		0	0		0	98405.7	297719	304400	6400	0		400	56900	17591.8		552200			500	21000	0			100	63000	30205621		29800		1010200	215400	125000		42800	47600
1988		2110				0				6499			22600	3991000						102777	330386	337800	2300			400	36500	18985.5		651700			100	25700				200	93300	29818276		23800		1092000	327200	180200		100700	46300
1989		3720				0				11882			22500	4359500						97670.3	402762	411800	3800			1700	98000	18553.8		561600			200	20900				3300	65600	29292201		55000		1123000	323000	221000		71900	30100
1990		4098				0				40799			18200	4179000						77791.6	472987	483600	3800			33700	98500	15063.8		508600			200	37200				4800	183000	27192149		30600		1287600	312000	216700		65200	30100
1991		4098				0				40799			20100	4063000						59686	391124	399900	8300			32000	116500	15007		507200				37000				2700	252800	26420884		19900		1245500	425900	294500		100600	30800
1992		414	190		2096	0	40		10	1587	0		47432	3961000	0	190	98	157	3	59686	544234	556446	11070	566			143364	15007		718521			11	114899	0	5		80293	180000	28771246	36	37400		840600	971173	267384	5278	636911	61600
1993	0	8651			144				40	2900	0	27	32361	3942000	0	61		167	3	149372	498612	509800	2641	259			126900	6208		1017187			65	24700			7	152510	187000	31581004		25800		734300	696455	292800	5713	341442	56500
1994	57	8900	0		195	114			40	7100	31	27	43900	4557000	0	242	7	167	31	120900	599058	612500	10431	988		140	162900	1079		1404900			65	35500	0	0	147	164900	286466	33161757	0	38000		968300	837411	387200	7400	403111	39700
1995	57	8900	0		195	114			40	32800	0	27	53500	4694000	457	200	7	33	31	142800	486288	497200	4600	1563		140	139500	1079		1928000			266	56800	0	357	147	155700	222100	35029349	0	29900		1238200	1029500	410900	3400	567000	48200
1996	18	607	0		195	100			40	50200	0	27	55400	4160000	400	700	0	0	0	152207	406479	415600	3700	1900		140	147400	1079		1449000			200	159900	0	100	147	97700	316200	36599209	0	31200		1087100	1195400	427000	4800	713700	49900
1997	345	13499	0		195	175			40	48800	168	27	60200	4953000	3400	0	0	1100	0	94000	460370	470700	3700	2361		140	148000	255000		1587000			200	247000	3	142	147	81500	356000	35350978	0	48300		1451600	629419	167296	2323	389000	70800
1998	345	9000	0		195	277			40	37000	111	27	46000	4862000	5150	200	0	1100	0	94000	460663	471000	5456	1400		140	84200	151000		1589000			9	196500	47	142	1174	39600	242000	35160281	0	72000		1396200	377286	1889	1497	310000	63900
1999	33	9050	0		195	1092		22	40	38800	111	27	87000	5895000	2654	1500	0	1100	0	672800	1025000	1048000	7067	1300		140	42000	226460		2174000			4849	275000	0	0	287	10300	476000	36191436	0	64000		1622300	418682	5817	2250	309500	101115
2000	33	9050	0		195	62			40	44000	2880	27	110000	6356000	5656	1900	0	1100	0	711400	1025000		8159	2027		140	43100	226460		2464000			10	265000	0	0	287	3000	768000	36455979	0	66000		1907800	1762997	1163750	2947	551000	45300
2001	33	242700	0		195	62			40	85000	2000	27	136000	6084000	2400	300	0	0	0	669100	977320		3900	2294		0	42784	226460		2520000			700	264000	0	0	287	5000	638500	36368700	0	76000	1100	1987600	1539090	1060914	1676	433300	43200
2002	10	7671	0		195	62			40	285000	16000	27	75000	6422000	557	60	0	0	19	914200	1064689		3116	2246		0	33612	226460		2915000			17	273000	0	11	287	89822	431544	37356579	0	77000	1100	2312000	1746000	1267143	1979	431000	45878
2003	469	21409	448		195	62			40	363980	19000	27	68000	6772000	3082	261	236	25	93	1196900	1084175		2843	2082		21	42598	226460		3374176			859	273000	995	1013	271	79834	479682	37983248	0	58000	1100	2645900	1587655	1007544	119	523000	56992
2004	452	21409	561		195	70			40	233788	8000	27	154000	7396000	2386	1684	1230	3988	456	1196900	1266143		5373	5241		34	54078	1174568		3657000			657	253000	4055	154	271	76559	682140	41099748	0	11026	1100	3151900	1306619	763202	89	475000	68328
2005	452	21409	561		195	70			40	404000	4400	27	243000	7281000	1542	1684	1230	3988	456	1196900	1425000		5373	5241		34	59612	931727		3648365			657	524000	4055	154	271	26844	661000	41184912	0	15788	1100	3444000	1160307	481355	69	616000	62883
2006	178	21409	140		195	485			40	384312	1698	27	344000	6889000	1005	1684	240	82	5	1196900	1065000		1929	6412		34	111547	931727		3167000			657	234000	4055	108	271	178245	601000	38983669	0	18115	1100	3332300	1237612	375403	472	808000	53737
2007	2111	21409	140		195	68			40	236900	88	27	377000	7842000	976	1623	19	82	22	1196900	2002207		376	5646		24	185975	976755		3167000			129	321826	4055	99	54	145598	613000	33190408	0	43000	1100	3589700	1129586	317667	309	747000	64610
2008	1073	21409	163		195	313			40	302000	0	27	345000	7196400	775	1685	19	108	100	280520	1958459		1493	8419		24	156854	909940		2121000			68	161747	43	91	54	94081	632557	24218605	0	62233	16	3246600	969689	218496	1337	685269	64587
2009	317	21409	67		195	125			40	210000	262	27	325000	5798760	580	1588	29	108	25	336712	1127751		757	6489		24	225237	629140	694	1394137		90	265	194884	43	1154	54	57780	505490	19000617	0	40477	6	2132900	834903	238999	252	555865	39787
2010	49	21409	56		195	126			1	219000	6025	27	396000	6123364	749	1588	484	178	24	467655	1293708		1816	12090		56	139550	674390	115	1153905		179	222	238339	38	230	17	89580	614354	22375147	0	36657	6	2200400	850753	269353	48	533249	48103
2011	49	5862	210		195	167			0	152000	1000	27	265782	5728026	1000	1588	83	122	24	607000	1386474		2104	23894		56	217056	789000	154	1325139		254	211	380556	38	94	17	27315	822402	24171918	0	36749	6	2522600	790849	224007	21	538927	27894
2012	49	6546	292		195	891			1	108000	454	27	231090	5174130	1000	1588	705	59	12	732000	1358450		4845	21776		56	88297	762000	26	1221782		481	73	321275	17	95	17	13994	746125	25368000	0	38674	6	2662500	617430	116429	0	474438	26563
2013	294	6550	225		195	1501			3	145416	149	0	272768	5055618	1000	1588	9	59	20	852000	1283000		2000	45065		56	37822	743000	76	1208056		356	87	377530	17	95	17	33742	601988	28017296	0	27557	6	2958000	591039	107674	0	454373	28992
2014	294	1050	561		195	2435			3	154526	413	0	339270	5022940	1600	1588	585	107	9	1449000	1307000		2380	59249		33	48801	899000	5	1498854		356	130	403740	47	28	25	73650	550410	29504539	0	27154	6	3418700	423373	113173	35	285000	25165
2015	982	850	133	12	0	3527	0		59	108620	3161	0	363844	5202153	1077	83	288	215	26	1217686	1414000		3651	37172	0	0	21792	936090	246	1658930	0	1045	88	376044	313	30	166	438136	664608	30304926	0	17674	28	3096651	419184	53172	118	347657	18237
2016	43	850	13	14	4	10428	4		19	116304	5053	5	315443	5460941	1200	5	75	26	11	1606600	1333489		3277	21745	160	0	32654	951530	40	2097118	0	312	1	290528	57	120	0	244345	810455	33163462	1	21742	11	3939596	415956	29472	113	367744	18627
2017	65	0	0	23	19	20104	0		99	144649	5764	0	325162	5614047	357	1	623	42	37	2383100	1413983		4389	26975	0	0	60368	983120	160	2634290	0	209	20	275065	0	0	29	319885	771320	31637534	2	17356	68	3692945	336812	25510	13	281167	30122
2018	452	0	0	11	23	12262	0		400	169680	2193	0	258939	6101156	357	1584	621	0	24	3425154	1298385		2518	37815	0	0	53331	942570	133	3470750	0	0	76	211054	0	3	0	160596	836322	30207986	0	19099	0	4128744	327804	17625	18	293859	16302
2019	58	0	0	0	0	18841	0		0	308769	852	0	217940	6256272	357	31	31	8	0	4079184	1642330		3199	79138	0	0	39074	845120	12	2623992	0	0	78	168461	0	279	0	115000	1046248	28312105	0	18739	0	3675767	205980	9131	0	179856	16993
[truncated: 197 more columns]

## Sheet: WBP_P
Wood-based panels_production (m3/yr)
	Afghanistan	Albania	Algeria	American Samoa	Andorra	Angola	Anguilla	Antarctica	Antigua and Barbuda	Argentina	Armenia	Aruba	Australia	Austria	Azerbaijan	Bahamas	Bahrain	Bangladesh	Barbados	Belarus	Belgium	Belgium-Luxembourg	Belize	Benin	Bermuda	Bhutan	Bolivia (Plurinational State of)	Bosnia and Herzegovina	Botswana	Brazil	British Indian Ocean Territory	British Virgin Islands	Brunei Darussalam	Bulgaria	Burkina Faso	Burundi	Cabo Verde	Cambodia	Cameroon	Canada	Cayman Islands	Central African Republic	Chad	Chile	China	China, Hong Kong SAR	China, Macao SAR	China, mainland	China, Taiwan Province of
1900	0	2468.1	0	0	0	0	0	0	0	19416.3	0	0	57034.4	78302.5	0	0	0	0	0	38891.8	136777	163333	0	0	0	0	52.2645	3031.1	0	65696.5	0	0	0	56925.6	0	0	0	505.683	0	585101	0	0	0	5357.11	66696.9	0	0	41253.1	25443.8
1901	0	2505.65	0	0	0	0	0	0	0	19848.2	0	0	58367.2	79493.9	0	0	0	0	0	39519.1	138858	165818	0	0	0	0	53.4271	3077.22	0	67157.8	0	0	0	57791.7	0	0	0	516.776	0	593528	0	0	0	5476.27	68160	0	0	42158	26002
1902	0	2543.78	0	0	0	0	0	0	0	20289.7	0	0	59731.2	80703.3	0	0	0	0	0	40156.5	140971	168340	0	0	0	0	54.6155	3124.04	0	68651.7	0	0	0	58670.9	0	0	0	528.112	0	602077	0	0	0	5598.09	69655.2	0	0	43082.9	26572.4
1903	0	2582.48	0	0	0	0	0	0	0	20741	0	0	61127	81931.2	0	0	0	0	0	40804.2	143115	170902	0	0	0	0	55.8303	3171.57	0	70178.7	0	0	0	59563.6	0	0	0	539.698	0	610748	0	0	0	5722.61	71183.3	0	0	44028	27155.3
1904	0	2621.77	0	0	0	0	0	0	0	21202.3	0	0	62555.5	83177.7	0	0	0	0	0	41462.3	145293	173502	0	0	0	0	57.0722	3219.82	0	71739.8	0	0	0	60469.8	0	0	0	551.537	0	619545	0	0	0	5849.9	72744.8	0	0	44993.8	27751
1905	0	2661.66	0	0	0	0	0	0	0	21673.9	0	0	64017.3	84443.3	0	0	0	0	0	42131	147503	176142	0	0	0	0	58.3417	3268.81	0	73335.5	0	0	0	61389.9	0	0	0	563.636	0	628468	0	0	0	5980.03	74340.7	0	0	45980.9	28359.8
1906	0	2702.15	0	0	0	0	0	0	0	22156.1	0	0	65513.3	85728	0	0	0	0	0	42810.5	149748	178822	0	0	0	0	59.6395	3318.54	0	74966.8	0	0	0	62323.9	0	0	0	576.001	0	637519	0	0	0	6113.04	75971.5	0	0	46989.5	28981.9
1907	0	2743.27	0	0	0	0	0	0	0	22648.9	0	0	67044.3	87032.3	0	0	0	0	0	43501	152026	181542	0	0	0	0	60.9661	3369.03	0	76634.3	0	0	0	63272.1	0	0	0	588.637	0	646701	0	0	0	6249.02	77638.1	0	0	48020.4	29617.7
1908	0	2785	0	0	0	0	0	0	0	23152.7	0	0	68611.1	88356.5	0	0	0	0	0	44202.6	154339	184304	0	0	0	0	62.3222	3420.29	0	78339	0	0	0	64234.8	0	0	0	601.55	0	656016	0	0	0	6388.02	79341.2	0	0	49073.8	30267.4
1909	0	2827.38	0	0	0	0	0	0	0	23667.7	0	0	70214.4	89700.8	0	0	0	0	0	44915.6	156687	187108	0	0	0	0	63.7085	3472.33	0	80081.5	0	0	0	65212.1	0	0	0	614.746	0	665464	0	0	0	6530.12	81081.8	0	0	50150.3	30931.4
1910	0	2870.39	0	0	0	0	0	0	0	24194.2	0	0	71855.3	91065.6	0	0	0	0	0	45640	159071	189955	0	0	0	0	65.1256	3525.16	0	81862.9	0	0	0	66204.2	0	0	0	628.232	0	675049	0	0	0	6675.37	82860.5	0	0	51250.5	31610
1911	0	2914.07	0	0	0	0	0	0	0	24732.3	0	0	73534.4	92451.1	0	0	0	0	0	46376.1	161491	192845	0	0	0	0	66.5742	3578.8	0	83683.8	0	0	0	67211.5	0	0	0	642.013	0	684771	0	0	0	6823.86	84678.2	0	0	52374.8	32303.4
1912	0	2958.4	0	0	0	0	0	0	0	25282.5	0	0	75252.8	93857.7	0	0	0	0	0	47124.1	163948	195779	0	0	0	0	68.0551	3633.24	0	85545.2	0	0	0	68234.1	0	0	0	656.097	0	694634	0	0	0	6975.65	86535.8	0	0	53523.7	33012.1
1913	0	3003.41	0	0	0	0	0	0	0	25844.8	0	0	77011.4	95285.7	0	0	0	0	0	47884.1	166443	198758	0	0	0	0	69.5689	3688.52	0	87448.1	0	0	0	69272.3	0	0	0	670.49	0	704638	0	0	0	7130.81	88434.1	0	0	54697.9	33736.2
1914	0	3049.11	0	0	0	0	0	0	0	26419.7	0	0	78811.1	96735.4	0	0	0	0	0	48656.4	168975	201782	0	0	0	0	71.1164	3744.64	0	89393.3	0	0	0	70326.2	0	0	0	685.199	0	714787	0	0	0	7289.43	90374.1	0	0	55897.8	34476.3
1915	0	3095.5	0	0	0	0	0	0	0	27007.4	0	0	80652.8	98207.2	0	0	0	0	0	49441.2	171546	204852	0	0	0	0	72.6983	3801.62	0	91381.7	0	0	0	71396.2	0	0	0	700.23	0	725082	0	0	0	7451.57	92356.7	0	0	57124	35232.6
1916	0	3142.6	0	0	0	0	0	0	0	27608.1	0	0	82537.6	99701.4	0	0	0	0	0	50238.6	174156	207969	0	0	0	0	74.3153	3859.46	0	93414.4	0	0	0	72482.5	0	0	0	715.591	0	735525	0	0	0	7617.32	94382.7	0	0	58377.2	36005.5
1917	0	3190.41	0	0	0	0	0	0	0	28222.3	0	0	84466.4	101218	0	0	0	0	0	51048.9	176806	211133	0	0	0	0	75.9684	3918.18	0	95492.3	0	0	0	73585.3	0	0	0	731.289	0	746119	0	0	0	7786.76	96453.2	0	0	59657.8	36795.4
1918	0	3238.95	0	0	0	0	0	0	0	28850	0	0	86440.3	102758	0	0	0	0	0	51872.3	179496	214345	0	0	0	0	77.6582	3977.79	0	97616.4	0	0	0	74704.8	0	0	0	747.332	0	756865	0	0	0	7959.97	98569.1	0	0	60966.5	37602.6
1919	0	3288.23	0	0	0	0	0	0	0	29491.8	0	0	88460.3	104322	0	0	0	0	0	52708.9	182227	217607	0	0	0	0	79.3856	4038.31	0	99787.7	0	0	0	75841.4	0	0	0	763.726	0	767766	0	0	0	8137.03	100731	0	0	62304	38427.5
1920	0	3338.26	0	0	0	0	0	0	0	30147.8	0	0	90527.5	105909	0	0	0	0	0	53559	184999	220917	0	0	0	0	81.1515	4099.75	0	102007	0	0	0	76995.3	0	0	0	780.48	0	778824	0	0	0	8318.03	102941	0	0	63670.7	39270.5
1921	0	3389.05	0	0	0	0	0	0	0	30818.4	0	0	92643	107520	0	0	0	0	0	54422.9	187814	224279	0	0	0	0	82.9566	4162.13	0	104276	0	0	0	78166.8	0	0	0	797.602	0	790041	0	0	0	8503.05	105199	0	0	65067.5	40132
1922	0	3440.61	0	0	0	0	0	0	0	31503.9	0	0	94808	109156	0	0	0	0	0	55300.6	190671	227691	0	0	0	0	84.8019	4225.45	0	106596	0	0	0	79356	0	0	0	815.099	0	801420	0	0	0	8692.19	107507	0	0	66494.9	41012.3
1923	0	3492.96	0	0	0	0	0	0	0	32204.7	0	0	97023.5	110817	0	0	0	0	0	56192.6	193572	231155	0	0	0	0	86.6882	4289.74	0	108967	0	0	0	80563.4	0	0	0	832.98	0	812962	0	0	0	8885.54	109866	0	0	67953.6	41912
1924	0	3546.1	0	0	0	0	0	0	0	32921	0	0	99290.9	112503	0	0	0	0	0	57098.9	196517	234672	0	0	0	0	88.6164	4355.01	0	111391	0	0	0	81789.2	0	0	0	851.253	0	824671	0	0	0	9083.18	112276	0	0	69444.3	42831.5
1925	0	3600.06	0	0	0	0	0	0	0	33653.3	0	0	101611	114215	0	0	0	0	0	58019.8	199507	238242	0	0	0	0	90.5876	4421.27	0	113869	0	0	0	83033.5	0	0	0	869.927	0	836549	0	0	0	9285.23	114739	0	0	70967.7	43771.1
1926	0	3654.83	0	0	0	0	0	0	0	34401.9	0	0	103986	115952	0	0	0	0	0	58955.6	202543	241867	0	0	0	0	92.6026	4488.53	0	116401	0	0	0	84296.9	0	0	0	889.011	0	848597	0	0	0	9491.77	117256	0	0	72524.5	44731.3
1927	0	3710.44	0	0	0	0	0	0	0	35167.1	0	0	106416	117717	0	0	0	0	0	59906.5	205624	245547	0	0	0	0	94.6624	4556.83	0	118991	0	0	0	85579.4	0	0	0	908.513	0	860819	0	0	0	9702.9	119828	0	0	74115.5	45712.5
1928	0	3766.89	0	0	0	0	0	0	0	35949.3	0	0	108903	119508	0	0	0	0	0	60872.7	208753	249283	0	0	0	0	96.7681	4626.16	0	121637	0	0	0	86881.5	0	0	0	928.443	0	873217	0	0	0	9918.73	122457	0	0	75741.4	46715.4
1929	0	3824.2	0	0	0	0	0	0	0	36749	0	0	111448	121326	0	0	0	0	0	61854.5	211929	253076	0	0	0	0	98.9206	4696.54	0	124343	0	0	0	88203.3	0	0	0	948.811	0	885794	0	0	0	10139.4	125143	0	0	77403	47740.2
1930	0	3882.38	0	0	0	0	0	0	0	37566.4	0	0	114052	123172	0	0	0	0	0	62852.1	215153	256926	0	0	0	0	101.121	4768	0	127109	0	0	0	89545.3	0	0	0	969.625	0	898552	0	0	0	10364.9	127888	0	0	79101	48787.4
1931	0	3941.45	0	0	0	0	0	0	0	38402.1	0	0	116717	125046	0	0	0	0	0	63865.8	218427	260835	0	0	0	0	103.37	4840.54	0	129936	0	0	0	90907.7	0	0	0	990.896	0	911494	0	0	0	10595.5	130694	0	0	80836.2	49857.7
1932	0	4001.42	0	0	0	0	0	0	0	39256.3	0	0	119445	126948	0	0	0	0	0	64895.9	221750	264804	0	0	0	0	105.67	4914.19	0	132827	0	0	0	92290.8	0	0	0	1012.63	0	924622	0	0	0	10831.1	133561	0	0	82609.5	50951.4
1933	0	4062.3	0	0	0	0	0	0	0	40129.5	0	0	122236	128880	0	0	0	0	0	65942.6	225124	268833	0	0	0	0	108.02	4988.95	0	135781	0	0	0	93695	0	0	0	1034.85	0	937939	0	0	0	11072.1	136491	0	0	84421.8	52069.2
1934	0	4124.11	0	0	0	0	0	0	0	41022.1	0	0	125093	130841	0	0	0	0	0	67006.1	228549	272923	0	0	0	0	110.423	5064.86	0	138802	0	0	0	95120.5	0	0	0	1057.55	0	951448	0	0	0	11318.3	139485	0	0	86273.7	53211.4
1935	0	4186.85	0	0	0	0	0	0	0	41934.6	0	0	128016	132831	0	0	0	0	0	68086.9	232026	277075	0	0	0	0	112.879	5141.92	0	141889	0	0	0	96567.7	0	0	0	1080.75	0	965151	0	0	0	11570.1	142545	0	0	88166.3	54378.7
1936	0	4250.55	0	0	0	0	0	0	0	42867.4	0	0	131007	134852	0	0	0	0	0	69185	235557	281291	0	0	0	0	115.39	5220.15	0	145045	0	0	0	98037	0	0	0	1104.46	0	979052	0	0	0	11827.5	145672	0	0	90100.4	55571.6
1937	0	4315.22	0	0	0	0	0	0	0	43820.9	0	0	134069	136904	0	0	0	0	0	70300.9	239140	285570	0	0	0	0	117.957	5299.57	0	148272	0	0	0	99528.6	0	0	0	1128.69	0	993153	0	0	0	12090.6	148868	0	0	92077	56790.7
1938	0	4380.88	0	0	0	0	0	0	0	44795.6	0	0	137202	138987	0	0	0	0	0	71434.7	242779	289915	0	0	0	0	120.58	5380.2	0	151570	0	0	0	101043	0	0	0	1153.45	0	1.00746e+06	0	0	0	12359.5	152133	0	0	94096.9	58036.5
1939	0	4447.53	0	0	0	0	0	0	0	45792.1	0	0	140408	141102	0	0	0	0	0	72586.9	246473	294326	0	0	0	0	123.263	5462.06	0	154941	0	0	0	102580	0	0	0	1178.75	0	1.02197e+06	0	0	0	12634.4	155471	0	0	96161.1	59309.7
1940	0	4515.2	0	0	0	0	0	0	0	46810.7	0	0	143689	143248	0	0	0	0	0	73757.6	250223	298804	0	0	0	0	126.004	5545.16	0	158388	0	0	0	104141	0	0	0	1204.61	0	1.03669e+06	0	0	0	12915.5	158881	0	0	98270.6	60610.8
1941	0	4583.9	0	0	0	0	0	0	0	47851.9	0	0	147047	145428	0	0	0	0	0	74947.2	254030	303350	0	0	0	0	128.807	5629.53	0	161911	0	0	0	105725	0	0	0	1231.03	0	1.05162e+06	0	0	0	13202.7	162367	0	0	100426	61940.4
1942	0	4653.64	0	0	0	0	0	0	0	48916.3	0	0	150484	147640	0	0	0	0	0	76156	257895	307966	0	0	0	0	131.672	5715.18	0	165512	0	0	0	107334	0	0	0	1258.04	0	1.06676e+06	0	0	0	13496.4	165929	0	0	102629	63299.2
1943	0	4724.44	0	0	0	0	0	0	0	50004.4	0	0	154000	149887	0	0	0	0	0	77384.3	261818	312651	0	0	0	0	134.601	5802.14	0	169194	0	0	0	108967	0	0	0	1285.64	0	1.08213e+06	0	0	0	13796.6	169569	0	0	104881	64687.8
1944	0	4796.32	0	0	0	0	0	0	0	51116.7	0	0	157599	152167	0	0	0	0	0	78632.4	265802	317408	0	0	0	0	137.595	5890.41	0	172957	0	0	0	110625	0	0	0	1313.84	0	1.09771e+06	0	0	0	14103.5	173289	0	0	107182	66106.9
1945	0	4869.3	0	0	0	0	0	0	0	52253.7	0	0	161282	154482	0	0	0	0	0	79900.7	269846	322237	0	0	0	0	140.656	5980.03	0	176805	0	0	0	112308	0	0	0	1342.66	0	1.11352e+06	0	0	0	14417.2	177090	0	0	109533	67557.1
1946	0	4943.38	0	0	0	0	0	0	0	53416	0	0	165051	156833	0	0	0	0	0	81189.4	273951	327140	0	0	0	0	143.785	6071.02	0	180737	0	0	0	114017	0	0	0	1372.12	0	1.12956e+06	0	0	0	14737.9	180975	0	0	111936	69039.1
1947	0	5018.59	0	0	0	0	0	0	0	54604.2	0	0	168908	159219	0	0	0	0	0	82498.8	278119	332117	0	0	0	0	146.983	6163.39	0	184758	0	0	0	115751	0	0	0	1402.22	0	1.14583e+06	0	0	0	15065.8	184945	0	0	114391	70553.6
1948	0	5094.95	0	0	0	0	0	0	0	55818.8	0	0	172855	161641	0	0	0	0	0	83829.4	282351	337170	0	0	0	0	150.253	6257.16	0	188867	0	0	0	117512	0	0	0	1432.98	0	1.16233e+06	0	0	0	15400.9	189002	0	0	116901	72101.4
1949	0	5172.46	0	0	0	0	0	0	0	57060.4	0	0	176895	164101	0	0	0	0	0	85181.5	286647	342300	0	0	0	0	153.595	6352.36	0	193069	0	0	0	119300	0	0	0	1464.41	0	1.17907e+06	0	0	0	15743.5	193148	0	0	119465	73683.1
1950	0	5251.16	0	0	0	0	0	0	0	58329.7	0	0	181028	166597	0	0	0	0	0	86555.4	291008	347508	0	0	0	0	157.011	6449.01	0	197363	0	0	0	121115	0	0	0	1496.54	0	1.19606e+06	0	0	0	16093.7	197385	0	0	122086	75299.4
1951	0	5331.06	0	0	0	0	0	0	0	59627.1	0	0	185259	169132	0	0	0	0	0	87951.4	295436	352796	0	0	0	0	160.504	6547.13	0	201753	0	0	0	122958	0	0	0	1529.37	0	1.21328e+06	0	0	0	16451.6	201715	0	0	124764	76951.3
1952	0	5412.17	0	0	0	0	0	0	0	60953.5	0	0	189588	171705	0	0	0	0	0	89369.9	299931	358163	0	0	0	0	164.074	6646.74	0	206241	0	0	0	124829	0	0	0	1562.92	0	1.23076e+06	0	0	0	16817.6	206141	0	0	127501	78639.4
1953	0	5494.51	0	0	0	0	0	0	0	62309.3	0	0	194019	174318	0	0	0	0	0	90811.4	304494	363612	0	0	0	0	167.724	6747.87	0	210829	0	0	0	126728	0	0	0	1597.2	0	1.24848e+06	0	0	0	17191.7	210663	0	0	130298	80364.5
1954	0	5578.11	0	0	0	0	0	0	0	63695.3	0	0	198553	176970	0	0	0	0	0	92276	309127	369145	0	0	0	0	171.454	6850.53	0	215518	0	0	0	128656	0	0	0	1632.24	0	1.26646e+06	0	0	0	17574.1	215284	0	0	133156	82127.5
1955	0	5662.97	0	0	0	0	0	0	0	65112.1	0	0	203192	179662	0	0	0	0	0	93764.3	313830	374761	0	0	0	0	175.268	6954.76	0	220312	0	0	0	130614	0	0	0	1668.05	0	1.28471e+06	0	0	0	17965	220007	0	0	136078	83929.1
1956	0	5749.13	0	0	0	0	0	0	0	66560.5	0	0	207941	182396	0	0	0	0	0	95276.6	318605	380463	0	0	0	0	179.167	7060.57	0	225213	0	0	0	132601	0	0	0	1704.64	0	1.30321e+06	0	0	0	18364.6	224833	0	0	139063	85770.3
1957	0	5836.6	0	0	0	0	0	0	0	68041	0	0	212800	185171	0	0	0	0	0	96813.3	323452	386251	0	0	0	0	183.152	7168	0	230222	0	0	0	134618	0	0	0	1742.03	0	1.32198e+06	0	0	0	18773.1	229765	0	0	142113	87651.9
1958	0	5925.41	0	0	0	0	0	0	0	69554.5	0	0	217773	187988	0	0	0	0	0	98374.8	328373	392128	0	0	0	0	187.226	7277.05	0	235343	0	0	0	136667	0	0	0	1780.25	0	1.34102e+06	0	0	0	19190.7	234806	0	0	145231	89574.7
1959	0	6015.56	0	0	0	0	0	0	0	71101.7	0	0	222862	190848	0	0	0	0	0	99961.4	333369	398094	0	0	0	0	191.391	7387.77	0	240578	0	0	0	138746	0	0	0	1819.3	0	1.36033e+06	0	0	0	19617.6	239957	0	0	148417	91539.7
1960	0	6107.08	0	0	0	0	0	0	0	72683.2	0	0	228070	193752	0	0	0	0	0	101574	338441	404151	0	0	0	0	195.648	7500.17	0	245930	0	0	0	140857	0	0	0	1859.21	0	1.37993e+06	0	0	0	20053.9	245221	0	0	151673	93547.8
1961		6200								74300			233400	196700						103212	343591	410300					200	7614.29		251400				143000				1900		1399800				20500	250600			155000	95600
1962		6600								69200			223200	210000						111391	407485	486600					500	9576.19		252400				170000				1300		1578100				24200	285700			155000	130700
1963		8000								70900			964600	228600						121103	473138	565000					400	12509.5		255800				188700				1400		1723200				26200	314700			175000	139700
1964	200	6900								91700			300400	262700						138756	520034	621000					900	16900		276500				191700				2900		1936400				27200	458500			200000	258500
1965	300	6900				2900				110800			348800	295400						157582	592051	707000					800	19495.2		299600				206400				2500		2172500				34000	514100			210000	304100
1966	500	6900				3200				135502			423400	360700						204969	630153	752500					700	20076.2		406585				208000				2700		2847200				44710	614892	600		236360	377932
1967	1100	6900	2300			3200				136612			444300	381500						225620	787168	940000					700	17819		460038				217000				3000	1000	2951700				38052	668932	1400		271890	395642
1968	1200	6900	3500			3800				160271			499600	422200				23000		240720	887658	1060000					1400	17909.5		523197				272000				3400	3000	3111200				53139	761414	7300		292420	461694
1969	1400	6900	33700			6200				175108			509500	535300				18000		256284	1.06184e+06	1268000					1500	17752.4		589445				305000				4300	5000	3282400				52565	880130	10000		312950	557180
1970	1300	6900	47200			6500				189219			564100	620700				19000		280510	1.15705e+06	1381700					1300	19666.7		722986				348000				3400	7000	3068200				55096	944007	10000		240000	694007
1971	1400	6900	47200			5700				225654			576400	723600				8000		304325	1.29565e+06	1547200					1400	21938.1		916004				334000				2200	10000	3443200				66512	1142636	12000		278000	852636
1972	1400	6900	47200			17900				273386			525200	904800				7000		329512	1.47016e+06	1755600					1300	24809.5		1238013				364000				2300	10000	3804700				65554	1526424	12000		317000	1197424
1973	1400	6900	47200			27000				289020			633300	1034000				10200		369208	1.69459e+06	2023600					1100	27709.5		1322607				399000				2300	10000	4147000				65500	1542530	12000		351000	1179530
1974	1400	6900	47200			27000				324967			714900	968000				15700		414261	1.74115e+06	2079200					1900	31690.5		1408780				443000				2300	10000	3576000				63400	1264530	12000		339000	913530
1975	1400	7000	47200			27000				320544			610100	878000				18600		457651	1.44454e+06	1725000					1900	32428.6		1571000				416000				2300	10000	3380800				42600	1274000	12000		374000	888000
1976	1400	7000	47200			27000				334000			697400	1192000				9800		476722	1.54168e+06	1841000					2000	35809.5		1786800				429000				2300	10000	4131000		1400		57600	1417000	12000		381000	1024000
1977	1400	7000	47200			10000				278000			732000	1215000				11800		504368	1.39681e+06	1668000					3000	43857.1		1949000				471000				2300	10000	4336000		3900		69200	1492000	12000		459000	1021000
1978	1400	7000	47200			5000				300000			722000	1223000				12500		512162	1.39681e+06	1668000					1300	43666.7		2028000				479000				2300	10000	4791000		5600		88300	1995000	12000		625000	1358000
1979	1400	7000	94000			3000				360000			735000	1292000				11100		503588	1.50902e+06	1802000					4400	48523.8		2036000				508000				2300	10000	4656000		2900		106000	2312000	12000		774000	1526000
1980	1400	7000	76000			26000				411000			819000	1443000				11300		527024	1.46581e+06	1750400					5900	51476.2		2266000				524000				2300	10000	4328000		4200		107800	2301000	12000		914000	1375000
1981	1400	7000	72000			25000				353000			836400	1268000				11300		546147	1.42771e+06	1704900					5800	50285.7		2342000				503000				2300	18000	4237000		4900		134000	2453000	12000		996000	1445000
1982	1400	7000	74000			30000				342000			842200	1146700				8400		550824	1.44203e+06	1722000					6000	49714.3		2164000				583000				2300	20000	3484000		8500		112000	2499000	12000		1167000	1320000
1983	1400	7000	83000			41000				384000			704000	1215900				6940		574987	1.51321e+06	1807000					5000	49381		2289000				546000				2300	30000	4574000		8400		131000	2659000	12000		1317000	1330000
1984	1400	7000	93000			45000				355000			829000	1244200				9200		607361	1.53163e+06	1829000					1000	51809.5		2278000				544000				2300	45000	4774000		5200		174000	2483000	12000		1391000	1080000
1985	1400	7000	86000			50000				299000			870000	1289500				9700		628978	1.61453e+06	1928000					2000	47142.9		2256000				549000				2300	55000	5363000		4700		199000	2558000	12000		1616000	930000
1986	1400	7000	84000			40000				360000			894000	1334000				8500		704847	1.6698e+06	1994000					3400	50285.7		2289000				537000				2300	57000	5171000		4200		215000	2840000	12000		1848000	980000
1987	1400	7000	78000			20000				366000			975000	1415000				9500		730153	1.7167e+06	2050000					3400	48381		2524000				489000				2300	58000	6026000		3400		246000	3402000	12000		2360000	1030000
1988	1400	7000	74000			10000				300000			959000	1544000				9600		760812	1.76359e+06	2106000				2000	2800	49904.8		2613000				485000				2300	42000	5750000		3400		256000	3826000	12000		2794000	1020000
1989	1400	7000	73000			10000				265000			1052000	1612000				8300		760657	1.85654e+06	2217000				9000	3500	47761.9		2658000				452000				2300	48000	6443000		2800		292000	3470000	22000		2613000	835000
1990	0	6200	70000			10000				246000			955500	1752000				8600		638176	1.95536e+06	2335000				13000	7000	35238.1		2658000				378000				2300	48000	5857000		2200		340200	2983000	31000		2359000	593000
1991	0	6200	62000			10000				261000			836000	1930000				8300		574000	2.04496e+06	2442000				13000	10000	31000		2508000				310000				2300	48000	5047000		900		360400	3476000	41000		2842000	593000
1992	0	6200	64000			10000				342000			848000	1849000				8300		574000	2.06506e+06	2466000				13000	29000	31000		2658000				202000				2300	48000	6067000		2100		451500	4803000	41000		4169000	593000
1993	0	6200	60500			10000				685000			932000	1843000				8300		476000	2.06506e+06	2466000				13000	15000	34000		2933000				213000				2300	43000	6747000		1500		569600	6140000	41000		5506000	593000
1994	0	6200	47100			10000				499000			1065000	1934000				8300		374000	2.10693e+06	2516000				13000	7000	34000		3243686				213000				9000	43000	7154000		2000		671400	6862000	41000		6228000	593000
1995	0	6200	45300			10000				430000			1108000	1969000	0			8300		374000	2.50387e+06	2990000				13000	8000	34000		3095796				213000				29000	43000	7856000		2400		749700	14366000	41000		13732000	593000
1996	0	6200	45900			10000				618000			1354000	1970000	0			8300		373000	2.67972e+06	3200000				13000	15500	34000		3328096				213000				29000	43000	9462000		1600		839200	10933000	60000		10280000	593000
1997	0	6200	45900			10000				678000			1375000	2071000	0			8300		392000	2.22166e+06	2653000				13000	11600	34000		3504378				213000				20000	90000	10840000		1400		954500	14496000	70000		13833000	593000
1998	0	6200	45900			10000				752000			1553000	2015000	0			8300		500000	2.69881e+06	3222800				13000	8000	34000		3647437				213000				16000	89000	11915028		1400		867200	10293000	70000		9323000	900000
1999	0	3000	45900			10000				688000			1571000	2015500	0			8300		541700	2771000	3309000				13000	9000	34000		4654000				214000				15000	92000	14099162		2000		951200	14568000	70000		13592000	906000
2000	0	0	45900			10000				782000	1720		1791000	2341500	4100			8300		563300	2771000					15700	9000	34000		5183000				466979				27000	37000	14440440		2000		1090570	18896000	70000		17937000	889000
2001	0	0	45900			10000				690000	1000		1773000	2996000	0			8300		615700	2595000					15700	11000	34000		5537524				525970				14000	35000	14671000		4000		1254920	22490000	70000		21530000	890000
2002	0	0	45900			10000				690000	3000		1889000	3397000	700			8300		654300	2860000					15700	10000	12000		6053986				525970				6000	42000	15393000		2000		1478410	31900000	50000		31261000	589000
2003	0	0	45900			10000				1110000	3000		2030000	3396000	20			8300		832400	2650000					15700	11000	17300		7006005				512070				27000	39400	15791000		2000		1678250	47971000	45000		47286000	640000
2004	0	0	45900			10000				1513000	2000		2042000	3396000	300			8300		864500	2601000					15700	17000	16000		7893159				398020				12000	40200	15759000		1000		1849060	56201000	45000		55411000	745000
2005	0	0	45900			10000				1320000	1730		1949000	3430000	20			8300		887500	2765000					15700	34000	16000		8681789				328000				12000	23000	16701000		1434		2040070	64678000	45000		63866000	767000
2006	0	0	45900			10000				1331000	5880		1989000	3766000	20			8300		866000	2545000					15700	34000	14280		9061255				481000				12000	18000	16733000		805		2259410	72987000	45000		72598000	344000
2007	0	11000	45900			10000				1260000	10290		1786000	3794206	0			8300		866000	2510000					70000	36000	28000		8688951				906000				12000	32000	17037000		740		2223600	85328000	45000		84989000	294000
2008	0	11000	45900			10000				1443000	6300		1844000	3672678	0			8300		866000	2265000					43000	36000	8050		8436456				828000				12000	24000	11820000		93		2589890	90525000	45000		90236000	244000
2009	0	11000	45900			10000				1184000	0		1706000	3167225	0			8300		458982	2088000					43000	36000	7970		7762539				748655				12000	23000	8427000		863		2308790	102603000	45000		102314000	244000
2010	0	11000	45900			10000				1284000	0		1646000	3377225	0			8300		477999	2088964					28000	36000	18000		8817407				853630				12000	36000	9046000		0		2647050	113893000	45000		113604000	244000
2011	0	11000	45900			10000				1263000	0		1731000	3382212	0			8300		477999	2143231					29000	36000	24000		9121000				929910				12000	23000	9615000		0		2839900	128312000	45000		128023000	244000
2012	0	11000	45900			10000				1191000	0		1492000	3241387	0			8300		780800	2143231					29000	36000	21000		10069000				961152				12000	24000	10130000		0		2546800	137675000	41000		137390000	244000
2013	0	11000	45900			10000				1205000	0		1430000	3261390	0			8300		1050300	2083430			2000		29000	36000	24000		10588000				917745				12000	18000	10651433		0		2624000	155568000	41000		155283000	244000
2014	0	11000	45900			10000				1083000	0		1530000	3156000	0			8300		1724800	2014130			2000		29000	36000	35100		10410000				925243				12000	18164	11328000		0		2853600	152765000	41000		152480000	244000
2015	0	11000	45900	0	0	10000	0		0	1058000	0	0	1689126	3046000	0	0	0	8300	0	2566578	1974130		1000	2000	0	41000	36000	40890	0	9874000	0	0	0	974355	0	0	0	12000	18164	11779000	0	0	0	3171000	150113000	41000	0	149828000	244000
2016	0	11000	45900	0	0	10000	0		0	1158000	0	0	1721126	3285000	200	0	0	8300	0	3363591	1924130		1000	2000	0	41000	36000	36930	0	10337000	0	0	0	969092	0	0	0	27000	18164	12012983	0	0	0	3023500	153825000	41000	0	153540000	244000
2017	0	11000	45900	0	0	10000	0		0	1030873	0	0	1731676	3317000	2200	0	0	8300	0	4488745	1924130		1000	2000	0	41000	36000	41840	0	11107000	0	0	0	1007745	0	0	0	27000	18000	12379830	0	0	0	3035600	148187000	40000	0	147903000	244000
2018	0	11000	45900	0	0	10000	0		0	1030873	0	0	1731676	3309000	2800	0	0	8300	0	4933594	1924130		1000	2000	0	41000	36000	33880	0	11522000	0	0	0	1099421	0	0	0	32000	18000	12295828	0	500	0	3220400	144326000	40000	0	144042000	244000
2019	0	11000	45900	0	0	10000	0		0	1030873	0	0	1731676	3036000	700	0	0	8300	0	5136070	2442000		1000	2000	0	41000	36000	52000	0	11808000	0	0	0	1099421	0	0	0	152000	18000	11578172	0	500	0	3199300	142906000	40000	0	142622000	244000
[truncated: 197 more columns]

## Sheet: WBP_I
Wood-based panels_import (m3/yr)
	Afghanistan	Albania	Algeria	American Samoa	Andorra	Angola	Anguilla	Antarctica	Antigua and Barbuda	Argentina	Armenia	Aruba	Australia	Austria	Azerbaijan	Bahamas	Bahrain	Bangladesh	Barbados	Belarus	Belgium	Belgium-Luxembourg	Belize	Benin	Bermuda	Bhutan	Bolivia (Plurinational State of)	Bosnia and Herzegovina	Botswana	Brazil	British Indian Ocean Territory	British Virgin Islands	Brunei Darussalam	Bulgaria	Burkina Faso	Burundi	Cabo Verde	Cambodia	Cameroon	Canada	Cayman Islands	Central African Republic	Chad	Chile	China	China, Hong Kong SAR	China, Macao SAR	China, mainland	China, Taiwan Province of
1900	0	0	3490.41	0	0	52.0957	0	0	0	0	0	0	4227.48	318.465	137.538	0	0	0	0	169.567	31909.2	24601.4	1620.2	17.3652	0	0	0	0	0	104.529	0	0	133.074	0	0	0	0	106.459	225.748	32227	0	0	138.922	627.174	4551.14	4551.14	0	0	0
1901	0	0	3592.04	0	0	53.6125	0	0	0	0	0	0	4326.27	323.31	139.756	0	0	0	0	172.302	32394.7	24975.7	1656.24	17.8708	0	0	0	0	0	106.854	0	0	135.994	0	0	0	0	108.795	232.321	32691.1	0	0	142.967	641.125	4650.98	4650.98	0	0	0
1902	0	0	3696.62	0	0	55.1735	0	0	0	0	0	0	4427.37	328.229	142.01	0	0	0	0	175.081	32887.5	25355.7	1693.08	18.3912	0	0	0	0	0	109.231	0	0	138.977	0	0	0	0	111.182	239.085	33162	0	0	147.129	655.386	4753.01	4753.01	0	0	0
1903	0	0	3804.25	0	0	56.7799	0	0	0	0	0	0	4530.84	333.223	144.3	0	0	0	0	177.905	33387.9	25741.5	1730.74	18.9266	0	0	0	0	0	111.661	0	0	142.026	0	0	0	0	113.621	246.046	33639.6	0	0	151.413	669.964	4857.28	4857.28	0	0	0
1904	0	0	3915.02	0	0	58.4331	0	0	0	0	0	0	4636.72	338.293	146.628	0	0	0	0	180.774	33895.9	26133.1	1769.24	19.4777	0	0	0	0	0	114.144	0	0	145.141	0	0	0	0	116.113	253.21	34124.1	0	0	155.822	684.867	4963.83	4963.83	0	0	0
1905	0	0	4029.01	0	0	60.1344	0	0	0	0	0	0	4745.07	343.44	148.993	0	0	0	0	183.69	34411.6	26530.7	1808.59	20.0448	0	0	0	0	0	116.683	0	0	148.325	0	0	0	0	118.66	260.583	34615.6	0	0	160.358	700.101	5072.73	5072.73	0	0	0
1906	0	0	4146.31	0	0	61.8853	0	0	0	0	0	0	4855.96	348.665	151.396	0	0	0	0	186.652	34935.2	26934.4	1848.82	20.6284	0	0	0	0	0	119.279	0	0	151.579	0	0	0	0	121.263	268.17	35114.1	0	0	165.027	715.673	5184.01	5184.01	0	0	0
1907	0	0	4267.04	0	0	63.6871	0	0	0	0	0	0	4969.44	353.97	153.838	0	0	0	0	189.663	35466.7	27344.2	1889.95	21.229	0	0	0	0	0	121.932	0	0	154.904	0	0	0	0	123.924	275.978	35619.9	0	0	169.832	731.593	5297.73	5297.73	0	0	0
1908	0	0	4391.28	0	0	65.5414	0	0	0	0	0	0	5085.57	359.355	156.319	0	0	0	0	192.722	36006.3	27760.2	1931.99	21.8471	0	0	0	0	0	124.644	0	0	158.303	0	0	0	0	126.642	284.013	36132.9	0	0	174.777	747.866	5413.95	5413.95	0	0	0
1909	0	0	4519.13	0	0	67.4497	0	0	0	0	0	0	5204.41	364.823	158.84	0	0	0	0	195.83	36554.1	28182.6	1974.96	22.4832	0	0	0	0	0	127.417	0	0	161.775	0	0	0	0	129.42	292.282	36653.3	0	0	179.866	764.502	5532.71	5532.71	0	0	0
1910	0	0	4650.71	0	0	69.4136	0	0	0	0	0	0	5326.03	370.373	161.402	0	0	0	0	198.989	37110.3	28611.3	2018.89	23.1379	0	0	0	0	0	130.251	0	0	165.324	0	0	0	0	132.259	300.792	37181.2	0	0	185.103	781.507	5654.09	5654.09	0	0	0
1911	0	0	4786.12	0	0	71.4346	0	0	0	0	0	0	5450.5	376.008	164.005	0	0	0	0	202.198	37674.9	29046.7	2063.8	23.8115	0	0	0	0	0	133.148	0	0	168.951	0	0	0	0	135.161	309.55	37716.7	0	0	190.492	798.891	5778.12	5778.12	0	0	0
1912	0	0	4925.47	0	0	73.5145	0	0	0	0	0	0	5577.87	381.729	166.65	0	0	0	0	205.459	38248.1	29488.6	2109.71	24.5048	0	0	0	0	0	136.11	0	0	172.657	0	0	0	0	138.126	318.563	38259.9	0	0	196.039	816.661	5904.88	5904.88	0	0	0
1913	0	0	5068.88	0	0	75.6549	0	0	0	0	0	0	5708.22	387.537	169.338	0	0	0	0	208.773	38830	29937.2	2156.64	25.2183	0	0	0	0	0	139.138	0	0	176.445	0	0	0	0	141.156	327.838	38811	0	0	201.746	834.827	6034.41	6034.41	0	0	0
1914	0	0	5216.46	0	0	77.8577	0	0	0	0	0	0	5841.61	393.433	172.069	0	0	0	0	212.14	39420.8	30392.7	2204.61	25.9526	0	0	0	0	0	142.233	0	0	180.316	0	0	0	0	144.252	337.383	39370	0	0	207.62	853.396	6166.79	6166.79	0	0	0
1915	0	0	5368.35	0	0	80.1246	0	0	0	0	0	0	5978.12	399.419	174.845	0	0	0	0	215.562	40020.6	30855.1	2253.65	26.7082	0	0	0	0	0	145.397	0	0	184.271	0	0	0	0	147.417	347.206	39937	0	0	213.666	872.379	6302.07	6302.07	0	0	0
1916	0	0	5524.65	0	0	82.4575	0	0	0	0	0	0	6117.82	405.496	177.665	0	0	0	0	219.039	40629.5	31324.6	2303.78	27.4858	0	0	0	0	0	148.631	0	0	188.313	0	0	0	0	150.651	357.316	40512.2	0	0	219.887	891.784	6440.32	6440.32	0	0	0
1917	0	0	5685.5	0	0	84.8583	0	0	0	0	0	0	6260.79	411.666	180.53	0	0	0	0	222.571	41247.6	31801.2	2355.02	28.2861	0	0	0	0	0	151.937	0	0	192.445	0	0	0	0	153.956	367.719	41095.7	0	0	226.289	911.621	6581.6	6581.6	0	0	0
1918	0	0	5851.04	0	0	87.329	0	0	0	0	0	0	6407.1	417.929	183.442	0	0	0	0	226.161	41875.2	32285	2407.4	29.1097	0	0	0	0	0	155.316	0	0	196.666	0	0	0	0	157.333	378.426	41687.6	0	0	232.877	931.899	6725.99	6725.99	0	0	0
1919	0	0	6021.4	0	0	89.8716	0	0	0	0	0	0	6556.83	424.288	186.4	0	0	0	0	229.809	42512.3	32776.2	2460.95	29.9572	0	0	0	0	0	158.771	0	0	200.981	0	0	0	0	160.784	389.444	42288	0	0	239.658	952.628	6873.53	6873.53	0	0	0
1920	0	0	6196.72	0	0	92.4883	0	0	0	0	0	0	6710.05	430.743	189.407	0	0	0	0	233.515	43159.1	33274.9	2515.7	30.8294	0	0	0	0	0	162.303	0	0	205.389	0	0	0	0	164.312	400.783	42897.1	0	0	246.636	973.818	7024.32	7024.32	0	0	0
1921	0	0	6377.14	0	0	95.1812	0	0	0	0	0	0	6866.86	437.297	192.462	0	0	0	0	237.282	43815.8	33781.2	2571.65	31.7271	0	0	0	0	0	165.913	0	0	209.895	0	0	0	0	167.916	412.452	43514.9	0	0	253.817	995.479	7178.41	7178.41	0	0	0
1922	0	0	6562.82	0	0	97.9525	0	0	0	0	0	0	7027.33	443.95	195.566	0	0	0	0	241.109	44482.4	34295.1	2628.86	32.6508	0	0	0	0	0	169.604	0	0	214.5	0	0	0	0	171.6	424.461	44141.6	0	0	261.207	1017.62	7335.89	7335.89	0	0	0
1923	0	0	6753.9	0	0	100.804	0	0	0	0	0	0	7191.55	450.704	198.72	0	0	0	0	244.997	45159.2	34816.9	2687.33	33.6015	0	0	0	0	0	173.376	0	0	219.205	0	0	0	0	175.364	436.819	44777.4	0	0	268.812	1040.26	7496.82	7496.82	0	0	0
1924	0	0	6950.54	0	0	103.739	0	0	0	0	0	0	7359.61	457.562	201.925	0	0	0	0	248.949	45846.3	35346.6	2747.11	34.5798	0	0	0	0	0	177.233	0	0	224.014	0	0	0	0	179.211	449.538	45422.3	0	0	276.639	1063.4	7661.28	7661.28	0	0	0
1925	0	0	7152.91	0	0	106.76	0	0	0	0	0	0	7531.59	464.523	205.182	0	0	0	0	252.964	46543.8	35884.4	2808.22	35.5866	0	0	0	0	0	181.175	0	0	228.928	0	0	0	0	183.143	462.626	46076.5	0	0	284.693	1087.05	7829.34	7829.34	0	0	0
1926	0	0	7361.18	0	0	109.868	0	0	0	0	0	0	7707.6	471.591	208.491	0	0	0	0	257.044	47251.9	36430.4	2870.68	36.6228	0	0	0	0	0	185.205	0	0	233.95	0	0	0	0	187.16	476.096	46740.1	0	0	292.982	1111.23	8001.1	8001.1	0	0	0
1927	0	0	7575.5	0	0	113.067	0	0	0	0	0	0	7887.72	478.766	211.854	0	0	0	0	261.19	47970.9	36984.7	2934.54	37.6891	0	0	0	0	0	189.325	0	0	239.082	0	0	0	0	191.266	489.958	47413.3	0	0	301.513	1135.95	8176.62	8176.62	0	0	0
1928	0	0	7796.07	0	0	116.359	0	0	0	0	0	0	8072.04	486.05	215.271	0	0	0	0	265.403	48700.7	37547.4	2999.81	38.7864	0	0	0	0	0	193.536	0	0	244.327	0	0	0	0	195.462	504.223	48096.2	0	0	310.291	1161.22	8355.99	8355.99	0	0	0
1929	0	0	8023.06	0	0	119.747	0	0	0	0	0	0	8260.68	493.445	218.743	0	0	0	0	269.683	49441.7	38118.6	3066.54	39.9157	0	0	0	0	0	197.841	0	0	249.687	0	0	0	0	199.75	518.904	48788.9	0	0	319.326	1187.05	8539.3	8539.3	0	0	0
1930	0	0	8256.66	0	0	123.234	0	0	0	0	0	0	8453.72	500.953	222.271	0	0	0	0	274.033	50193.9	38698.6	3134.75	41.0779	0	0	0	0	0	202.242	0	0	255.164	0	0	0	0	204.132	534.013	49491.6	0	0	328.623	1213.45	8726.62	8726.62	0	0	0
1931	0	0	8497.06	0	0	126.822	0	0	0	0	0	0	8651.27	508.575	225.856	0	0	0	0	278.453	50957.6	39287.4	3204.48	42.2739	0	0	0	0	0	206.741	0	0	260.762	0	0	0	0	208.61	549.561	50204.4	0	0	338.191	1240.44	8918.06	8918.06	0	0	0
1932	0	0	8744.46	0	0	130.514	0	0	0	0	0	0	8853.44	516.312	229.499	0	0	0	0	282.944	51732.9	39885.1	3275.76	43.5048	0	0	0	0	0	211.339	0	0	266.482	0	0	0	0	213.186	565.562	50927.5	0	0	348.038	1268.04	9113.7	9113.7	0	0	0
1933	0	0	8999.06	0	0	134.314	0	0	0	0	0	0	9060.34	524.168	233.2	0	0	0	0	287.507	52520	40492	3348.62	44.7714	0	0	0	0	0	216.04	0	0	272.328	0	0	0	0	217.863	582.029	51661	0	0	358.171	1296.24	9313.63	9313.63	0	0	0
1934	0	0	9261.07	0	0	138.225	0	0	0	0	0	0	9272.07	532.143	236.961	0	0	0	0	292.144	53319.1	41108	3423.11	46.075	0	0	0	0	0	220.846	0	0	278.302	0	0	0	0	222.642	598.975	52405.1	0	0	368.6	1325.07	9517.94	9517.94	0	0	0
1935	0	0	9530.72	0	0	142.249	0	0	0	0	0	0	9488.75	540.239	240.783	0	0	0	0	296.856	54130.3	41733.5	3499.25	47.4165	0	0	0	0	0	225.758	0	0	284.408	0	0	0	0	227.526	616.414	53159.8	0	0	379.332	1354.55	9726.74	9726.74	0	0	0
1936	0	0	9808.21	0	0	146.391	0	0	0	0	0	0	9710.49	548.459	244.667	0	0	0	0	301.644	54953.9	42368.4	3577.09	48.7971	0	0	0	0	0	230.78	0	0	290.647	0	0	0	0	232.517	634.362	53925.5	0	0	390.377	1384.68	9940.11	9940.11	0	0	0
1937	0	0	10093.8	0	0	150.653	0	0	0	0	0	0	9937.41	556.803	248.613	0	0	0	0	306.509	55790	43013	3656.66	50.2178	0	0	0	0	0	235.913	0	0	297.023	0	0	0	0	237.618	652.832	54702.2	0	0	401.743	1415.48	10158.2	10158.2	0	0	0
1938	0	0	10387.7	0	0	155.04	0	0	0	0	0	0	10169.6	565.275	252.623	0	0	0	0	311.453	56638.8	43667.5	3737.99	51.68	0	0	0	0	0	241.161	0	0	303.538	0	0	0	0	242.831	671.84	55490	0	0	413.44	1446.97	10381	10381	0	0	0
1939	0	0	10690.1	0	0	159.554	0	0	0	0	0	0	10407.3	573.875	256.697	0	0	0	0	316.476	57500.5	44331.8	3821.14	53.1847	0	0	0	0	0	246.525	0	0	310.197	0	0	0	0	248.158	691.401	56289.2	0	0	425.477	1479.15	10608.7	10608.7	0	0	0
1940	0	0	11001.4	0	0	164.2	0	0	0	0	0	0	10650.5	582.606	260.837	0	0	0	0	321.58	58375.4	45006.3	3906.14	54.7332	0	0	0	0	0	252.009	0	0	317.002	0	0	0	0	253.602	711.531	57100	0	0	437.865	1512.05	10841.5	10841.5	0	0	0
1941	0	0	11321.7	0	0	168.98	0	0	0	0	0	0	10899.4	591.47	265.044	0	0	0	0	326.767	59263.5	45691.1	3993.03	56.3268	0	0	0	0	0	257.615	0	0	323.956	0	0	0	0	259.165	732.248	57922.3	0	0	450.614	1545.69	11079.3	11079.3	0	0	0
1942	0	0	11651.3	0	0	173.9	0	0	0	0	0	0	11154.1	600.469	269.319	0	0	0	0	332.037	60165.2	46386.3	4081.85	57.9668	0	0	0	0	0	263.345	0	0	331.063	0	0	0	0	264.85	753.568	58756.6	0	0	463.734	1580.07	11322.3	11322.3	0	0	0
1943	0	0	11990.6	0	0	178.964	0	0	0	0	0	0	11414.8	609.605	273.663	0	0	0	0	337.393	61080.6	47092	4172.64	59.6545	0	0	0	0	0	269.203	0	0	338.325	0	0	0	0	270.66	775.509	59602.8	0	0	477.236	1615.22	11570.7	11570.7	0	0	0
1944	0	0	12339.7	0	0	184.174	0	0	0	0	0	0	11681.5	618.88	278.077	0	0	0	0	342.834	62009.9	47808.5	4265.46	61.3914	0	0	0	0	0	275.191	0	0	345.747	0	0	0	0	276.598	798.089	60461.3	0	0	491.131	1651.14	11824.6	11824.6	0	0	0
1945	0	0	12699	0	0	189.537	0	0	0	0	0	0	11954.5	628.296	282.562	0	0	0	0	348.364	62953.3	48535.9	4360.34	63.1789	0	0	0	0	0	281.312	0	0	353.332	0	0	0	0	282.666	821.326	61332.1	0	0	505.431	1687.87	12084	12084	0	0	0
1946	0	0	13068.7	0	0	195.055	0	0	0	0	0	0	12233.8	637.855	287.119	0	0	0	0	353.983	63911.2	49274.3	4457.33	65.0184	0	0	0	0	0	287.569	0	0	361.083	0	0	0	0	288.866	845.239	62215.4	0	0	520.147	1725.42	12349	12349	0	0	0
1947	0	0	13449.2	0	0	200.734	0	0	0	0	0	0	12519.7	647.56	291.75	0	0	0	0	359.692	64883.5	50024	4556.47	66.9115	0	0	0	0	0	293.966	0	0	369.004	0	0	0	0	295.203	869.849	63111.5	0	0	535.292	1763.8	12619.9	12619.9	0	0	0
1948	0	0	13840.8	0	0	206.579	0	0	0	0	0	0	12812.3	657.413	296.456	0	0	0	0	365.493	65870.7	50785.1	4657.83	68.8596	0	0	0	0	0	300.505	0	0	377.099	0	0	0	0	301.679	895.175	64020.5	0	0	550.877	1803.03	12896.8	12896.8	0	0	0
1949	0	0	14243.8	0	0	212.594	0	0	0	0	0	0	13111.7	667.415	301.237	0	0	0	0	371.388	66872.9	51557.8	4761.44	70.8645	0	0	0	0	0	307.189	0	0	385.372	0	0	0	0	308.297	921.239	64942.6	0	0	566.916	1843.14	13179.7	13179.7	0	0	0
1950	0	0	14658.5	0	0	218.783	0	0	0	0	0	0	13418.1	677.569	306.096	0	0	0	0	377.378	67890.3	52342.2	4867.35	72.9278	0	0	0	0	0	314.022	0	0	393.826	0	0	0	0	315.06	948.062	65877.9	0	0	583.423	1884.13	13468.8	13468.8	0	0	0
1951	0	0	15085.3	0	0	225.154	0	0	0	0	0	0	13731.7	687.878	311.032	0	0	0	0	383.465	68923.3	53138.6	4975.62	75.0512	0	0	0	0	0	321.008	0	0	402.465	0	0	0	0	321.972	975.665	66826.7	0	0	600.409	1926.05	13764.3	13764.3	0	0	0
1952	0	0	15524.5	0	0	231.709	0	0	0	0	0	0	14052.6	698.344	316.049	0	0	0	0	389.649	69971.9	53947.1	5086.29	77.2363	0	0	0	0	0	328.148	0	0	411.294	0	0	0	0	329.035	1004.07	67789.2	0	0	617.891	1968.89	14066.3	14066.3	0	0	0
1953	0	0	15976.5	0	0	238.455	0	0	0	0	0	0	14381	708.969	321.146	0	0	0	0	395.934	71036.5	54767.9	5199.43	79.4851	0	0	0	0	0	335.447	0	0	420.317	0	0	0	0	336.253	1033.31	68765.6	0	0	635.881	2012.68	14374.8	14374.8	0	0	0
1954	0	0	16441.7	0	0	245.398	0	0	0	0	0	0	14717	719.756	326.326	0	0	0	0	402.32	72117.3	55601.1	5315.09	81.7994	0	0	0	0	0	342.909	0	0	429.537	0	0	0	0	343.63	1063.39	69756	0	0	654.395	2057.45	14690.2	14690.2	0	0	0
1955	0	0	16920.4	0	0	252.543	0	0	0	0	0	0	15061	730.706	331.589	0	0	0	0	408.809	73214.5	56447.1	5433.31	84.1811	0	0	0	0	0	350.536	0	0	438.96	0	0	0	0	351.168	1094.35	70760.7	0	0	673.449	2103.22	15012.4	15012.4	0	0	0
1956	0	0	17413	0	0	259.896	0	0	0	0	0	0	15412.9	741.824	336.937	0	0	0	0	415.402	74328.5	57305.9	5554.17	86.6321	0	0	0	0	0	358.334	0	0	448.589	0	0	0	0	358.872	1126.22	71779.8	0	0	693.057	2150	15341.8	15341.8	0	0	0
1957	0	0	17920	0	0	267.463	0	0	0	0	0	0	15773.1	753.11	342.372	0	0	0	0	422.102	75459.3	58177.8	5677.72	89.1544	0	0	0	0	0	366.304	0	0	458.43	0	0	0	0	366.744	1159.01	72813.6	0	0	713.236	2197.83	15678.3	15678.3	0	0	0
1958	0	0	18441.8	0	0	275.251	0	0	0	0	0	0	16141.7	764.569	347.894	0	0	0	0	428.91	76607.4	59062.9	5804.01	91.7502	0	0	0	0	0	374.452	0	0	468.487	0	0	0	0	374.79	1192.75	73862.4	0	0	734.002	2246.71	16022.3	16022.3	0	0	0
1959	0	0	18978.7	0	0	283.265	0	0	0	0	0	0	16518.9	776.201	353.505	0	0	0	0	435.828	77773	59961.5	5933.11	94.4216	0	0	0	0	0	382.782	0	0	478.764	0	0	0	0	383.011	1227.48	74926.2	0	0	755.373	2296.69	16373.7	16373.7	0	0	0
1960	0	0	19531.3	0	0	291.512	0	0	0	0	0	0	16905	788.011	359.206	0	0	0	0	442.857	78956.2	60873.8	6065.09	97.1708	0	0	0	0	0	391.296	0	0	489.267	0	0	0	0	391.414	1263.22	76005.3	0	0	777.366	2347.78	16732.9	16732.9	0	0	0
1961			20100			300							17300	800	365				0	450	80157.5	61800	6200	100						400			500					400	1300	77100			800	2400	17100	17100
1962			9300			200							20100	1200	427.571				0	527.143	77304	59600	6200	200									500					200	2000	87100			500	2700	19600	19400	200
1963			8300							100			17300	1600	488.057				0	601.714	94295.3	72700	300	200									100					100	2000	78000			500	500	29200	28800	400
1964			12100										17700	3400	501.614				0	618.429	142156	109600	300	200				13.4592					800				100	100	2800	110400			500	500	33400	33400
1965			12300			1600							23800	7600	563.143				0	694.286	143713	110800	700	300				13.4592					1200				200	500	2200	101500			800	100	39500	38900	500	100
1966			10548			2248				8400			28690	8800	629.01				500	775.491	227608	175482	837	100				127.862					1737	300			100		2669	126159			800	105	47949	46449	1400	100
1967			16054			2364				3200			36601	13500	655.352				3127	807.969	244920	188829	627	200			105	1857.36					1837	600	300		100		2764	165955			600	1264	35770	35170	500	100
1968			8216			2748				4800			38854	14000	586.472				3837	723.047	236090	182021	832	200			105	3156.17					4659	1653	600				2948	182683			500	737	49365	48665	500	200
1969			12016			4148				7100			38148	14600	549.972	13000			5648	678.047	248285	191423	416	200			105	4966.43					2111		900				2948	310916			600	1264	49728	49028	700
1970			20227			3532				6400			43606	19100	584.219	10000	4100		6958	720.27	335860	258942	837	200			105	8068.77					1605		900		105		3132	207765				1685	54423	53023	1400
1971			53727			3642				6500			50422	18300	539.825	10000	2900		9864	665.537	369551	284917	837	200			105	8943.62		100			1605		900	200	205		2327	352203				842	67264	64964	1300	1000
1972	52000		25127			911				3600			50801	21500	479.829	7000	3900		15464	591.57	340815	262762	837	200			105	6857.44		200			4216		900	200	205		1905	591674				948	74514	68264	2100	4000	150
1973	58000		28200			2232				2400			67617	30500	431.91	6100	14400		16869	532.491	408634	315049	948	200			105	7813.05		100			6232		900	200	205		2327	647912			600	948	82080	79680	2300		100
1974	58000		60460			2232							85401	33600	488.224	5900	14400		16869	601.92	391190	301600	1048	700				10982.7		200			5800		1400	400	100		1800	891399			900	300	68717	66317	2300		100
1975	58000		39750							2600			76716	32100	479.881	4500	14400		16869	591.634	332822	256600	3048	1500				5511.53		100			3900	1500	1200	400	300		1800	866805			900		73706	71206	2300		200
1976	52000		30300							300			104400	41500	585.043	7000	24000		17300	721.286	432565	333500	3048	1500				4596.3		100			3900	320	1200	400	300		1300	665120			900		111848	99548	2300		10000
1977	58000		81800							1200			89000	53500	668.471	8700	65100		17700	824.143	440088	339300	4348	1500			800	3795.75		2400			3900	140	1200	500	300		1300	419000			900		120300	108300	2000		10000
1978	58000		30000							1400			65800	46200	602.771	8700	29600		17700	743.143	484058	373200	3800	1500			400	908.494		3300			7800	70	1300	500	800		1300	341600			900		145400	133900	1500		10000
1979	58000		87800							9700			77000	54600	524.557	4800	21400		11700	646.714	519986	400900	3300	1500		200	400	3364.79		1000			10000	60	1300	500	600		1300	300300			900		209900	184600	3600		21700
1980	58000		87800							32200			64800	57100	540.2	4800	20400		15200	666	511815	394600	1600	1500		300	400	1184.41		1000			11100	100	1400	500	700		1300	202700			900		306500	260600	6300		39600
1981	58000		78000							15500			77700	64800	393.157	4800	35800		14800	484.714	501957	387000	1700	1500		300	400	1426.67		300			18100	400	1800	500	900		1300	417500			900		507100	265600	6300	190000	45200
1982	58000		41000							2900			83900	83600	344.143	5000	36100		26900	424.286	443590	342000	1700	1500		300		652.77		500			12000	100	1800	1100	900		1300	144800			900		421600	177700	6300	190000	47600
1983	58000		90900							2700			57400	100900	365	5300	43000		26900	450	455782	351400	1800	1500		0		740.254		400			13600	100	1200	500	900			272900			900		453000	180900	6300	194000	71800
1984	58000		90900							1200			75900	113300	365	4300	40000		12100	450	459674	354400	1900	1500		0		4179.07		500			14500	100	2000	400	900			231700			900		864200	219300	8600	451000	185300
1985	400		90900			326				400			81800	129200	441.129	11000	35000		8300	543.857	464862	358400	3700	1700		0		4407.88		300			12700	100	2000	600	1900			254300			900		750300	229700	10600	309000	201000
1986	503		42800			1335				1800			94200	130500	365	15000	40000		8300	450	606499	467600	2600	2100		0		2442.84		400			15000	100	2000	600	1900			400600					868700	306800	12500	198300	351100
1987	986		25700			2290				1948			78800	160000	314.943	7000	98788		8300	388.286	665385	513000	5700	1500		0	0	3223.47		900			25000	100	3300	600	3700	0	0	450700				0	1761100	545100	19700	656000	540300
1988	1046		40500			1727				1352			80600	166400	281.571	20000	29630		8000	347.143	730238	563000	2500	800		0		1574.72		900			27100		1800	400	3700			528800					1760300	495200	24500	747400	493200
1989	0		71700			691				359			81200	263700	292	20400	36409		5500	360	776931	599000	2900	300		0		4495.36		1900			24600		1800	200	1800			555400					2297360	574400	22760	1076000	624200
1990	0		61300			1000				658			137100	196000	225.257	18000	26447		5500	277.714	808320	623200	9780	300		0		3708		7800			36600		300	240	800			483900					3082600	848400	28300	1377000	828900
1991	0		61300			1700			2600	658			159900	216000	146	14900	27600		8400	180	920255	709500	5000	800		0		3708		4900			24700		300	700	800			538700					3367800	938000	32400	1463200	934200
1992	13	338	46933	270	2794	9068			4059	39530		4715	188419	247864	146	19282	30847	1500	5042	180	830339	640176	7545	743		2	929	3708		2765		984	19068	7943	164	32	2181	111	658	563539	2020	35	32	7870	4132252	713943	33698	2128506	1256105
1993	632	303	77172	120	1918	927			3270	73468	19	5175	206562	253000	103	20678	10584	300	7175	309	1.00054e+06	771398	3509	818		6	1424	719		4480		1035	2335	1064	52	36	1459	33	48	669160	1659		16	17052	4133784	916776	31227	2141810	1043971
1994	728	2049	101465	369	1818	1228			3691	89796	45	6322	194200	296000		20926	17216	900	9012	600	1.14355e+06	881660	4890	382		6	1700			8557		1035	8816	3676	52	36	2186	33	244	676400	4827	0	1400	15447	5035233	1230842	34670	2452647	1317074
1995	96	2000	51700	62	1702	1200			3674	60400	45	6301	232900	286300	881	18300	18796	913	7370	10500	775634	598000	3521	1287		6	2400			69700		1035	51332	3800	165	800	2300	300	533	754300	4827	0	1200	16300	5457670	1411700	34670	2578900	1432400
1996	173	1131	41000	62	1702	1800			3674	58900	62	6301	186800	380000	10800	14900	15400	1000	6900	26624	826479	637200	3226	400		6	1100			211800		1035	37000	6500	4825	200	2300	300	1149	942500	4827	0	1500	18000	5031970	1180100	29370	2434600	1387900
1997	138	17613	95000	62	1702	1036			3674	57000	354	6301	192000	401000	21300	15400	16700	3200	16200	24512	931280	718000	3226	183		6	1300	19338		254800		1035	8500	18700	5048	200	3054	0	1549	899500	4827	0	153	7069	4813392	469191	25001	2689000	1630200
1998	372	11154	72000	62	1702	2447			3674	77700	432	6301	203000	508000	34800	12600	25100	6300	14100	130900	1.19004e+06	917500	3773	871		6	5600	22620		126500		1035	22202	14379	4625	200	2592	0	800	762700	4827	0	153	4000	4537023	314293	25030	3057700	1140000
1999	1823	21901	83500	62	1702	9657			3674	93400	432	6301	230000	686400	53042	15300	19700	9600	13500	71900	1375000	1060100	4149	700		6	6200	30870		61400		1035	47011	24000	5000	100	9217	200	100	855120	4827	0	153	7846	4967620	1035665	19507	2462100	1450348
2000	913	28114	95700	62	1702	1289			3674	65000	8837	6301	310000	665000	57688	16400	19700	9600	13500	88900	1375000		19020	555		6	7800	30870		28300		1035	3166	40070	1500	600	1803	200	203	1248994	4827	0	153	10907	5765309	783362	12647	3536000	1433300
2001	913	29311	95900	62	1702	4045			3674	44000	8213	6301	258000	548000	97100	18900	23100	14100	20000	169800	1289560		6161	1650		6	13000	30870		72500		1035	13300	65413	1100	600	11400	250	1916	1176231	4827	0	151	6878	4556903	670617	18386	2783100	1084800
2002	2567	51180	131800	62	1702	708			3674	8000	10356	6301	346000	534000	58730	4430	1451	5554	21008	191800	1451847		2623	563		6	10000	30870		92900		1035	855	134584	1950	600	9849	250	629	1595000	4827	0	151	41000	5331201	855524	15705	3188000	1271972
2003	14894	52112	384050	62	1702	3834			3674	15365	20600	6301	325000	619000	92414	4455	73460	2419	88321	187200	1666468		2393	964		27	9370	30870		132300		1035	749	134580	1211	629	1218	3933	673	1408000	4827	18	157	31151	5447411	614785	20014	3404669	1407943
2004	25280	89011	97915	62	1702	4920			3674	42600	36900	6301	349000	650000	138900	14891	39802	13181	16086	187200	1847405		3455	1127		56	9210	117880		182700		1035	14849	127200	1985	896	11040	1048	461	1336556	4827	18	479	63221	5257506	467553	21414	3183789	1584750
2005	25280	87876	121477	62	1702	4920			3674	38000	39900	6301	326000	716000	223400	14891	39802	13181	16086	187200	1823000		3455	1127		56	6990	145591		304910		1035	14849	165730	1985	896	11040	923	170	1904000	4827	51	479	75778	4503693	340671	31758	2618000	1513264
2006	11842	98835	108819	62	1702	3928			3674	50000	64069	6301	363400	752000	82365	21630	53956	24729	29796	187200	1932000		4217	919		103	6982	145591		371686		1035	5527	225000	4762	607	689	3342	680	2291977	4827	179	966	130120	4002768	347655	39817	2096000	1519296
2007	13574	84975	90897	62	1702	6678			3674	104943	58087	6301	414800	725000	220356	23865	53657	32991	13540	187200	1817000		4980	2247		93	7010	224624		279300		1035	3453	699770	5562	1478	2148	1810	442	3325222	4827	181	966	137000	3061263	276948	42769	1410000	1331546
2008	26214	79948	75477	62	1702	27552			3674	117698	189257	6301	428300	675500	264933	14762	31089	18713	13599	187200	1698000		7663	3984		93	10683	224690		286733		1035	1762	746126	3337	1385	4631	5320	992	3481262	4827	338	926	176000	2501999	267340	23500	1083392	1127767
2009	36143	96948	160495	62	1702	21134			364	63050	72235	2585	328036	657470	254660	3605	28425	33787	9866	408022	1743322		2606	2957		93	11864	178480	13395	168038		2445	1833	455306	9877	1445	4631	4422	360	2231000	2006	350	482	114000	2371486	241555	16144	1012724	1101063
2010	53414	97948	194930	62	1702	25821			240	114067	80499	2704	457465	759815	282217	10757	55356	30012	13201	545991	1833221		2631	2638		2138	15112	178180	10577	192907		3414	3873	293126	6835	3118	4300	5295	767	2802805	2273	368	526	221016	2728639	264425	6290	1109873	1348051
2011	71950	186870	178442	62	1702	50824			3770	139132	94278	2073	510084	739422	375153	9148	46162	27463	22072	491220	1880259		1521	4756		218	25144	185503	9153	196214		3381	6072	233258	8238	2332	3668	5140	556	2751037	1344	293	329	212880	2584415	333574	4290	1001205	1245346
2012	80180	176100	191234	62	1702	52408			4021	126528	94259	9435	550924	829323	379000	13622	35894	20529	9498	554530	1909514		3002	4614		1215	20697	169000	19537	112430		1708	5762	222061	1892	1618	3526	6614	926	2738000	2148	347	68	335809	2275077	315297	23291	820163	1116326
2013	77742	176100	195327	62	1702	51502			4172	83250	94010	9802	502303	796183	430000	14040	40838	15226	8887	462480	1955900		5351	6054		2110	53959	183000	5669	128073		1781	6885	213069	12189	3075	2623	11002	1378	2630727	1524	111	230	303963	2309394	280593	26298	870581	1131922
2014	136080	176100	244652	62	1702	65200			5356	82791	63321	5005	539704	833930	430000	19456	105869	15306	7197	340385	1800476		16734	4916		1980	59526	217000	6888	93038		1781	4882	230380	11231	1544	3164	14460	1625	3382551	1524	249	937	225954	2360755	234053	31631	870383	1224688
2015	92337	176100	220670	297	1597	23038	1254		6211	132969	59277	6945	558488	875327	294296	32406	76926	21404	17364	228415	1743893		13170	6345	1673	189	68122	220980	7950	24664	67	3863	14374	243925	4804	1478	3495	33777	1185	3174836	2514	258	472	240407	2296679	231976	39659	861381	1163663
2016	67279	176100	420744	551	1457	7421	1026		6771	150922	77349	11594	564101	887771	355658	22498	85963	33542	12429	258571	1901077		11034	4195	2514	189	72561	250010	12215	12315	0	3967	12730	252629	13588	1725	6367	79708	1199	2967022	3391	379	259	280173	2527202	242792	22442	1137145	1124823
2017	114420	114110	284231	518	1620	12826	1259		7916	162565	85931	15620	730714	1097009	457000	14240	89676	58705	12676	334295	1903604		8470	5182	1985	502	94827	272600	7653	12723	7	6534	14627	279834	27273	2391	5352	124728	1023	3374547	2539	857	377	290049	2950420	249846	28191	1519421	1152962
2018	115446	100352	466790	819	1476	16419	1973		9236	146591	112479	15768	934832	1075299	424000	16629	96248	19678	11316	395865	1900565		14255	6504	1475	2376	99848	285850	5529	14211	11	8570	12126	339911	10774	3150	5941	193448	3942	3112089	3570	114	299	432907	2934405	257271	27396	1542030	1107708
2019	135953	100352	480677	972	2132	14166	5851		5628	92711	118832	4979	1014115	1068212	421400	25201	66020	27410	11489	404232	2197385		10605	2927	1854	1389	87437	284510	12323	17918	0	4915	18569	359213	10832	538	8987	176908	1491	2764816	5721	203	159	334005	2397581	220299	26040	1207496	943746
[truncated: 197 more columns]

## Sheet: WBP_E
Wood-based panels_export (m3/yr)
	Afghanistan	Albania	Algeria	American Samoa	Andorra	Angola	Anguilla	Antarctica	Antigua and Barbuda	Argentina	Armenia	Aruba	Australia	Austria	Azerbaijan	Bahamas	Bahrain	Bangladesh	Barbados	Belarus	Belgium	Belgium-Luxembourg	Belize	Benin	Bermuda	Bhutan	Bolivia (Plurinational State of)	Bosnia and Herzegovina	Botswana	Brazil	British Indian Ocean Territory	British Virgin Islands	Brunei Darussalam	Bulgaria	Burkina Faso	Burundi	Cabo Verde	Cambodia	Cameroon	Canada	Cayman Islands	Central African Republic	Chad	Chile	China	China, Hong Kong SAR	China, Macao SAR	China, mainland	China, Taiwan Province of
1900	0	0	0	0	0	0	0	0	0	0	0	0	1759.41	9752.98	2.26007	0	0	0	0	529.805	79878	83796	0	0	0	0	0	144.206	0	1358.88	0	0	0	12499.7	0	0	0	0	0	60023.2	0	0	0	0	16794	638.757	0	2368.72	13786.5
1901	0	0	0	0	0	0	0	0	0	0	0	0	1800.53	9901.37	2.29652	0	0	0	0	538.35	81093.3	85071	0	0	0	0	0	146.4	0	1389.1	0	0	0	12689.9	0	0	0	0	0	60887.7	0	0	0	0	17162.4	652.769	0	2420.69	14088.9
1902	0	0	0	0	0	0	0	0	0	0	0	0	1842.61	10052	2.33356	0	0	0	0	547.033	82327.1	86365.3	0	0	0	0	0	148.628	0	1420	0	0	0	12883	0	0	0	0	0	61764.7	0	0	0	0	17538.9	667.089	0	2473.79	14398
1903	0	0	0	0	0	0	0	0	0	0	0	0	1885.67	10205	2.3712	0	0	0	0	555.856	83579.7	87679.3	0	0	0	0	0	150.889	0	1451.59	0	0	0	13079	0	0	0	0	0	62654.3	0	0	0	0	17923.6	681.723	0	2528.06	14713.9
1904	0	0	0	0	0	0	0	0	0	0	0	0	1929.73	10360.2	2.40945	0	0	0	0	564.821	84851.4	89013.3	0	0	0	0	0	153.185	0	1483.88	0	0	0	13278	0	0	0	0	0	63556.7	0	0	0	0	18316.8	696.678	0	2583.52	15036.6
1905	0	0	0	0	0	0	0	0	0	0	0	0	1974.83	10517.8	2.44831	0	0	0	0	573.931	86142.3	90367.6	0	0	0	0	0	155.515	0	1516.88	0	0	0	13480	0	0	0	0	0	64472	0	0	0	0	18718.7	711.962	0	2640.19	15366.5
1906	0	0	0	0	0	0	0	0	0	0	0	0	2020.98	10677.9	2.4878	0	0	0	0	583.187	87453	91742.5	0	0	0	0	0	157.882	0	1550.63	0	0	0	13685.1	0	0	0	0	0	65400.6	0	0	0	0	19129.3	727.58	0	2698.11	15703.6
1907	0	0	0	0	0	0	0	0	0	0	0	0	2068.2	10840.3	2.52792	0	0	0	0	592.594	88783.5	93138.3	0	0	0	0	0	160.284	0	1585.12	0	0	0	13893.3	0	0	0	0	0	66342.6	0	0	0	0	19548.9	743.541	0	2757.3	16048.1
1908	0	0	0	0	0	0	0	0	0	0	0	0	2116.54	11005.3	2.56869	0	0	0	0	602.151	90134.3	94555.4	0	0	0	0	0	162.722	0	1620.38	0	0	0	14104.7	0	0	0	0	0	67298.1	0	0	0	0	19977.8	759.852	0	2817.79	16400.1
1909	0	0	0	0	0	0	0	0	0	0	0	0	2166	11172.7	2.61012	0	0	0	0	611.863	91505.7	95994	0	0	0	0	0	165.198	0	1656.42	0	0	0	14319.3	0	0	0	0	0	68267.4	0	0	0	0	20416	776.521	0	2879.6	16759.9
1910	0	0	0	0	0	0	0	0	0	0	0	0	2216.61	11342.7	2.65222	0	0	0	0	621.732	92897.9	97454.5	0	0	0	0	0	167.711	0	1693.27	0	0	0	14537.2	0	0	0	0	0	69250.6	0	0	0	0	20863.9	793.556	0	2942.77	17127.6
1911	0	0	0	0	0	0	0	0	0	0	0	0	2268.41	11515.3	2.695	0	0	0	0	631.759	94311.3	98937.2	0	0	0	0	0	170.263	0	1730.93	0	0	0	14758.3	0	0	0	0	0	70248	0	0	0	0	21321.6	810.964	0	3007.33	17503.3
1912	0	0	0	0	0	0	0	0	0	0	0	0	2321.42	11690.5	2.73846	0	0	0	0	641.949	95746.2	100443	0	0	0	0	0	172.854	0	1769.43	0	0	0	14982.9	0	0	0	0	0	71259.8	0	0	0	0	21789.3	828.755	0	3073.3	17887.3
1913	0	0	0	0	0	0	0	0	0	0	0	0	2375.67	11868.3	2.78263	0	0	0	0	652.303	97202.9	101971	0	0	0	0	0	175.483	0	1808.79	0	0	0	15210.8	0	0	0	0	0	72286.1	0	0	0	0	22267.3	846.935	0	3140.72	18279.7
1914	0	0	0	0	0	0	0	0	0	0	0	0	2431.19	12048.9	2.82751	0	0	0	0	662.823	98681.8	103522	0	0	0	0	0	178.153	0	1849.03	0	0	0	15442.3	0	0	0	0	0	73327.2	0	0	0	0	22755.8	865.514	0	3209.62	18680.7
1915	0	0	0	0	0	0	0	0	0	0	0	0	2488	12232.2	2.87312	0	0	0	0	673.514	100183	105097	0	0	0	0	0	180.864	0	1890.15	0	0	0	15677.2	0	0	0	0	0	74383.3	0	0	0	0	23255	884.501	0	3280.03	19090.5
1916	0	0	0	0	0	0	0	0	0	0	0	0	2546.15	12418.3	2.91946	0	0	0	0	684.377	101707	106696	0	0	0	0	0	183.616	0	1932.2	0	0	0	15915.7	0	0	0	0	0	75454.6	0	0	0	0	23765.2	903.905	0	3351.98	19509.3
1917	0	0	0	0	0	0	0	0	0	0	0	0	2605.65	12607.3	2.96654	0	0	0	0	695.415	103255	108320	0	0	0	0	0	186.409	0	1975.18	0	0	0	16157.9	0	0	0	0	0	76541.4	0	0	0	0	24286.5	923.734	0	3425.51	19937.3
1918	0	0	0	0	0	0	0	0	0	0	0	0	2666.54	12799.1	3.01439	0	0	0	0	706.631	104826	109968	0	0	0	0	0	189.245	0	2019.11	0	0	0	16403.7	0	0	0	0	0	77643.8	0	0	0	0	24819.3	943.998	0	3500.66	20374.6
1919	0	0	0	0	0	0	0	0	0	0	0	0	2728.85	12993.8	3.06301	0	0	0	0	718.028	106421	111641	0	0	0	0	0	192.125	0	2064.03	0	0	0	16653.3	0	0	0	0	0	78762.1	0	0	0	0	25363.7	964.707	0	3577.45	20821.6
1920	0	0	0	0	0	0	0	0	0	0	0	0	2792.62	13191.5	3.11241	0	0	0	0	729.609	108040	113339	0	0	0	0	0	195.048	0	2109.94	0	0	0	16906.7	0	0	0	0	0	79896.5	0	0	0	0	25920.2	985.87	0	3655.93	21278.4
1921	0	0	0	0	0	0	0	0	0	0	0	0	2857.88	13392.2	3.16261	0	0	0	0	741.377	109684	115064	0	0	0	0	0	198.015	0	2156.87	0	0	0	17163.9	0	0	0	0	0	81047.2	0	0	0	0	26488.8	1007.5	0	3736.13	21745.1
1922	0	0	0	0	0	0	0	0	0	0	0	0	2924.67	13596	3.21362	0	0	0	0	753.334	111353	116814	0	0	0	0	0	201.028	0	2204.85	0	0	0	17425	0	0	0	0	0	82214.5	0	0	0	0	27069.9	1029.6	0	3818.09	22222.2
1923	0	0	0	0	0	0	0	0	0	0	0	0	2993.01	13802.8	3.26545	0	0	0	0	765.484	113047	118592	0	0	0	0	0	204.087	0	2253.89	0	0	0	17690.1	0	0	0	0	0	83398.6	0	0	0	0	27663.7	1052.18	0	3901.85	22709.7
1924	0	0	0	0	0	0	0	0	0	0	0	0	3062.96	14012.8	3.31812	0	0	0	0	777.831	114767	120396	0	0	0	0	0	207.192	0	2304.03	0	0	0	17959.3	0	0	0	0	0	84599.8	0	0	0	0	28270.6	1075.27	0	3987.45	23207.8
1925	0	0	0	0	0	0	0	0	0	0	0	0	3134.54	14226	3.37163	0	0	0	0	790.376	116513	122228	0	0	0	0	0	210.344	0	2355.28	0	0	0	18232.5	0	0	0	0	0	85818.2	0	0	0	0	28890.7	1098.86	0	4074.92	23717
1926	0	0	0	0	0	0	0	0	0	0	0	0	3207.79	14442.5	3.42601	0	0	0	0	803.124	118285	124087	0	0	0	0	0	213.544	0	2407.67	0	0	0	18509.9	0	0	0	0	0	87054.3	0	0	0	0	29524.5	1122.96	0	4164.31	24237.2
1927	0	0	0	0	0	0	0	0	0	0	0	0	3282.75	14662.2	3.48127	0	0	0	0	816.077	120085	125975	0	0	0	0	0	216.793	0	2461.22	0	0	0	18791.6	0	0	0	0	0	88308.1	0	0	0	0	30172.2	1147.6	0	4255.67	24768.9
1928	0	0	0	0	0	0	0	0	0	0	0	0	3359.46	14885.3	3.53742	0	0	0	0	829.239	121912	127892	0	0	0	0	0	220.092	0	2515.97	0	0	0	19077.5	0	0	0	0	0	89580	0	0	0	0	30834.1	1172.77	0	4349.02	25312.3
1929	0	0	0	0	0	0	0	0	0	0	0	0	3437.97	15111.8	3.59447	0	0	0	0	842.614	123767	129838	0	0	0	0	0	223.44	0	2571.94	0	0	0	19367.7	0	0	0	0	0	90870.2	0	0	0	0	31510.5	1198.5	0	4444.43	25867.6
1930	0	0	0	0	0	0	0	0	0	0	0	0	3518.31	15341.7	3.65245	0	0	0	0	856.204	125650	131813	0	0	0	0	0	226.84	0	2629.14	0	0	0	19662.4	0	0	0	0	0	92178.9	0	0	0	0	32201.7	1224.79	0	4541.93	26435
1931	0	0	0	0	0	0	0	0	0	0	0	0	3600.53	15575.1	3.71136	0	0	0	0	870.013	127562	133819	0	0	0	0	0	230.291	0	2687.63	0	0	0	19961.5	0	0	0	0	0	93506.6	0	0	0	0	32908.2	1251.66	0	4641.56	27014.9
1932	0	0	0	0	0	0	0	0	0	0	0	0	3684.67	15812.1	3.77121	0	0	0	0	884.046	129503	135855	0	0	0	0	0	233.795	0	2747.41	0	0	0	20265.3	0	0	0	0	0	94853.3	0	0	0	0	33630.1	1279.12	0	4743.39	27607.6
1933	0	0	0	0	0	0	0	0	0	0	0	0	3770.78	16052.6	3.83204	0	0	0	0	898.304	131473	137922	0	0	0	0	0	237.352	0	2808.52	0	0	0	20573.6	0	0	0	0	0	96219.5	0	0	0	0	34367.8	1307.18	0	4847.44	28213.2
1934	0	0	0	0	0	0	0	0	0	0	0	0	3858.9	16296.9	3.89384	0	0	0	0	912.793	133473	140020	0	0	0	0	0	240.963	0	2870.99	0	0	0	20886.6	0	0	0	0	0	97605.3	0	0	0	0	35121.8	1335.85	0	4953.78	28832.1
1935	0	0	0	0	0	0	0	0	0	0	0	0	3949.07	16544.8	3.95665	0	0	0	0	927.515	135504	142150	0	0	0	0	0	244.63	0	2934.86	0	0	0	21204.4	0	0	0	0	0	99011.1	0	0	0	0	35892.2	1365.16	0	5062.45	29464.6
1936	0	0	0	0	0	0	0	0	0	0	0	0	4041.36	16796.5	4.02046	0	0	0	0	942.474	137566	144313	0	0	0	0	0	248.351	0	3000.14	0	0	0	21527	0	0	0	0	0	100437	0	0	0	0	36679.6	1395.1	0	5173.51	30111
1937	0	0	0	0	0	0	0	0	0	0	0	0	4135.8	17052.1	4.08531	0	0	0	0	957.675	139659	146509	0	0	0	0	0	252.13	0	3066.87	0	0	0	21854.5	0	0	0	0	0	101884	0	0	0	0	37484.2	1425.71	0	5287	30771.5
1938	0	0	0	0	0	0	0	0	0	0	0	0	4232.45	17311.5	4.1512	0	0	0	0	973.121	141783	148738	0	0	0	0	0	255.966	0	3135.09	0	0	0	22187	0	0	0	0	0	103351	0	0	0	0	38306.5	1456.98	0	5402.98	31446.6
1939	0	0	0	0	0	0	0	0	0	0	0	0	4331.36	17574.9	4.21815	0	0	0	0	988.816	143941	151001	0	0	0	0	0	259.86	0	3204.83	0	0	0	22524.6	0	0	0	0	0	104840	0	0	0	0	39146.9	1488.95	0	5521.51	32136.4
1940	0	0	0	0	0	0	0	0	0	0	0	0	4432.58	17842.3	4.28619	0	0	0	0	1004.76	146131	153298	0	0	0	0	0	263.814	0	3276.12	0	0	0	22867.3	0	0	0	0	0	106350	0	0	0	0	40005.7	1521.61	0	5642.64	32841.4
1941	0	0	0	0	0	0	0	0	0	0	0	0	4536.16	18113.8	4.35532	0	0	0	0	1020.97	148354	155631	0	0	0	0	0	267.828	0	3348.99	0	0	0	23215.2	0	0	0	0	0	107881	0	0	0	0	40883.3	1554.99	0	5766.42	33561.9
1942	0	0	0	0	0	0	0	0	0	0	0	0	4642.17	18389.4	4.42556	0	0	0	0	1037.44	150611	157999	0	0	0	0	0	271.903	0	3423.48	0	0	0	23568.4	0	0	0	0	0	109435	0	0	0	0	41780.1	1589.1	0	5892.92	34298.1
1943	0	0	0	0	0	0	0	0	0	0	0	0	4750.65	18669.2	4.49694	0	0	0	0	1054.17	152903	160402	0	0	0	0	0	276.04	0	3499.63	0	0	0	23927	0	0	0	0	0	111011	0	0	0	0	42696.7	1623.96	0	6022.19	35050.5
1944	0	0	0	0	0	0	0	0	0	0	0	0	4861.67	18953.2	4.56947	0	0	0	0	1071.17	155229	162843	0	0	0	0	0	280.24	0	3577.48	0	0	0	24291	0	0	0	0	0	112610	0	0	0	0	43633.3	1659.59	0	6154.3	35819.4
1945	0	0	0	0	0	0	0	0	0	0	0	0	4975.28	19241.6	4.64317	0	0	0	0	1088.45	157591	165320	0	0	0	0	0	284.503	0	3657.06	0	0	0	24660.6	0	0	0	0	0	114232	0	0	0	0	44590.5	1695.99	0	6289.31	36605.2
1946	0	0	0	0	0	0	0	0	0	0	0	0	5091.54	19534.3	4.71806	0	0	0	0	1106	159988	167836	0	0	0	0	0	288.832	0	3738.4	0	0	0	25035.8	0	0	0	0	0	115877	0	0	0	0	45568.7	1733.2	0	6427.28	37408.2
1947	0	0	0	0	0	0	0	0	0	0	0	0	5210.53	19831.5	4.79415	0	0	0	0	1123.84	162422	170389	0	0	0	0	0	293.226	0	3821.56	0	0	0	25416.7	0	0	0	0	0	117546	0	0	0	0	46568.3	1771.22	0	6568.28	38228.8
1948	0	0	0	0	0	0	0	0	0	0	0	0	5332.29	20133.3	4.87148	0	0	0	0	1141.97	164894	172982	0	0	0	0	0	297.688	0	3906.57	0	0	0	25803.4	0	0	0	0	0	119239	0	0	0	0	47589.9	1810.08	0	6712.36	39067.5
1949	0	0	0	0	0	0	0	0	0	0	0	0	5456.9	20439.6	4.95005	0	0	0	0	1160.39	167402	175614	0	0	0	0	0	302.217	0	3993.46	0	0	0	26196	0	0	0	0	0	120957	0	0	0	0	48633.9	1849.78	0	6859.61	39924.5
1950	0	0	0	0	0	0	0	0	0	0	0	0	5584.42	20750.6	5.02988	0	0	0	0	1179.1	169949	178285	0	0	0	0	0	306.815	0	4082.29	0	0	0	26594.6	0	0	0	0	0	122699	0	0	0	0	49700.8	1890.36	0	7010.1	40800.3
1951	0	0	0	0	0	0	0	0	0	0	0	0	5714.92	21066.3	5.11101	0	0	0	0	1198.12	172535	180998	0	0	0	0	0	311.483	0	4173.1	0	0	0	26999.2	0	0	0	0	0	124466	0	0	0	0	50791.1	1931.83	0	7163.88	41695.4
1952	0	0	0	0	0	0	0	0	0	0	0	0	5848.48	21386.8	5.19344	0	0	0	0	1217.44	175160	183752	0	0	0	0	0	316.222	0	4265.92	0	0	0	27410	0	0	0	0	0	126259	0	0	0	0	51905.3	1974.21	0	7321.03	42610.1
1953	0	0	0	0	0	0	0	0	0	0	0	0	5985.15	21712.2	5.27721	0	0	0	0	1237.08	177825	186547	0	0	0	0	0	321.033	0	4360.81	0	0	0	27827	0	0	0	0	0	128077	0	0	0	0	53043.9	2017.52	0	7481.63	43544.8
1954	0	0	0	0	0	0	0	0	0	0	0	0	6125.01	22042.5	5.36232	0	0	0	0	1257.03	180531	189386	0	0	0	0	0	325.918	0	4457.81	0	0	0	28250.4	0	0	0	0	0	129922	0	0	0	0	54207.6	2061.78	0	7645.76	44500
1955	0	0	0	0	0	0	0	0	0	0	0	0	6268.15	22377.9	5.44881	0	0	0	0	1277.31	183277	192267	0	0	0	0	0	330.876	0	4556.97	0	0	0	28680.2	0	0	0	0	0	131793	0	0	0	0	55396.7	2107.01	0	7813.49	45476.2
1956	0	0	0	0	0	0	0	0	0	0	0	0	6414.63	22718.4	5.53669	0	0	0	0	1297.91	186066	195192	0	0	0	0	0	335.911	0	4658.34	0	0	0	29116.6	0	0	0	0	0	133691	0	0	0	0	56612	2153.23	0	7984.89	46473.9
1957	0	0	0	0	0	0	0	0	0	0	0	0	6564.53	23064	5.62599	0	0	0	0	1318.84	188897	198162	0	0	0	0	0	341.021	0	4761.96	0	0	0	29559.6	0	0	0	0	0	135617	0	0	0	0	57853.9	2200.47	0	8160.06	47493.4
1958	0	0	0	0	0	0	0	0	0	0	0	0	6717.94	23414.9	5.71673	0	0	0	0	1340.11	191771	201177	0	0	0	0	0	346.21	0	4867.88	0	0	0	30009.3	0	0	0	0	0	137570	0	0	0	0	59123	2248.74	0	8339.07	48535.2
1959	0	0	0	0	0	0	0	0	0	0	0	0	6874.93	23771.2	5.80893	0	0	0	0	1361.73	194689	204238	0	0	0	0	0	351.477	0	4976.16	0	0	0	30465.9	0	0	0	0	0	139551	0	0	0	0	60420	2298.07	0	8522	49600
1960	0	0	0	0	0	0	0	0	0	0	0	0	7035.59	24132.8	5.90262	0	0	0	0	1383.69	197651	207345	0	0	0	0	0	356.825	0	5086.85	0	0	0	30929.4	0	0	0	0	0	141561	0	0	0	0	61745.5	2348.48	0	8708.95	50688
1961													7200	24500	5.99783					1406.01	200658	210500						362.254		5200				31400						143600					63100	2400		8900	51800
1962		600											8100	22200	6.88835					1614.76	280349	294100						666.803		3400				19700						203200					96500	3000		21000	72500
1963		2000											17900	35600	8.97748					2104.5	306944	322000						1445.81		5800				19200						224400				400	117400	7600		24200	85600
1964		2300											27900	41200	12.2219					2865.05	304371	319300						1715.1		17800				29100				400		335400				1000	240500	8600		23500	208400
1965		4400				500							34900	49900	13.9789					3276.92	367857	385900						1532.37		26400				28400				1800		353900				1000	251500	2700		26300	222500
1966		3100				700							38581	78244	15.4222					3615.26	393182	412467						1580.48		29100				21600				1200		405798				1053	285895	805		22490	262600
1967		3100				1100							36390	92983	18.0576					4233.05	418335	438854						1524.64		34800				21500				800	900	466915				105	321364	2016		32948	286400
1968		2800				1400							40055	107183	21.9312					5141.11	447403	469348						1701.82		41700				31169				900	3000	527379				316	421769	5200		17169	399400
1969		2500				1400							51215	195540	22.8974					5367.58	586074	614821						1921.58		40500				51402				1400	4800	513453				2106	527379	5321		33658	488400
1970						1700							50679	201277	27.2112					6378.83	757645	794807						1552.18		72600				70529				800	4300	460470				1895	590648	500		10148	580000
1971						1000				2738			63551	252901	25.6538					6013.74	960286	1007388						1723.53		110800				57877				500	4300	450678				1369	812348	1400		948	810000
1972						700				14216			54986	374085	27.5225					6451.81	1.00944e+06	1058956						1819.28		119700				65266				500	4300	565114				211	951500	600			950900
1973						500				14700			73989	492848	32.0352					7509.67	1.21495e+06	1274546						3082.68		134200				52329				500	4300	620575					954800	1800			953000
1974						500				19200			43943	397544	36.5995					8579.63	1.26629e+06	1328402						2556.74		136300				66897				500	8300	414994		0			686416	1416			685000
1975										8200			50807	374687	39.3722					9229.61	1.12817e+06	1183508						1299.82		143400				67096				500	7500	361700		0			768900	500			768400
1976										15500			16400	592330	41.4424					9714.9	1.25575e+06	1317346					1500	2824.3		158800				65600				500	7200	311300		1400		19424	871200	2000			869200
1977										18300			14100	592800	44.6564					10468.3	1.19742e+06	1256154						3664.21		187700				68700				500	7200	741400		1400		13200	946100				946100
1978										24400			15200	644000	45.9368					10768.5	1.24021e+06	1301045					100	2699.27		253500				59300				500	7200	868600		1400		18200	1240300	200			1240100
1979										11400			11000	755000	43.0438					10090.3	1.2823e+06	1345200					1400	2987.79		276000				92900				500	7200	1005200		2900		23000	1092300	700			1091600
1980										22000			22400	757000	45.6961					10712.1	1.26047e+06	1322300					1900	3099.99		283900				86300				500	8200	1181200		3500		30100	878300	1400			876900
1981										22400			16100	649700	48.5362					11377.8	1.13627e+06	1192000					2700	2654.39		331000				69800				500	18100	1003300		4000		23900	957200	2300			954900
1982										33800			11100	581200	45.8068					10738	1.13722e+06	1193000					3500	3010.23		273400				74300				500	12000	1015400		8000		35800	835200	2300			832900
1983										24600			19300	618200	44.2328					10369	1.13569e+06	1191400					1100	3750.77		341700				58000				500	12200	1089100		7500		36200	880700	900			879800
1984										22000			13600	659800	44.4253					10414.2	1.19184e+06	1250300					1000	5061.93		401200				55900				500	7500	1467100		4000		49900	614100	2500	1000		610600
1985										20200			13400	752900	45.5998					10689.5	1.25723e+06	1318900					1100	3965.56		404000				60600				500	10000	1684700		3400		48400	566000	3300	900		561800
1986										29800			15600	815500	51.3666					12041.3	1.35856e+06	1425200					500	4324.6		427400				62500				500		1447300		2000		53600	525500	13700	1500		510300
1987		0				0				20800			15800	863000	58.616					13740.7	1.51661e+06	1591000					800	4815.09		417600				50800				2300		1428600		2000		56300	844000	286900	2400	0	554700
1988										31200			13500	963000	51.4918					12070.7	1.55569e+06	1632000				1044	2800	3834.12		606400				34000						2037700		400		60200	791600	278800	2900		509900
1989										35500			9100	1157800	51.5207					12077.4	1.68371e+06	1766300				7044	3500	3879		591700				27600						1929000		2800		76900	750534	402090	2644		345800
1990										28400			58400	1220400	42.7983					10032.7	1.94462e+06	2040000				9044	5400	3879		563200				41700					4000	2172600		700		117300	906200	645300	4200		256700
1991										28400			82300	1111000	31					7267	1.96235e+06	2058600				10000	3300	3879		542500				34100					3300	1761600		500		148500	807400	592700	7300		207400
1992	0	31	554		37				22	21598	0		114612	1043321	31		31		21	7267	1.84518e+06	1935689	0			855	1258	3879		718675	0		22	43090					3626	2749385		200		122691	821328	524800	6235	97259	193034
1993		19	400		25					22602	0		75800	1057941	0	26	28			19464	2.06598e+06	2167315					600	73		1012096	0		10	23065	0				3268	3636226		200	6	176647	820977	504546	6363	110291	199777
1994	20	60	0		25	0			37	20764	0		208600	1121000	0	26	28		0	40200	1.965e+06	2061379	1666			0	1900	430		1104204	0		10	14875	0			0	11231	4316200		300	6	236700	1172529	773251	7150	146832	245296
1995	20	60	0		25	0			37	102400	22		196000	1214000	200	0	28	0	0	53700	1.91459e+06	2008500	628	0		0	1300	430		1014700	0		140	6100	0	0		0	4631	5485300		600	0	308400	1267150	876800	7150	213000	170200
1996	54	60	0		25	0			37	208900	22		204800	1414100	200	0	0	0	0	146500	1.88695e+06	1979500	226	0		0	200	430		927300	0		100	46000	0	0		0	11831	6565000		200	0	381400	1198350	728100	5350	291300	173600
1997	54	2957	0		25	0			37	199200	22		228100	1513000	0	0	0	0	0	377200	2.23888e+06	2348700	226	0		0	300	2398		954300	0		100	35000	0	0		700	45031	7659000		100	0	318900	945228	267200	2928	503700	171400
1998	54	401	0		25	0			37	154800	22		211000	1667600	0	0	0	0	0	243800	2.64582e+06	2775600	64	0		18	0	3910		840000	0		0	30700	0	0	5	16000	41000	8663200		300	0	256000	577650	282112	3138	200900	91500
1999	54	308	0		25	90			37	152400	22		295000	1676900	0	0	0	0	0	246900	2736000	2870200	95	0		18	0	4802		1388000	0		13	161000	0	0	5	15000	50000	9883760		600	0	341000	497477	281042	4918	105800	105717
2000	54	1409	0		25	92			37	229000	22		348000	2012000	108	0	0	0	0	354500	2736000		2807	0		42	0	4802		1615683	0		13	173912	0	0	5	27000	34600	10018147		200	0	383000	1140669	281303	6666	777500	75200
2001	54	11880	0		25	92			37	150000	0		459000	2280000	0	0	0	0	0	320900	2730980		2305	0		42	8	4802		1840906	0		13	150477	0	0	5	14000	21181	10994541		450	0	484000	1389209	290495	5714	1028300	64700
2002	0	150	0		25	92			37	360000	0		456030	2574000	1010	0	2	332	1	357700	2865280		85	0		42	9124	4802		2330602	0		13	269602	0	39	5	4000	15134	11178000		1000	0	624806	2389639	340797	5704	1964000	79138
2003	440	0	173		25	92			37	772510	0		484220	2667000	2654	39	5	332	43	356900	2764363		71	0		6053	11417	4802		2947400	0		39	269600	1	39	5	19814	12444	11904000		926	0	760000	2572164	266372	2434	2217200	86158
2004	440	0	173		25	92			37	687108	0		473640	2654000	2	8	481	332	48	356900	2755373		102	0		22646	13478	13593		3838664	0		61	409810	1	39	36	8993	18960	12336000		198	0	1039533	4995392	146984	934	4773641	73833
2005	440	0	173		25	92			37	640000	40		509296	2714000	19	8	481	332	48	356900	2571000		102	0		22646	20383	12364		4403549	0		61	450363	1	39	36	5256	23000	12422000		243	0	993503	7442876	145251	807	7236000	60818
2006	106	0	173		25	97			37	618978	4		419000	2824000	0	8	534	332	56	356900	3067000		363	0		22646	19380	12364		3403240	0		61	490187	1	39	36	1481	18000	12064000		158	0	1345493	10853475	151130	159	10641000	61186
2007	106	0	173		25	99			37	449024	0		424000	3308000	6	93	262	1767	150	356900	2762000		570	1		14762	28821	8837		3022062	0		61	807045	1	46	36	922	22000	9530000		158	0	1613934	11021683	55434	1245	10914000	51004
2008	442	0	241		25	57			37	443228	0		251000	3050200	70	55	284	2951	45	356900	2380000		801	30		14762	19703	2070		2435481	0		61	421958	21	61	36	348	9122	5639000		145	0	1187900	10255349	81515	703	10118060	55071
2009	746	0	947		25	75			37	420901	48	3	238883	2545710	0	25	288	1745	3757	339163	1780610		316	46		14762	9246	8050	23	1724083	0	15	61	692601	6	23	36	1424	4822	4247000		245	2	1073344	7974702	46440	47	7882628	45587
2010	265	0	1365		25	75			0	435502	103	0	171803	2732675	0	22	140	796	3746	369435	2016474		186	9		13619	15867	8910	27	1644909	0	47	61	542723	25	23	36	123	9267	3951923		153	25	1160500	10033355	47977	79	9937031	48268
2011	32	0	1365		25	77			0	392767	8	0	134570	2726651	7	44	557	1055	3746	372540	1959069		174	133		6083	9498	12138	10	1450037	0	56	61	586776	25	23	60	144	10452	4719875		145	25	1447503	13000913	39101	6	12914172	47634
2012	36	1200	360		25	77			0	241677	14	3	98964	2764591	2000	40	121	256	157	400430	1836534		196	415		6059	3378	3800	185	1663666	0	2	222	566293	25	25	60	1558	12169	5048000		165	25	1132794	13919917	37037	9	13774378	108493
2013	36	1200	360		25	77			0	249408	4	152	87641	2794975	0	53	115	333	22	693470	1810165		168	71		3646	3294	15395	18	1593440	0	23	79	527809	25	25	60	12142	14160	5819908		153	25	1059485	13599407	31939	0	13479399	88069
2014	53	1200	360		25	52			0	224963	13	152	119781	2716400	0	72	2664	1536	33	894186	2454323		2978	54		3832	2474	19670	25	1826000	0	23	728	505960	136	25	177	10426	10622	6436370		145	25	1221600	15006964	39686	37	14929678	37563
2015	55	1200	78	0	26	53	0		87	109646	20	1	110768	2660747	34	952	5645	1941	24	1258756	2213326		2173	46	0	1103	2475	19710	57	2276431	0	21	57	537813	8	6	187	8517	7454	7153629	0	149	2	1284100	13459098	39405	282	13363157	56254
2016	55	1200	76	4	25	52	0		98	85515	66	30	124408	2791951	110	1003	893	1950	379	2356209	2383909		2048	77	0	1175	3025	22230	42	3101097	0	90	110	491522	47	11	172	21910	5472	7876697	6	145	2	1350100	13283220	28851	60	13191147	63162
2017	6	0	2	2	39	66	0		77	98011	375	2	78954	2813650	386	275	448	2002	374	3129180	2377373		346	52	0	1241	4256	22810	49	3581397	0	0	55	507213	8	6	172	5772	6025	8328027	6	184	2	1252220	14035982	22529	0	13973010	40443
2018	57	0	2	16	25	604	0		6	80079	13	2	58673	2730353	253	61	251	1861	470	3097863	2420513		574	2	0	2002	6133	18870	202	4560447	0	3	36	449406	34	6	172	29587	7146	10163280	0	145	2	1475800	13885687	21741	1	13825177	38768
2019	11	0	265	0	25	42	0		0	114855	23	0	70105	2730232	963	12	140	4623	717	2982668	2710687		566	185	0	7019	6688	17790	58	3562699	0	0	173	501502	110	6	172	118929	5726	9063207	4	145	2	1253148	10621881	14773	10	10570119	36979
[truncated: 197 more columns]

## Sheet: POW_P
Pulp from fibres other than wood_production (t/yr)
	Afghanistan	Albania	Algeria	American Samoa	Andorra	Angola	Anguilla	Antarctica	Antigua and Barbuda	Argentina	Armenia	Aruba	Australia	Austria	Azerbaijan	Bahamas	Bahrain	Bangladesh	Barbados	Belarus	Belgium	Belgium-Luxembourg	Belize	Benin	Bermuda	Bhutan	Bolivia (Plurinational State of)	Bosnia and Herzegovina	Botswana	Brazil	British Indian Ocean Territory	British Virgin Islands	Brunei Darussalam	Bulgaria	Burkina Faso	Burundi	Cabo Verde	Cambodia	Cameroon	Canada	Cayman Islands	Central African Republic	Chad	Chile	China	China, Hong Kong SAR	China, Macao SAR	China, mainland	China, Taiwan Province of
1900	0	0	3994	0	0	0	0	0	0	13066.1	0	0	953.016	0	0	0	0	0	0	0	0	2786.57	0	0	0	0	104.529	0	0	6533.06	0	0	0	0	0	0	0	532.297	0	6269.84	0	0	0	0	436484	0	0	399223	37260.8
1901	0	0	4110.29	0	0	0	0	0	0	13356.8	0	0	975.287	0	0	0	0	0	0	0	0	2828.96	0	0	0	0	106.854	0	0	6678.38	0	0	0	0	0	0	0	543.975	0	6360.14	0	0	0	0	446059	0	0	407981	38078.2
1902	0	0	4229.97	0	0	0	0	0	0	13653.9	0	0	998.078	0	0	0	0	0	0	0	0	2872	0	0	0	0	109.231	0	0	6826.94	0	0	0	0	0	0	0	555.908	0	6451.74	0	0	0	0	455844	0	0	416931	38913.5
1903	0	0	4353.13	0	0	0	0	0	0	13957.6	0	0	1021.4	0	0	0	0	0	0	0	0	2915.7	0	0	0	0	111.661	0	0	6978.79	0	0	0	0	0	0	0	568.103	0	6544.66	0	0	0	0	465844	0	0	426077	39767.2
1904	0	0	4479.87	0	0	0	0	0	0	14268.1	0	0	1045.27	0	0	0	0	0	0	0	0	2960.06	0	0	0	0	114.144	0	0	7134.03	0	0	0	0	0	0	0	580.565	0	6638.93	0	0	0	0	476064	0	0	435424	40639.6
1905	0	0	4610.31	0	0	0	0	0	0	14585.4	0	0	1069.7	0	0	0	0	0	0	0	0	3005.1	0	0	0	0	116.683	0	0	7292.71	0	0	0	0	0	0	0	593.301	0	6734.54	0	0	0	0	486507	0	0	444976	41531.1
1906	0	0	4744.54	0	0	0	0	0	0	14909.9	0	0	1094.7	0	0	0	0	0	0	0	0	3050.82	0	0	0	0	119.279	0	0	7454.93	0	0	0	0	0	0	0	606.317	0	6831.54	0	0	0	0	497180	0	0	454738	42442.2
1907	0	0	4882.68	0	0	0	0	0	0	15241.5	0	0	1120.28	0	0	0	0	0	0	0	0	3097.24	0	0	0	0	121.932	0	0	7620.76	0	0	0	0	0	0	0	619.618	0	6929.93	0	0	0	0	508086	0	0	464713	43373.2
1908	0	0	5024.84	0	0	0	0	0	0	15580.5	0	0	1146.46	0	0	0	0	0	0	0	0	3144.36	0	0	0	0	124.644	0	0	7790.27	0	0	0	0	0	0	0	633.21	0	7029.74	0	0	0	0	519232	0	0	474908	44324.7
1909	0	0	5171.15	0	0	0	0	0	0	15927.1	0	0	1173.25	0	0	0	0	0	0	0	0	3192.2	0	0	0	0	127.417	0	0	7963.56	0	0	0	0	0	0	0	647.101	0	7130.99	0	0	0	0	530623	0	0	485326	45297.1
1910	0	0	5321.71	0	0	0	0	0	0	16281.4	0	0	1200.67	0	0	0	0	0	0	0	0	3240.77	0	0	0	0	130.251	0	0	8140.7	0	0	0	0	0	0	0	661.297	0	7233.7	0	0	0	0	542263	0	0	495972	46290.8
1911	0	0	5476.65	0	0	0	0	0	0	16643.6	0	0	1228.72	0	0	0	0	0	0	0	0	3290.07	0	0	0	0	133.148	0	0	8321.78	0	0	0	0	0	0	0	675.804	0	7337.88	0	0	0	0	554159	0	0	506853	47306.3
1912	0	0	5636.11	0	0	0	0	0	0	17013.8	0	0	1257.44	0	0	0	0	0	0	0	0	3340.13	0	0	0	0	136.11	0	0	8506.88	0	0	0	0	0	0	0	690.629	0	7443.57	0	0	0	0	566316	0	0	517972	48344
1913	0	0	5800.21	0	0	0	0	0	0	17392.2	0	0	1286.82	0	0	0	0	0	0	0	0	3390.95	0	0	0	0	139.138	0	0	8696.11	0	0	0	0	0	0	0	705.779	0	7550.77	0	0	0	0	578739	0	0	529334	49404.5
1914	0	0	5969.09	0	0	0	0	0	0	17779.1	0	0	1316.89	0	0	0	0	0	0	0	0	3442.54	0	0	0	0	142.233	0	0	8889.54	0	0	0	0	0	0	0	721.262	0	7659.53	0	0	0	0	591435	0	0	540947	50488.3
1915	0	0	6142.88	0	0	0	0	0	0	18174.6	0	0	1347.67	0	0	0	0	0	0	0	0	3494.92	0	0	0	0	145.397	0	0	9087.28	0	0	0	0	0	0	0	737.084	0	7769.84	0	0	0	0	604409	0	0	552813	51595.9
1916	0	0	6321.74	0	0	0	0	0	0	18578.8	0	0	1379.16	0	0	0	0	0	0	0	0	3548.09	0	0	0	0	148.631	0	0	9289.42	0	0	0	0	0	0	0	753.254	0	7881.75	0	0	0	0	617668	0	0	564940	52727.8
1917	0	0	6505.8	0	0	0	0	0	0	18992.1	0	0	1411.39	0	0	0	0	0	0	0	0	3602.08	0	0	0	0	151.937	0	0	9496.05	0	0	0	0	0	0	0	769.778	0	7995.27	0	0	0	0	631218	0	0	577334	53884.5
1918	0	0	6695.22	0	0	0	0	0	0	19414.6	0	0	1444.37	0	0	0	0	0	0	0	0	3656.88	0	0	0	0	155.316	0	0	9707.28	0	0	0	0	0	0	0	786.665	0	8110.42	0	0	0	0	645065	0	0	589999	55066.5
1919	0	0	6890.16	0	0	0	0	0	0	19846.4	0	0	1478.13	0	0	0	0	0	0	0	0	3712.52	0	0	0	0	158.771	0	0	9923.2	0	0	0	0	0	0	0	803.922	0	8227.24	0	0	0	0	659216	0	0	602942	56274.6
1920	0	0	7090.77	0	0	0	0	0	0	20287.9	0	0	1512.67	0	0	0	0	0	0	0	0	3769	0	0	0	0	162.303	0	0	10143.9	0	0	0	0	0	0	0	821.558	0	8345.73	0	0	0	0	673678	0	0	616168	57509.1
1921	0	0	7297.23	0	0	0	0	0	0	20739.1	0	0	1548.02	0	0	0	0	0	0	0	0	3826.35	0	0	0	0	165.913	0	0	10369.6	0	0	0	0	0	0	0	839.581	0	8465.93	0	0	0	0	688456	0	0	629685	58770.6
1922	0	0	7509.69	0	0	0	0	0	0	21200.5	0	0	1584.2	0	0	0	0	0	0	0	0	3884.56	0	0	0	0	169.604	0	0	10600.2	0	0	0	0	0	0	0	857.999	0	8587.87	0	0	0	0	703559	0	0	643499	60059.9
1923	0	0	7728.34	0	0	0	0	0	0	21672	0	0	1621.22	0	0	0	0	0	0	0	0	3943.66	0	0	0	0	173.376	0	0	10836	0	0	0	0	0	0	0	876.821	0	8711.55	0	0	0	0	718993	0	0	657615	61377.4
1924	0	0	7953.36	0	0	0	0	0	0	22154.1	0	0	1659.1	0	0	0	0	0	0	0	0	4003.66	0	0	0	0	177.233	0	0	11077.1	0	0	0	0	0	0	0	896.056	0	8837.02	0	0	0	0	734766	0	0	672042	62723.9
1925	0	0	8184.93	0	0	0	0	0	0	22646.9	0	0	1697.87	0	0	0	0	0	0	0	0	4064.58	0	0	0	0	181.175	0	0	11323.5	0	0	0	0	0	0	0	915.713	0	8964.3	0	0	0	0	750884	0	0	686784	64099.9
1926	0	0	8423.24	0	0	0	0	0	0	23150.7	0	0	1737.55	0	0	0	0	0	0	0	0	4126.42	0	0	0	0	185.205	0	0	11575.3	0	0	0	0	0	0	0	935.801	0	9093.41	0	0	0	0	767357	0	0	701850	65506
1927	0	0	8668.49	0	0	0	0	0	0	23665.6	0	0	1778.16	0	0	0	0	0	0	0	0	4189.2	0	0	0	0	189.325	0	0	11832.8	0	0	0	0	0	0	0	956.329	0	9224.38	0	0	0	0	784190	0	0	717247	66943.1
1928	0	0	8920.88	0	0	0	0	0	0	24192	0	0	1819.71	0	0	0	0	0	0	0	0	4252.94	0	0	0	0	193.536	0	0	12096	0	0	0	0	0	0	0	977.309	0	9357.24	0	0	0	0	801393	0	0	732981	68411.6
1929	0	0	9180.62	0	0	0	0	0	0	24730.1	0	0	1862.23	0	0	0	0	0	0	0	0	4317.65	0	0	0	0	197.841	0	0	12365.1	0	0	0	0	0	0	0	998.748	0	9492.01	0	0	0	0	818973	0	0	749061	69912.4
1930	0	0	9447.92	0	0	0	0	0	0	25280.2	0	0	1905.75	0	0	0	0	0	0	0	0	4383.34	0	0	0	0	202.242	0	0	12640.1	0	0	0	0	0	0	0	1020.66	0	9628.72	0	0	0	0	836939	0	0	765493	71446
1931	0	0	9723	0	0	0	0	0	0	25842.6	0	0	1950.29	0	0	0	0	0	0	0	0	4450.03	0	0	0	0	206.741	0	0	12921.3	0	0	0	0	0	0	0	1043.05	0	9767.4	0	0	0	0	855299	0	0	782286	73013.4
1932	0	0	10006.1	0	0	0	0	0	0	26417.4	0	0	1995.86	0	0	0	0	0	0	0	0	4517.73	0	0	0	0	211.339	0	0	13208.7	0	0	0	0	0	0	0	1065.93	0	9908.08	0	0	0	0	874062	0	0	799447	74615.1
1933	0	0	10297.4	0	0	0	0	0	0	27005	0	0	2042.5	0	0	0	0	0	0	0	0	4586.47	0	0	0	0	216.04	0	0	13502.5	0	0	0	0	0	0	0	1089.31	0	10050.8	0	0	0	0	893237	0	0	816985	76251.9
1934	0	0	10597.2	0	0	0	0	0	0	27605.7	0	0	2090.24	0	0	0	0	0	0	0	0	4656.25	0	0	0	0	220.846	0	0	13802.9	0	0	0	0	0	0	0	1113.21	0	10195.5	0	0	0	0	912832	0	0	834907	77924.7
1935	0	0	10905.8	0	0	0	0	0	0	28219.8	0	0	2139.08	0	0	0	0	0	0	0	0	4727.09	0	0	0	0	225.758	0	0	14109.9	0	0	0	0	0	0	0	1137.63	0	10342.4	0	0	0	0	932857	0	0	853223	79634.1
1936	0	0	11223.3	0	0	0	0	0	0	28847.5	0	0	2189.07	0	0	0	0	0	0	0	0	4799.01	0	0	0	0	230.78	0	0	14423.7	0	0	0	0	0	0	0	1162.59	0	10491.3	0	0	0	0	953321	0	0	871940	81381
1937	0	0	11550.1	0	0	0	0	0	0	29489.2	0	0	2240.23	0	0	0	0	0	0	0	0	4872.03	0	0	0	0	235.913	0	0	14744.6	0	0	0	0	0	0	0	1188.09	0	10642.4	0	0	0	0	974234	0	0	891068	83166.3
1938	0	0	11886.4	0	0	0	0	0	0	30145.1	0	0	2292.58	0	0	0	0	0	0	0	0	4946.15	0	0	0	0	241.161	0	0	15072.6	0	0	0	0	0	0	0	1214.15	0	10795.7	0	0	0	0	995606	0	0	910615	84990.7
1939	0	0	12232.5	0	0	0	0	0	0	30815.7	0	0	2346.15	0	0	0	0	0	0	0	0	5021.41	0	0	0	0	246.525	0	0	15407.8	0	0	0	0	0	0	0	1240.79	0	10951.2	0	0	0	0	1.01745e+06	0	0	930591	86855.2
1940	0	0	12588.6	0	0	0	0	0	0	31501.1	0	0	2400.98	0	0	0	0	0	0	0	0	5097.81	0	0	0	0	252.009	0	0	15750.6	0	0	0	0	0	0	0	1268.01	0	11108.9	0	0	0	0	1.03977e+06	0	0	951006	88760.6
1941	0	0	12955.2	0	0	0	0	0	0	32201.8	0	0	2457.09	0	0	0	0	0	0	0	0	5175.37	0	0	0	0	257.615	0	0	16100.9	0	0	0	0	0	0	0	1295.82	0	11268.9	0	0	0	0	1.06258e+06	0	0	971868	90707.7
1942	0	0	13332.4	0	0	0	0	0	0	32918.1	0	0	2514.51	0	0	0	0	0	0	0	0	5254.11	0	0	0	0	263.345	0	0	16459.1	0	0	0	0	0	0	0	1324.25	0	11431.2	0	0	0	0	1.08589e+06	0	0	993188	92697.6
1943	0	0	13720.5	0	0	0	0	0	0	33650.3	0	0	2573.27	0	0	0	0	0	0	0	0	5334.05	0	0	0	0	269.203	0	0	16825.2	0	0	0	0	0	0	0	1353.3	0	11595.9	0	0	0	0	1.10971e+06	0	0	1.01498e+06	94731.1
1944	0	0	14120	0	0	0	0	0	0	34398.8	0	0	2633.4	0	0	0	0	0	0	0	0	5415.2	0	0	0	0	275.191	0	0	17199.4	0	0	0	0	0	0	0	1382.99	0	11762.9	0	0	0	0	1.13405e+06	0	0	1.03724e+06	96809.2
1945	0	0	14531.1	0	0	0	0	0	0	35164	0	0	2694.94	0	0	0	0	0	0	0	0	5497.59	0	0	0	0	281.312	0	0	17582	0	0	0	0	0	0	0	1413.33	0	11932.3	0	0	0	0	1.15893e+06	0	0	1.06e+06	98933
1946	0	0	14954.2	0	0	0	0	0	0	35946.2	0	0	2757.92	0	0	0	0	0	0	0	0	5581.24	0	0	0	0	287.569	0	0	17973.1	0	0	0	0	0	0	0	1444.33	0	12104.2	0	0	0	0	1.18435e+06	0	0	1.08325e+06	101103
1947	0	0	15389.6	0	0	0	0	0	0	36745.8	0	0	2822.37	0	0	0	0	0	0	0	0	5666.15	0	0	0	0	293.966	0	0	18372.9	0	0	0	0	0	0	0	1476.02	0	12278.5	0	0	0	0	1.21033e+06	0	0	1.10701e+06	103321
1948	0	0	15837.7	0	0	0	0	0	0	37563.1	0	0	2888.32	0	0	0	0	0	0	0	0	5752.36	0	0	0	0	300.505	0	0	18781.6	0	0	0	0	0	0	0	1508.4	0	12455.3	0	0	0	0	1.23689e+06	0	0	1.1313e+06	105588
1949	0	0	16298.8	0	0	0	0	0	0	38398.7	0	0	2955.82	0	0	0	0	0	0	0	0	5839.88	0	0	0	0	307.189	0	0	19199.3	0	0	0	0	0	0	0	1541.49	0	12634.7	0	0	0	0	1.26402e+06	0	0	1.15611e+06	107904
1950	0	0	16773.4	0	0	0	0	0	0	39252.8	0	0	3024.9	0	0	0	0	0	0	0	0	5928.73	0	0	0	0	314.022	0	0	19626.4	0	0	0	0	0	0	0	1575.3	0	12816.7	0	0	0	0	1.29175e+06	0	0	1.18148e+06	110271
1951	0	0	17261.8	0	0	0	0	0	0	40125.9	0	0	3095.58	0	0	0	0	0	0	0	0	6018.93	0	0	0	0	321.008	0	0	20063	0	0	0	0	0	0	0	1609.86	0	13001.3	0	0	0	0	1.32009e+06	0	0	1.20739e+06	112690
1952	0	0	17764.4	0	0	0	0	0	0	41018.5	0	0	3167.92	0	0	0	0	0	0	0	0	6110.51	0	0	0	0	328.148	0	0	20509.2	0	0	0	0	0	0	0	1645.18	0	13188.6	0	0	0	0	1.34904e+06	0	0	1.23388e+06	115162
1953	0	0	18281.6	0	0	0	0	0	0	41930.9	0	0	3241.96	0	0	0	0	0	0	0	0	6203.48	0	0	0	0	335.447	0	0	20965.4	0	0	0	0	0	0	0	1681.27	0	13378.5	0	0	0	0	1.37864e+06	0	0	1.26095e+06	117689
1954	0	0	18813.9	0	0	0	0	0	0	42863.6	0	0	3317.72	0	0	0	0	0	0	0	0	6297.86	0	0	0	0	342.909	0	0	21431.8	0	0	0	0	0	0	0	1718.15	0	13571.2	0	0	0	0	1.40888e+06	0	0	1.28861e+06	120270
1955	0	0	19361.6	0	0	0	0	0	0	43817	0	0	3395.25	0	0	0	0	0	0	0	0	6393.68	0	0	0	0	350.536	0	0	21908.5	0	0	0	0	0	0	0	1755.84	0	13766.7	0	0	0	0	1.43979e+06	0	0	1.31688e+06	122909
1956	0	0	19925.4	0	0	0	0	0	0	44791.7	0	0	3474.59	0	0	0	0	0	0	0	0	6490.96	0	0	0	0	358.334	0	0	22395.9	0	0	0	0	0	0	0	1794.36	0	13964.9	0	0	0	0	1.47137e+06	0	0	1.34577e+06	125605
1957	0	0	20505.5	0	0	0	0	0	0	45788	0	0	3555.79	0	0	0	0	0	0	0	0	6589.72	0	0	0	0	366.304	0	0	22894	0	0	0	0	0	0	0	1833.72	0	14166.1	0	0	0	0	1.50365e+06	0	0	1.37529e+06	128360
1958	0	0	21102.6	0	0	0	0	0	0	46806.5	0	0	3638.88	0	0	0	0	0	0	0	0	6689.98	0	0	0	0	374.452	0	0	23403.3	0	0	0	0	0	0	0	1873.95	0	14370.1	0	0	0	0	1.53664e+06	0	0	1.40546e+06	131176
1959	0	0	21717	0	0	0	0	0	0	47847.7	0	0	3723.92	0	0	0	0	0	0	0	0	6791.76	0	0	0	0	382.782	0	0	23923.8	0	0	0	0	0	0	0	1915.06	0	14577.1	0	0	0	0	1.57035e+06	0	0	1.43629e+06	134054
1960	0	0	22349.3	0	0	0	0	0	0	48912	0	0	3810.94	0	0	0	0	0	0	0	0	6895.09	0	0	0	0	391.296	0	0	24456	0	0	0	0	0	0	0	1957.07	0	14787	0	0	0	0	1.6048e+06	0	0	1.4678e+06	136995
1961			23000							50000			3900									7000					400			25000								2000		15000					1640000			1500000	140000
1962			10000							35000			3100									7000					400			25000								2000		15000					1705000			1550000	155000
1963			11800							38000			3000									7000					400			30000								2000		20000					1760000			1600000	160000
1964			13000			1000				40000			2000									5600					400			33000								1000		25000					1820000			1650000	170000
1965			14100			1000				36000			2000									6000					400			27000								1000		30000					1880000			1700000	180000
1966			12100			1000				63000			3000									6300					400			35000								1000		40000					1930000			1750000	180000
1967		400	13600			1000				37000			3000									6000					400			37100				12000				1800		40000					2000000			1800000	200000
1968		400	13800			1000				40000			3000									6000					400			43200				26000				2600		40000					2050000			1850000	200000
1969		400	14900			1300				40000			3000									7000					400			46900				27000				3000		40000					2140000			1900000	240000
1970		400	16000			1900				40000			3000									5000					400			56400				27000				1500		40000					2210000			1950000	260000
1971		400	16000			1700				39000			3000					20000									400			56900				30000						40000					2270000			2000000	270000
1972		400	18000			1700				44000								15000									500			60000				30000						40000					2110000			1830000	280000
1973		400	12000			2000				43000								11000									600			67000				25000				0		40000					2120000			1830000	290000
1974		400	12000			2000				51000								16000									600			67000				30000						40000					2120000			1830000	290000
1975		400	12000			2000				48000								16000									600			96000				23000						40000					2340000			2050000	290000
1976		400	12000			2000				51000								35000									600			80000				25000						40000					2340000			2050000	290000
1977		400	12000			2000				74000			2000					35000									600			88000				20000						40000					2583000			2196000	387000
1978		400	12000			2000				54000			4000					48700									600			108000				20000						40000					3008000			2562000	446000
1979		400	24000			2000				54000			6000					50509									600			150000				20000						40000					3300000			2854000	446000
1980		400	24000			2000				45000			5000					50509									600			134000				20000						40000					3466000			3020000	446000
1981		400	31000			2000				44000			5000					50509									600			122000				20000						40000					3466000			3020000	446000
1982		400	10000			2000				45000			9000					50509									600			129000				20000						40000					3466000			3020000	446000
1983		400	7000			2000				74000			1000					50000									600			168000				20000						40000					3918000			3472000	446000
1984		400	7000			2000				89000			10000					50000												164000				20000						40000					4386000			3940000	446000
1985		400	21000							91000			11000					50000												142000				20000						40000					7195000			6749000	446000
1986		400	21000							119000			12000					40000												131000				20000						40000					7958000			7512000	446000
1987		400	21000			0				121000			12000					40000				0								111000				20000				0		40000					10753000			10307000	446000
1988		400	21000							121000			12000					32000												156000				20000						40000					11881000			11435000	446000
1989		400	21000							121000			12000					32000												162000				20000						40000					11373000			10927000	446000
1990		400	21000							117000			12000					32000												146000				20000						40000					11489000			11043000	446000
1991		400	21000							78000			12000	1000				33000												125000				10000						40000					11833712			11786000	47712
1992		400	21000							112000			9000	1000				33000												127000				10000						40000					12974462			12923000	51462
1993		400	21000							49000			6000	1000				33000												119000				10000						40000					14891978			14861000	30978
1994		400	21000			0				48000			6000	1000				33000				0					0			106000				10000				0		40000					17125288			17105000	20288
1995		400	21000			0				166000			7000	1000				38000				0					0			75000				10000				0		40000					21760000			21760000	0
1996		400	21000			0				128000			7000	1000				38000				0					0			75000				10000				0		40000					12120000			12120000	0
1997		400	21000			0				124000			0	1000				31000				0					0			77000				10000				0		40000					15540000			15540000	0
1998		400	21000			0				108000			0	0				18000				0					0			80000				10000				0		40000					15540000			15540000	0
1999		0	21000			0				101000			0	0				18000		0		0					0			102000				10000				0		40000					13200000			13200000	0
2000		0	5000			0				107000			134000	0	0			18000		0	0						0			104000				10000				0		40000					11150000			11150000	0
2001		0	2000			0				107000			132000	0	0			18000		0	0						0			89000				10000				0		40000					9800000			9800000	0
2002		0	2000			0				107000			127000	0	0			18000		0	0						0			96000				10000				0		40000					11100000			11100000	0
2003		0	2000			0				112000			0	0	0			18000		0	0						0			98000				10000				0		40000					11700000			11700000	0
2004		0	2000			0				118000			0	0	0			18000		0	0						0			92000				0				0		40000					11800000			11800000	0
2005		0	2000			0				182000	0		0	0	0			18000		0	0						0			98000				0				0		40000					12600000			12600000	0
2006		0	2000			0				131000	0		0	0	0			18000		0	0						0			7000				0				0		40000					12900000			12900000	0
2007		0	2000			0				257000	0		0	0	0			18000		0	0						0			30000				0				0		40000					13020000			13020000	0
2008		0	2000			0				139000	0		0	0	0			18000		0	2000						0	0		57000				0				0		40000				0	12970000			12970000	0
2009		0	2000			0				216000	0		0	0	0			18000		0	2000						0	0		57000				0				0		40000				0	11748000			11748000	0
2010		0	2000			0				236000	0		0	0	0			18000		0	218						0	0		57000				0				0		40000				0	12970000			12970000	0
2011		0	2000			0				133000	0		0	0	0			18000		0	1786						0	0		56000				0				0		40000				0	12400000			12400000	0
2012		0	2000			0				135000	0		0	0	0			18000		0	1786						0	0		57000				0				0		40000				0	10738000			10738000	0
2013		0	2000			0				133000	0		0	0	0			18000		0	1790						0	0		57000				0				0		40000				0	8285000			8285000	0
2014		0	2000			0				147000	0		0	0	0			18000		0	1790						0	0		55000				0				0		40000				0	7549000			7549000	0
2015		0	2000			0				136000	0		0	0	0			18000		0	1790						0	0		56000				0				0		40000				0	6799000			6799000	0
2016		0	2000			0				119000	0		0	0	0			18000		0	1790						0	0		63000				0				0		40000				0	5910000			5910000	0
2017		0	2000			0				124000	0		0	0	0			18000		0	1790						0	0		63000				0				0		40000				0	5975000			5975000	0
2018		0	2000			0				129000	0		0	0	0			18000		0	1790						0	0		63000				0				0		40000				0	6104000			6104000	0
2019		0	2000			0				130000	0		0	0	0			18000		0	1790						0	0		63000				0				0		40000				0	5877000			5877000	0
[truncated: 197 more columns]

## Sheet: POW_I
Pulp from fibres other than wood_import (t/yr)
	Afghanistan	Albania	Algeria	American Samoa	Andorra	Angola	Anguilla	Antarctica	Antigua and Barbuda	Argentina	Armenia	Aruba	Australia	Austria	Azerbaijan	Bahamas	Bahrain	Bangladesh	Barbados	Belarus	Belgium	Belgium-Luxembourg	Belize	Benin	Bermuda	Bhutan	Bolivia (Plurinational State of)	Bosnia and Herzegovina	Botswana	Brazil	British Indian Ocean Territory	British Virgin Islands	Brunei Darussalam	Bulgaria	Burkina Faso	Burundi	Cabo Verde	Cambodia	Cameroon	Canada	Cayman Islands	Central African Republic	Chad	Chile	China	China, Hong Kong SAR	China, Macao SAR	China, mainland	China, Taiwan Province of
1900	0	0	0	0	0	0	0	0	0	0	0	0	0	0	0	0	0	0	0	0	0	0	0	0	0	0	0	0	0	0	0	0	0	0	0	0	0	0	0	0	0	0	0	0	0	0	0	0	0
1901	0	0	0	0	0	0	0	0	0	0	0	0	0	0	0	0	0	0	0	0	0	0	0	0	0	0	0	0	0	0	0	0	0	0	0	0	0	0	0	0	0	0	0	0	0	0	0	0	0
1902	0	0	0	0	0	0	0	0	0	0	0	0	0	0	0	0	0	0	0	0	0	0	0	0	0	0	0	0	0	0	0	0	0	0	0	0	0	0	0	0	0	0	0	0	0	0	0	0	0
1903	0	0	0	0	0	0	0	0	0	0	0	0	0	0	0	0	0	0	0	0	0	0	0	0	0	0	0	0	0	0	0	0	0	0	0	0	0	0	0	0	0	0	0	0	0	0	0	0	0
1904	0	0	0	0	0	0	0	0	0	0	0	0	0	0	0	0	0	0	0	0	0	0	0	0	0	0	0	0	0	0	0	0	0	0	0	0	0	0	0	0	0	0	0	0	0	0	0	0	0
1905	0	0	0	0	0	0	0	0	0	0	0	0	0	0	0	0	0	0	0	0	0	0	0	0	0	0	0	0	0	0	0	0	0	0	0	0	0	0	0	0	0	0	0	0	0	0	0	0	0
1906	0	0	0	0	0	0	0	0	0	0	0	0	0	0	0	0	0	0	0	0	0	0	0	0	0	0	0	0	0	0	0	0	0	0	0	0	0	0	0	0	0	0	0	0	0	0	0	0	0
1907	0	0	0	0	0	0	0	0	0	0	0	0	0	0	0	0	0	0	0	0	0	0	0	0	0	0	0	0	0	0	0	0	0	0	0	0	0	0	0	0	0	0	0	0	0	0	0	0	0
1908	0	0	0	0	0	0	0	0	0	0	0	0	0	0	0	0	0	0	0	0	0	0	0	0	0	0	0	0	0	0	0	0	0	0	0	0	0	0	0	0	0	0	0	0	0	0	0	0	0
1909	0	0	0	0	0	0	0	0	0	0	0	0	0	0	0	0	0	0	0	0	0	0	0	0	0	0	0	0	0	0	0	0	0	0	0	0	0	0	0	0	0	0	0	0	0	0	0	0	0
1910	0	0	0	0	0	0	0	0	0	0	0	0	0	0	0	0	0	0	0	0	0	0	0	0	0	0	0	0	0	0	0	0	0	0	0	0	0	0	0	0	0	0	0	0	0	0	0	0	0
1911	0	0	0	0	0	0	0	0	0	0	0	0	0	0	0	0	0	0	0	0	0	0	0	0	0	0	0	0	0	0	0	0	0	0	0	0	0	0	0	0	0	0	0	0	0	0	0	0	0
1912	0	0	0	0	0	0	0	0	0	0	0	0	0	0	0	0	0	0	0	0	0	0	0	0	0	0	0	0	0	0	0	0	0	0	0	0	0	0	0	0	0	0	0	0	0	0	0	0	0
1913	0	0	0	0	0	0	0	0	0	0	0	0	0	0	0	0	0	0	0	0	0	0	0	0	0	0	0	0	0	0	0	0	0	0	0	0	0	0	0	0	0	0	0	0	0	0	0	0	0
1914	0	0	0	0	0	0	0	0	0	0	0	0	0	0	0	0	0	0	0	0	0	0	0	0	0	0	0	0	0	0	0	0	0	0	0	0	0	0	0	0	0	0	0	0	0	0	0	0	0
1915	0	0	0	0	0	0	0	0	0	0	0	0	0	0	0	0	0	0	0	0	0	0	0	0	0	0	0	0	0	0	0	0	0	0	0	0	0	0	0	0	0	0	0	0	0	0	0	0	0
1916	0	0	0	0	0	0	0	0	0	0	0	0	0	0	0	0	0	0	0	0	0	0	0	0	0	0	0	0	0	0	0	0	0	0	0	0	0	0	0	0	0	0	0	0	0	0	0	0	0
1917	0	0	0	0	0	0	0	0	0	0	0	0	0	0	0	0	0	0	0	0	0	0	0	0	0	0	0	0	0	0	0	0	0	0	0	0	0	0	0	0	0	0	0	0	0	0	0	0	0
1918	0	0	0	0	0	0	0	0	0	0	0	0	0	0	0	0	0	0	0	0	0	0	0	0	0	0	0	0	0	0	0	0	0	0	0	0	0	0	0	0	0	0	0	0	0	0	0	0	0
1919	0	0	0	0	0	0	0	0	0	0	0	0	0	0	0	0	0	0	0	0	0	0	0	0	0	0	0	0	0	0	0	0	0	0	0	0	0	0	0	0	0	0	0	0	0	0	0	0	0
1920	0	0	0	0	0	0	0	0	0	0	0	0	0	0	0	0	0	0	0	0	0	0	0	0	0	0	0	0	0	0	0	0	0	0	0	0	0	0	0	0	0	0	0	0	0	0	0	0	0
1921	0	0	0	0	0	0	0	0	0	0	0	0	0	0	0	0	0	0	0	0	0	0	0	0	0	0	0	0	0	0	0	0	0	0	0	0	0	0	0	0	0	0	0	0	0	0	0	0	0
1922	0	0	0	0	0	0	0	0	0	0	0	0	0	0	0	0	0	0	0	0	0	0	0	0	0	0	0	0	0	0	0	0	0	0	0	0	0	0	0	0	0	0	0	0	0	0	0	0	0
1923	0	0	0	0	0	0	0	0	0	0	0	0	0	0	0	0	0	0	0	0	0	0	0	0	0	0	0	0	0	0	0	0	0	0	0	0	0	0	0	0	0	0	0	0	0	0	0	0	0
1924	0	0	0	0	0	0	0	0	0	0	0	0	0	0	0	0	0	0	0	0	0	0	0	0	0	0	0	0	0	0	0	0	0	0	0	0	0	0	0	0	0	0	0	0	0	0	0	0	0
1925	0	0	0	0	0	0	0	0	0	0	0	0	0	0	0	0	0	0	0	0	0	0	0	0	0	0	0	0	0	0	0	0	0	0	0	0	0	0	0	0	0	0	0	0	0	0	0	0	0
1926	0	0	0	0	0	0	0	0	0	0	0	0	0	0	0	0	0	0	0	0	0	0	0	0	0	0	0	0	0	0	0	0	0	0	0	0	0	0	0	0	0	0	0	0	0	0	0	0	0
1927	0	0	0	0	0	0	0	0	0	0	0	0	0	0	0	0	0	0	0	0	0	0	0	0	0	0	0	0	0	0	0	0	0	0	0	0	0	0	0	0	0	0	0	0	0	0	0	0	0
1928	0	0	0	0	0	0	0	0	0	0	0	0	0	0	0	0	0	0	0	0	0	0	0	0	0	0	0	0	0	0	0	0	0	0	0	0	0	0	0	0	0	0	0	0	0	0	0	0	0
1929	0	0	0	0	0	0	0	0	0	0	0	0	0	0	0	0	0	0	0	0	0	0	0	0	0	0	0	0	0	0	0	0	0	0	0	0	0	0	0	0	0	0	0	0	0	0	0	0	0
1930	0	0	0	0	0	0	0	0	0	0	0	0	0	0	0	0	0	0	0	0	0	0	0	0	0	0	0	0	0	0	0	0	0	0	0	0	0	0	0	0	0	0	0	0	0	0	0	0	0
1931	0	0	0	0	0	0	0	0	0	0	0	0	0	0	0	0	0	0	0	0	0	0	0	0	0	0	0	0	0	0	0	0	0	0	0	0	0	0	0	0	0	0	0	0	0	0	0	0	0
1932	0	0	0	0	0	0	0	0	0	0	0	0	0	0	0	0	0	0	0	0	0	0	0	0	0	0	0	0	0	0	0	0	0	0	0	0	0	0	0	0	0	0	0	0	0	0	0	0	0
1933	0	0	0	0	0	0	0	0	0	0	0	0	0	0	0	0	0	0	0	0	0	0	0	0	0	0	0	0	0	0	0	0	0	0	0	0	0	0	0	0	0	0	0	0	0	0	0	0	0
1934	0	0	0	0	0	0	0	0	0	0	0	0	0	0	0	0	0	0	0	0	0	0	0	0	0	0	0	0	0	0	0	0	0	0	0	0	0	0	0	0	0	0	0	0	0	0	0	0	0
1935	0	0	0	0	0	0	0	0	0	0	0	0	0	0	0	0	0	0	0	0	0	0	0	0	0	0	0	0	0	0	0	0	0	0	0	0	0	0	0	0	0	0	0	0	0	0	0	0	0
1936	0	0	0	0	0	0	0	0	0	0	0	0	0	0	0	0	0	0	0	0	0	0	0	0	0	0	0	0	0	0	0	0	0	0	0	0	0	0	0	0	0	0	0	0	0	0	0	0	0
1937	0	0	0	0	0	0	0	0	0	0	0	0	0	0	0	0	0	0	0	0	0	0	0	0	0	0	0	0	0	0	0	0	0	0	0	0	0	0	0	0	0	0	0	0	0	0	0	0	0
1938	0	0	0	0	0	0	0	0	0	0	0	0	0	0	0	0	0	0	0	0	0	0	0	0	0	0	0	0	0	0	0	0	0	0	0	0	0	0	0	0	0	0	0	0	0	0	0	0	0
1939	0	0	0	0	0	0	0	0	0	0	0	0	0	0	0	0	0	0	0	0	0	0	0	0	0	0	0	0	0	0	0	0	0	0	0	0	0	0	0	0	0	0	0	0	0	0	0	0	0
1940	0	0	0	0	0	0	0	0	0	0	0	0	0	0	0	0	0	0	0	0	0	0	0	0	0	0	0	0	0	0	0	0	0	0	0	0	0	0	0	0	0	0	0	0	0	0	0	0	0
1941	0	0	0	0	0	0	0	0	0	0	0	0	0	0	0	0	0	0	0	0	0	0	0	0	0	0	0	0	0	0	0	0	0	0	0	0	0	0	0	0	0	0	0	0	0	0	0	0	0
1942	0	0	0	0	0	0	0	0	0	0	0	0	0	0	0	0	0	0	0	0	0	0	0	0	0	0	0	0	0	0	0	0	0	0	0	0	0	0	0	0	0	0	0	0	0	0	0	0	0
1943	0	0	0	0	0	0	0	0	0	0	0	0	0	0	0	0	0	0	0	0	0	0	0	0	0	0	0	0	0	0	0	0	0	0	0	0	0	0	0	0	0	0	0	0	0	0	0	0	0
1944	0	0	0	0	0	0	0	0	0	0	0	0	0	0	0	0	0	0	0	0	0	0	0	0	0	0	0	0	0	0	0	0	0	0	0	0	0	0	0	0	0	0	0	0	0	0	0	0	0
1945	0	0	0	0	0	0	0	0	0	0	0	0	0	0	0	0	0	0	0	0	0	0	0	0	0	0	0	0	0	0	0	0	0	0	0	0	0	0	0	0	0	0	0	0	0	0	0	0	0
1946	0	0	0	0	0	0	0	0	0	0	0	0	0	0	0	0	0	0	0	0	0	0	0	0	0	0	0	0	0	0	0	0	0	0	0	0	0	0	0	0	0	0	0	0	0	0	0	0	0
1947	0	0	0	0	0	0	0	0	0	0	0	0	0	0	0	0	0	0	0	0	0	0	0	0	0	0	0	0	0	0	0	0	0	0	0	0	0	0	0	0	0	0	0	0	0	0	0	0	0
1948	0	0	0	0	0	0	0	0	0	0	0	0	0	0	0	0	0	0	0	0	0	0	0	0	0	0	0	0	0	0	0	0	0	0	0	0	0	0	0	0	0	0	0	0	0	0	0	0	0
1949	0	0	0	0	0	0	0	0	0	0	0	0	0	0	0	0	0	0	0	0	0	0	0	0	0	0	0	0	0	0	0	0	0	0	0	0	0	0	0	0	0	0	0	0	0	0	0	0	0
1950	0	0	0	0	0	0	0	0	0	0	0	0	0	0	0	0	0	0	0	0	0	0	0	0	0	0	0	0	0	0	0	0	0	0	0	0	0	0	0	0	0	0	0	0	0	0	0	0	0
1951	0	0	0	0	0	0	0	0	0	0	0	0	0	0	0	0	0	0	0	0	0	0	0	0	0	0	0	0	0	0	0	0	0	0	0	0	0	0	0	0	0	0	0	0	0	0	0	0	0
1952	0	0	0	0	0	0	0	0	0	0	0	0	0	0	0	0	0	0	0	0	0	0	0	0	0	0	0	0	0	0	0	0	0	0	0	0	0	0	0	0	0	0	0	0	0	0	0	0	0
1953	0	0	0	0	0	0	0	0	0	0	0	0	0	0	0	0	0	0	0	0	0	0	0	0	0	0	0	0	0	0	0	0	0	0	0	0	0	0	0	0	0	0	0	0	0	0	0	0	0
1954	0	0	0	0	0	0	0	0	0	0	0	0	0	0	0	0	0	0	0	0	0	0	0	0	0	0	0	0	0	0	0	0	0	0	0	0	0	0	0	0	0	0	0	0	0	0	0	0	0
1955	0	0	0	0	0	0	0	0	0	0	0	0	0	0	0	0	0	0	0	0	0	0	0	0	0	0	0	0	0	0	0	0	0	0	0	0	0	0	0	0	0	0	0	0	0	0	0	0	0
1956	0	0	0	0	0	0	0	0	0	0	0	0	0	0	0	0	0	0	0	0	0	0	0	0	0	0	0	0	0	0	0	0	0	0	0	0	0	0	0	0	0	0	0	0	0	0	0	0	0
1957	0	0	0	0	0	0	0	0	0	0	0	0	0	0	0	0	0	0	0	0	0	0	0	0	0	0	0	0	0	0	0	0	0	0	0	0	0	0	0	0	0	0	0	0	0	0	0	0	0
1958	0	0	0	0	0	0	0	0	0	0	0	0	0	0	0	0	0	0	0	0	0	0	0	0	0	0	0	0	0	0	0	0	0	0	0	0	0	0	0	0	0	0	0	0	0	0	0	0	0
1959	0	0	0	0	0	0	0	0	0	0	0	0	0	0	0	0	0	0	0	0	0	0	0	0	0	0	0	0	0	0	0	0	0	0	0	0	0	0	0	0	0	0	0	0	0	0	0	0	0
1960	0	0	0	0	0	0	0	0	0	0	0	0	0	0	0	0	0	0	0	0	0	0	0	0	0	0	0	0	0	0	0	0	0	0	0	0	0	0	0	0	0	0	0	0	0	0	0	0	0
1961
1962
1963
1964														3400							4875	3900																		3100
1965														2800							5750	4600																		2900
1966													7900	2200							2250	1800																		2900
1967													4900	2200							1500	1200																		2200
1968													900	4200							5500	4400																		3200
1969													400	3300							7000	5600																		4100
1970										500			100	4400							6000	4800																		3600					200				200
1971										200				3800							4000	3200								200										3800					600				600
1972										800				6700							5750	4600								100										3800					500				500
1973										200			300	6800							2875	2300								200										4100					1700				1700
1974										100			400	4900							2500	2000								400										4900					5400				5400
1975										100			800	2600							2125	1700								400										3500					2100				2100
1976										200			1300	3900							1625	1300								1400										6000					6700				6700
1977										200			1200	2500							750	600								600										4700					6700				6700
1978										100			200	5500							250	200								1000										3300					6700				6700
1979										8700			500	7500							250	200								1300										3600					1600				1600
1980										500			2000	5000							4125	3300								800										3800					8700				8700
1981										100			2000	4200							4125	3300								1400										3300					3800				3800
1982										100			900	3200							4125	3300								1000										3400					3000				3000
1983										100			1200	2800							1250	1000								1100										3900					4100				4100
1984										300			1300	3400							1000	800								100										4700					3100				3100
1985										100			100	4000							125	100								100										3900					600				600
1986										300			2200	2000							1500	1200								100										5100					600				600
1987										300			2200	2000							875	700								100										5800					14700				14700
1988										300			2200	2000							1750	1400								200										5600					3100				3100
1989										300			100	7300							4625	3700								1600										5500					5600				5600
1990										300			2600	5700							8625	6900								2100										3300					2900				2900
1991										300			500	5700							8625	6900								2100										300					5800				5800
1992			736			0				158			1992	5807		14			373		5965	4772					0			2731				306					12	8016				105	32185	3604		24377	4204
1993			100							300			662	6430							4250	3400								4592				1100						3949				180	51913	2651		44717	4545
1994			200		1	0				500			900	5000		0			0		4375	3500					0			5000				100					0	4000				180	27464	2407		19404	5653
1995			200		1	0				600			600	5000		0	23		0		4750	3800					0			4300				100	4				0	7000				180	27000	5000		15800	6200
1996			200		1	0				1000			900	11000		0	0		0		5250	4200					0			4300				0	4				0	15000				0	12000	0		9000	3000
1997			0		1	0				1200			3100	12100		0	0		800		6625	5300					0	54		9800				200	4				0	27000				0	14000	0		13000	1000
1998		6	0		1	7				1200			5000	11100		0	0		800		6625	5300					0	72		13000				200	4				0	30200				0	20000	0	0	19000	1000
1999		6	0		1	7				1300			8000	10000	0	0	0		800	0	5000	4000					0	99		15300			1	0	4				0	19000				0	21246	1101	0	19000	1145
2000		6	0		1	7				1000			4000	10000	0	0	0		800	300	5000						0	99		11000			3	0	4				0	25265				0	66863	7263	0	50700	8900
2001		6	0		1	7				1000	11000		400	9000	0	2800	0		600	100	4960						0	99		9300			3	1000	4				0	41000				0	22479	3179	0	14100	5200
2002		6	0		1	7				1000	0		400	15000	0	2283	4		490	200	4994						0	99		9400			1	1000	4				0	24000				0	13338	1585	0	11000	753
2003		6	0		1	7				1410	0		1000	11000	0	2020	457	36	2552	600	4480						0	99		9400			1	1000	4			3	0	12000			13	0	16366	2019	0	13368	979
2004		6	420		1	2				1054	0		2000	30000	0	7	772	7946	396	600	5783						0	0		15000			1	370	4	66		3	0	14000			13	0	26028	75	0	25324	629
2005		6	420		1	2				1000	3		2000	15000	0	7	772	7946	396	600	10000						0	1		16742			1	400	4	66		3	0	28000			13	0	42614	270	0	40000	2344
2006		6	561		1	2				1000	6		1455	16000	0	13	39	7946	239	600	9749					8	0	1		8130			1	689	4	66		10	0	21000			13	0	69208	15	0	63000	6193
2007		6	561		1	2				2100	0		6911	14000	4	7	89	2967	79	600	11853					8	0	0		4000			1	181	4	66		23	0	23000			14	0	80067	0	0	69000	11067
2008		6	34		1	2				8000	0		6226	13090	0	3	27	608	26	600	5728					8	21	1		4000			21	216	4	66		48	12	21000			1	0	55984	144	0	47000	8840
2009	7	6	1023		1	2				4000	8		2967	20350	2	3	31	1012	26	600	8599					8	21	10		7635			21	412	4	66		48	24	25000			9	0	79341	27	0	76573	2741
2010	4	6	1023		1	15				3000	7		1000	31968	0	6	82	6584	26	600	9010					12	21	10	1	9578			21	906	4	66		48	24	22000			9	3000	55535	73	0	49761	5701
2011	4	0	72		1	57				2000	10		750	48309	10	20	96	1056	26	200	5317					12	21	10	4	7426			21	481	4	66		48	24	17162			9	117	85499	24	0	78019	7456
2012	4	0	4		1	360				1000	14		432	59382	0	5	96	1	26	700	1550					12	2	0	4	10240			21	435	4	26		48	12	9000			9	22	68030	20	0	63530	4480
2013	4	0	4		1	1				1120	0		890	28066	0	5	11	1	26	2000	8854					12	27	33	3	7514			2	536	4	26		48	12	3438			9	51	63259	7	0	59705	3547
2014	4	0	25		1	1				918	0		2300	11390	0	3	36	1	26	1084	5905					12	27	20	2	9333			22	510	4	26		48	12	3793			9	970	64045	7	0	62364	1674
2015	4	0	100		1	2				1000	5		1445	15050	16	12	58	103	26	917	5583					12	3	30	1	9266			22	471	4	26		48	12	2055			9	977	41468	7	0	40193	1268
2016	136	0	98		1	17				496	8		1431	10306	20	12	15	136	26	894	5034					12	81	50	1	13577			22	752	4	26		48	12	2644			9	382	31250	77	0	29177	1996
2017	25	0	98		1	17				1000	5		1395	10848	12	12	15	141	26	855	4123					12	1	20	1	14949			22	1690	4	26	3	48	18	3582			9	360	62695	0	0	60328	2367
2018	25	0	22		1	40				610	19		1253	10263	20	12	20	190	26	842	3932					12	0	30	1	13926			22	606	4	26	3	48	18	4532			9	535	80564	1	0	76901	3662
2019	36	0	22		1	84				2531	30		1581	22961	8	12	4	535	26	797	5849					12	0	30	9	17013			2	911	4	26	3	0	18	7645			9	505	33252	153	0	31724	1375
[truncated: 197 more columns]

[truncated: 10 more sheets: POW_E, PP_P, PP_I, PP_E, Conversion factor, Half-life, SCA19_SW, SCA19_WBP, SCA19_PP, SCA19]
