# Supplementary material for: The default methods in the 2019 Refinement drastically reduce estimates of global carbon sinks of harvested wood products
Source: Carbon Balance Manag. 2021 Dec 11;16:37. doi: 10.1186/s13021-021-00200-8 (PMC8666044; doi:10.1186/s13021-021-00200-8)
Supplement: Supplementary file 7 — Additional file 7. AFA19. National carbon stocks and removals of HWPs for the various countries using the default (Tier 1) method for the atmospheric flow approach according to the 2019 Refinement. [file 13021_2021_200_MOESM7_ESM.xlsx]

## Sheet: Targeted countries
FAOSTAT countries and regions	Targeted countries and regions	Note
245	235
Afghanistan	Afghanistan
Albania	Albania
Algeria	Algeria
American Samoa	American Samoa
Andorra	Andorra
Angola	Angola
Anguilla	Anguilla
Antarctica	Antarctica
Antigua and Barbuda	Antigua and Barbuda
Argentina	Argentina
Armenia	Armenia	Former USSR
Aruba	Aruba
Australia	Australia
Austria	Austria
Azerbaijan	Azerbaijan	Former USSR
Bahamas	Bahamas
Bahrain	Bahrain
Bangladesh	Bangladesh
Barbados	Barbados
Belarus	Belarus	Former USSR
Belgium	Belgium	Former Belgium-Luxembourg
Belgium-Luxembourg		Dissolution
Belize	Belize
Benin	Benin
Bermuda	Bermuda
Bhutan	Bhutan
Bolivia (Plurinational State of)	Bolivia (Plurinational State of)
Bosnia and Herzegovina	Bosnia and Herzegovina	Former Yugoslav SFR
Botswana	Botswana
Brazil	Brazil
British Indian Ocean Territory	British Indian Ocean Territory
British Virgin Islands	British Virgin Islands
Brunei Darussalam	Brunei Darussalam
Bulgaria	Bulgaria
Burkina Faso	Burkina Faso
Burundi	Burundi
Cabo Verde	Cabo Verde
Cambodia	Cambodia
Cameroon	Cameroon
Canada	Canada
Cayman Islands	Cayman Islands
Central African Republic	Central African Republic
Chad	Chad
Chile	Chile
China		Duplication
China, Hong Kong SAR	China, Hong Kong SAR
China, Macao SAR	China, Macao SAR
China, mainland	China, mainland
China, Taiwan Province of	China, Taiwan Province of
Christmas Island	Christmas Island
Cocos (Keeling) Islands	Cocos (Keeling) Islands
Colombia	Colombia
Comoros	Comoros
Congo	Congo
Cook Islands	Cook Islands
Costa Rica	Costa Rica
Cote d'Ivoire	Cote d'Ivoire
Croatia	Croatia	Former Yugoslav SFR
Cuba	Cuba
Curacao	Curacao
Cyprus	Cyprus
Czechia	Czechia	Former Czechoslovakia
Czechoslovakia		Dissolution
Democratic People's Republic of Korea	Democratic People's Republic of Korea
Democratic Republic of the Congo	Democratic Republic of the Congo
Denmark	Denmark
Djibouti	Djibouti
Dominica	Dominica
Dominican Republic	Dominican Republic
Ecuador	Ecuador
Egypt	Egypt
El Salvador	El Salvador
Equatorial Guinea	Equatorial Guinea
Eritrea	Eritrea	Former Ethiopia PDR
Estonia	Estonia	Former USSR
Eswatini	Eswatini
Ethiopia	Ethiopia	Former Ethiopia PDR
Ethiopia PDR		Dissolution
Falkland Islands (Malvinas)	Falkland Islands (Malvinas)
Faroe Islands	Faroe Islands
Fiji	Fiji
Finland	Finland
France	France
French Guyana	French Guyana
French Polynesia	French Polynesia
French Southern Territories	French Southern Territories
Gabon	Gabon
Gambia	Gambia
Georgia	Georgia	Former USSR
Germany	Germany
Ghana	Ghana
Gibraltar	Gibraltar
Greece	Greece
Greenland	Greenland
Grenada	Grenada
Guadeloupe	Guadeloupe
Guam	Guam
Guatemala	Guatemala
Guinea	Guinea
Guinea-Bissau	Guinea-Bissau
Guyana	Guyana
Haiti	Haiti
Holy See	Holy See
Honduras	Honduras
Hungary	Hungary
Iceland	Iceland
India	India
Indonesia	Indonesia
Iran (Islamic Republic of)	Iran (Islamic Republic of)
Iraq	Iraq
Ireland	Ireland
Israel	Israel
Italy	Italy
Jamaica	Jamaica
Japan	Japan
Jordan	Jordan
Kazakhstan	Kazakhstan	Former USSR
Kenya	Kenya
Kiribati	Kiribati
Kuwait	Kuwait
Kyrgyzstan	Kyrgyzstan	Former USSR
Lao People's Democratic Republic	Lao People's Democratic Republic
Latvia	Latvia	Former USSR
Lebanon	Lebanon
Lesotho	Lesotho
Liberia	Liberia
Libya	Libya
Liechtenstein	Liechtenstein
Lithuania	Lithuania	Former USSR
Luxembourg	Luxembourg	Former Belgium-Luxembourg
Madagascar	Madagascar
Malawi	Malawi
Malaysia	Malaysia
Maldives	Maldives
Mali	Mali
Malta	Malta
Marshall Islands	Marshall Islands	Former Pacific Islands Trust Territory
Martinique	Martinique
Mauritania	Mauritania
Mauritius	Mauritius
Mayotte	Mayotte
Mexico	Mexico
Micronesia (Federated States of)	Micronesia (Federated States of)	Former Pacific Islands Trust Territory
Mongolia	Mongolia
Montenegro	Montenegro	Former Serbia and Montenegro
Montserrat	Montserrat
Morocco	Morocco
Mozambique	Mozambique
Myanmar	Myanmar
Namibia	Namibia
Nauru	Nauru
Nepal	Nepal
Netherlands	Netherlands
Netherlands Antilles (former)		Dissolution
New Caledonia	New Caledonia
New Zealand	New Zealand
Nicaragua	Nicaragua
Niger	Niger
Nigeria	Nigeria
Niue	Niue
Norfolk Island	Norfolk Island
North Macedonia	North Macedonia	Former Yugoslav SFR
Northern Mariana Islands	Northern Mariana Islands	Former Pacific Islands Trust Territory
Norway	Norway
Oman	Oman
Pacific Islands Trust Territory		Dissolution
Pakistan	Pakistan
Palau	Palau	Former Pacific Islands Trust Territory
Palestine	Palestine
Panama	Panama
Papua New Guinea	Papua New Guinea
Paraguay	Paraguay
Peru	Peru
Philippines	Philippines
Pitcairn	Pitcairn
Poland	Poland
Portugal	Portugal
Qatar	Qatar
Republic of Korea	Republic of Korea
Republic of Moldova	Republic of Moldova	Former USSR
Reunion	Reunion
Romania	Romania
Russian Federation	Russian Federation	Former USSR
Rwanda	Rwanda
Saint Helena, Ascension and Tristan da Cunha	Saint Helena, Ascension and Tristan da Cunha
Saint Kitts and Nevis	Saint Kitts and Nevis
Saint Lucia	Saint Lucia
Saint Pierre and Miquelon	Saint Pierre and Miquelon
Saint Vincent and the Grenadines	Saint Vincent and the Grenadines
Saint-Martin (French part)	Saint-Martin (French part)
Samoa	Samoa
San Marino	San Marino
Sao Tome and Principe	Sao Tome and Principe
Saudi Arabia	Saudi Arabia
Senegal	Senegal
Serbia	Serbia	Former Serbia and Montenegro
Serbia and Montenegro		Dissolution, Former Yugoslav SFR
Seychelles	Seychelles
Sierra Leone	Sierra Leone
Singapore	Singapore
Slovakia	Slovakia	Former Czechoslovakia
Slovenia	Slovenia	Former Yugoslav SFR
Solomon Islands	Solomon Islands
Somalia	Somalia
South Africa	South Africa
South Sudan	South Sudan	Former Sudan (former)
Spain	Spain
Sri Lanka	Sri Lanka
Sudan	Sudan	Former Sudan (former)
Sudan (former)		Dissolution
Suriname	Suriname
Sweden	Sweden
Switzerland	Switzerland
Syrian Arab Republic	Syrian Arab Republic
Tajikistan	Tajikistan	Former USSR
Thailand	Thailand
Timor-Leste	Timor-Leste
Togo	Togo
Tokelau	Tokelau
Tonga	Tonga
Trinidad and Tobago	Trinidad and Tobago
Tunisia	Tunisia
Turkey	Turkey
Turkmenistan	Turkmenistan	Former USSR
Turks and Caicos Islands	Turks and Caicos Islands
Tuvalu	Tuvalu
Uganda	Uganda
Ukraine	Ukraine	Former USSR
United Arab Emirates	United Arab Emirates
United Kingdom of Great Britain and Northern Ireland	United Kingdom of Great Britain and Northern Ireland
United Republic of Tanzania	United Republic of Tanzania
United States of America	United States of America
Uruguay	Uruguay
USSR		Dissolution
Uzbekistan	Uzbekistan	Former USSR
Vanuatu	Vanuatu
Venezuela (Bolivarian Republic of)	Venezuela (Bolivarian Republic of)
Viet Nam	Viet Nam
Wake Island	Wake Island
Wallis and Futuna Islands	Wallis and Futuna Islands
Western Sahara	Western Sahara
Yemen	Yemen
Yugoslav SFR		Dissolution
Zambia	Zambia
Zimbabwe	Zimbabwe

## Sheet: Abbreviation
Abbreviation
P	Production quantity (m3/yr, t/yr)
I	Import quantitiy (m3/yr, t/yr)
E	Export quantity (m3/yr, t/yr)
WF	Wood fuel
IRW	Industrial roundwood
WC	Wood charcoal
WCP	Wood chips and particles
WR	Wood residues
WP	Wood pulp
RP	Recovered paper		(see Additional file 1 for activity data)
SCA19	Stock-change approach in the 2019 Refinement to the 2006 IPCC Guidelines for National Greenhouse Gas Inventories (see Additional file 6)
AFA19	Atmospheric flow approach in the 2019 Refinement to the 2006 IPCC Guidelines for National Greenhouse Gas Inventories
Note
Numbers in red	Calculated values (newly independent countries after 1961)
0 in blue	#DIV/0! error (divide a number by zero)
0 in green	Negative values due to an error in the trade database

## Sheet: WF_P
Wood fuel_production (m3/yr)
	Afghanistan	Albania	Algeria	American Samoa	Andorra	Angola	Anguilla	Antarctica	Antigua and Barbuda	Argentina	Armenia	Aruba	Australia	Austria	Azerbaijan	Bahamas	Bahrain	Bangladesh	Barbados	Belarus	Belgium	Belgium-Luxembourg	Belize	Benin	Bermuda	Bhutan	Bolivia (Plurinational State of)	Bosnia and Herzegovina	Botswana	Brazil	British Indian Ocean Territory	British Virgin Islands	Brunei Darussalam	Bulgaria	Burkina Faso	Burundi	Cabo Verde	Cambodia	Cameroon	Canada	Cayman Islands	Central African Republic	Chad	Chile	China	China, Hong Kong SAR	China, Macao SAR	China, mainland	China, Taiwan Province of
1900	153113	415995	491742	0	0	193998	0	0	0	2.43579e+06	0	410.538	830835	585975	0	6463.29	683.736	4.39451e+06	1199.73	369056	161125	166398	10191.6	849313	0	703902	356287	0	99673.1	2.29576e+07	0	113.937	11976.7	549750	1.04784e+06	610304	14053.2	3.81546e+06	1.17209e+06	2.8766e+06	0	269161	455817	600074	7.46208e+07	0	83003.5	7.44901e+07	47640.6
1901	156472	422324	506060	0	0	199647	0	0	0	2.48997e+06	0	419.67	850250	594890	0	6607.06	698.735	4.49091e+06	1226.42	375009	163576	168929	10418.3	874042	0	719344	364212	0	102575	2.34682e+07	0	116.471	12239.4	558114	1.07835e+06	628074	14462.3	3.89916e+06	1.20622e+06	2.91803e+06	0	276998	469088	613422	7.62578e+07	0	84824.4	7.61242e+07	48685.7
1902	159904	428749	520794	0	0	205459	0	0	0	2.54535e+06	0	429.005	870120	603941	0	6754.02	714.064	4.58943e+06	1253.7	381057	166065	171500	10650	899490	0	735124	372314	0	105562	2.39903e+07	0	119.062	12507.9	566605	1.10975e+06	646361	14883.4	3.98469e+06	1.24134e+06	2.96006e+06	0	285063	482746	627067	7.79306e+07	0	86685.2	7.77942e+07	49753.7
1903	163412	435272	535958	0	0	211442	0	0	0	2.60197e+06	0	438.547	890453	613130	0	6904.26	729.728	4.69011e+06	1281.59	387203	168591	174109	10886.9	925679	0	751251	380595	0	108635	2.45239e+07	0	121.71	12782.3	575226	1.14206e+06	665180	15316.8	4.07211e+06	1.27748e+06	3.00269e+06	0	293363	496802	641015	7.96402e+07	0	88586.8	7.95008e+07	50845.2
1904	166997	441895	551562	0	0	217598	0	0	0	2.65985e+06	0	448.302	911262	622459	0	7057.84	745.736	4.79299e+06	1310.09	393448	171156	176758	11129.1	952631	0	767731	389061	0	111798	2.50694e+07	0	124.417	13062.7	583978	1.17531e+06	684547	15762.7	4.16144e+06	1.31467e+06	3.04594e+06	0	301904	511266	655274	8.13873e+07	0	90530.2	8.12448e+07	51960.6
1905	170660	448618	567622	0	0	223933	0	0	0	2.71902e+06	0	458.274	932557	631929	0	7214.83	762.096	4.89814e+06	1339.23	399794	173761	179447	11376.6	980368	0	784573	397715	0	115053	2.5627e+07	0	127.185	13349.3	592863	1.20953e+06	704479	16221.7	4.25273e+06	1.35295e+06	3.08981e+06	0	310695	526152	669850	8.31727e+07	0	92516.2	8.30271e+07	53100.5
1906	174404	455444	584148	0	0	230453	0	0	0	2.7795e+06	0	468.468	954350	641544	0	7375.31	778.814	5.00559e+06	1369.02	406242	176404	182177	11629.7	1.00891e+06	0	801784	406562	0	118403	2.61971e+07	0	130.014	13642.1	601883	1.24475e+06	724990	16694	4.34602e+06	1.39234e+06	3.13431e+06	0	319741	541472	684750	8.49973e+07	0	94545.7	8.48485e+07	54265.3
1907	178230	462373	601156	0	0	237163	0	0	0	2.84132e+06	0	478.888	976652	651305	0	7539.37	795.899	5.1154e+06	1399.48	412794	179088	184949	11888.4	1.03829e+06	0	819373	415606	0	121851	2.67798e+07	0	132.906	13941.4	611040	1.28099e+06	746099	17180	4.44136e+06	1.43288e+06	3.17945e+06	0	329050	557237	699981	8.68619e+07	0	96619.8	8.67098e+07	55455.8
1908	182140	469408	618660	0	0	244068	0	0	0	2.90453e+06	0	489.541	999476	661214	0	7707.07	813.359	5.22762e+06	1430.61	419452	181813	187763	12152.8	1.06852e+06	0	837348	424850	0	125398	2.73755e+07	0	135.862	14247.2	620337	1.31829e+06	767822	17680.2	4.53879e+06	1.4746e+06	3.22525e+06	0	338631	573462	715551	8.87674e+07	0	98739.3	8.8612e+07	56672.3
1909	186136	476550	636672	0	0	251175	0	0	0	2.96913e+06	0	500.43	1.02283e+06	671274	0	7878.51	831.201	5.34229e+06	1462.43	426217	184579	190620	12423.1	1.09963e+06	0	855717	434301	0	129050	2.79844e+07	0	138.884	14559.8	629775	1.35667e+06	790178	18195	4.63836e+06	1.51754e+06	3.2717e+06	0	348490	590158	731468	9.07147e+07	0	100905	9.05558e+07	57915.5
1910	190219	483800	655210	0	0	258488	0	0	0	3.03518e+06	0	511.561	1.04673e+06	681487	0	8053.75	849.435	5.45949e+06	1494.96	433092	187387	193520	12699.5	1.13165e+06	0	874489	443961	0	132807	2.86069e+07	0	141.974	14879.2	639357	1.39617e+06	813184	18724.8	4.74011e+06	1.56172e+06	3.31882e+06	0	358637	607341	747739	9.27047e+07	0	103119	9.25424e+07	59186
1911	194392	491161	674287	0	0	266014	0	0	0	3.10269e+06	0	522.94	1.0712e+06	691856	0	8232.9	868.07	5.57925e+06	1528.21	440077	190238	196464	12982	1.16459e+06	0	893673	453836	0	136674	2.92432e+07	0	145.132	15205.6	649085	1.43682e+06	836861	19270	4.8441e+06	1.60719e+06	3.36662e+06	0	369079	625024	764371	9.47384e+07	0	105381	9.45725e+07	60484.4
1912	198656	498634	693919	0	0	273759	0	0	0	3.17171e+06	0	534.573	1.09623e+06	702382	0	8416.03	887.113	5.70165e+06	1562.2	447175	193133	199454	13270.7	1.1985e+06	0	913277	463931	0	140653	2.98937e+07	0	148.36	15539.1	658960	1.47866e+06	861227	19831	4.95036e+06	1.65399e+06	3.41511e+06	0	379825	643223	781374	9.68167e+07	0	107693	9.66472e+07	61811.3
1913	203014	506220	714123	0	0	281730	0	0	0	3.24226e+06	0	546.464	1.12185e+06	713068	0	8603.24	906.573	5.82673e+06	1596.95	454387	196071	202488	13565.9	1.2334e+06	0	933312	474251	0	144748	3.05587e+07	0	151.66	15880	668986	1.52171e+06	886302	20408.4	5.05896e+06	1.70214e+06	3.4643e+06	0	390884	661951	798754	9.89405e+07	0	110055	9.87673e+07	63167.2
1914	207468	513922	734915	0	0	289933	0	0	0	3.31438e+06	0	558.619	1.14806e+06	723917	0	8794.6	926.461	5.95455e+06	1632.48	461716	199054	205569	13867.7	1.26931e+06	0	953786	484800	0	148963	3.12384e+07	0	155.034	16228.4	679164	1.56601e+06	912108	21002.6	5.16994e+06	1.7517e+06	3.51419e+06	0	402265	681224	816522	1.01111e+08	0	112470	1.00934e+08	64552.9
1915	212019	521741	756313	0	0	298374	0	0	0	3.3881e+06	0	571.045	1.17489e+06	734932	0	8990.23	946.785	6.08517e+06	1668.79	469163	202083	208697	14176.2	1.30627e+06	0	974710	495584	0	153300	3.19333e+07	0	158.482	16584.4	689498	1.61161e+06	938664	21614.1	5.28335e+06	1.80271e+06	3.5648e+06	0	413977	701058	834684	1.03329e+08	0	114937	1.03148e+08	65969.1
1916	216670	529680	778334	0	0	307062	0	0	0	3.46347e+06	0	583.747	1.20235e+06	746113	0	9190.21	967.555	6.21866e+06	1705.91	476730	205158	211872	14491.5	1.3443e+06	0	996092	506608	0	157763	3.26436e+07	0	162.007	16948.2	699988	1.65853e+06	965994	22243.4	5.39925e+06	1.85519e+06	3.61615e+06	0	426030	721470	853251	1.05596e+08	0	117458	1.05411e+08	67416.2
1917	221423	537738	800995	0	0	316002	0	0	0	3.54051e+06	0	596.732	1.23044e+06	757465	0	9394.63	988.78	6.35508e+06	1743.85	484419	208279	215095	14813.8	1.38344e+06	0	1.01794e+06	517877	0	162357	3.33697e+07	0	165.611	17320	710638	1.70682e+06	994120	22891.1	5.5177e+06	1.90921e+06	3.66823e+06	0	438434	742476	872230	1.07912e+08	0	120035	1.07723e+08	68895.2
1918	226281	545920	824317	0	0	325203	0	0	0	3.61926e+06	0	610.005	1.2592e+06	768989	0	9603.6	1010.47	6.4945e+06	1782.64	492232	211448	218368	15143.4	1.42372e+06	0	1.04027e+06	529396	0	167084	3.4112e+07	0	169.295	17700	721450	1.75652e+06	1.02306e+06	23557.6	5.63874e+06	1.9648e+06	3.72106e+06	0	451200	764094	891632	1.1028e+08	0	122668	1.10087e+08	70406.5
1919	231245	554226	848318	0	0	334671	0	0	0	3.69977e+06	0	623.574	1.28862e+06	780689	0	9817.22	1032.64	6.63697e+06	1822.3	500171	214665	221690	15480.2	1.46517e+06	0	1.0631e+06	541172	0	171949	3.48707e+07	0	173.061	18088.2	732427	1.80766e+06	1.05285e+06	24243.5	5.76244e+06	2.022e+06	3.77466e+06	0	464337	786341	911465	1.12699e+08	0	125359	1.12502e+08	71951
1920	236317	562658	873017	0	0	344415	0	0	0	3.78206e+06	0	637.445	1.31874e+06	792567	0	10035.6	1055.29	6.78256e+06	1862.83	508238	217931	225063	15824.5	1.50783e+06	0	1.08642e+06	553210	0	176955	3.56464e+07	0	176.91	18485.1	743570	1.86029e+06	1.08351e+06	24949.3	5.88885e+06	2.08088e+06	3.82902e+06	0	477856	809236	931740	1.15171e+08	0	128109	1.14969e+08	73529.4
1921	241502	571219	898436	0	0	354443	0	0	0	3.86619e+06	0	651.624	1.34956e+06	804626	0	10258.8	1078.44	6.93135e+06	1904.27	516435	221247	228487	16176.5	1.55173e+06	0	1.11025e+06	565515	0	182107	3.64393e+07	0	180.845	18890.6	754883	1.91446e+06	1.11505e+06	25675.8	6.01803e+06	2.14146e+06	3.88417e+06	0	491770	832798	952465	1.17698e+08	0	130920	1.17492e+08	75142.5
1922	246799	579910	924594	0	0	364763	0	0	0	3.95219e+06	0	666.119	1.38109e+06	816868	0	10487	1102.1	7.08341e+06	1946.63	524765	224613	231964	16536.4	1.59691e+06	0	1.1346e+06	578094	0	187410	3.72499e+07	0	184.868	19305	766369	1.9702e+06	1.14752e+06	26423.3	6.15005e+06	2.20381e+06	3.94011e+06	0	506088	857045	973652	1.2028e+08	0	133792	1.20069e+08	76790.9
1923	252214	588733	951515	0	0	375384	0	0	0	4.0401e+06	0	680.936	1.41337e+06	829296	0	10720.3	1126.28	7.2388e+06	1989.93	533228	228030	235493	16904.2	1.64341e+06	0	1.15949e+06	590953	0	192866	3.80784e+07	0	188.98	19728.5	778028	2.02756e+06	1.18093e+06	27192.7	6.28497e+06	2.26798e+06	3.99686e+06	0	520823	881999	995309	1.22918e+08	0	136727	1.22703e+08	78475.4
1924	257746	597690	979219	0	0	386313	0	0	0	4.12997e+06	0	696.082	1.4464e+06	841914	0	10958.8	1150.98	7.3976e+06	2034.19	541829	231500	239076	17280.2	1.69126e+06	0	1.18493e+06	604098	0	198482	3.89254e+07	0	193.184	20161.3	789866	2.08659e+06	1.21531e+06	27984.4	6.42284e+06	2.33401e+06	4.05443e+06	0	535987	907679	1.01745e+06	1.25615e+08	0	139726	1.25395e+08	80197
1925	263401	606784	1.00773e+06	0	0	397561	0	0	0	4.22184e+06	0	711.566	1.4802e+06	854723	0	11202.5	1176.23	7.55988e+06	2079.44	550568	235022	242713	17664.6	1.7405e+06	0	1.21092e+06	617536	0	204261	3.97913e+07	0	197.481	20603.5	801883	2.14735e+06	1.2507e+06	28799.2	6.56374e+06	2.40197e+06	4.11282e+06	0	551593	934107	1.04008e+06	1.2837e+08	0	142791	1.28146e+08	81956.3
1926	269179	616016	1.03707e+06	0	0	409136	0	0	0	4.31574e+06	0	727.394	1.51479e+06	867727	0	11451.7	1202.04	7.72572e+06	2125.69	559448	238598	246406	18057.5	1.79118e+06	0	1.23749e+06	631272	0	210208	4.06764e+07	0	201.874	21055.5	814084	2.20987e+06	1.28711e+06	29637.7	6.70773e+06	2.47191e+06	4.17206e+06	0	567653	961304	1.06322e+06	1.31186e+08	0	145924	1.30957e+08	83754.2
1927	275084	625388	1.06727e+06	0	0	421049	0	0	0	4.41174e+06	0	743.574	1.55019e+06	880929	0	11706.4	1228.41	7.8952e+06	2172.98	568471	242228	250155	18459.2	1.84333e+06	0	1.26464e+06	645314	0	216328	4.15812e+07	0	206.364	21517.4	826470	2.27421e+06	1.32459e+06	30500.6	6.85488e+06	2.54388e+06	4.23215e+06	0	584181	989293	1.08687e+06	1.34064e+08	0	149125	1.3383e+08	85591.5
1928	281118	634903	1.09834e+06	0	0	433308	0	0	0	4.50988e+06	0	760.113	1.58641e+06	894332	0	11966.8	1255.35	8.0684e+06	2221.31	577639	245913	253961	18869.8	1.897e+06	0	1.29238e+06	659668	0	222627	4.25061e+07	0	210.954	21989.4	839044	2.34043e+06	1.36316e+06	31388.7	7.00526e+06	2.61794e+06	4.2931e+06	0	601190	1.0181e+06	1.11104e+06	1.37005e+08	0	152396	1.36765e+08	87469.1
1929	287285	644563	1.13032e+06	0	0	445924	0	0	0	4.61019e+06	0	777.021	1.62349e+06	907939	0	12233	1282.89	8.2454e+06	2270.72	586956	249655	257825	19289.5	1.95223e+06	0	1.32073e+06	674342	0	229109	4.34516e+07	0	215.647	22471.8	851810	2.40857e+06	1.40285e+06	32302.6	7.15893e+06	2.69417e+06	4.35493e+06	0	618694	1.04774e+06	1.13576e+06	1.40011e+08	0	155739	1.39766e+08	89387.9
1930	293588	654369	1.16323e+06	0	0	458907	0	0	0	4.71274e+06	0	794.305	1.66142e+06	921753	0	12505.1	1311.03	8.42628e+06	2321.23	596423	253453	261748	19718.6	2.00907e+06	0	1.3497e+06	689342	0	235779	4.44181e+07	0	220.444	22964.8	864770	2.4787e+06	1.44369e+06	33243.1	7.31598e+06	2.77261e+06	4.41766e+06	0	636707	1.07825e+06	1.16102e+06	1.43082e+08	0	159156	1.42832e+08	91348.9
1931	300028	664325	1.1971e+06	0	0	472269	0	0	0	4.81757e+06	0	811.973	1.70025e+06	935777	0	12783.3	1339.8	8.61113e+06	2372.86	606042	257309	265730	20157.2	2.06757e+06	0	1.37931e+06	704675	0	242644	4.54062e+07	0	225.347	23468.6	877927	2.55087e+06	1.48572e+06	34211	7.47647e+06	2.85334e+06	4.48128e+06	0	655246	1.10964e+06	1.18684e+06	1.46221e+08	0	162647	1.45965e+08	93352.8
1932	306610	674433	1.23195e+06	0	0	486019	0	0	0	4.92473e+06	0	830.035	1.73998e+06	950015	0	13067.6	1369.19	8.80003e+06	2425.65	615817	261224	269773	20605.6	2.12777e+06	0	1.40957e+06	720350	0	249709	4.64162e+07	0	230.36	23983.4	891284	2.62514e+06	1.52898e+06	35207.1	7.64048e+06	2.93641e+06	4.54583e+06	0	674324	1.14195e+06	1.21324e+06	1.49429e+08	0	166215	1.49167e+08	95400.7
1933	313336	684694	1.26782e+06	0	0	500170	0	0	0	5.03428e+06	0	848.498	1.78064e+06	964469	0	13358.3	1399.22	8.99308e+06	2479.6	625749	265198	273878	21063.9	2.18972e+06	0	1.44049e+06	736373	0	256979	4.74486e+07	0	235.484	24509.5	904845	2.70157e+06	1.5735e+06	36232.2	7.80809e+06	3.02191e+06	4.6113e+06	0	693957	1.1752e+06	1.24023e+06	1.52707e+08	0	169861	1.52439e+08	97493.5
1934	320210	695111	1.30473e+06	0	0	514733	0	0	0	5.14626e+06	0	867.372	1.82226e+06	979143	0	13655.4	1429.92	9.19036e+06	2534.76	635842	269233	278045	21532.5	2.25347e+06	0	1.47209e+06	752753	0	264462	4.85041e+07	0	240.722	25047.2	918611	2.78023e+06	1.61931e+06	37287.1	7.97938e+06	3.1099e+06	4.67771e+06	0	714162	1.20941e+06	1.26782e+06	1.56057e+08	0	173588	1.55783e+08	99632.2
1935	327234	705687	1.34272e+06	0	0	529720	0	0	0	5.26073e+06	0	886.665	1.86484e+06	994040	0	13959.2	1461.29	9.39197e+06	2591.14	646097	273330	282275	22011.4	2.31908e+06	0	1.50439e+06	769497	0	272162	4.9583e+07	0	246.076	25596.7	932588	2.86118e+06	1.66646e+06	38372.7	8.15442e+06	3.20044e+06	4.74508e+06	0	734956	1.24463e+06	1.29602e+06	1.5948e+08	0	177396	1.59201e+08	101818
1936	334413	716424	1.38182e+06	0	0	545143	0	0	0	5.37775e+06	0	906.388	1.90842e+06	1.00916e+06	0	14269.7	1493.34	9.598e+06	2648.78	656518	277488	286570	22501	2.38661e+06	0	1.53739e+06	786613	0	280086	5.06859e+07	0	251.55	26158.2	946777	2.94448e+06	1.71498e+06	39490	8.33331e+06	3.29363e+06	4.81343e+06	0	756355	1.28086e+06	1.32485e+06	1.62979e+08	0	181287	1.62693e+08	104051
1937	341749	727324	1.42205e+06	0	0	561016	0	0	0	5.49737e+06	0	926.55	1.95302e+06	1.02452e+06	0	14587.1	1526.1	9.80856e+06	2707.7	667107	281710	290930	23001.6	2.45609e+06	0	1.57111e+06	804111	0	288241	5.18134e+07	0	257.146	26732	961181	3.03021e+06	1.76492e+06	40639.8	8.51612e+06	3.38952e+06	4.88275e+06	0	778376	1.31816e+06	1.35432e+06	1.66554e+08	0	185264	1.66262e+08	106334
1938	349246	738390	1.46345e+06	0	0	577350	0	0	0	5.61965e+06	0	947.16	1.99866e+06	1.04011e+06	0	14911.6	1559.58	1.00237e+07	2767.92	677866	285996	295356	23513.2	2.52761e+06	0	1.60558e+06	821997	0	296633	5.29659e+07	0	262.865	27318.5	975805	3.11844e+06	1.8163e+06	41823	8.70294e+06	3.48821e+06	4.95308e+06	0	801039	1.35654e+06	1.38444e+06	1.70208e+08	0	189328	1.6991e+08	108667
1939	356907	749624	1.50606e+06	0	0	594160	0	0	0	5.74466e+06	0	968.228	2.04536e+06	1.05593e+06	0	15243.3	1593.79	1.02436e+07	2829.49	688799	290347	299850	24036.2	2.6012e+06	0	1.6408e+06	840281	0	305270	5.4144e+07	0	268.713	27917.7	990652	3.20924e+06	1.86919e+06	43040.8	8.89386e+06	3.58977e+06	5.02442e+06	0	824362	1.39603e+06	1.41524e+06	1.73942e+08	0	193482	1.73637e+08	111051
1940	364737	761030	1.54991e+06	0	0	611459	0	0	0	5.87244e+06	0	989.765	2.09316e+06	1.072e+06	0	15582.3	1628.76	1.04683e+07	2892.43	699909	294765	304412	24570.9	2.67694e+06	0	1.6768e+06	858972	0	314158	5.53484e+07	0	274.69	28530.2	1.00572e+06	3.30268e+06	1.92361e+06	44293.9	9.08896e+06	3.69429e+06	5.09678e+06	0	848364	1.43668e+06	1.44672e+06	1.77757e+08	0	197726	1.77446e+08	113487
1941	372738	772608	1.59504e+06	0	0	629263	0	0	0	6.00306e+06	0	1011.78	2.14208e+06	1.08831e+06	0	15929	1664.49	1.0698e+07	2956.77	711197	299250	309043	25117.4	2.75488e+06	0	1.71358e+06	878079	0	323305	5.65796e+07	0	280.8	29156.1	1.02103e+06	3.39884e+06	1.97962e+06	45583.6	9.28835e+06	3.80186e+06	5.17019e+06	0	873065	1.47851e+06	1.4789e+06	1.81657e+08	0	202064	1.81339e+08	115976
1942	380915	784363	1.64148e+06	0	0	647584	0	0	0	6.13659e+06	0	1034.29	2.19213e+06	1.10486e+06	0	16283.3	1701	1.09327e+07	3022.54	722668	303803	313745	25676.1	2.83509e+06	0	1.75117e+06	897611	0	332718	5.78381e+07	0	287.046	29795.7	1.03656e+06	3.4978e+06	2.03725e+06	46910.8	9.49211e+06	3.91255e+06	5.24465e+06	0	898485	1.52156e+06	1.5118e+06	1.85642e+08	0	206496	1.85317e+08	118520
1943	389271	796297	1.68928e+06	0	0	666439	0	0	0	6.2731e+06	0	1057.29	2.24336e+06	1.12167e+06	0	16645.5	1738.32	1.11725e+07	3089.77	734324	308425	318519	26247.3	2.91763e+06	0	1.78959e+06	917577	0	342406	5.91247e+07	0	293.431	30449.3	1.05233e+06	3.59964e+06	2.09657e+06	48276.6	9.70034e+06	4.02647e+06	5.32019e+06	0	924645	1.56586e+06	1.54542e+06	1.89714e+08	0	211026	1.89382e+08	121120
1944	397811	808412	1.73846e+06	0	0	685843	0	0	0	6.41263e+06	0	1080.81	2.29579e+06	1.13874e+06	0	17015.7	1776.45	1.14176e+07	3158.5	746167	313117	323365	26831.1	3.00258e+06	0	1.82884e+06	937988	0	352375	6.04398e+07	0	299.958	31117.3	1.06834e+06	3.70445e+06	2.15761e+06	49682.2	9.91313e+06	4.1437e+06	5.39682e+06	0	951567	1.61145e+06	1.5798e+06	1.93876e+08	0	215656	1.93537e+08	123778
1945	406537	820712	1.78908e+06	0	0	705812	0	0	0	6.55527e+06	0	1104.85	2.34944e+06	1.15607e+06	0	17394.2	1815.42	1.16681e+07	3228.76	758202	317881	328285	27427.9	3.09e+06	0	1.86896e+06	958852	0	362635	6.17842e+07	0	306.63	31799.9	1.0846e+06	3.8123e+06	2.22043e+06	51128.8	1.01306e+07	4.26435e+06	5.47455e+06	0	979273	1.65837e+06	1.61494e+06	1.98129e+08	0	220387	1.97782e+08	126493
1946	415456	833199	1.84117e+06	0	0	726362	0	0	0	6.70109e+06	0	1129.43	2.40434e+06	1.17365e+06	0	17781.1	1855.24	1.1924e+07	3300.58	770431	322718	333279	28038	3.17997e+06	0	1.90996e+06	980181	0	373193	6.31585e+07	0	313.451	32497.5	1.1011e+06	3.9233e+06	2.28508e+06	52617.4	1.03528e+07	4.38851e+06	5.55339e+06	0	1.00779e+06	1.70666e+06	1.65086e+06	2.02476e+08	0	225221	2.02121e+08	129268
1947	424570	845875	1.89477e+06	0	0	747511	0	0	0	6.85015e+06	0	1154.55	2.46053e+06	1.19151e+06	0	18176.7	1895.94	1.21856e+07	3374	782857	327628	338350	28661.7	3.27256e+06	0	1.95186e+06	1.00198e+06	0	384059	6.45634e+07	0	320.423	33210.4	1.11785e+06	4.03753e+06	2.35162e+06	54149.4	1.05799e+07	4.51628e+06	5.63338e+06	0	1.03713e+06	1.75635e+06	1.68758e+06	2.06917e+08	0	230162	2.06555e+08	132104
1948	433883	858745	1.94994e+06	0	0	769275	0	0	0	7.00252e+06	0	1180.23	2.51803e+06	1.20964e+06	0	18581	1937.54	1.24529e+07	3449.05	795483	332613	343498	29299.2	3.36784e+06	0	1.99468e+06	1.02427e+06	0	395241	6.59996e+07	0	327.551	33938.9	1.13486e+06	4.15509e+06	2.42009e+06	55726	1.0812e+07	4.64778e+06	5.71451e+06	0	1.06732e+06	1.80748e+06	1.72512e+06	2.11456e+08	0	235211	2.11086e+08	135001
1949	443402	871811	2.00672e+06	0	0	791673	0	0	0	7.15828e+06	0	1206.49	2.57687e+06	1.22804e+06	0	18994.3	1980.04	1.27261e+07	3525.77	808313	337673	348724	29951	3.4659e+06	0	2.03844e+06	1.04706e+06	0	406749	6.74676e+07	0	334.836	34683.4	1.15212e+06	4.27607e+06	2.49055e+06	57348.5	1.10492e+07	4.7831e+06	5.79682e+06	0	1.0984e+06	1.86011e+06	1.7635e+06	2.16095e+08	0	240371	2.15717e+08	137963
1950	453129	885075	2.06514e+06	0	0	814723	0	0	0	7.31751e+06	0	1233.32	2.63709e+06	1.24673e+06	0	19416.8	2023.48	1.30053e+07	3604.19	821350	342811	354030	30617.2	3.56681e+06	0	2.08316e+06	1.07035e+06	0	418592	6.89684e+07	0	342.284	35444.3	1.16965e+06	4.40057e+06	2.56306e+06	59018.3	1.12916e+07	4.92237e+06	5.88031e+06	0	1.13038e+06	1.91427e+06	1.80272e+06	2.20836e+08	0	245644	2.20449e+08	140990
1951	463069	898541	2.12527e+06	0	0	838445	0	0	0	7.48028e+06	0	1260.76	2.69871e+06	1.2657e+06	0	19848.7	2067.87	1.32906e+07	3684.36	834598	348026	359416	31298.2	3.67066e+06	0	2.12886e+06	1.09415e+06	0	430779	7.05025e+07	0	349.898	36221.8	1.18745e+06	4.52869e+06	2.63769e+06	60736.7	1.15393e+07	5.06568e+06	5.965e+06	0	1.16329e+06	1.97e+06	1.84282e+06	2.2568e+08	0	251033	2.25285e+08	144082
1952	473227	912212	2.18715e+06	0	0	862857	0	0	0	7.64667e+06	0	1288.8	2.76178e+06	1.28495e+06	0	20290.2	2113.23	1.35821e+07	3766.32	848059	353321	364885	31994.4	3.77754e+06	0	2.17556e+06	1.11849e+06	0	443322	7.20707e+07	0	357.681	37016.5	1.20552e+06	4.66055e+06	2.71449e+06	62505.1	1.17925e+07	5.21318e+06	6.05091e+06	0	1.19716e+06	2.02736e+06	1.88381e+06	2.30631e+08	0	256540	2.30227e+08	147243
1953	483609	926091	2.25083e+06	0	0	887979	0	0	0	7.81676e+06	0	1317.47	2.82632e+06	1.3045e+06	0	20741.5	2159.59	1.38801e+07	3850.1	861737	358697	370436	32706.1	3.88752e+06	0	2.22328e+06	1.14337e+06	0	456230	7.36739e+07	0	365.637	37828.5	1.22386e+06	4.79625e+06	2.79352e+06	64324.9	1.20512e+07	5.36496e+06	6.13806e+06	0	1.23202e+06	2.08639e+06	1.92572e+06	2.3569e+08	0	262167	2.35278e+08	150473
1954	494218	940181	2.31637e+06	0	0	913834	0	0	0	7.99063e+06	0	1346.77	2.89237e+06	1.32435e+06	0	21202.9	2206.96	1.41846e+07	3935.74	875635	364155	376072	33433.6	4.00071e+06	0	2.27205e+06	1.1688e+06	0	469513	7.53126e+07	0	373.771	38658.3	1.24248e+06	4.93589e+06	2.87486e+06	66197.8	1.23155e+07	5.52117e+06	6.22647e+06	0	1.26789e+06	2.14714e+06	1.96855e+06	2.40861e+08	0	267919	2.40439e+08	153774
1955	505059	954485	2.38381e+06	0	0	940441	0	0	0	8.16837e+06	0	1376.73	2.95996e+06	1.3445e+06	0	21674.5	2255.38	1.44957e+07	4023.28	889758	369695	381794	34177.3	4.1172e+06	0	2.3219e+06	1.1948e+06	0	483183	7.69879e+07	0	382.085	39506.4	1.26138e+06	5.07961e+06	2.95856e+06	68125.2	1.25857e+07	5.68192e+06	6.31615e+06	0	1.30481e+06	2.20965e+06	2.01234e+06	2.46145e+08	0	273796	2.45714e+08	157148
1956	516139	969007	2.45322e+06	0	0	967822	0	0	0	8.35007e+06	0	1407.36	3.02913e+06	1.36496e+06	0	22156.7	2304.85	1.48137e+07	4112.77	904109	375320	387603	34937.5	4.23707e+06	0	2.37283e+06	1.22138e+06	0	497252	7.87004e+07	0	390.584	40373.1	1.28057e+06	5.2275e+06	3.0447e+06	70108.7	1.28618e+07	5.84735e+06	6.40712e+06	0	1.3428e+06	2.27399e+06	2.0571e+06	2.51544e+08	0	279802	2.51104e+08	160595
1957	527462	983750	2.52464e+06	0	0	996001	0	0	0	8.53581e+06	0	1438.66	3.09992e+06	1.38572e+06	0	22649.5	2355.41	1.51387e+07	4204.26	918691	381030	393500	35714.7	4.36044e+06	0	2.42489e+06	1.24855e+06	0	511730	8.0451e+07	0	399.272	41258.7	1.30006e+06	5.3797e+06	3.13335e+06	72150	1.31439e+07	6.0176e+06	6.4994e+06	0	1.38189e+06	2.3402e+06	2.10286e+06	2.57062e+08	0	285940	2.56612e+08	164118
1958	539033	998718	2.59815e+06	0	0	1.025e+06	0	0	0	8.72568e+06	0	1470.66	3.17236e+06	1.40681e+06	0	23153.3	2407.09	1.54708e+07	4297.78	933508	386827	399487	36509.1	4.4874e+06	0	2.47808e+06	1.27632e+06	0	526629	8.22405e+07	0	408.153	42163.8	1.31984e+06	5.53634e+06	3.22458e+06	74250.7	1.34323e+07	6.19281e+06	6.59301e+06	0	1.42213e+06	2.40833e+06	2.14964e+06	2.62702e+08	0	292213	2.62242e+08	167718
1959	550857	1.01391e+06	2.6738e+06	0	0	1.05484e+06	0	0	0	8.91977e+06	0	1503.37	3.24649e+06	1.42821e+06	0	23668.3	2459.89	1.58102e+07	4393.38	948564	392713	405565	37321.2	4.61805e+06	0	2.53244e+06	1.30471e+06	0	541962	8.40698e+07	0	417.232	43088.8	1.33992e+06	5.69753e+06	3.31847e+06	76412.6	1.37269e+07	6.37312e+06	6.68796e+06	0	1.46354e+06	2.47846e+06	2.19745e+06	2.68465e+08	0	298623	2.67995e+08	171398
1960	562942	1.02934e+06	2.75165e+06	0	0	1.08556e+06	0	0	0	9.11818e+06	0	1536.82	3.32236e+06	1.44994e+06	0	24194.8	2513.85	1.6157e+07	4491.1	963864	398688	411736	38151.4	4.75251e+06	0	2.588e+06	1.33373e+06	0	557742	8.59399e+07	0	426.513	44034	1.3603e+06	5.86342e+06	3.41509e+06	78637.4	1.40281e+07	6.55868e+06	6.78429e+06	0	1.50615e+06	2.55062e+06	2.24633e+06	2.74354e+08	0	305174	2.73874e+08	175158
1961	575291	1045000	2831764			1117164				9321000		1571	3400000	1472000		24733	2569	16511468	4591	979409	404754	418000	39000	4890882		2644771	1363400		573981	87851504		436	45000	1381000	6034141	3514519	80927	14335810	6749640	6882000		1550000	2624881	2296298	280372493	0	311869	279881624	179000
1962	582568	881000	2897843			1149735				8405000		1547	3275000	1337000		24933	2568	16895224	5368	972392	397007	410000	39000	4896384		2688683	1378689		576056	88711603		443	45000	1381000	6116626	3557875	82121	14178366	6740921	6457000		1560000	2688208	2398721	282194107	19075	256985	281737047	181000
1963	589937	1052000	2965463			1183256				7862000		1524	3155000	1373000		25134	2566	17287900	5245	1.02552e+06	336972	348000	40000	4901892		2733324	1394149		578139	89580128		450	45000	1381000	6200238	3601766	82216	14022651	6732213	6031000		1590000	2753064	2505323	284035865	46842	202553	283592470	194000
1964	597399	1347000	3034661			1217754				8348000		1501	3030000	1055000		25338	2565	17689704	5423	1.08667e+06	311796	322000	45000	4907407		2778706	1409783		580229	90457150		457	50000	1440000	6284994	3646198	80811	13868646	6723516	5632000		1620000	2819485	2616269	285852173	62016	170264	285447893	172000
1965	604956	1442000	3105473			1253258				8522000		1479	2915000	1585000		25542	2564	18100844	5701	1.05359e+06	288556	298000	50000	4912927		2824842	1425592		582327	91342759		464	50000	1278000	6370908	3691179	80507	13716333	6714830	5222000		1660000	2887508	2731728	287717368	79596	135456	287303316	199000
1966	612609	1183000	3177938			1289798				2984703		1457	2500000	1554000		25749	2563	18521542	5878	1.01951e+06	227553	235000	55000	4918454		2871743	1441578		584432	92237043		471	50000	1303000	6457996	3736714	81502	13565692	6706155	7408500		1690000	2957172	2851878	289502099	73483	98877	289158739	171000
1967	620357	967000	3252094			1327402				3025740		1435	2674888	1396000		25957	2562	18952016	5856	963370	231426	239000	60000	4923987		2919424	1457744		586545	93140081		479	55000	1303000	6546275	3782811	82597	13416706	6697492	7254000		1730000	3028517	2976903	291382087	76276	81649	291014162	210000
1968	628205	1300000	3327980			1366103				3067778		1414	2678000	1328000		26167	2560	19392496	5934	907232	218838	226000	60000	4929527		2967896	1474091		588666	94051955		487	55000	1196000	6635760	3829477	82693	13269357	6688840	7108500		1770000	3101583	3106991	293225003	86575	56936	292881492	200000
1969	636151	1663000	3405637			1405932				3108815		1392	2681777	1292000		26378	2559	19843212	5912	881168	211092	218000	65000	4935072		3017173	1490621		590794	94972762		494	60000	1113000	6726469	3876718	82788	13123625	6680199	4285000		1850000	3176411	3242342	295058311	89781	52727	294760803	155000
1970	644198	1679000	3485106			1446923				3151854		1372	2686000	1286000		26592	2558	20304406	5890	867133	236268	244000	65000	4940624		3067267	1507336		592930	95902582		502	7327	1100000	6818418	3924542	82884	12979494	6671569	4133000		1890000	3253046	3383161	297018876	87694	37009	296652173	242000
1971	671077	1608000	3681993			1461916				3193893		1358	2689111	1202000		26838	2545	20996166	5949	866131	402817	416000	65000	4985247		3097778	1525583		590861	96560743		522	7506	1117000	6964052	3851355	86412	13212021	6694295	3651000		1930000	3325187	3987000	300986500	90364	13791	300535345	347000
1972	694438	1608000	3659655			1476088				3236932		1371	2692000	1067000		27551	2514	22034224	5943	855104	402817	416000	70000	4954253		3116136	1542068		575915	97168926		525	7342	1061000	7043902	3947576	89049	13394297	6733218	3383000		1980000	3373567	3875000	308035135	90640	12405	307496090	436000
1973	696978	1608000	3769757			1475679				3280971		1357	2694666	958000		27659	1857	22620216	5982	837059	402817	416000	66000	4944984		3191422	1560208		571151	97683967		546	7226	1001000	7201740	3918892	89816	13882208	6730998	4205000		2074000	3495960	3786000	310558114	89383	28811	310017920	422000
1974	703075	1608000	3846630			1521370				3324010		1342	2800000	1024000		28885	1927	22665164	6047	850091	210123	217000	68000	4943657		3255263	1578114		566922	98555265		542	7452	994000	7229218	3968913	91127	13862625	6665681	3480000		2172000	3517090	3987000	318539644	101750	23181	318055713	359000
1975	713910	1608000	3946547			1706759				3369051		1329	2800000	1025000		30168	2117	23327828	6050	824027	209155	216000	70000	5019199		3201320	1592080		588246	99707926		541	7831	991000	7358582	4026663	91460	13616062	6594399	3783000		2220000	3512887	4028000	319699653	107903	15964	319327786	248000
1976	717638	1608000	4011220			1792107				3413091		1309	2780000	963000		30383	2115	23760998	6069	826032	210123	217000	72000	5043312		3202476	1600202		587883	100659060		541	7889	1054000	7356897	4047308	92483	13066049	6786678	3928000		2268000	3555827	4230000	330678523	108346	13184	330326993	230000
1977	723423	1608000	4104665			1829390				3458132		1262	2780000	929000		30172	2185	24358556	5994	808990	209155	216000	74000	5027613		3269539	1614217		604352	101963830		548	8088	995000	7490741	4060763	93475	12793806	6737507	3720000		2319000	3618868	4574414	329077025	108746	501	328829778	138000
1978	724368	1608000	4164836			1855923				3503173		1243	2780000	1034000		29683	2278	24670364	5933	779919	220775	228000	77000	5044972		3444347	1630583		602542	103385953		569	8302	903000	7571432	4189215	91873	12130021	6596497	4254000		2371000	3694288	4743000	321779693	110383	2749	321572561	94000
1979	730238	1608000	4243520			1896780				3547213		1198	2780000	1413000		28908	2433	25020268	5817	782926	316637	327000	79000	5017154		3543144	1657033		611756	104614398		576	8384	853000	7608441	4306541	90282	11873753	6630755	4710000		2427000	3983296	4892000	319542563	110766	3033	319336764	92000
1980	730483	1608000	4389272			1928657				4094905		1180	2780000	1413000		28821	2546	25548956	5775	790946	321479	332000	79000	4996487		3616318	1685156		614719	105716475		587	8822	824000	7809949	4436463	83847	11622438	6585883	4840000		2485000	4128803	5125000	316442905	107502	3023	316246380	86000
1981	716954	1608000	4515412			1962673				3296613		1164	2820000	1413000		29468	2756	25664642	5836	810995	326320	337000	79000	4978632		3613080	1701797		618396	107585554		597	9379	1722000	7914371	4484868	83967	11253977	6479827	5560000		2547000	4226297	5150000	317269430	107689	2997	317093844	64900
1982	698253	1608000	4609660			1995304				3114533		1183	1900000	1413000		29453	2984	26009248	5871	835054	520951	538000	79000	5028462		3645700	1738437		623522	109139359		705	9524	1718000	7872688	4656216	84864	11168461	6611583	5751000		2613000	4288158	5319000	314644041	109775	3207	314463259	67800
1983	676493	1608000	4714173			2028010				3652614		1182	2300000	1413000		29182	3093	26281632	5887	804980	520951	538000	110000	5157708		3656081	1775248		617704	110949028		655	9659	1715000	8053200	4791993	84559	11214765	6663795	6308000		2680000	4254086	5845000	310348717	110241	3287	310156489	78700
1984	652140	1608000	4810849			2061972				4166284		1208	2700000	1413000		28505	3217	26525300	5863	853099	520951	538000	126000	5161288		3675651	1790857		617114	112203516		748	9843	1709000	8308251	4968195	86390	11278068	6729706	6662000		2860000	4334441	6215000	302937526	109238	6822	302752966	68500
1985	635854	1608000	4900806			2097688				4108064		1233	2393489	2440000		28458	3429	26790180	5863	870141	520951	538000	126000	5173382		3732579	1815919		619155	113303611		757	10015	1751000	8331000	5042578	87300	11377559	6762765	6708000		2925000	4253653	6323000	296976238	111292	6967	296795479	62500
1986	619850	1608000	5061523			2143531				3035235		1259	2594081	2517000		28467	3627	27026868	5751	808990	520951	538000	126000	5240154		3749304	1856304		621253	114365957		770	10145	1731000	8434934	5210028	89519	11491970	6777715	6902000		2990000	4397923	6586000	294649305	109255	7265	294469085	63700
1987	628363	1608000	5216030			2167227				3096327		1266	2814770	2504000		28534	3838	27257322	5746	865128	520951	538000	126000	5353520		3712627	1873602		620761	115713604		818	10320	886000	8661305	5358342	91207	11572272	6986817	6629000		3055000	4521039	6879000	290472742	106434	7304	290291504	67500
1988	641061	1608000	5387499			2203194				3849551		1213	3051433	2734000		28773	3904	27523272	5629	813000	553873	572000	126000	5404507		3778030	1888294		611014	117256637		831	10454	795000	8774914	5515872	93102	11317983	7264701	6289000		3055000	4461060	7127000	286134087	105161	7463	285964363	57100
1989	662668	1608000	5470653			2268878				3447439		1208	3298064	2680000		28640	4097	27765424	5581	813000	553873	572000	126000	5524776		3836123	1908689		603736	118556518		882	10581	1527000	8961290	5699829	95804	11251703	7388187	6150000		3055000	4508689	7169000	286891788	105789	7704	286744395	33900
1990	691216	1556000	5639620			2342007				3097050		1194	3545312	2613000		28817	4285	27742092	5658	813000	532570	550000	126000	5579160		3855112	1921379		603128	120300536		896	10693	1503000	9241999	5843576	99811	11228231	7647650	6169000		3055000	4615498	7699000	287335095	106433	7965	287194297	26400
1991	711747	1556000	5810128			2412874				3240051		1200	3786530	2437000		29238	4410	27875808	5693	813000	532570	550000	126000	5625505		3869728	1935526		602131	121747014		966	10742	1450000	9356953	5914528	103434	11176523	7886508	6681000		3055000	4670285	8194797	282820490	106748	8219	282686223	19300
1992	758676	1556000	5949453			2483879				3908746		1184	4020352	2994000		29590	4496	27922598	5762	813000	532570	550000	126000	5676375		3875221	1959183		602829	123250894		888	10990	1870000	9625190	5997578	108027	11107757	8086641	6388000		3250000	4804273	9016000	273743251	110159	8017	273606575	18500
1993	816089	538000	6150578			2744559				3498502		1151	4251357	3149000		29478	4602	27928152	5740	825000	532570	550000	126000	5737187		3872204	1979024		612869	124336483		955	11098	1710000	9907919	6183635	112658	11061842	8381785	6423000		3250000	4986899	9321000	264815687	104964	8415	264696308	6000
1994	880164	345500	6324009			2790763				4448173		1110	4490496	3259000		29825	3277	27923674	5699	809000	532570	550000	126000	5782932		3875639	1999080		617330	125477937		887	10024	887000	10186787	6475167	117665	11097631	8624359	5878000		3000000	5099095	9666000	256898198	91880	8601	256794517	3200
1995	947462	345500	6429825			2810266				3571250	62200	1117	4742499	3059000		30099	3421	27940264	5699	809000	484155	500000	126000	5827711		3888601	2021186		623598	126611834		950	10098	874000	10356823	6683918	122258	10986632	8722352	5319000		3000000	5198506	9700011	250749074	92589	8785	250635700	12000
1996	1019335	345500	6549969			2839907				3874679	62200	1119	5017892	3797000		30225	4984	27904236	5220	809000	484155	500000	126000	5859531		3919649	2045276		627466	127705210		905	11289	1185000	10489460	7023125	127142	10823082	8818516	5425000		2606000	5320887	10449000	245585912	107678	8918	245463216	6100
1997	1093711	345500	6713169			2902919				3977727	62200	1105	6957000	3423000		30182	5102	27866072	4906	809000	532570	550000	126000	5893853		3971899	2068039	910000	629902	128795519		984	11358	1179000	10634823	7205032	132053	10767747	8914826	5199000		2687000	5443676	10407000	240976012	108379	9422	240853511	4700
1998	1144995	340330	6824915			2982339				5176119	62200	1169	6892000	3175000	6200	30619	5267	27850996	4835	868000	532570	550000	126000	5882337		4065712	2091065	910000	627897	129939275		984	11372	1388333	10781856	7390207	136823	10520538	8957452	3041000		2687000	5593879	10415000	236092536	105445	9035	235973056	5000
1999	1209992	174000	6948087			3071098				3585913	62200	1196	6829000	3095000	6200	30869	5426	27842852	4578	1143500	550000	568000	126000	5895592		4142468	2116050	910000	630891	131167657		1008	11435	1101000	7228000	5252000	141870	10315636	9033388	2902000		2000000	5737619	10794000	231822084	104633	8953	231704198	4300
2000	1278715	324000	7074136			3163217				2993381	57400	1282	6774000	2860000	6400	31127	5590	27835888	5423	928200	550000		126000	5910329		4220796	2141914	950000	635448	132407621		1032	11532	2107000	7402000	5420000	147181	10119409	9111347	2927000		2000000	5885198	12131000	227626581	103829	8995	227508957	4800
2001	1314150	186600	7188295			3240601				3295933	42000	1331	6695000	2905000	6400	31343	5700	27798728	5377	947000	550000		126000	5937375		4283723	2162520	860000	639809	133428218		1070	11550	1635000	7402000	7951615	186000	9924319	9182669	2908000		2000000	6000676	12108000	223417000	102026	8863	223300111	6000
2002	1350626	222200	7304790			3320271				2798112	46000	1382	5520000	3036000	26400	31565	5813	27762752	5333	978000	550000		126000	5965969		4347714	2183753	1150000	644515	134473063		1110	11569	2187000	6009000	8095237	186000	9737332	9255659	2866000		2000000	6118605	12326139	219284407	100255	8734	219171418	4000
2003	1388176	221000	7423673			3402302				3589467	56000	1435	5890000	3336000	3200	31793	5928	27727946	5289	1096400	550000		126000	5996125		4412789	2205626	1215000	649570	135542476		1151	11590	2187000	6152000	8241433	186000	9558046	9330353	2843000		2000000	6239038	12712371	215243468	98515	8606	215121347	15000
2004	1426832	221000	7545003			3486773				5594013	59000	1491	5601000	3540000	3200	32027	6045	27694290	5245	1266000	600000		126000	6027859		4478967	2228150	1310000	654980	136636745		1194	11613	2909000	8040000	8390247	186000	9386078	9406789	2800000		2000000	6362032	13110709	211263286	96806	8481	211148399	9600
2005	1466629	221000	7668832			3573764				4380125	38700	1548	5601000	3685000	3200	32268	6164	27661784	5202	1340000	650000		126000	6061188		4546268	2251337	1362000	660750	113582000		1239	11637	2678000	10533000	8541727	186000	9221072	9485004	2874000		2000000	6487646	13113000	207367284	95126	8358	207251100	12700
2006	1498194	221000	7767081			3656066				4383078	63000	1586	5042000	4705000	3200	32418	6248	27584197	5161	1345000	670000		126000	6100554		4604149	2270060	1459000	665032	111230000		1267	11643	2885000	11060000	8680678	186000	9052642	9565824	2921000		2000000	6599653	13488000	203513241	93389	8225	203402427	9200
2007	1530522	350000	7866940			3740700				4293650	40000	1625	5181000	4796377	3200	32573	6333	27508000	5121	1345000	740000		126000	6141000		4662900	2289000	1339000	669000	113637000		1296	11700	2526000	11573000	8822000	186000	8891000	9648000	3209000		2000000	6713800	14216000	199734995	91700	8095	199628000	7200
2008	1563634	350000	7968439			3827738				4362429	1368000	1665	5059000	5023689	3200	32732	6419	27432955	5082	1345000	700000		126000	6184200		4723000	2309000	1440000	673900	113674000		1325	11700	2692000	12418300	8965300	186000	8735400	9732500	3140000		2000000	6830300	14955000	196028066	90000	7966	195924000	6100
2009	1597549	350000	8071609		0	3917258				4267153	1500000	1705	4828000	4583553	3200	32896	6506	27359263	5043	2093800	725000		126000	6228498		4783000	2329150	1329000	678556	104547000		1355	11668	2375000	12599731	9111143	186000	8586007	9818344	3000000		2000000	6948988	14621000	192390311	88367	7840	192291504	2600
2010	1641290	350000	8176480		0	4009338				4374522	1750000	1748	4853000	4549512	3200	32896	6595	27286834	5004	2291600	713525		126000	6274503		4845000	2349841	1418000	683295	107032000		1355	11679	2657000	12784959	9259292	186000	8442343	9905983	3211000		2000000	7070029	12655000	188823052	86754	7716	188728292	290
2011	1655317	1100000	8246177		0	4100538				4556000	2074000	1808	4862000	5065139	3200	33187	6680	27127819	4972	2291600	892753		126000	6317761		4897103	2367861	1495000	686401	113175000		1416	11672	2841000	12963077	9396845	186000	8299490	9992570	1442824		2000000	7183997	15998000	185430718	85207	7600	185337171	740
2012	1693939	1100000	8316690		0	4194293				3978000	2074000	1872	4745000	5189462	3200	33312	6767	26970764	4940	7443000	892753		126000	6362592		4950401	2386260	1418000	689538	119965000		1445	11666	2915785	13144921	5742896	186000	8162025	10080710	1442000		2000000	7300182	15998000	182102217	83689	7485	182008501	2542
2013	1725812	1100000	8388030		0	4290681				4595000	1546000	1872	4745000	4956972	422000	33441	6855	26815639	4909	7633000	892750		126000	6409015		5004420	2405041	1489000	692706	118123000		1476	11661	2778358	13330580	6007000	186000	8029699	10170432	4324773		2000000	7418635	16121789	178838839	82197	7372	178741127	8143
2014	1758409	1100000	8460208		0	4389785				4092800	1546000	2005	4745000	5058840	422000	33574	6944	26662413	4878	8244000	892750		126000	6457050		5059168	2424208	1347900	695906	121549000		1507	11657	2533660	13520146	5999000	186000	7902280	10261763	4638986		2000000	7539404	16121789	175626096	80732	7261	175533914	4189
2015	1791747	1100000	8533232		0	4491689				4451000	1546000	2075	4096284	4979064	422000	33711	7035	26511057	4847	8244000	892750		126000	6506720		5114657	2443766	1462270	699139	111707000		1539	11654	2848199	13713710	5999000	186000	7779547	10354732	4638980		2000000	7662541	16121789	172479956	79294	7151	172385749	7762
2016	1823797	1100000	8583772		0	4583131				4297000	1546000	2153	4044592	4589952	422000	33744	7107	26255531	4812	8438800	892750		126000	6536492		5154644	2455293	1501090	699218	122000000		1568	11650	2928212	13870233	5999000	186000	7637390	10425659	2050000		2000000	7766918	16121789	169261619	78004	7038	169169435	7142
2017	1856559	1100000	8634792		0	4676932				4072039	1546000	2233	4131815	4908713	422000	33779	7180	26003391	4777	9679100	892750		126000	6567527		5195086	2467042	1491300	699300	121012000		1598	11646	2989255	14029882	5999000	186000	7500297	10497823	1534000		2000000	7873254	16121789	166102612	76736	6927	166014124	4825
2018	1890051	1100000	8686297		0	4773161				4072039	1546000	2317	4090897	5243220	422000	33818	7253	25754580	4742	12356300	892750		126000	6599832		5235991	2479015	1555000	699385	123449000		1628	11643	2849214	14192725	5999000	186000	7368039	10571241	1173756		2000000	7981591	16121789	163006791	75489	6817	162918654	5831
2019	1924292	1100000	8738293		0	4871886				4072039	1546000	2403	4089101	5579035	422000	33859	7328	25509042	4708	11034200	892750		126000	6633414		5277362	2491212	1549000	699472	123299000		1659	11642	2709256	14358830	5999000	186000	7240400	10645933	1173756		2000000	8091974	16121789	159968682	74261	6709	159881881	5831
[truncated: 197 more columns]

## Sheet: WF_I
Wood fuel_import (m3/yr)
	Afghanistan	Albania	Algeria	American Samoa	Andorra	Angola	Anguilla	Antarctica	Antigua and Barbuda	Argentina	Armenia	Aruba	Australia	Austria	Azerbaijan	Bahamas	Bahrain	Bangladesh	Barbados	Belarus	Belgium	Belgium-Luxembourg	Belize	Benin	Bermuda	Bhutan	Bolivia (Plurinational State of)	Bosnia and Herzegovina	Botswana	Brazil	British Indian Ocean Territory	British Virgin Islands	Brunei Darussalam	Bulgaria	Burkina Faso	Burundi	Cabo Verde	Cambodia	Cameroon	Canada	Cayman Islands	Central African Republic	Chad	Chile	China	China, Hong Kong SAR	China, Macao SAR	China, mainland	China, Taiwan Province of
1900	0	0	0	0	0	0	0	0	0	0	0	0	0	5931.41	0	0	0	0	418.116	0	46083.7	24482	0	0	0	0	0	0	0	0	0	0	0	0	0	0	191.018	0	0	0	0	0	0	0	42743.5	36222.8	6520.64	0	0
1901	0	0	0	0	0	0	0	0	0	0	0	0	0	6021.65	0	0	0	0	427.416	0	46784.9	24854.5	0	0	0	0	0	0	0	0	0	0	0	0	0	0	196.579	0	0	0	0	0	0	0	43681.2	37017.5	6663.69	0	0
1902	0	0	0	0	0	0	0	0	0	0	0	0	0	6113.27	0	0	0	0	436.924	0	47496.7	25232.6	0	0	0	0	0	0	0	0	0	0	0	0	0	0	202.303	0	0	0	0	0	0	0	44639.4	37829.5	6809.87	0	0
1903	0	0	0	0	0	0	0	0	0	0	0	0	0	6206.28	0	0	0	0	446.643	0	48219.3	25616.5	0	0	0	0	0	0	0	0	0	0	0	0	0	0	208.193	0	0	0	0	0	0	0	45618.7	38659.4	6959.26	0	0
1904	0	0	0	0	0	0	0	0	0	0	0	0	0	6300.7	0	0	0	0	456.578	0	48953	26006.3	0	0	0	0	0	0	0	0	0	0	0	0	0	0	214.255	0	0	0	0	0	0	0	46619.4	39507.5	7111.93	0	0
1905	0	0	0	0	0	0	0	0	0	0	0	0	0	6396.57	0	0	0	0	466.734	0	49697.8	26401.9	0	0	0	0	0	0	0	0	0	0	0	0	0	0	220.493	0	0	0	0	0	0	0	47642.1	40374.2	7267.94	0	0
1906	0	0	0	0	0	0	0	0	0	0	0	0	0	6493.89	0	0	0	0	477.116	0	50453.9	26803.6	0	0	0	0	0	0	0	0	0	0	0	0	0	0	226.913	0	0	0	0	0	0	0	48687.2	41259.9	7427.38	0	0
1907	0	0	0	0	0	0	0	0	0	0	0	0	0	6592.69	0	0	0	0	487.729	0	51221.5	27211.4	0	0	0	0	0	0	0	0	0	0	0	0	0	0	233.519	0	0	0	0	0	0	0	49755.3	42165	7590.32	0	0
1908	0	0	0	0	0	0	0	0	0	0	0	0	0	6692.99	0	0	0	0	498.577	0	52000.8	27625.4	0	0	0	0	0	0	0	0	0	0	0	0	0	0	240.319	0	0	0	0	0	0	0	50846.8	43090	7756.83	0	0
1909	0	0	0	0	0	0	0	0	0	0	0	0	0	6794.82	0	0	0	0	509.668	0	52792	28045.8	0	0	0	0	0	0	0	0	0	0	0	0	0	0	247.316	0	0	0	0	0	0	0	51962.2	44035.2	7926.99	0	0
1910	0	0	0	0	0	0	0	0	0	0	0	0	0	6898.2	0	0	0	0	521.005	0	53595.2	28472.5	0	0	0	0	0	0	0	0	0	0	0	0	0	0	254.516	0	0	0	0	0	0	0	53102.1	45001.2	8100.88	0	0
1911	0	0	0	0	0	0	0	0	0	0	0	0	0	7003.16	0	0	0	0	532.594	0	54410.6	28905.7	0	0	0	0	0	0	0	0	0	0	0	0	0	0	261.927	0	0	0	0	0	0	0	54267	45988.4	8278.59	0	0
1912	0	0	0	0	0	0	0	0	0	0	0	0	0	7109.71	0	0	0	0	544.441	0	55238.5	29345.4	0	0	0	0	0	0	0	0	0	0	0	0	0	0	269.553	0	0	0	0	0	0	0	55457.5	46997.3	8460.2	0	0
1913	0	0	0	0	0	0	0	0	0	0	0	0	0	7217.88	0	0	0	0	556.551	0	56078.9	29791.9	0	0	0	0	0	0	0	0	0	0	0	0	0	0	277.401	0	0	0	0	0	0	0	56674.1	48028.3	8645.8	0	0
1914	0	0	0	0	0	0	0	0	0	0	0	0	0	7327.7	0	0	0	0	568.931	0	56932.1	30245.2	0	0	0	0	0	0	0	0	0	0	0	0	0	0	285.478	0	0	0	0	0	0	0	57917.3	49081.9	8835.46	0	0
1915	0	0	0	0	0	0	0	0	0	0	0	0	0	7439.18	0	0	0	0	581.586	0	57798.3	30705.4	0	0	0	0	0	0	0	0	0	0	0	0	0	0	293.79	0	0	0	0	0	0	0	59187.9	50158.6	9029.28	0	0
1916	0	0	0	0	0	0	0	0	0	0	0	0	0	7552.37	0	0	0	0	594.523	0	58677.7	31172.5	0	0	0	0	0	0	0	0	0	0	0	0	0	0	302.344	0	0	0	0	0	0	0	60486.3	51258.9	9227.36	0	0
1917	0	0	0	0	0	0	0	0	0	0	0	0	0	7667.27	0	0	0	0	607.747	0	59570.5	31646.8	0	0	0	0	0	0	0	0	0	0	0	0	0	0	311.147	0	0	0	0	0	0	0	61813.2	52383.4	9429.78	0	0
1918	0	0	0	0	0	0	0	0	0	0	0	0	0	7783.93	0	0	0	0	621.266	0	60476.8	32128.3	0	0	0	0	0	0	0	0	0	0	0	0	0	0	320.206	0	0	0	0	0	0	0	63169.2	53532.6	9636.65	0	0
1919	0	0	0	0	0	0	0	0	0	0	0	0	0	7902.36	0	0	0	0	635.085	0	61396.9	32617.1	0	0	0	0	0	0	0	0	0	0	0	0	0	0	329.529	0	0	0	0	0	0	0	64555	54706.9	9848.05	0	0
1920	0	0	0	0	0	0	0	0	0	0	0	0	0	8022.59	0	0	0	0	649.212	0	62331.1	33113.4	0	0	0	0	0	0	0	0	0	0	0	0	0	0	339.124	0	0	0	0	0	0	0	65971.1	55907	10064.1	0	0
1921	0	0	0	0	0	0	0	0	0	0	0	0	0	8144.65	0	0	0	0	663.653	0	63279.4	33617.2	0	0	0	0	0	0	0	0	0	0	0	0	0	0	348.998	0	0	0	0	0	0	0	67418.3	57133.5	10284.9	0	0
1922	0	0	0	0	0	0	0	0	0	0	0	0	0	8268.57	0	0	0	0	678.415	0	64242.2	34128.6	0	0	0	0	0	0	0	0	0	0	0	0	0	0	359.159	0	0	0	0	0	0	0	68897.3	58386.8	10510.5	0	0
1923	0	0	0	0	0	0	0	0	0	0	0	0	0	8394.37	0	0	0	0	693.505	0	65219.6	34647.9	0	0	0	0	0	0	0	0	0	0	0	0	0	0	369.616	0	0	0	0	0	0	0	70408.7	59667.6	10741.1	0	0
1924	0	0	0	0	0	0	0	0	0	0	0	0	0	8522.09	0	0	0	0	708.932	0	66211.9	35175.1	0	0	0	0	0	0	0	0	0	0	0	0	0	0	380.378	0	0	0	0	0	0	0	71953.3	60976.6	10976.7	0	0
1925	0	0	0	0	0	0	0	0	0	0	0	0	0	8651.75	0	0	0	0	724.701	0	67219.3	35710.2	0	0	0	0	0	0	0	0	0	0	0	0	0	0	391.453	0	0	0	0	0	0	0	73531.7	62314.2	11217.5	0	0
1926	0	0	0	0	0	0	0	0	0	0	0	0	0	8783.38	0	0	0	0	740.821	0	68242	36253.5	0	0	0	0	0	0	0	0	0	0	0	0	0	0	402.85	0	0	0	0	0	0	0	75144.8	63681.2	11463.6	0	0
1927	0	0	0	0	0	0	0	0	0	0	0	0	0	8917.01	0	0	0	0	757.3	0	69280.2	36805.1	0	0	0	0	0	0	0	0	0	0	0	0	0	0	414.58	0	0	0	0	0	0	0	76793.3	65078.2	11715	0	0
1928	0	0	0	0	0	0	0	0	0	0	0	0	0	9052.68	0	0	0	0	774.145	0	70334.3	37365.1	0	0	0	0	0	0	0	0	0	0	0	0	0	0	426.651	0	0	0	0	0	0	0	78477.9	66505.8	11972	0	0
1929	0	0	0	0	0	0	0	0	0	0	0	0	0	9190.42	0	0	0	0	791.365	0	71404.4	37933.6	0	0	0	0	0	0	0	0	0	0	0	0	0	0	439.073	0	0	0	0	0	0	0	80199.5	67964.8	12234.7	0	0
1930	0	0	0	0	0	0	0	0	0	0	0	0	0	9330.24	0	0	0	0	808.968	0	72490.8	38510.7	0	0	0	0	0	0	0	0	0	0	0	0	0	0	451.857	0	0	0	0	0	0	0	81958.8	69455.8	12503.1	0	0
1931	0	0	0	0	0	0	0	0	0	0	0	0	0	9472.2	0	0	0	0	826.962	0	73593.7	39096.7	0	0	0	0	0	0	0	0	0	0	0	0	0	0	465.013	0	0	0	0	0	0	0	83756.8	70979.4	12777.3	0	0
1932	0	0	0	0	0	0	0	0	0	0	0	0	0	9616.32	0	0	0	0	845.357	0	74713.4	39691.5	0	0	0	0	0	0	0	0	0	0	0	0	0	0	478.552	0	0	0	0	0	0	0	85594.1	72536.5	13057.6	0	0
1933	0	0	0	0	0	0	0	0	0	0	0	0	0	9762.62	0	0	0	0	864.161	0	75850.2	40295.4	0	0	0	0	0	0	0	0	0	0	0	0	0	0	492.486	0	0	0	0	0	0	0	87471.8	74127.7	13344.1	0	0
1934	0	0	0	0	0	0	0	0	0	0	0	0	0	9911.16	0	0	0	0	883.383	0	77004.2	40908.5	0	0	0	0	0	0	0	0	0	0	0	0	0	0	506.825	0	0	0	0	0	0	0	89390.7	75753.9	13636.8	0	0
1935	0	0	0	0	0	0	0	0	0	0	0	0	0	10062	0	0	0	0	903.033	0	78175.8	41530.9	0	0	0	0	0	0	0	0	0	0	0	0	0	0	521.581	0	0	0	0	0	0	0	91351.7	77415.7	13936	0	0
1936	0	0	0	0	0	0	0	0	0	0	0	0	0	10215	0	0	0	0	923.12	0	79365.2	42162.8	0	0	0	0	0	0	0	0	0	0	0	0	0	0	536.768	0	0	0	0	0	0	0	93355.7	79114	14241.7	0	0
1937	0	0	0	0	0	0	0	0	0	0	0	0	0	10370.5	0	0	0	0	943.653	0	80572.7	42804.2	0	0	0	0	0	0	0	0	0	0	0	0	0	0	552.396	0	0	0	0	0	0	0	95403.6	80849.5	14554.1	0	0
1938	0	0	0	0	0	0	0	0	0	0	0	0	0	10528.2	0	0	0	0	964.644	0	81798.6	43455.5	0	0	0	0	0	0	0	0	0	0	0	0	0	0	568.48	0	0	0	0	0	0	0	97496.5	82623.2	14873.4	0	0
1939	0	0	0	0	0	0	0	0	0	0	0	0	0	10688.4	0	0	0	0	986.101	0	83043.1	44116.6	0	0	0	0	0	0	0	0	0	0	0	0	0	0	585.031	0	0	0	0	0	0	0	99635.3	84435.7	15199.7	0	0
1940	0	0	0	0	0	0	0	0	0	0	0	0	0	10851	0	0	0	0	1008.04	0	84306.6	44787.9	0	0	0	0	0	0	0	0	0	0	0	0	0	0	602.065	0	0	0	0	0	0	0	101821	86287.9	15533.1	0	0
1941	0	0	0	0	0	0	0	0	0	0	0	0	0	11016.1	0	0	0	0	1030.46	0	85589.3	45469.3	0	0	0	0	0	0	0	0	0	0	0	0	0	0	619.595	0	0	0	0	0	0	0	104055	88180.9	15873.9	0	0
1942	0	0	0	0	0	0	0	0	0	0	0	0	0	11183.7	0	0	0	0	1053.38	0	86891.5	46161.1	0	0	0	0	0	0	0	0	0	0	0	0	0	0	637.635	0	0	0	0	0	0	0	106337	90115.3	16222.1	0	0
1943	0	0	0	0	0	0	0	0	0	0	0	0	0	11353.9	0	0	0	0	1076.81	0	88213.5	46863.4	0	0	0	0	0	0	0	0	0	0	0	0	0	0	656.2	0	0	0	0	0	0	0	108670	92092.2	16577.9	0	0
1944	0	0	0	0	0	0	0	0	0	0	0	0	0	11526.6	0	0	0	0	1100.76	0	89555.6	47576.4	0	0	0	0	0	0	0	0	0	0	0	0	0	0	675.306	0	0	0	0	0	0	0	111054	94112.4	16941.6	0	0
1945	0	0	0	0	0	0	0	0	0	0	0	0	0	11702	0	0	0	0	1125.25	0	90918.2	48300.3	0	0	0	0	0	0	0	0	0	0	0	0	0	0	694.968	0	0	0	0	0	0	0	113490	96177	17313.3	0	0
1946	0	0	0	0	0	0	0	0	0	0	0	0	0	11880.1	0	0	0	0	1150.28	0	92301.4	49035.1	0	0	0	0	0	0	0	0	0	0	0	0	0	0	715.202	0	0	0	0	0	0	0	115980	98286.8	17693.1	0	0
1947	0	0	0	0	0	0	0	0	0	0	0	0	0	12060.8	0	0	0	0	1175.86	0	93705.8	49781.2	0	0	0	0	0	0	0	0	0	0	0	0	0	0	736.026	0	0	0	0	0	0	0	118524	100443	18081.2	0	0
1948	0	0	0	0	0	0	0	0	0	0	0	0	0	12244.3	0	0	0	0	1202.02	0	95131.5	50538.6	0	0	0	0	0	0	0	0	0	0	0	0	0	0	757.456	0	0	0	0	0	0	0	121124	102646	18477.9	0	0
1949	0	0	0	0	0	0	0	0	0	0	0	0	0	12430.6	0	0	0	0	1228.76	0	96578.8	51307.5	0	0	0	0	0	0	0	0	0	0	0	0	0	0	779.51	0	0	0	0	0	0	0	123781	104898	18883.2	0	0
1950	0	0	0	0	0	0	0	0	0	0	0	0	0	12619.7	0	0	0	0	1256.09	0	98048.3	52088.1	0	0	0	0	0	0	0	0	0	0	0	0	0	0	802.206	0	0	0	0	0	0	0	126497	107199	19297.5	0	0
1951	0	0	0	0	0	0	0	0	0	0	0	0	0	12811.7	0	0	0	0	1284.03	0	99540	52880.6	0	0	0	0	0	0	0	0	0	0	0	0	0	0	825.563	0	0	0	0	0	0	0	129272	109551	19720.8	0	0
1952	0	0	0	0	0	0	0	0	0	0	0	0	0	13006.7	0	0	0	0	1312.59	0	101054	53685.2	0	0	0	0	0	0	0	0	0	0	0	0	0	0	849.6	0	0	0	0	0	0	0	132108	111954	20153.4	0	0
1953	0	0	0	0	0	0	0	0	0	0	0	0	0	13204.5	0	0	0	0	1341.79	0	102592	54502	0	0	0	0	0	0	0	0	0	0	0	0	0	0	874.337	0	0	0	0	0	0	0	135006	114410	20595.5	0	0
1954	0	0	0	0	0	0	0	0	0	0	0	0	0	13405.4	0	0	0	0	1371.64	0	104153	55331.2	0	0	0	0	0	0	0	0	0	0	0	0	0	0	899.794	0	0	0	0	0	0	0	137967	116920	21047.3	0	0
1955	0	0	0	0	0	0	0	0	0	0	0	0	0	13609.4	0	0	0	0	1402.15	0	105738	56173.1	0	0	0	0	0	0	0	0	0	0	0	0	0	0	925.992	0	0	0	0	0	0	0	140994	119485	21509	0	0
1956	0	0	0	0	0	0	0	0	0	0	0	0	0	13816.5	0	0	0	0	1433.33	0	107346	57027.7	0	0	0	0	0	0	0	0	0	0	0	0	0	0	952.953	0	0	0	0	0	0	0	144087	122106	21980.9	0	0
1957	0	0	0	0	0	0	0	0	0	0	0	0	0	14026.7	0	0	0	0	1465.22	0	108979	57895.4	0	0	0	0	0	0	0	0	0	0	0	0	0	0	980.699	0	0	0	0	0	0	0	147248	124785	22463.1	0	0
1958	0	0	0	0	0	0	0	0	0	0	0	0	0	14240.1	0	0	0	0	1497.81	0	110638	58776.2	0	0	0	0	0	0	0	0	0	0	0	0	0	0	1009.25	0	0	0	0	0	0	0	150478	127522	22955.9	0	0
1959	0	0	0	0	0	0	0	0	0	0	0	0	0	14456.7	0	0	0	0	1531.13	0	112321	59670.5	0	0	0	0	0	0	0	0	0	0	0	0	0	0	1038.64	0	0	0	0	0	0	0	153779	130320	23459.4	0	0
1960	0	0	0	0	0	0	0	0	0	0	0	0	0	14676.7	0	0	0	0	1565.18	0	114030	60578.3	0	0	0	0	0	0	0	0	0	0	0	0	0	0	1068.88	0	0	0	0	0	0	0	157153	133178	23974.1	0	0
1961														14900					1600		115765	61500															1100								160600	136100	24500
1962														33400					800		189176	100500																							114100	90200	23900
1963														50700					900		89223.5	47400																							86700	54700	32000
1964														25500					700		93176.5	49500															1500								63700	38100	25600
1965														23800					400		96376.5	51200															1900								49000	20900	28100
1966														21200					200		152659	81100															1000								64600	26900	37700
1967														17000					200		141929	75400																							52700	20300	32400
1968														16500					100		126494	67200																							50200	11900	38300
1969														28900					100		510118	271000																							37300	10500	26800
1970														49900					100		351247	186600																							44800	15400	29400
1971														38900							252047	133900																							43700	11700	32000
1972														72200							20517.6	10900																							44400	10900	33500
1973														76100							14870.6	7900																							25800	10300	15500
1974														44900							8658.82	4600								300															20800	7300	13500
1975														51000							11482.4	6100								700															14800	3800	11000
1976														110900							12423.5	6600								100															9200	200	9000
1977														123700							8282.35	4400																							7400	400	7000
1978														44700							103718	55100															100								4600	400	4200
1979														42500							120282	63900																							3800	400	3400
1980														48000							81129.4	43100																							3400		3400
1981														14600							81129.4	43100																							3400		3400
1982														48000							81129.4	43100																							3400		3400
1983														63600							170729	90700																							3400		3400
1984														117000							221176	117500
1985														154100							111059	59000																							200		200
1986														179100							150588	80000																							100		100
1987														228200					0		75294.1	40000								0							0								100	0	100
1988														298500							75294.1	40000																							100		100
1989														303100							75294.1	40000																							100		100
1990														215000							75294.1	40000
1991														245000							25411.8	13500
1992					2662					25			1421	283118					25		28608	15198								365				699						28335					32761	1919	250	6684	23908
1993					1983					0		39	2003	303000							105224	55900						1376		838										40680					109336	2501	62	3926	102847
1994					2440					0		59	400	253000			1430		0		116141	61700						7	300	1100			1154	0			0			60000					51400	16026	62	4307	31005
1995	0				2440					0		59	100	164000	0		1430		0		204988	108900						7	400	1100			1154	0			0			68000					49267	15800	62	2400	31005
1996	0				2440					0		59	100	296000	0		0		400		153224	81400						7	300	0			0	0			0			67000					7800	900	200	2800	3900
1997	0	5837			2440					0		59	100	156000	0		0		700		104847	55700		375				35	300	0			0	0			0			94000					1904	0	4	800	1100
1998	0	0			2440					0	0	59	100	124000	0		0		700	3800	104847	55700		1				0	200	17000			32	0			55			57100					2612	0	12	1400	1200
1999	0	0			2440	141				0	0	59	100	117000	0		0		900	6500	32000	17000		1				0	400	400			32	0			55			44235					2915	0	2	1500	1413
2000	0	0			2440	141				0	0	59	100	139000	0		0		900	600	32000			1				0	400	400			32	0			55			32460					2904	0	4	100	2800
2001	0	0			2440	141				0	0	59	200	173000	0	3100	0		2600	548	40930			1				0	400	0			100	0			55			37072					8600	0	0	6600	2000
2002	0	0			2440	141				0	0	59	200	163000	0	3100	3		2600	1200	35465			1				0	400	0			100	0			55			54307					6620	0	20	5600	1000
2003	0	0			2440	9				0	0	59	200	196000	0	3100	44		2600	504	25048			1				0	400	0			3	0			55			38064					6812	0	56	5600	1156
2004	0	0	2		2440	9				0	0	59	200	257000	0	1	44		2600	504	19119			1				524	400	0			3	0			55			66072					7254	0	37	5600	1617
2005	0	0	2		2440	9				0	0	59	200	272000	0	1	44		2600	504	19000			1				149	400	0			3	37			55			71655					6231	0	3	5000	1228
2006	15	0	2		2440	30				0	0	59	200	326000	0	1043	54		2600	504	46248			1				149	400	0			3	211		1	55			90350					10601	0	6	8000	2595
2007	15	0	2		2440	6				0	0	59	200	261000	0	77	143	204	2600	504	51722			1				149	400	0			68	18653		1	55			72068					25515	0	29	24000	1486
2008	69	0	2		2440	6				0	147	59	200	267000	698	42	118	204	28	504	43285		79	1				350	400	0			68	5037		1	55			131185			5		13656	0	43	13000	613
2009	69	0	2		2440	0				0	0	0	200	563790	1519	42	118	204	28	504	68047		79	1				570	85	0			68	3282		1	55			92170	75		5		4010	51	46	2733	1180
2010	28	0	2		2440	5				0	0	1	950	611015	0	22	349	204	28	504	61964		79	1				520	130	114			68	2021	6	1	55			94948	23		5		4804	46	0	4212	546
2011	2	6	2		2440	2				0	0	0	550	824891	0	43	129	15	3	0	107660		42	1		0		1000	21	320			68	5530	6	1	55			101659	9		5	2520	5456	33	0	3640	1783
2012	2	1380	2		2440	2				0	0	0	209	722565	0	62	279	15	3	100	602530		42	1		153		1000	240	197			2	6203	934	1	55			93000	10		5	0	5721	13	92	3546	2070
2013	2	100000	2		2440	2				0	0	1	495	931912	1000	438	980	15	1	70	358080		42	1		153	1	1000	449	203			2	4358	1855	2	55			69288	25		5	0	9894	69	92	7051	2682
2014	2	100000	2		2440	2				0	0	1	305	853370	1000	135	1568	28	141	57	426568		25	0		153	1	628	151	203			2	440	1855	0	55			84653	25		5	0	11811	588	92	9790	1341
2015	20	100000	2		2440	2				0	5	3	547	663981	0	466	1568	28	56	220	219242		1	0		153	1	326	230	357			2	2276	1855	0	3	666		32594	25		5	0	10013	27	92	8413	1481
2016	163	100000	2		2440	2				0	0	3	802	530187	0	113	620	28	5	910	207570		1	54		153	1	620	93	357			2	3408	1855	0	6	666		6942	25		5	0	1817	27	92	615	1083
2017	64	21376			3092					0	1		163	447113	0		105			0	189342							1020	11				21	1139						2858				2	1409			0	1409
2018	437	4485			3431					0	0		331	539034	0		105			0	155688							3450	73				0	771						163				0	773			0	773
2019	3	4485			3409	0			2	0	25		470	393424	4	1	844			0	155096		0		24			2060	104			1	0	35						2025	5			6	7194	199	136	3327	3532
[truncated: 197 more columns]

## Sheet: WF_E
Wood fuel_export (m3/yr)
	Afghanistan	Albania	Algeria	American Samoa	Andorra	Angola	Anguilla	Antarctica	Antigua and Barbuda	Argentina	Armenia	Aruba	Australia	Austria	Azerbaijan	Bahamas	Bahrain	Bangladesh	Barbados	Belarus	Belgium	Belgium-Luxembourg	Belize	Benin	Bermuda	Bhutan	Bolivia (Plurinational State of)	Bosnia and Herzegovina	Botswana	Brazil	British Indian Ocean Territory	British Virgin Islands	Brunei Darussalam	Bulgaria	Burkina Faso	Burundi	Cabo Verde	Cambodia	Cameroon	Canada	Cayman Islands	Central African Republic	Chad	Chile	China	China, Hong Kong SAR	China, Macao SAR	China, mainland	China, Taiwan Province of
1900	0	0	0	0	0	0	0	0	0	0	0	0	0	28622	0	0	0	0	0	0	6296.92	11544.3	0	0	0	0	0	492.882	0	0	0	0	6227.88	0	0	0	0	0	0	2048.15	0	0	0	0	1676.74	1676.74	0	0	0
1901	0	0	0	0	0	0	0	0	0	0	0	0	0	29057.5	0	0	0	0	0	0	6392.72	11720	0	0	0	0	0	500.381	0	0	0	0	6364.5	0	0	0	0	0	0	2077.65	0	0	0	0	1713.52	1713.52	0	0	0
1902	0	0	0	0	0	0	0	0	0	0	0	0	0	29499.6	0	0	0	0	0	0	6489.98	11898.3	0	0	0	0	0	507.994	0	0	0	0	6504.12	0	0	0	0	0	0	2107.57	0	0	0	0	1751.11	1751.11	0	0	0
1903	0	0	0	0	0	0	0	0	0	0	0	0	0	29948.4	0	0	0	0	0	0	6588.73	12079.3	0	0	0	0	0	515.723	0	0	0	0	6646.8	0	0	0	0	0	0	2137.92	0	0	0	0	1789.52	1789.52	0	0	0
1904	0	0	0	0	0	0	0	0	0	0	0	0	0	30404.1	0	0	0	0	0	0	6688.97	12263.1	0	0	0	0	0	523.569	0	0	0	0	6792.62	0	0	0	0	0	0	2168.72	0	0	0	0	1828.78	1828.78	0	0	0
1905	0	0	0	0	0	0	0	0	0	0	0	0	0	30866.6	0	0	0	0	0	0	6790.74	12449.7	0	0	0	0	0	531.535	0	0	0	0	6941.63	0	0	0	0	0	0	2199.95	0	0	0	0	1868.9	1868.9	0	0	0
1906	0	0	0	0	0	0	0	0	0	0	0	0	0	31336.3	0	0	0	0	0	0	6894.06	12639.1	0	0	0	0	0	539.622	0	0	0	0	7093.91	0	0	0	0	0	0	2231.64	0	0	0	0	1909.9	1909.9	0	0	0
1907	0	0	0	0	0	0	0	0	0	0	0	0	0	31813	0	0	0	0	0	0	6998.95	12831.4	0	0	0	0	0	547.832	0	0	0	0	7249.53	0	0	0	0	0	0	2263.78	0	0	0	0	1951.8	1951.8	0	0	0
1908	0	0	0	0	0	0	0	0	0	0	0	0	0	32297.1	0	0	0	0	0	0	7105.44	13026.6	0	0	0	0	0	556.167	0	0	0	0	7408.56	0	0	0	0	0	0	2296.38	0	0	0	0	1994.61	1994.61	0	0	0
1909	0	0	0	0	0	0	0	0	0	0	0	0	0	32788.4	0	0	0	0	0	0	7213.54	13224.8	0	0	0	0	0	564.629	0	0	0	0	7571.08	0	0	0	0	0	0	2329.46	0	0	0	0	2038.37	2038.37	0	0	0
1910	0	0	0	0	0	0	0	0	0	0	0	0	0	33287.3	0	0	0	0	0	0	7323.29	13426	0	0	0	0	0	573.22	0	0	0	0	7737.17	0	0	0	0	0	0	2363.01	0	0	0	0	2083.08	2083.08	0	0	0
1911	0	0	0	0	0	0	0	0	0	0	0	0	0	33793.8	0	0	0	0	0	0	7434.71	13630.3	0	0	0	0	0	581.941	0	0	0	0	7906.9	0	0	0	0	0	0	2397.04	0	0	0	0	2128.78	2128.78	0	0	0
1912	0	0	0	0	0	0	0	0	0	0	0	0	0	34307.9	0	0	0	0	0	0	7547.83	13837.7	0	0	0	0	0	590.795	0	0	0	0	8080.36	0	0	0	0	0	0	2431.57	0	0	0	0	2175.48	2175.48	0	0	0
1913	0	0	0	0	0	0	0	0	0	0	0	0	0	34829.9	0	0	0	0	0	0	7662.67	14048.2	0	0	0	0	0	599.784	0	0	0	0	8257.62	0	0	0	0	0	0	2466.59	0	0	0	0	2223.2	2223.2	0	0	0
1914	0	0	0	0	0	0	0	0	0	0	0	0	0	35359.8	0	0	0	0	0	0	7779.25	14262	0	0	0	0	0	608.909	0	0	0	0	8438.77	0	0	0	0	0	0	2502.11	0	0	0	0	2271.98	2271.98	0	0	0
1915	0	0	0	0	0	0	0	0	0	0	0	0	0	35897.8	0	0	0	0	0	0	7897.61	14478.9	0	0	0	0	0	618.173	0	0	0	0	8623.89	0	0	0	0	0	0	2538.15	0	0	0	0	2321.82	2321.82	0	0	0
1916	0	0	0	0	0	0	0	0	0	0	0	0	0	36444	0	0	0	0	0	0	8017.77	14699.2	0	0	0	0	0	627.579	0	0	0	0	8813.07	0	0	0	0	0	0	2574.71	0	0	0	0	2372.75	2372.75	0	0	0
1917	0	0	0	0	0	0	0	0	0	0	0	0	0	36998.5	0	0	0	0	0	0	8139.75	14922.9	0	0	0	0	0	637.127	0	0	0	0	9006.41	0	0	0	0	0	0	2611.79	0	0	0	0	2424.8	2424.8	0	0	0
1918	0	0	0	0	0	0	0	0	0	0	0	0	0	37561.4	0	0	0	0	0	0	8263.6	15149.9	0	0	0	0	0	646.821	0	0	0	0	9203.98	0	0	0	0	0	0	2649.41	0	0	0	0	2477.99	2477.99	0	0	0
1919	0	0	0	0	0	0	0	0	0	0	0	0	0	38132.9	0	0	0	0	0	0	8389.32	15380.4	0	0	0	0	0	656.662	0	0	0	0	9405.89	0	0	0	0	0	0	2687.56	0	0	0	0	2532.35	2532.35	0	0	0
1920	0	0	0	0	0	0	0	0	0	0	0	0	0	38713	0	0	0	0	0	0	8516.96	15614.4	0	0	0	0	0	666.653	0	0	0	0	9612.23	0	0	0	0	0	0	2726.27	0	0	0	0	2587.91	2587.91	0	0	0
1921	0	0	0	0	0	0	0	0	0	0	0	0	0	39302	0	0	0	0	0	0	8646.55	15852	0	0	0	0	0	676.795	0	0	0	0	9823.09	0	0	0	0	0	0	2765.54	0	0	0	0	2644.68	2644.68	0	0	0
1922	0	0	0	0	0	0	0	0	0	0	0	0	0	39900	0	0	0	0	0	0	8778.1	16093.2	0	0	0	0	0	687.092	0	0	0	0	10038.6	0	0	0	0	0	0	2805.37	0	0	0	0	2702.7	2702.7	0	0	0
1923	0	0	0	0	0	0	0	0	0	0	0	0	0	40507.1	0	0	0	0	0	0	8911.66	16338	0	0	0	0	0	697.546	0	0	0	0	10258.8	0	0	0	0	0	0	2845.77	0	0	0	0	2761.99	2761.99	0	0	0
1924	0	0	0	0	0	0	0	0	0	0	0	0	0	41123.4	0	0	0	0	0	0	9047.24	16586.6	0	0	0	0	0	708.159	0	0	0	0	10483.9	0	0	0	0	0	0	2886.76	0	0	0	0	2822.58	2822.58	0	0	0
1925	0	0	0	0	0	0	0	0	0	0	0	0	0	41749	0	0	0	0	0	0	9184.89	16839	0	0	0	0	0	718.934	0	0	0	0	10713.8	0	0	0	0	0	0	2928.34	0	0	0	0	2884.49	2884.49	0	0	0
1926	0	0	0	0	0	0	0	0	0	0	0	0	0	42384.2	0	0	0	0	0	0	9324.64	17095.2	0	0	0	0	0	729.872	0	0	0	0	10948.9	0	0	0	0	0	0	2970.51	0	0	0	0	2947.77	2947.77	0	0	0
1927	0	0	0	0	0	0	0	0	0	0	0	0	0	43029.1	0	0	0	0	0	0	9466.51	17355.3	0	0	0	0	0	740.977	0	0	0	0	11189.1	0	0	0	0	0	0	3013.3	0	0	0	0	3012.44	3012.44	0	0	0
1928	0	0	0	0	0	0	0	0	0	0	0	0	0	43683.8	0	0	0	0	0	0	9610.54	17619.3	0	0	0	0	0	752.25	0	0	0	0	11434.5	0	0	0	0	0	0	3056.7	0	0	0	0	3078.52	3078.52	0	0	0
1929	0	0	0	0	0	0	0	0	0	0	0	0	0	44348.4	0	0	0	0	0	0	9756.76	17887.4	0	0	0	0	0	763.695	0	0	0	0	11685.4	0	0	0	0	0	0	3100.72	0	0	0	0	3146.06	3146.06	0	0	0
1930	0	0	0	0	0	0	0	0	0	0	0	0	0	45023.1	0	0	0	0	0	0	9905.2	18159.5	0	0	0	0	0	775.315	0	0	0	0	11941.7	0	0	0	0	0	0	3145.38	0	0	0	0	3215.07	3215.07	0	0	0
1931	0	0	0	0	0	0	0	0	0	0	0	0	0	45708.1	0	0	0	0	0	0	10055.9	18435.8	0	0	0	0	0	787.111	0	0	0	0	12203.7	0	0	0	0	0	0	3190.68	0	0	0	0	3285.6	3285.6	0	0	0
1932	0	0	0	0	0	0	0	0	0	0	0	0	0	46403.6	0	0	0	0	0	0	10208.9	18716.3	0	0	0	0	0	799.086	0	0	0	0	12471.4	0	0	0	0	0	0	3236.64	0	0	0	0	3357.68	3357.68	0	0	0
1933	0	0	0	0	0	0	0	0	0	0	0	0	0	47109.6	0	0	0	0	0	0	10364.2	19001.1	0	0	0	0	0	811.244	0	0	0	0	12745	0	0	0	0	0	0	3283.25	0	0	0	0	3431.34	3431.34	0	0	0
1934	0	0	0	0	0	0	0	0	0	0	0	0	0	47826.3	0	0	0	0	0	0	10521.9	19290.2	0	0	0	0	0	823.587	0	0	0	0	13024.5	0	0	0	0	0	0	3330.54	0	0	0	0	3506.61	3506.61	0	0	0
1935	0	0	0	0	0	0	0	0	0	0	0	0	0	48554	0	0	0	0	0	0	10682	19583.7	0	0	0	0	0	836.117	0	0	0	0	13310.3	0	0	0	0	0	0	3378.51	0	0	0	0	3583.53	3583.53	0	0	0
1936	0	0	0	0	0	0	0	0	0	0	0	0	0	49292.7	0	0	0	0	0	0	10844.5	19881.6	0	0	0	0	0	848.838	0	0	0	0	13602.3	0	0	0	0	0	0	3427.17	0	0	0	0	3662.15	3662.15	0	0	0
1937	0	0	0	0	0	0	0	0	0	0	0	0	0	50042.7	0	0	0	0	0	0	11009.5	20184.1	0	0	0	0	0	861.753	0	0	0	0	13900.7	0	0	0	0	0	0	3476.53	0	0	0	0	3742.48	3742.48	0	0	0
1938	0	0	0	0	0	0	0	0	0	0	0	0	0	50804.1	0	0	0	0	0	0	11177	20491.2	0	0	0	0	0	874.864	0	0	0	0	14205.6	0	0	0	0	0	0	3526.6	0	0	0	0	3824.58	3824.58	0	0	0
1939	0	0	0	0	0	0	0	0	0	0	0	0	0	51577	0	0	0	0	0	0	11347.1	20803	0	0	0	0	0	888.175	0	0	0	0	14517.2	0	0	0	0	0	0	3577.4	0	0	0	0	3908.48	3908.48	0	0	0
1940	0	0	0	0	0	0	0	0	0	0	0	0	0	52361.7	0	0	0	0	0	0	11519.7	21119.5	0	0	0	0	0	901.688	0	0	0	0	14835.7	0	0	0	0	0	0	3628.92	0	0	0	0	3994.23	3994.23	0	0	0
1941	0	0	0	0	0	0	0	0	0	0	0	0	0	53158.4	0	0	0	0	0	0	11695	21440.8	0	0	0	0	0	915.407	0	0	0	0	15161.1	0	0	0	0	0	0	3681.19	0	0	0	0	4081.85	4081.85	0	0	0
1942	0	0	0	0	0	0	0	0	0	0	0	0	0	53967.2	0	0	0	0	0	0	11872.9	21767	0	0	0	0	0	929.335	0	0	0	0	15493.7	0	0	0	0	0	0	3734.21	0	0	0	0	4171.39	4171.39	0	0	0
1943	0	0	0	0	0	0	0	0	0	0	0	0	0	54788.3	0	0	0	0	0	0	12053.6	22098.2	0	0	0	0	0	943.474	0	0	0	0	15833.6	0	0	0	0	0	0	3787.99	0	0	0	0	4262.9	4262.9	0	0	0
1944	0	0	0	0	0	0	0	0	0	0	0	0	0	55621.9	0	0	0	0	0	0	12236.9	22434.4	0	0	0	0	0	957.829	0	0	0	0	16181	0	0	0	0	0	0	3842.55	0	0	0	0	4356.42	4356.42	0	0	0
1945	0	0	0	0	0	0	0	0	0	0	0	0	0	56468.1	0	0	0	0	0	0	12423.1	22775.7	0	0	0	0	0	972.402	0	0	0	0	16535.9	0	0	0	0	0	0	3897.89	0	0	0	0	4451.98	4451.98	0	0	0
1946	0	0	0	0	0	0	0	0	0	0	0	0	0	57327.3	0	0	0	0	0	0	12612.1	23122.3	0	0	0	0	0	987.196	0	0	0	0	16898.7	0	0	0	0	0	0	3954.03	0	0	0	0	4549.65	4549.65	0	0	0
1947	0	0	0	0	0	0	0	0	0	0	0	0	0	58199.5	0	0	0	0	0	0	12804	23474.1	0	0	0	0	0	1002.22	0	0	0	0	17269.4	0	0	0	0	0	0	4010.98	0	0	0	0	4649.45	4649.45	0	0	0
1948	0	0	0	0	0	0	0	0	0	0	0	0	0	59085	0	0	0	0	0	0	12998.8	23831.2	0	0	0	0	0	1017.46	0	0	0	0	17648.2	0	0	0	0	0	0	4068.75	0	0	0	0	4751.45	4751.45	0	0	0
1949	0	0	0	0	0	0	0	0	0	0	0	0	0	59983.9	0	0	0	0	0	0	13196.6	24193.8	0	0	0	0	0	1032.94	0	0	0	0	18035.4	0	0	0	0	0	0	4127.35	0	0	0	0	4855.68	4855.68	0	0	0
1950	0	0	0	0	0	0	0	0	0	0	0	0	0	60896.5	0	0	0	0	0	0	13397.4	24561.9	0	0	0	0	0	1048.66	0	0	0	0	18431	0	0	0	0	0	0	4186.79	0	0	0	0	4962.2	4962.2	0	0	0
1951	0	0	0	0	0	0	0	0	0	0	0	0	0	61823	0	0	0	0	0	0	13601.2	24935.6	0	0	0	0	0	1064.62	0	0	0	0	18835.4	0	0	0	0	0	0	4247.09	0	0	0	0	5071.06	5071.06	0	0	0
1952	0	0	0	0	0	0	0	0	0	0	0	0	0	62763.7	0	0	0	0	0	0	13808.2	25315	0	0	0	0	0	1080.81	0	0	0	0	19248.6	0	0	0	0	0	0	4308.26	0	0	0	0	5182.3	5182.3	0	0	0
1953	0	0	0	0	0	0	0	0	0	0	0	0	0	63718.6	0	0	0	0	0	0	14018.2	25700.1	0	0	0	0	0	1097.26	0	0	0	0	19670.8	0	0	0	0	0	0	4370.32	0	0	0	0	5295.99	5295.99	0	0	0
1954	0	0	0	0	0	0	0	0	0	0	0	0	0	64688	0	0	0	0	0	0	14231.5	26091.1	0	0	0	0	0	1113.95	0	0	0	0	20102.3	0	0	0	0	0	0	4433.26	0	0	0	0	5412.17	5412.17	0	0	0
1955	0	0	0	0	0	0	0	0	0	0	0	0	0	65672.2	0	0	0	0	0	0	14448.1	26488.1	0	0	0	0	0	1130.9	0	0	0	0	20543.3	0	0	0	0	0	0	4497.11	0	0	0	0	5530.89	5530.89	0	0	0
1956	0	0	0	0	0	0	0	0	0	0	0	0	0	66671.4	0	0	0	0	0	0	14667.9	26891.1	0	0	0	0	0	1148.11	0	0	0	0	20994	0	0	0	0	0	0	4561.88	0	0	0	0	5652.23	5652.23	0	0	0
1957	0	0	0	0	0	0	0	0	0	0	0	0	0	67685.8	0	0	0	0	0	0	14891	27300.2	0	0	0	0	0	1165.57	0	0	0	0	21454.5	0	0	0	0	0	0	4627.59	0	0	0	0	5776.22	5776.22	0	0	0
1958	0	0	0	0	0	0	0	0	0	0	0	0	0	68715.6	0	0	0	0	0	0	15117.6	27715.6	0	0	0	0	0	1183.31	0	0	0	0	21925.2	0	0	0	0	0	0	4694.24	0	0	0	0	5902.93	5902.93	0	0	0
1959	0	0	0	0	0	0	0	0	0	0	0	0	0	69761.1	0	0	0	0	0	0	15347.6	28137.3	0	0	0	0	0	1201.31	0	0	0	0	22406.2	0	0	0	0	0	0	4761.85	0	0	0	0	6032.43	6032.43	0	0	0
1960	0	0	0	0	0	0	0	0	0	0	0	0	0	70822.5	0	0	0	0	0	0	15581.1	28565.4	0	0	0	0	0	1219.59	0	0	0	0	22897.7	0	0	0	0	0	0	4830.43	0	0	0	0	6164.76	6164.76	0	0	0
1961														71900							15818.2	29000						1238.14					23400							4900					6300	6300
1962														68500							15163.6	27800						1310.9					13500							6300					16600	16600
1963														55500							9545.45	17500						2300.94					400												8100	8100
1964														24400							11181.8	20500						2253					1000												5900	5900
1965														21700							5781.82	10600						1572.74																	5500	5500
1966														19300							5236.36	9600						1147.96																	4600	4600
1967														12100							5563.64	10200						748.653						11400
1968														14700							6545.45	12000						631.645						900											1100	1100
1969														17300							7690.91	14100						861.638						1700											2100	2100
1970														17100							8127.27	14900						986.023																	4100	4100
1971														11000							7363.64	13500						680.929																	2700	2700
1972														10300							2727.27	5000						750.665																	2500	2500
1973														11200							2127.27	3900						1148.63																	1100	1100
1974														21100							1090.91	2000						1484.23						1300											7400	7400
1975														18100							654.545	1200						858.956						200											6100	6100
1976														18400							2563.64	4700						678.917																	4100	4100
1977														20500							2509.09	4600						1296.48																	4100	4100
1978														27300							4909.09	9000						273.579																	4100	4100
1979														35900							3818.18	7000						746.977																	4100	4100
1980														33200							2563.64	4700						969.595
1981														33000							2563.64	4700						312.805
1982														29500							2563.64	4700						387.57
1983														24700							2345.45	4300						529.053
1984														26900							1145.45	2100						583.366
1985														12500							709.091	1300						194.455
1986														6200							1909.09	3500						264.191
1987														27900							3000	5500						336.944					0	0						0					0	0
1988														2000							3000	5500						249.775
1989														1900							3000	5500						379.523
1990														3600							3000	5500						751
1991														3600							11072.7	20300						751
1992		508			406					179			51	5867				400			12798	23463	319					751						64209				30		188685				16459	33010	5135		25809	2066
1993					297					0				2000							15654.5	28700						102		1535				100300						371329					103132	75	48	101111	1898
1994	33	0			40					100			100	6000				0			23618.2	43300	0							5400			0	32800				0		400000				0	34265	43	48	34128	46
1995	33	0			40					0	0		200	6000				0			21600	39600	0				100			5400			0	24600				0		200000				0	26094	0	48	26000	46
1996	33	0			40					0	0		100	13000				0		148	17454.5	32000	0				700			1300			0	58900				0		224000				0	9300	0	0	9000	300
1997	33	4868			40					0	0		200	9000				0		148	27709.1	50800	0				0	1633		1300			0	56000				0		100000				0	11150	0	0	11000	150
1998	33	0			40					0	0		100	11000				0		14400	27709.1	50800	0				0	0		0			0	56000				0		38200				0	8900	0	0	7700	1200
1999	33	0			40					0	0		0	11000	0			0		9600	12000	22000	0				0	0		0			0	1000				0		34595				0	8028	0	0	7700	328
2000	33	0			40					0	0		0	18000	0			0		16300	12000		0				0	0		0			0	73000				0		145144				0	1141	0	0	41	1100
2001	33	700			40					0	0		0	25000	0			0		12045	40210		0				0	0		0			0	27045				0		169105				0	10500	0	0	8900	1600
2002	33	67300			40					0	0		0	29000	0		160	0		13800	25501		0				0	0		0			0	29273				0		165853				0	5600	0	0	4000	1600
2003	33	56300			40					0	0		0	72000	0		840	32		74550	64344		0				0	0		0			0	29270				0		239544				0	4364	0	0	4000	364
2004	33	56300			40					0	0		0	102000	0		1	32		74550	21569		0				0	194219		0			0	88000				0		161733				0	6515	0	0	4000	2515
2005	33	56300			40					0	0		0	65000	0		1	32		74550	34000		0				0	289803		0			0	123000				0		340499				0	2435	0	0	1000	1435
2006	127	56300			40					0	0		76	54000	0		4862	75		74550	8369		0				0	289803		0			0	147000				0		218207				0	2079	0	0	2000	79
2007	127	56300			40					0	0		97	45000	0	11	100	40		74550	6586		0				0	289803		0			0	104215		363		0		259375				0	1333	0	0	1000	333
2008	127	56300			40					0	0		273	39000	0	11	100	40		74550	6135		0				0	434010		0			0	74375		363		0		112833				0	570	0	0	500	70
2009	127	56300			40					0	0		822	76620	0	11	100	40		4388	18203		0				0	463810		0			0	73136		363		0		69065				0	1945	46	0	1767	132
2010	15	56300			40					161	0		1210	75758	0	11	100	40	50	4623	17476		0				0	488690		0			0	194396		12		0	84	50069				0	1964	45	0	1732	187
2011	15	7452			40					289	0		214	64399	0	11	17	10	50	11000	16804		0			0	0	597000		20			0	411528		12		0	84	64945				0	1572	53	0	1239	280
2012	15	75900			40					106	0		1173	57415	0	11	17	10	50	27354	23440		0	13		20	0	568000		20			0	488146	16927	922		23	84	43000				0	2299	12	0	618	1669
2013	15	75900			40					82	0		8450	58253	0	11	40	104	50	40649	25400		0	13		20	54	707000		20			12	372746	11650	922		23	84	38733				0	789	507	0	66	216
2014	15	75900			40					34	0		6976	60840	0	1	192	48	50	51328	45848		0	13		20	54	694000		20			12	616560	11650	922		20	45	62000				0	1128	57	0	979	92
2015	15	75900			40					69	0		25516	13210	0	1	18	48	50	59383	29980		0	12		20	54	670660		20			12	301271	14	922		52	40	69621			23	0	928	40	0	644	244
2016	15	75900			40					69	0		92711	11992	0	25	3	48	50	65334	73096		0	12		20	54	798280		109			12	325661	14	922		52	32	63537			23	10	483	41	0	412	30
2017		26674								120	0		162640	13958	0					0	40201							877620						171893						67717				0	384			207	177
2018		22866								60	0		23142	20396	0					0	32140							839720						174540						35320				0	812			251	561
2019		22866								60	0		39814	17884	0			389		0	34303							670430		50131				208087				620		81044				0	197	77		59	61
[truncated: 197 more columns]

## Sheet: IRW_P
Industrial roundwood_production (m3/yr)
	Afghanistan	Albania	Algeria	American Samoa	Andorra	Angola	Anguilla	Antarctica	Antigua and Barbuda	Argentina	Armenia	Aruba	Australia	Austria	Azerbaijan	Bahamas	Bahrain	Bangladesh	Barbados	Belarus	Belgium	Belgium-Luxembourg	Belize	Benin	Bermuda	Bhutan	Bolivia (Plurinational State of)	Bosnia and Herzegovina	Botswana	Brazil	British Indian Ocean Territory	British Virgin Islands	Brunei Darussalam	Bulgaria	Burkina Faso	Burundi	Cabo Verde	Cambodia	Cameroon	Canada	Cayman Islands	Central African Republic	Chad	Chile	China	China, Hong Kong SAR	China, Macao SAR	China, mainland	China, Taiwan Province of
1900	207330	195060	21532.9	0	0	109575	0	0	0	528394	0	0	2.62397e+06	4.04092e+06	0	65853.3	0	169271	0	3.66916e+06	781355	886128	21506.8	22401.2	0	0	21689.8	15752.6	5556.88	4.43203e+06	0	0	9847.5	1.46892e+06	34556.8	4514.96	0	146382	131628	3.62342e+07	0	39071.8	54179.5	788933	9.44136e+06	0	0	9.04906e+06	392303
1901	211878	198027	22159.8	0	0	112765	0	0	0	540148	0	0	2.68529e+06	4.1024e+06	0	67318.1	0	172984	0	3.72834e+06	793243	899610	21985.2	23053.4	0	0	22172.2	15992.3	5718.67	4.53061e+06	0	0	10063.5	1.49127e+06	35563	4646.42	0	149593	135461	3.67561e+07	0	40209.4	55757	806481	9.64848e+06	0	0	9.24757e+06	400909
1902	216526	201040	22805	0	0	116048	0	0	0	552163	0	0	2.74804e+06	4.16482e+06	0	68815.5	0	176779	0	3.78847e+06	805312	913297	22474.3	23724.6	0	0	22665.4	16235.6	5885.17	4.63139e+06	0	0	10284.3	1.51396e+06	36598.4	4781.7	0	152875	139405	3.72855e+07	0	41380.1	57380.4	824421	9.86014e+06	0	0	9.45043e+06	409704
1903	221276	204099	23469	0	0	119427	0	0	0	564445	0	0	2.81226e+06	4.22818e+06	0	70346.2	0	180657	0	3.84957e+06	817565	927193	22974.2	24415.4	0	0	23169.6	16482.6	6056.52	4.73441e+06	0	0	10509.9	1.53699e+06	37664	4920.93	0	156228	143464	3.78225e+07	0	42584.9	59051.1	842759	1.00764e+07	0	0	9.65775e+06	418692
1904	226130	207204	24152.3	0	0	122904	0	0	0	577000	0	0	2.87798e+06	4.29251e+06	0	71911	0	184620	0	3.91166e+06	830004	941300	23485.2	25126.2	0	0	23685	16733.4	6232.86	4.83972e+06	0	0	10740.5	1.56038e+06	38760.6	5064.2	0	159655	147641	3.83672e+07	0	43824.8	60770.4	861505	1.02975e+07	0	0	9.86961e+06	427877
1905	231091	210357	24855.6	0	0	126483	0	0	0	589835	0	0	2.94524e+06	4.35782e+06	0	73510.6	0	188670	0	3.97475e+06	842632	955621	24007.6	25857.8	0	0	24211.8	16988	6414.34	4.94738e+06	0	0	10976.1	1.58412e+06	39889.2	5211.65	0	163158	151940	3.89198e+07	0	45100.8	62539.8	880668	1.05234e+07	0	0	1.00861e+07	437263
1906	236160	213557	25579.3	0	0	130165	0	0	0	602955	0	0	3.01406e+06	4.42412e+06	0	75145.7	0	192809	0	4.03886e+06	855452	970161	24541.6	26610.7	0	0	24750.4	17246.5	6601.1	5.05743e+06	0	0	11216.9	1.60822e+06	41050.6	5363.39	0	166737	156363	3.94804e+07	0	46414	64360.7	900258	1.07542e+07	0	0	1.03074e+07	446855
1907	241341	216807	26324	0	0	133955	0	0	0	616367	0	0	3.0845e+06	4.49143e+06	0	76817.2	0	197038	0	4.104e+06	868467	984921	25087.5	27385.5	0	0	25300.9	17508.9	6793.29	5.16992e+06	0	0	11462.9	1.63269e+06	42245.8	5519.55	0	170395	160916	4.0049e+07	0	47765.3	66234.6	920283	1.09902e+07	0	0	1.05335e+07	456658
1908	246635	220105	27090.5	0	0	137855	0	0	0	630077	0	0	3.15658e+06	4.55977e+06	0	78525.9	0	201361	0	4.17019e+06	881681	999906	25645.6	28182.8	0	0	25863.7	17775.2	6991.09	5.28492e+06	0	0	11714.4	1.65753e+06	43475.8	5680.26	0	174133	165601	4.06258e+07	0	49156.1	68163.1	940753	1.12312e+07	0	0	1.07646e+07	466676
1909	252046	223454	27879.2	0	0	141869	0	0	0	644093	0	0	3.23034e+06	4.62915e+06	0	80272.7	0	205778	0	4.23745e+06	895095	1.01512e+06	26216	29003.4	0	0	26439	18045.7	7194.64	5.40248e+06	0	0	11971.4	1.68275e+06	44741.6	5845.64	0	177953	170423	4.1211e+07	0	50587.3	70147.7	961679	1.14776e+07	0	0	1.10007e+07	476913
1910	257575	226854	28690.9	0	0	146000	0	0	0	658420	0	0	3.30583e+06	4.69958e+06	0	82058.2	0	210292	0	4.3058e+06	908714	1.03056e+06	26799.2	29847.8	0	0	27027.1	18320.2	7404.11	5.52265e+06	0	0	12234	1.70835e+06	46044.3	6015.84	0	181857	175385	4.18045e+07	0	52060.2	72190.1	983071	1.17294e+07	0	0	1.1242e+07	487376
1911	263225	230305	29526.3	0	0	150251	0	0	0	673065	0	0	3.38309e+06	4.77108e+06	0	83883.5	0	214906	0	4.37524e+06	922539	1.04624e+06	27395.3	30716.9	0	0	27628.3	18599	7619.69	5.64549e+06	0	0	12502.4	1.73434e+06	47385	6191	0	185846	180491	4.24066e+07	0	53576	74292	1.00494e+06	1.19867e+07	0	0	1.14887e+07	498067
1912	269000	233809	30386	0	0	154625	0	0	0	688037	0	0	3.46215e+06	4.84367e+06	0	85749.4	0	219620	0	4.44581e+06	936576	1.06216e+06	28004.7	31611.2	0	0	28242.9	18882	7841.55	5.77107e+06	0	0	12776.6	1.76073e+06	48764.6	6371.26	0	189923	185747	4.30174e+07	0	55135.9	76455.1	1.02729e+06	1.22497e+07	0	0	1.17407e+07	508993
1913	274901	237367	31270.7	0	0	159128	0	0	0	703341	0	0	3.54305e+06	4.91736e+06	0	87656.8	0	224438	0	4.51752e+06	950825	1.07832e+06	28627.6	32531.6	0	0	28871.1	19169.2	8069.86	5.89944e+06	0	0	13056.9	1.78752e+06	50184.4	6556.76	0	194089	191155	4.36369e+07	0	56741.2	78681.1	1.05014e+06	1.25184e+07	0	0	1.19982e+07	520159
1914	280932	240978	32181.2	0	0	163761	0	0	0	718986	0	0	3.62585e+06	4.99218e+06	0	89606.6	0	229361	0	4.59038e+06	965292	1.09473e+06	29264.4	33478.8	0	0	29513.3	19460.9	8304.82	6.03067e+06	0	0	13343.3	1.81471e+06	51645.6	6747.67	0	198347	196720	4.42654e+07	0	58393.3	80972	1.0735e+06	1.2793e+07	0	0	1.22615e+07	531570
1915	287094	244644	33118.2	0	0	168529	0	0	0	734979	0	0	3.71058e+06	5.06813e+06	0	91599.8	0	234393	0	4.66441e+06	979978	1.11138e+06	29915.3	34453.6	0	0	30169.8	19757	8546.62	6.16481e+06	0	0	13636.1	1.84232e+06	53149.3	6944.13	0	202698	202448	4.4903e+07	0	60093.4	83329.5	1.09738e+06	1.30737e+07	0	0	1.25304e+07	543231
1916	293392	248366	34082.4	0	0	173436	0	0	0	751328	0	0	3.79729e+06	5.14524e+06	0	93637.3	0	239535	0	4.73964e+06	994888	1.12829e+06	30580.8	35456.7	0	0	30840.9	20057.6	8795.46	6.30194e+06	0	0	13935.2	1.87035e+06	54696.8	7146.31	0	207145	208343	4.55497e+07	0	61843.1	85755.8	1.12179e+06	1.33605e+07	0	0	1.28053e+07	555148
1917	299829	252145	35074.8	0	0	178485	0	0	0	768040	0	0	3.88603e+06	5.22352e+06	0	95720.2	0	244789	0	4.81609e+06	1.01002e+06	1.14546e+06	31261	36489.1	0	0	31526.9	20362.7	9051.55	6.44212e+06	0	0	14240.9	1.89881e+06	56289.3	7354.38	0	211689	214409	4.62057e+07	0	63643.7	88252.6	1.14674e+06	1.36536e+07	0	0	1.30862e+07	567327
1918	306406	255982	36096	0	0	183682	0	0	0	785125	0	0	3.97685e+06	5.303e+06	0	97849.4	0	250159	0	4.89377e+06	1.02539e+06	1.16289e+06	31956.4	37551.5	0	0	32228.2	20672.6	9315.09	6.58542e+06	0	0	14553.3	1.9277e+06	57928.2	7568.51	0	216333	220651	4.68712e+07	0	65496.7	90822.1	1.17225e+06	1.39531e+07	0	0	1.33733e+07	579772
1919	313128	259876	37146.9	0	0	189030	0	0	0	802589	0	0	4.06978e+06	5.38368e+06	0	100026	0	255647	0	4.9727e+06	1.04099e+06	1.18058e+06	32667.2	38644.8	0	0	32945	20987.1	9586.31	6.7319e+06	0	0	14872.6	1.95703e+06	59614.9	7788.88	0	221079	227076	4.75463e+07	0	67403.7	93466.5	1.19833e+06	1.42592e+07	0	0	1.36667e+07	592491
1920	319997	263830	38228.5	0	0	194534	0	0	0	820441	0	0	4.16489e+06	5.46559e+06	0	102251	0	261255	0	5.0529e+06	1.05683e+06	1.19854e+06	33393.8	39770	0	0	33677.9	21306.4	9865.42	6.88164e+06	0	0	15198.8	1.9868e+06	61350.6	8015.66	0	225928	233687	4.82311e+07	0	69366.2	96187.9	1.22498e+06	1.4572e+07	0	0	1.39665e+07	605488
1921	327017	267844	39341.6	0	0	200198	0	0	0	838691	0	0	4.26221e+06	5.54875e+06	0	104525	0	266987	0	5.1344e+06	1.07291e+06	1.21678e+06	34136.6	40927.9	0	0	34427	21630.6	10152.7	7.03472e+06	0	0	15532.2	2.01703e+06	63136.9	8249.04	0	230885	240491	4.89258e+07	0	71385.9	98988.5	1.25223e+06	1.48916e+07	0	0	1.42729e+07	618771
1922	334190	271919	40487	0	0	206027	0	0	0	857347	0	0	4.36182e+06	5.63317e+06	0	106850	0	272844	0	5.21721e+06	1.08923e+06	1.23529e+06	34896	42119.6	0	0	35192.8	21959.7	10448.3	7.1912e+06	0	0	15873	2.04772e+06	64975.1	8489.22	0	235950	247493	4.96304e+07	0	73464.4	101871	1.28008e+06	1.52183e+07	0	0	1.4586e+07	632345
1923	341522	276056	41665.8	0	0	212025	0	0	0	876417	0	0	4.46375e+06	5.71888e+06	0	109227	0	278829	0	5.30135e+06	1.10581e+06	1.25409e+06	35672.2	43345.9	0	0	35975.6	22293.8	10752.5	7.35116e+06	0	0	16221.2	2.07887e+06	66867	8736.39	0	241126	254699	5.03452e+07	0	75603.3	104837	1.30856e+06	1.55522e+07	0	0	1.4906e+07	646217
1924	349014	280257	42879	0	0	218199	0	0	0	895912	0	0	4.56806e+06	5.80589e+06	0	111657	0	284946	0	5.38686e+06	1.12263e+06	1.27317e+06	36465.7	44608	0	0	36775.8	22633	11065.5	7.51467e+06	0	0	16577	2.1105e+06	68813.8	8990.75	0	246415	262115	5.10703e+07	0	77804.6	107889	1.33767e+06	1.58933e+07	0	0	1.52329e+07	660393
1925	356670	284521	44127.4	0	0	224552	0	0	0	915841	0	0	4.67481e+06	5.89422e+06	0	114140	0	291197	0	5.47374e+06	1.13971e+06	1.29254e+06	37276.8	45906.8	0	0	37593.9	22977.3	11387.7	7.68183e+06	0	0	16940.7	2.14261e+06	70817.4	9252.53	0	251821	269747	5.18059e+07	0	80069.9	111030	1.36742e+06	1.6242e+07	0	0	1.55671e+07	674880
1926	364494	288849	45412.2	0	0	231090	0	0	0	936212	0	0	4.78406e+06	5.9839e+06	0	116679	0	297585	0	5.56202e+06	1.15705e+06	1.3122e+06	38106	47243.4	0	0	38430.1	23326.9	11719.3	7.8527e+06	0	0	17312.3	2.17521e+06	72879.3	9521.92	0	257345	277601	5.2552e+07	0	82401.2	114263	1.39784e+06	1.65983e+07	0	0	1.59086e+07	689685
1927	372490	293244	46734.4	0	0	237818	0	0	0	957037	0	0	4.89585e+06	6.07494e+06	0	119275	0	304113	0	5.65173e+06	1.17466e+06	1.33217e+06	38953.6	48618.9	0	0	39284.9	23681.8	12060.5	8.02738e+06	0	0	17692.1	2.20831e+06	75001.3	9799.16	0	262991	285683	5.33089e+07	0	84800.4	117590	1.42893e+06	1.69624e+07	0	0	1.62576e+07	704815
1928	380662	297706	48095.2	0	0	244742	0	0	0	978325	0	0	5.01027e+06	6.16737e+06	0	121928	0	310784	0	5.74289e+06	1.19253e+06	1.35243e+06	39820.1	50034.5	0	0	40158.8	24042.1	12411.7	8.20593e+06	0	0	18080.2	2.24191e+06	77185	10084.5	0	268760	294001	5.40767e+07	0	87269.4	121014	1.46071e+06	1.73345e+07	0	0	1.66142e+07	720276
1929	389012	302235	49495.5	0	0	251868	0	0	0	1.00009e+06	0	0	5.12735e+06	6.2612e+06	0	124640	0	317602	0	5.83551e+06	1.21067e+06	1.37301e+06	40705.8	51491.3	0	0	41052	24407.9	12773	8.38847e+06	0	0	18476.8	2.27602e+06	79432.3	10378.1	0	274656	302561	5.48556e+07	0	89810.4	124537	1.49321e+06	1.77148e+07	0	0	1.69787e+07	736077
1930	397546	306834	50936.6	0	0	259202	0	0	0	1.02233e+06	0	0	5.24717e+06	6.35646e+06	0	127412	0	324569	0	5.92963e+06	1.22909e+06	1.3939e+06	41611.3	52990.5	0	0	41965.2	24779.3	13144.9	8.57506e+06	0	0	18882.2	2.31064e+06	81745	10680.3	0	280681	311370	5.56457e+07	0	92425.3	128163	1.52642e+06	1.81034e+07	0	0	1.73512e+07	752225
1931	406267	311502	52419.7	0	0	266748	0	0	0	1.04507e+06	0	0	5.36979e+06	6.45317e+06	0	130247	0	331689	0	6.02527e+06	1.24779e+06	1.41511e+06	42536.9	54533.3	0	0	42898.7	25156.3	13527.7	8.7658e+06	0	0	19296.4	2.3458e+06	84125.1	10991.2	0	286838	320436	5.64471e+07	0	95116.3	131895	1.56037e+06	1.85005e+07	0	0	1.77318e+07	768726
1932	415180	316241	53945.9	0	0	274515	0	0	0	1.06832e+06	0	0	5.49528e+06	6.55136e+06	0	133144	0	338966	0	6.12245e+06	1.26678e+06	1.43664e+06	43483	56121.1	0	0	43852.9	25539	13921.5	8.96078e+06	0	0	19719.7	2.38149e+06	86574.5	11311.2	0	293131	329766	5.72601e+07	0	97885.7	135735	1.59508e+06	1.89064e+07	0	0	1.81208e+07	785590
1933	424287	321053	55516.6	0	0	282508	0	0	0	1.09208e+06	0	0	5.62369e+06	6.65103e+06	0	136105	0	346402	0	6.2212e+06	1.28605e+06	1.4585e+06	44450.3	57755.1	0	0	44828.3	25927.6	14326.9	9.1601e+06	0	0	20152.3	2.41772e+06	89095.1	11640.6	0	299561	339367	5.80848e+07	0	100736	139687	1.63056e+06	1.93211e+07	0	0	1.85183e+07	802824
1934	433595	325937	57133	0	0	290733	0	0	0	1.11638e+06	0	0	5.75511e+06	6.75223e+06	0	139133	0	354001	0	6.32154e+06	1.30562e+06	1.48069e+06	45439	59436.7	0	0	45825.5	26322	14744	9.36386e+06	0	0	20594.4	2.45451e+06	91689.2	11979.5	0	306133	349248	5.89214e+07	0	103669	143754	1.66683e+06	1.9745e+07	0	0	1.89246e+07	820435
1935	443107	330896	58796.5	0	0	299198	0	0	0	1.14121e+06	0	0	5.8896e+06	6.85496e+06	0	142228	0	361766	0	6.42349e+06	1.32548e+06	1.50322e+06	46449.8	61167.3	0	0	46844.8	26722.5	15173.3	9.57215e+06	0	0	21046.2	2.49185e+06	94358.8	12328.3	0	312848	359417	5.977e+07	0	106687	147939	1.70391e+06	2.01781e+07	0	0	1.93397e+07	838433
1936	452827	335931	60508.4	0	0	307909	0	0	0	1.16659e+06	0	0	6.02724e+06	6.95925e+06	0	145391	0	369702	0	6.5271e+06	1.34565e+06	1.52609e+06	47483	62948.2	0	0	47886.8	27129.1	15615.1	9.78507e+06	0	0	21507.8	2.52977e+06	97106.2	12687.2	0	319711	369882	6.06309e+07	0	109793	152247	1.74181e+06	2.06208e+07	0	0	1.9764e+07	856826
1937	462761	341042	62270.1	0	0	316875	0	0	0	1.19254e+06	0	0	6.16809e+06	7.06514e+06	0	148625	0	377813	0	6.63237e+06	1.36612e+06	1.5493e+06	48539.2	64781	0	0	48952	27541.9	16069.7	1.00027e+07	0	0	21979.7	2.56825e+06	99933.5	13056.6	0	326725	380651	6.15041e+07	0	112990	156680	1.78056e+06	2.10732e+07	0	0	2.01975e+07	875623
1938	472913	346231	64083.2	0	0	326101	0	0	0	1.21907e+06	0	0	6.31223e+06	7.17263e+06	0	151931	0	386101	0	6.73934e+06	1.38691e+06	1.57288e+06	49618.9	66667.2	0	0	50040.9	27960.9	16537.6	1.02252e+07	0	0	22461.8	2.60733e+06	102843	13436.8	0	333892	391734	6.23899e+07	0	116280	161241	1.82016e+06	2.15354e+07	0	0	2.06406e+07	894831
1939	483287	351498	65949	0	0	335595	0	0	0	1.24619e+06	0	0	6.45974e+06	7.28176e+06	0	155311	0	394571	0	6.84804e+06	1.40801e+06	1.59681e+06	50722.6	68608.2	0	0	51154	28386.3	17019.1	1.04527e+07	0	0	22954.6	2.647e+06	105837	13828	0	341217	403140	6.32885e+07	0	119666	165936	1.86065e+06	2.20079e+07	0	0	2.10934e+07	914461
1940	493889	356846	67869.1	0	0	345366	0	0	0	1.27391e+06	0	0	6.6107e+06	7.39255e+06	0	158766	0	403227	0	6.95849e+06	1.42943e+06	1.6211e+06	51850.8	70605.8	0	0	52291.9	28818.2	17514.6	1.06852e+07	0	0	23458.1	2.68727e+06	108919	14230.6	0	348702	414878	6.42001e+07	0	123150	170768	1.90204e+06	2.24907e+07	0	0	2.15561e+07	934522
1941	504724	362276	69845.2	0	0	355422	0	0	0	1.30224e+06	0	0	6.76518e+06	7.50502e+06	0	162297	0	412072	0	7.07072e+06	1.45118e+06	1.64577e+06	53004.2	72661.6	0	0	53455	29256.7	18024.6	1.09229e+07	0	0	23972.8	2.72816e+06	112090	14645	0	356352	426957	6.51247e+07	0	126735	175740	1.94435e+06	2.2984e+07	0	0	2.2029e+07	955023
1942	515796	367788	71878.8	0	0	365770	0	0	0	1.33121e+06	0	0	6.92327e+06	7.61921e+06	0	165907	0	421112	0	7.18476e+06	1.47326e+06	1.67081e+06	54183.2	74777.2	0	0	54644.1	29701.8	18549.4	1.11658e+07	0	0	24498.6	2.76967e+06	115354	15071.4	0	364169	439388	6.60627e+07	0	130425	180856	1.9876e+06	2.34882e+07	0	0	2.25123e+07	975973
1943	527111	373383	73971.6	0	0	376420	0	0	0	1.36082e+06	0	0	7.08506e+06	7.73513e+06	0	169598	0	430350	0	7.30064e+06	1.49567e+06	1.69623e+06	55388.5	76954.4	0	0	55859.6	30153.7	19089.5	1.14142e+07	0	0	25036.1	2.8118e+06	118713	15510.2	0	372158	452181	6.70142e+07	0	134223	186122	2.03181e+06	2.40035e+07	0	0	2.30061e+07	997383
1944	538674	379064	76125.4	0	0	387380	0	0	0	1.39109e+06	0	0	7.25063e+06	7.85282e+06	0	173370	0	439791	0	7.41839e+06	1.51843e+06	1.72203e+06	56620.5	79194.9	0	0	57102.1	30612.5	19645.3	1.16681e+07	0	0	25585.3	2.85458e+06	122169	15961.8	0	380322	465347	6.79794e+07	0	138131	191541	2.077e+06	2.45301e+07	0	0	2.35108e+07	1.01926e+06
1945	550491	384831	78341.8	0	0	398659	0	0	0	1.42203e+06	0	0	7.42007e+06	7.97229e+06	0	177227	0	449438	0	7.53804e+06	1.54153e+06	1.74823e+06	57880	81500.8	0	0	58372.3	31078.2	20217.2	1.19276e+07	0	0	26146.6	2.89802e+06	125726	16426.5	0	388665	478896	6.89584e+07	0	142152	197118	2.1232e+06	2.50682e+07	0	0	2.40266e+07	1.04162e+06
1946	562567	390686	80622.8	0	0	410266	0	0	0	1.45366e+06	0	0	7.59347e+06	8.09359e+06	0	181169	0	459298	0	7.65962e+06	1.56498e+06	1.77483e+06	59167.4	83873.7	0	0	59670.7	31551.1	20805.9	1.21929e+07	0	0	26720.1	2.94211e+06	129387	16904.8	0	397191	492839	6.99516e+07	0	146291	202857	2.17043e+06	2.56181e+07	0	0	2.45537e+07	1.06447e+06
1947	574909	396631	82970.2	0	0	422211	0	0	0	1.486e+06	0	0	7.77092e+06	8.21673e+06	0	185199	0	469373	0	7.78316e+06	1.58879e+06	1.80184e+06	60483.5	86315.8	0	0	60998	32031.1	21411.7	1.24642e+07	0	0	27306.3	2.98687e+06	133154	17397	0	405905	507189	7.09591e+07	0	150551	208764	2.21871e+06	2.61801e+07	0	0	2.50923e+07	1.08782e+06
1948	587520	402665	85385.9	0	0	434504	0	0	0	1.51905e+06	0	0	7.95252e+06	8.34174e+06	0	189318	0	479670	0	7.90869e+06	1.61297e+06	1.82925e+06	61828.9	88828.9	0	0	62354.8	32518.4	22035.1	1.27414e+07	0	0	27905.3	3.03232e+06	137031	17903.5	0	414809	521956	7.19811e+07	0	154934	214842	2.26806e+06	2.67544e+07	0	0	2.56427e+07	1.11169e+06
1949	600409	408792	87872	0	0	447155	0	0	0	1.55284e+06	0	0	8.13836e+06	8.46866e+06	0	193529	0	490193	0	8.03625e+06	1.63751e+06	1.85708e+06	63204.2	91415.3	0	0	63741.8	33013.2	22676.7	1.30248e+07	0	0	28517.5	3.07845e+06	141020	18424.8	0	423909	537153	7.30179e+07	0	159445	221097	2.31851e+06	2.73413e+07	0	0	2.62053e+07	1.13608e+06
1950	613580	415011	90430.5	0	0	460175	0	0	0	1.58738e+06	0	0	8.32855e+06	8.59751e+06	0	197834	0	500946	0	8.16586e+06	1.66242e+06	1.88534e+06	64610.1	94076.9	0	0	65159.7	33515.5	23336.9	1.33146e+07	0	0	29143.1	3.12529e+06	145126	18961.2	0	433208	552793	7.40695e+07	0	164088	227535	2.37008e+06	2.79411e+07	0	0	2.67801e+07	1.161e+06
1951	627040	421325	93063.5	0	0	473573	0	0	0	1.62269e+06	0	0	8.52317e+06	8.72831e+06	0	202235	0	511935	0	8.29756e+06	1.68771e+06	1.91402e+06	66047.3	96816	0	0	66609.1	34025.4	24016.4	1.36107e+07	0	0	29782.4	3.17284e+06	149352	19513.3	0	442711	568888	7.51363e+07	0	168865	234160	2.4228e+06	2.85541e+07	0	0	2.73676e+07	1.18647e+06
1952	640796	427736	95773.1	0	0	487361	0	0	0	1.65879e+06	0	0	8.72235e+06	8.86111e+06	0	206733	0	523166	0	8.43139e+06	1.71339e+06	1.94314e+06	67516.4	99634.9	0	0	68090.7	34543.1	24715.6	1.39135e+07	0	0	30435.8	3.22111e+06	153700	20081.5	0	452423	585452	7.62185e+07	0	173782	240977	2.4767e+06	2.91805e+07	0	0	2.7968e+07	1.21249e+06
1953	654853	434243	98561.6	0	0	501551	0	0	0	1.69569e+06	0	0	8.92618e+06	8.99593e+06	0	211332	0	534643	0	8.56738e+06	1.73946e+06	1.97271e+06	69018.3	102536	0	0	69605.3	35068.6	25435.2	1.4223e+07	0	0	31103.4	3.27012e+06	158175	20666.1	0	462348	602497	7.73162e+07	0	178842	247994	2.53179e+06	2.98206e+07	0	0	2.85815e+07	1.23909e+06
1954	669219	440850	101431	0	0	516154	0	0	0	1.7334e+06	0	0	9.13478e+06	9.1328e+06	0	216033	0	546371	0	8.70556e+06	1.76593e+06	2.00272e+06	70553.5	105521	0	0	71153.6	35602.2	26175.8	1.45393e+07	0	0	31785.7	3.31987e+06	162781	21267.8	0	472491	620040	7.84298e+07	0	184049	255214	2.5881e+06	3.04748e+07	0	0	2.92085e+07	1.26628e+06
1955	683900	447558	104385	0	0	531183	0	0	0	1.77196e+06	0	0	9.34825e+06	9.27175e+06	0	220838	0	558357	0	8.84597e+06	1.79279e+06	2.03319e+06	72122.9	108594	0	0	72736.3	36143.9	26937.9	1.48627e+07	0	0	32483	3.37038e+06	167520	21887.1	0	482856	638093	7.95594e+07	0	189407	262645	2.64567e+06	3.11433e+07	0	0	2.98493e+07	1.29405e+06
1956	698902	454367	107424	0	0	546648	0	0	0	1.81138e+06	0	0	9.56671e+06	9.41282e+06	0	225750	0	570606	0	8.98864e+06	1.82007e+06	2.06412e+06	73727.1	111755	0	0	74354.2	36693.8	27722.3	1.51933e+07	0	0	33195.6	3.42166e+06	172398	22524.3	0	493448	656671	8.07053e+07	0	194922	270292	2.70452e+06	3.18265e+07	0	0	3.05041e+07	1.32244e+06
1957	714234	461280	110552	0	0	562565	0	0	0	1.85167e+06	0	0	9.79027e+06	9.55603e+06	0	230772	0	583123	0	9.13362e+06	1.84776e+06	2.09553e+06	75367.1	115009	0	0	76008.2	37252	28529.4	1.55313e+07	0	0	33923.8	3.47372e+06	177417	23180.2	0	504273	675791	8.18677e+07	0	200597	278162	2.76468e+06	3.25247e+07	0	0	3.11733e+07	1.35145e+06
1958	729903	468298	113770	0	0	578944	0	0	0	1.89286e+06	0	0	1.00191e+07	9.70142e+06	0	235905	0	595915	0	9.28093e+06	1.87587e+06	2.12741e+06	77043.6	118358	0	0	77698.9	37818.8	29360.1	1.58768e+07	0	0	34668	3.52657e+06	182583	23855.1	0	515336	695467	8.30468e+07	0	206438	286261	2.82618e+06	3.32382e+07	0	0	3.18571e+07	1.3811e+06
1959	745915	475423	117083	0	0	595800	0	0	0	1.93496e+06	0	0	1.02532e+07	9.84902e+06	0	241152	0	608988	0	9.43062e+06	1.90442e+06	2.15978e+06	78757.3	121804	0	0	79427.2	38394.2	30214.9	1.62299e+07	0	0	35428.5	3.58023e+06	187899	24549.6	0	526641	715716	8.42429e+07	0	212449	294595	2.88904e+06	3.39674e+07	0	0	3.2556e+07	1.4114e+06
1960	762278	482657	120492	0	0	613148	0	0	0	1.978e+06	0	0	1.04928e+07	9.99887e+06	0	246517	0	622347	0	9.58273e+06	1.93339e+06	2.19264e+06	80509.2	125350	0	0	81193.9	38978.4	31094.7	1.6591e+07	0	0	36205.7	3.6347e+06	193370	25264.4	0	538194	736555	8.54562e+07	0	218634	303173	2.95331e+06	3.47125e+07	0	0	3.32701e+07	1.44236e+06
1961	779000	490000	124000			631000				2022000			10738000	10151000		252000		636000		9.73728e+06	1.96281e+06	2226000	82300	129000			83000	39571.4	32000	16960000			37000	3690000	199000	26000		550000	758000	86687008		225000	312000	3019000	35474000			34000000	1474000
1962	789000	456000	125000			697000				2131000			10061000	9823000		346000		654000		9.82954e+06	1.97074e+06	2235000	82800	135000			87000	41709.5	33000	18057000			32000	4202000	202000	26000		520000	769000	90737008		266000	317000	3514000	30364000			29000000	1364000
1963	825000	468000	138000			753000				1851000			10573000	8996000		252200		470000		1.02755e+07	2.05098e+06	2326000	76400	125000		89000	85000	43925.5	34000	16267000			33000	4202000	206000	27000		695000	799000	93740008		259000	322000	2956000	33420000			32000000	1420000
1964	936000	417000	140000			819000				2314000			11272000	9719000		422000		694000		1.06445e+07	2.09507e+06	2376000	62900	137000			88000	47758.4	35000	16227000			41000	4293000	209000	28000		695000	903000	97084008		277000	328000	3866000	35640000			34000000	1640000
1965	992000	452000	143000			831000				2435000			11294000	9362000		350000		715000		1.04961e+07	2.20441e+06	2500000	63100	140000			105000	50651.4	36000	16726000			68000	4343000	215000	29000		700000	917000	98448008		318000	334000	3909000	36625000			35000000	1625000
1966	1080000	527000	141000			837000				2635000			11614000	10067000		373200		829000		1.04067e+07	2.2e+06	2495000	43700	140000		238000	135000	49560.5	37000	18135000			65000	4118000	220000	29000		730000	994000	104014008		324000	340000	4109000	37502000			36000000	1502000
1967	1111000	504000	144000			889000				2447000			11328000	10062000		346000		1044000		1.10289e+07	2.32345e+06	2635000	65000	146000		238000	155000	48401.3	38000	19572000			81000	4118000	224000	30000		780000	1003000	102696016		321000	346000	3292000	38796000			37100000	1696000
1968	1184000	592000	144000			1141000				3112000			11426000	9830000		378000		1107000		1.11442e+07	2.35166e+06	2667000	52300	149000		238000	214000	47432.1	39000	20821000			89000	3930000	229000	30300		740000	1064000	107122000		355000	352000	4077000	39832000			38000000	1832000
1969	1262000	712000	175000			1363000				3112000			11265000	10699000		433100		1138000		1.10059e+07	2.118e+06	2402000	33600	152000		238000	231000	47714.6	40000	22050000			90000	4103000	234000	31000		945000	1069000	117545000		463000	359000	3971000	40825000			39000000	1825000
1970	1347000	750000	145000			1360000				3072000			11196000	10527000		395100		1092000		1.14748e+07	2.10036e+06	2382000	41500	155000		238000	231000	47573.4	42000	23938000			99000	3950000	240000	30600		520000	1195000	117492000		528000	365000	4625000	42154000			40100000	2054000
1971	1386000	722000	152000			1558000				3552000			11812000	11204000		388000		1044000		1.14672e+07	2.3402e+06	2654000	40500	154000		238000	235000	47773	43000	24718000			104000	3764000	245000	30400		470000	1276000	116168000		622000	372000	5297000	43397000			41200000	2197000
1972	1446000	722000	155000			1235000				3575000			11362000	11448000		397000		571000		1.14402e+07	2.40281e+06	2725000	35200	157000		238000	224000	47826.6	45000	23948000			86000	3843000	251000	30300		490000	1287000	120905000		670000	380000	5360000	44347000			42200000	2147000
1973	1461000	722000	163000			1154000				3268000			11311000	11009000		299000		1002000		1.16978e+07	2.47599e+06	2808000	48100	160000		238000	266000	47748.7	46000	23904000			87000	3614000	257000	30200		493000	1365000	140524000		755000	387000	4912000	45935000			43800000	2135000
1974	1506000	722000	172000			1104000				3717000			11591000	10631000		198000		1075000		1.16747e+07	2.26613e+06	2570000	45800	163000		238000	366000	49219.5	48000	24768000			87000	3877000	263000	30500		504000	1493000	134590000		505000	395000	5216000	50596000			48570000	2026000
1975	1468000	722000	175000			1055000				3628000			13192000	10301000		115000		906000		1.20284e+07	2.16914e+06	2460000	45000	176000		238000	300000	49516.6	50000	30636000			120000	3720000	270000	31500		515000	1507000	111728000		499000	407000	5178000	67478000			65677000	1801000
1976	1502000	722000	179000			1008000				4188000			12872000	12212000		115000		1059000		1.16132e+07	2.23174e+06	2531000	34900	180000		238000	300000	48800.7	52000	33875000			154000	3361000	276000	31500		527000	1721000	135469000		503000	414000	5816000	69378000			67610000	1768000
1977	1512000	722000	184000			963000				4029000			13889000	12233000		115000		1036000		1.13787e+07	2.12064e+06	2405000	28300	184000		238000	229000	53067.1	53000	37328000			150000	3362000	283000	32900		540000	1915000	141818000		507000	422000	6022000	71526008			69891008	1635000
1978	1518000	722000	190000			918000				3644000			14069000	11733000		115000		749000		1.09021e+07	2.16914e+06	2460000	32400	188000		346000	355000	49292.6	55000	44492000			130000	3447000	291000	34000		553000	2154000	151896000		561000	431000	6656000	73786016			72396016	1390000
1979	1521000	722000	196000			874000				4787000			13696000	12973000		115000		875000		1.06061e+07	2.04393e+06	2318000	39000	192000		278000	488000	50646.5	57000	53856008			141400	3412000	299000	34000		567000	2194000	157284000		492000	440000	8342000	77996000			76496000	1500000
1980	1518000	722000	200000			830000				3962770			15651000	12973000		115000		882000		1.06753e+07	2.05539e+06	2331000	43900	197000		278000	433000	49258.5	59000	61722000			135200	3280000	308000	35000		567000	2196000	150784000		526000	450000	8201000	79202016			77577016	1625000
1981	1511000	722000	206000			785750				3774941			15928000	12843000		115000		889000		1.06599e+07	2.10741e+06	2390000	38400	202000		278000	323000	51679	62000	61210008			202000	3224000	316000	36000		567000	2300000	139176000		542000	460000	8154000	75748008			74292008	1456000
1982	1497000	722000	212000			677500				4657395			14872000	11986000		115000		990000		1.04792e+07	2.11447e+06	2398000	42500	207000		278000	225500	54581.8	64000	62700000			213000	3126000	324000	37000		567000	2324000	121721000		501000	471000	6951000	78092024			76619024	1473000
1983	1482000	722000	219000			686000				5760676			13787000	12234000		115000		970000		1.05868e+07	2.20705e+06	2503000	33400	213000		278000	212500	55331.8	66000	64439000			213000	3017000	332000	38000		567000	2411000	149675000		469000	483000	7944000	81324016			79676016	1648000
1984	1467000	722000	226000			772000				5362308			15076000	12791000		115000		1100000		1.08713e+07	2.24673e+06	2548000	38500	218000		278000	212500	56978	68000	66122000			214000	3061000	338000	45000		567000	2576000	161162000		480000	494000	8979000	91007024			89425024	1582000
1985	1455000	722000	232000			803000				5258200			16829000	11782000		115000		1000660		1.08098e+07	2.39222e+06	2713000	40700	223000		193000	212500	57275.1	71000	67897000			214000	3044000	347400	550000		567000	2765000	162014000		494000	505000	9593000	94545008			92740008	1805000
1986	1446000	722000	238000			800000				5668007			17119000	11204000		115000		1087000		1.12711e+07	2.47776e+06	2810000	32100	238000		175000	333500	57236.1	73000	69366008			214000	2731000	356400	550000		567000	2779000	170288000		429000	515000	10392000	97247000			95135000	2112000
1987	1440000	670000	243000			798000				6268310			16746000	11100000		115000		840000		1.15018e+07	2.82429e+06	3203000	61600	244000		187000	521500	55341.5	76000	70802016			214000	2674000	366400	550000		567000	2803000	185056000		390000	525000	10822000	98908008			97047008	1861000
1988	1440000	650000	249000			802000				6290034			16902000	12238000		115000		893000		1.17382e+07	3.00505e+06	3408000	61600	250000		122000	273500	55156.5	79000	72473008			215000	2643000	377400	550000		567000	2708000	184327000		394000	535000	11727000	98281316			96590016	1691300
1989	1447000	680000	255000			824000				7317951			16584000	13575000		115000		837000		1.17382e+07	3.75631e+06	4260000	61600	259000		68000	255500	56369.2	81000	78973016			215000	2676000	388400	550000		567000	2872000	182104000		475000	546000	11834000	96714308			95119008	1595300
1990	1464000	520000	261000			843000				7132970			17213000	14160000		115000		641000		1.17363e+07	4.46172e+06	5060000	61600	274000		48700	371500	46048.9	84000	74277024			93700	2586000	399400	615000		567000	3136000	155958000		425000	559000	14386000	91228808			89677008	1551800
1991	1495000	1000000	333000			869000				7167925			16604000	13135000		115000		706000		10583000	3.70782e+06	4205000	61600	300000		60800	461500	40000	87000	76676016			93700	2200000	410400	615000		740000	3085000	153487000		379000	597000	16314000	89750100			88238000	1512100
1992	1536000	1000000	351000			897000				7802078			16654000	9855000		115000		646000	1000	10583000	3.25371e+06	3690000	61600	296000		78600	598000	40000	89000	79264016			94700	1675000	421400	615000		735000	2928000	163507000		484000	619400	19357000	92440908			90931008	1509900
1993	1583000	57000	446000			927000				6833816			17659000	9708000		117000		706000	5000	9206000	3.25371e+06	3690000	61600	303000		63500	750900	40000	92000	81350000			94700	1837000	433400	615000		695000	2936000	169770000		441000	645000	20534000	98351916			96867016	1484900
1994	1628000	63500	391000			958000				6326512			18762000	11701000		117000		663000	5000	9206000	3.34188e+06	3790000	61600	310000		63500	879400	40000	95000	83435000			94700	1798000	449400	615000		959000	3311000	177346000		578000	666000	21387000	98996800			97521000	1475800
1995	1667000	63500	390000			968900				8013279			19560000	11346000		117000		579000	5000	9206000	3.18317e+06	3610000	61600	300000		45000	850400	40000	97000	84518000			94700	1970000	462500	688000		1040000	3588000	183113000		611000	686000	24880000	101242600			99769000	1473600
1996	1697000	63500	428000			999900				7620018			19340000	11812000		117000		604000	5000	14898000	3.07295e+06	3485000	61600	304000		45000	892400	40000	99000	84601000			95700	2020000	475000	688000		1040000	3733000	184459000		596000	705000	19382000	108331200			106857000	1474200
1997	1718000	63500	438000			1031900				7536587			19791000	11902000		117000		610000	5000	16776000	3.04649e+06	3455000	61600	315000		45000	890400	3090000	102000	84684000			95700	1862000	490000	688000		1040000	3255000	185859000		758000	724000	19570000	106655700			105185000	1470700
1998	1737000	15080	444000			1063900				7128631	0		21158000	10858000	6400	17000		617000	5000	5034000	3.78047e+06	4287400	61600	326000		45000	815400	3220000	103000	83764000			95700	1842667	500600	688000		1040000	2107000	173901000		831000	742000	21314000	107043100			105576000	1467100
1999	1760000	56000	451000			1095900				6270689	0		20838000	10988000	6400	17000		623000	5000	5417600	3960000	4491000	61600	332000		139000	502000	3220000	105000	100395000			107800	3250667	592000	688000		921000	1832000	190988000		861000	761000	23179000	99961400			98500000	1461400
2000	1760000	123000	162000			1095900				7710411	0		24407000	10416000	7100	17000		623000	5000	5207600	3960000		61600	332000		134000	468000	3332000	105000	102994000			114700	2676890	594000	767000		179000	1894000	198918000		955000	761000	24437000	96019100			94560000	1459100
2001	1760000	78000	208000			1095900				6247328	7000		24392000	10562000	7100	17000		588000	5000	5538000	3665000		61600	357000		134000	559000	2958000	105000	89828000			118200	2356890	594000	767000		123000	1270000	182945000		998000	761000	25682000	93464400			92000000	1464400
2002	1760000	82600	208000			1095900				8747277	8000		24192000	11810000	26400	17000		255000	5000	5969000	3950000		61600	387000		132700	544000	3074000	105000	96439000			115700	2645890	1183000	767000		125000	1300000	195211000		919000	761000	25491000	92729100			91260000	1469100
2003	1760000	75200	100300			1095900				9428661	10000		25714000	13719000	3300	17000		381000	5000	6445900	4215000		61600	387000		132900	650000	2882886	105000	120360000			112100	2645890	1185000	845000		125000	1650000	176799000		783000	761000	24289000	94664100			93200000	1464100
2004	1760000	75200	121500			1095900				9409898	6000		26332000	12943000	3300	17000		420000	5000	7356000	4250000		61600	387000		132900	730000	2683000	105000	106618000			112100	3076670	1171000	845000		125000	1800000	205273000		832000	761000	29477000	94668400			93200000	1468400
2005	1760000	75200	73300			1095900				9957219	4000		26332000	12786000	3300	17000		420000	6000	7356000	4300000		61600	387000		132900	810000	2444000	105000	117987000			122500	3183670	1171000	883000		113000	1800000	200247000		762402	761000	32529000	94669400			93200000	1469400
2006	1760000	75200	74800			1095900				9644040	5000		26735000	14430000	3300	17000		420000	6000	7411100	4405000		29000	512000		132900	909800	2646000	105000	118754000			122500	3107000	1171000	883000		113000	2296000	181010000		934861	761000	33217000	94664900			93200000	1464900
2007	1760000	80000	102600			1095900				9364558	6000		27083000	16520964	3300	17000		420000	6000	7411100	4275000		41000	427000		301000	909800	2413000	105000	121521000			122500	3170000	1171000	883000		118000	2894000	161390000		845998	761000	38417000	101893500			100429000	1464500
2008	1760000	80000	102600			1095900				8756872	2000		28210000	16771739	3300	17000		420000	6000	7411100	4000000		41000	427000		257000	909800	2571000	105000	115390000			107300	3379000	1171000	883000		118000	2166000	136096000		863143	761000	39878000	124973100			123510000	1463100
2009	1760000	80000	102600			1107000				9822058	2000		25488000	12143885	3300	17000		420000	6000	6718000	3670000		41000	427000		184000	913000	2099530	105000	122160000			107300	2224000	1171000	883000		118000	1875000	113306000		656779	761000	36402000	147551200			146088000	1463200
2010	1760000	80000	144600			1127000				10635024	1000		25561000	13281444	3300	17000		420000	6000	8072600	4113900		41000	467000		190000	943000	2461000	105000	128400000			107300	3011000	1171000	883000		288000	2348000	138802000		632283	761000	34560000	161809500	5000		160347000	1457500
2011	1760000	80000	138600			1134000				10068000	1000		26532000	13630532	3300	17000		420000	6000	8072600	4235248		41000	467000		128000	943000	2676000	105000	139969000			107300	3364000	1171000	883000		284000	2441000	146735326		732447	761000	39150000	160928272	5000		159462000	1461272
2012	1760000	80000	138600			1141000				12518000	2000		23497000	12831218	3300	17000		420000	6000	10624000	4235248		41000	522000		128000	943000	2672000	105000	146804000			107300	3056725	1171000	617000		284000	2055000	146741000		731122	761000	39075000	159563898	5000		158096000	1462898
2013	1760000	80010	138600			1151000				13666000	1100		22579000	12432763	3300	17000		420000	6000	10889300	4619390		41000	471000		124340	943000	2846000	105000	142633000			107300	3025914	1171000	625000		284000	2700000	147751273		649977	761000	41069000	168684785	5000	1000	167214000	1464785
2014	1760000	80010	138600			1165000				10940532	1100		25267000	12029720	3300	17000		412000	6000	11324000	4519390		41000	498000		125168	953000	2804300	105000	137684000			107300	3036380	1171000	625000		284000	3247000	148825385		545489	761000	42581000	162498899	5000	1000	161017000	1475899
2015	1760000	80010	138600			1213000				11770000	1900		27289964	12570462	3300	17000		414000	6000	11324000	4519390		41000	292157		125168	953000	2959440	105000	136177000			85000	3523903	1171000	625000		322000	3571171	151357560		623154	761000	43635000	148701870	5000	1000	147228000	1467870
2016	1760000	80010	138600			1220000				12682000	2200		30083019	12173081	3300	17000		408000	6000	12632301	4519390		41000	384656		125168	953000	3072010	105000	145102000			80000	3481450	1171000	625000		322000	3831865	154694000		726250	761000	44554000	164433768	5000	1000	162965000	1462768
2017	1760000	80010	138600			1250000				13812070	2100		33143094	12738405	3300	17000		402000	6000	14122915	4519390		41000	384656		125168	953000	2884000	105000	150955000			65546	3416013	1171000	625000		322000	3831865	155183000		844713	761000	45987000	163175592	5000	1000	161711000	1458592
2018	1760000	80010	138600			1250000				13812070	2200		33084492	13948840	3300	17000		404666	6000	16233700	4319390		41000	384656		125168	1468000	3058406	105000	158056000			79390	3679901	1171000	625000		322000	3831865	155629056		844713	761000	47595344	181702877	5000	1000	180237000	1459877
2019	1760000	80010	138600			1250000				13812070	1000		32710375	13324680	3300	17000		404666	6000	15962100	4319390		41000	384656		125168	1526000	2909000	105000	142989000			79390	3454443	1171000	625000		322000	3831865	143994045		844713	761000	47595344	181702877	5000	1000	180237000	1459877
[truncated: 197 more columns]

## Sheet: IRW_I
Industrial roundwood_import (m3/yr)
	Afghanistan	Albania	Algeria	American Samoa	Andorra	Angola	Anguilla	Antarctica	Antigua and Barbuda	Argentina	Armenia	Aruba	Australia	Austria	Azerbaijan	Bahamas	Bahrain	Bangladesh	Barbados	Belarus	Belgium	Belgium-Luxembourg	Belize	Benin	Bermuda	Bhutan	Bolivia (Plurinational State of)	Bosnia and Herzegovina	Botswana	Brazil	British Indian Ocean Territory	British Virgin Islands	Brunei Darussalam	Bulgaria	Burkina Faso	Burundi	Cabo Verde	Cambodia	Cameroon	Canada	Cayman Islands	Central African Republic	Chad	Chile	China	China, Hong Kong SAR	China, Macao SAR	China, mainland	China, Taiwan Province of
1900	0	0	8856.27	0	0	0	0	0	0	56497.9	0	0	45622.6	233435	0	52.2645	0	0	261.323	199.888	324059	312613	0	0	0	0	0	0	0	3109.74	0	0	0	25676.2	503.592	0	34.7305	0	0	539791	0	0	0	0	169484	74202.3	6387.57	44180.7	44713
1901	0	0	9114.13	0	0	0	0	0	0	57754.7	0	0	46688.7	236986	0	53.4271	0	0	267.135	203.112	328989	317369	0	0	0	0	0	0	0	3178.91	0	0	0	26066.9	518.254	0	35.7417	0	0	547566	0	0	0	0	173201	75830.1	6527.69	45149.9	45693.9
1902	0	0	9379.49	0	0	0	0	0	0	59039.3	0	0	47779.8	240592	0	54.6155	0	0	273.077	206.388	333995	322198	0	0	0	0	0	0	0	3249.62	0	0	0	26463.5	533.344	0	36.7823	0	0	555452	0	0	0	0	177001	77493.5	6670.89	46140.3	46696.3
1903	0	0	9652.58	0	0	0	0	0	0	60352.6	0	0	48896.4	244252	0	55.8303	0	0	279.152	209.716	339076	327100	0	0	0	0	0	0	0	3321.9	0	0	0	26866.1	548.872	0	37.8533	0	0	563452	0	0	0	0	180884	79193.5	6817.23	47152.5	47720.6
1904	0	0	9933.63	0	0	0	0	0	0	61695.1	0	0	50039	247969	0	57.0722	0	0	285.361	213.099	344235	332077	0	0	0	0	0	0	0	3395.8	0	0	0	27274.9	564.853	0	38.9554	0	0	571567	0	0	0	0	184852	80930.8	6966.78	48186.9	48767.5
1905	0	0	10222.9	0	0	0	0	0	0	63067.4	0	0	51208.4	251741	0	58.3417	0	0	291.709	216.536	349473	337129	0	0	0	0	0	0	0	3471.33	0	0	0	27689.8	581.299	0	40.0896	0	0	579799	0	0	0	0	188907	82706.2	7119.62	49244	49837.3
1906	0	0	10520.5	0	0	0	0	0	0	64470.3	0	0	52405.1	255571	0	59.6395	0	0	298.197	220.028	354790	342258	0	0	0	0	0	0	0	3548.55	0	0	0	28111.1	598.224	0	41.2569	0	0	588150	0	0	0	0	193051	84520.5	7275.8	50324.3	50930.6
1907	0	0	10826.8	0	0	0	0	0	0	65904.3	0	0	53629.7	259460	0	60.9661	0	0	304.83	223.577	360188	347466	0	0	0	0	0	0	0	3627.48	0	0	0	28538.8	615.642	0	42.4581	0	0	596621	0	0	0	0	197286	86374.7	7435.41	51428.3	52047.9
1908	0	0	11142	0	0	0	0	0	0	67370.3	0	0	54883	263407	0	62.3222	0	0	311.611	227.183	365668	352752	0	0	0	0	0	0	0	3708.17	0	0	0	28973	633.567	0	43.6943	0	0	605214	0	0	0	0	201614	88269.5	7598.52	52556.4	53189.7
1909	0	0	11466.5	0	0	0	0	0	0	68868.8	0	0	56165.5	267415	0	63.7085	0	0	318.542	230.847	371231	358119	0	0	0	0	0	0	0	3790.65	0	0	0	29413.8	652.014	0	44.9665	0	0	613931	0	0	0	0	206037	90205.9	7765.21	53709.4	54356.5
1910	0	0	11800.3	0	0	0	0	0	0	70400.7	0	0	57478	271484	0	65.1256	0	0	325.628	234.57	376879	363568	0	0	0	0	0	0	0	3874.97	0	0	0	29861.4	670.998	0	46.2757	0	0	622773	0	0	0	0	210557	92184.7	7935.56	54887.6	55548.9
1911	0	0	12143.9	0	0	0	0	0	0	71966.7	0	0	58821.2	275614	0	66.5742	0	0	332.871	238.354	382613	369099	0	0	0	0	0	0	0	3961.17	0	0	0	30315.7	690.535	0	47.6231	0	0	631743	0	0	0	0	215176	94207	8109.64	56091.7	56767.5
1912	0	0	12497.5	0	0	0	0	0	0	73567.5	0	0	60195.8	279808	0	68.0551	0	0	340.275	242.198	388435	374715	0	0	0	0	0	0	0	4049.28	0	0	0	30776.9	710.64	0	49.0097	0	0	640842	0	0	0	0	219896	96273.7	8287.55	57322.2	58012.8
1913	0	0	12861.3	0	0	0	0	0	0	75204	0	0	61602.5	284065	0	69.5689	0	0	347.844	246.104	394345	380416	0	0	0	0	0	0	0	4139.35	0	0	0	31245.2	731.331	0	50.4366	0	0	650071	0	0	0	0	224720	98385.6	8469.35	58579.7	59285.5
1914	0	0	13235.8	0	0	0	0	0	0	76876.8	0	0	63042.1	288387	0	71.1164	0	0	355.582	250.074	400344	386204	0	0	0	0	0	0	0	4231.42	0	0	0	31720.6	752.624	0	51.9051	0	0	659434	0	0	0	0	229650	100544	8655.14	59864.7	60586
1915	0	0	13621.2	0	0	0	0	0	0	78586.8	0	0	64515.3	292774	0	72.6983	0	0	363.491	254.107	406436	392080	0	0	0	0	0	0	0	4325.55	0	0	0	32203.2	774.537	0	53.4164	0	0	668932	0	0	0	0	234688	102750	8845.01	61178	61915.1
1916	0	0	14017.8	0	0	0	0	0	0	80334.9	0	0	66023	297229	0	74.3153	0	0	371.577	258.205	412619	398045	0	0	0	0	0	0	0	4421.76	0	0	0	32693.1	797.089	0	54.9716	0	0	678566	0	0	0	0	239836	105004	9039.05	62520.1	63273.3
1917	0	0	14425.9	0	0	0	0	0	0	82121.8	0	0	67565.9	301751	0	75.9684	0	0	379.842	262.37	418897	404101	0	0	0	0	0	0	0	4520.12	0	0	0	33190.6	820.297	0	56.5722	0	0	688340	0	0	0	0	245097	107307	9237.34	63891.6	64661.4
1918	0	0	14845.9	0	0	0	0	0	0	83948.5	0	0	69144.8	306342	0	77.6582	0	0	388.291	266.602	425270	410250	0	0	0	0	0	0	0	4620.66	0	0	0	33695.5	844.18	0	58.2193	0	0	698253	0	0	0	0	250474	109661	9439.98	65293.2	66079.9
1919	0	0	15278.2	0	0	0	0	0	0	85815.9	0	0	70760.6	311003	0	79.3856	0	0	396.928	270.902	431741	416491	0	0	0	0	0	0	0	4723.44	0	0	0	34208.2	868.759	0	59.9144	0	0	708310	0	0	0	0	255969	112067	9647.07	66725.5	67529.5
1920	0	0	15723	0	0	0	0	0	0	87724.7	0	0	72414.2	315735	0	81.1515	0	0	405.757	275.271	438310	422828	0	0	0	0	0	0	0	4828.51	0	0	0	34728.7	894.054	0	61.6589	0	0	718512	0	0	0	0	261584	114525	9858.7	68189.3	69010.9
1921	0	0	16180.8	0	0	0	0	0	0	89676.1	0	0	74106.5	320538	0	82.9566	0	0	414.783	279.711	444978	429261	0	0	0	0	0	0	0	4935.92	0	0	0	35257	920.085	0	63.4541	0	0	728860	0	0	0	0	267322	117038	10075	69685.2	70524.8
1922	0	0	16651.9	0	0	0	0	0	0	91670.8	0	0	75838.3	325415	0	84.8019	0	0	424.009	284.222	451748	435792	0	0	0	0	0	0	0	5045.71	0	0	0	35793.5	946.874	0	65.3017	0	0	739358	0	0	0	0	273187	119605	10296	71213.9	72071.9
1923	0	0	17136.8	0	0	0	0	0	0	93709.9	0	0	77610.5	330366	0	86.6882	0	0	433.441	288.806	458622	442423	0	0	0	0	0	0	0	5157.95	0	0	0	36338	974.443	0	67.203	0	0	750007	0	0	0	0	279180	122229	10521.8	72776.1	73652.9
1924	0	0	17635.7	0	0	0	0	0	0	95794.4	0	0	79424.2	335393	0	88.6164	0	0	443.082	293.464	465599	449154	0	0	0	0	0	0	0	5272.68	0	0	0	36890.9	1002.81	0	69.1596	0	0	760809	0	0	0	0	285304	124910	10752.7	74372.6	75268.7
1925	0	0	18149.2	0	0	0	0	0	0	97925.2	0	0	81280.2	340496	0	90.5876	0	0	452.938	298.197	472683	455988	0	0	0	0	0	0	0	5389.96	0	0	0	37452.2	1032.01	0	71.1733	0	0	771767	0	0	0	0	291563	127650	10988.6	76004.1	76919.9
1926	0	0	18677.6	0	0	0	0	0	0	100103	0	0	83179.7	345676	0	92.6026	0	0	463.013	303.007	479875	462925	0	0	0	0	0	0	0	5509.86	0	0	0	38022	1062.06	0	73.2455	0	0	782882	0	0	0	0	297959	130451	11229.6	77671.5	78607.3
1927	0	0	19221.4	0	0	0	0	0	0	102330	0	0	85123.5	350935	0	94.6624	0	0	473.312	307.894	487176	469969	0	0	0	0	0	0	0	5632.42	0	0	0	38600.5	1092.98	0	75.3781	0	0	794158	0	0	0	0	304495	133312	11476	79375.3	80331.7
1928	0	0	19781.1	0	0	0	0	0	0	104606	0	0	87112.7	356275	0	96.7681	0	0	483.84	312.86	494588	477119	0	0	0	0	0	0	0	5757.7	0	0	0	39187.8	1124.81	0	77.5728	0	0	805596	0	0	0	0	311175	136237	11727.7	81116.6	82093.9
1929	0	0	20357	0	0	0	0	0	0	106933	0	0	89148.5	361695	0	98.9206	0	0	494.603	317.906	502113	484378	0	0	0	0	0	0	0	5885.77	0	0	0	39784	1157.56	0	79.8314	0	0	817199	0	0	0	0	318001	139225	11985	82896.1	83894.8
1930	0	0	20949.7	0	0	0	0	0	0	109312	0	0	91231.8	367198	0	101.121	0	0	505.605	323.033	509753	491748	0	0	0	0	0	0	0	6016.7	0	0	0	40389.3	1191.26	0	82.1558	0	0	828969	0	0	0	0	324977	142280	12247.9	84714.6	85735.2
1931	0	0	21559.7	0	0	0	0	0	0	111743	0	0	93363.7	372785	0	103.37	0	0	516.851	328.243	517508	499229	0	0	0	0	0	0	0	6150.53	0	0	0	41003.8	1225.94	0	84.5478	0	0	840908	0	0	0	0	332106	145401	12516.6	86573	87616
1932	0	0	22187.4	0	0	0	0	0	0	114229	0	0	95545.5	378457	0	105.67	0	0	528.348	333.538	525382	506825	0	0	0	0	0	0	0	6287.34	0	0	0	41627.7	1261.64	0	87.0095	0	0	853019	0	0	0	0	339392	148591	12791.2	88472.1	89538.1
1933	0	0	22833.4	0	0	0	0	0	0	116770	0	0	97778.3	384215	0	108.02	0	0	540.101	338.917	533375	514536	0	0	0	0	0	0	0	6427.2	0	0	0	42261	1298.37	0	89.5429	0	0	865305	0	0	0	0	346837	151850	13071.8	90413	91502.3
1934	0	0	23498.2	0	0	0	0	0	0	119367	0	0	100063	390061	0	110.423	0	0	552.114	344.383	541490	522365	0	0	0	0	0	0	0	6570.16	0	0	0	42904	1336.17	0	92.15	0	0	877768	0	0	0	0	354446	155181	13358.5	92396.4	93509.6
1935	0	0	24182.4	0	0	0	0	0	0	122022	0	0	102402	395995	0	112.879	0	0	564.396	349.938	549729	530312	0	0	0	0	0	0	0	6716.31	0	0	0	43556.8	1375.08	0	94.833	0	0	890410	0	0	0	0	362221	158586	13651.6	94423.3	95560.9
1936	0	0	24886.5	0	0	0	0	0	0	124737	0	0	104795	402020	0	115.39	0	0	576.95	355.582	558093	538381	0	0	0	0	0	0	0	6865.7	0	0	0	44219.5	1415.11	0	97.5941	0	0	903234	0	0	0	0	370168	162065	13951	96494.7	97657.3
1937	0	0	25611.1	0	0	0	0	0	0	127511	0	0	107244	408137	0	117.957	0	0	589.783	361.317	566584	546572	0	0	0	0	0	0	0	7018.42	0	0	0	44892.3	1456.32	0	100.436	0	0	916244	0	0	0	0	378288	165620	14257.1	98611.5	99799.6
1938	0	0	26356.8	0	0	0	0	0	0	130347	0	0	109750	414346	0	120.58	0	0	602.902	367.145	575204	554888	0	0	0	0	0	0	0	7174.54	0	0	0	45575.3	1498.72	0	103.36	0	0	929440	0	0	0	0	386586	169253	14569.8	100775	101989
1939	0	0	27124.2	0	0	0	0	0	0	133247	0	0	112315	420650	0	123.263	0	0	616.313	373.066	583956	563330	0	0	0	0	0	0	0	7334.13	0	0	0	46268.7	1542.36	0	106.369	0	0	942826	0	0	0	0	395067	172966	14889.5	102985	104226
1940	0	0	27913.9	0	0	0	0	0	0	136211	0	0	114939	427050	0	126.004	0	0	630.022	379.083	592840	571901	0	0	0	0	0	0	0	7497.27	0	0	0	46972.6	1587.26	0	109.466	0	0	956406	0	0	0	0	403734	176760	15216.1	105245	106513
1941	0	0	28726.7	0	0	0	0	0	0	139241	0	0	117625	433548	0	128.807	0	0	644.036	385.197	601860	580602	0	0	0	0	0	0	0	7664.03	0	0	0	47687.3	1633.48	0	112.654	0	0	970181	0	0	0	0	412591	180638	15549.9	107553	108849
1942	0	0	29563.1	0	0	0	0	0	0	142338	0	0	120374	440144	0	131.672	0	0	658.362	391.41	611017	589436	0	0	0	0	0	0	0	7834.51	0	0	0	48412.8	1681.04	0	115.934	0	0	984154	0	0	0	0	421642	184601	15891	109913	111237
1943	0	0	30423.8	0	0	0	0	0	0	145504	0	0	123187	446841	0	134.601	0	0	673.007	397.723	620314	598404	0	0	0	0	0	0	0	8008.78	0	0	0	49149.4	1729.98	0	119.309	0	0	998328	0	0	0	0	430891	188650	16239.6	112324	113677
1944	0	0	31309.6	0	0	0	0	0	0	148741	0	0	126066	453639	0	137.595	0	0	687.977	404.138	629752	607508	0	0	0	0	0	0	0	8186.93	0	0	0	49897.2	1780.35	0	122.783	0	0	1.01271e+06	0	0	0	0	440344	192789	16595.9	114788	116171
1945	0	0	32221.2	0	0	0	0	0	0	152049	0	0	129012	460541	0	140.656	0	0	703.28	410.656	639333	616751	0	0	0	0	0	0	0	8369.03	0	0	0	50656.4	1832.19	0	126.358	0	0	1.02729e+06	0	0	0	0	450004	197018	16959.9	117306	118720
1946	0	0	33159.4	0	0	0	0	0	0	155431	0	0	132027	467548	0	143.785	0	0	718.924	417.279	649060	626135	0	0	0	0	0	0	0	8555.19	0	0	0	51427.1	1885.53	0	130.037	0	0	1.04209e+06	0	0	0	0	459875	201340	17332	119880	121324
1947	0	0	34124.8	0	0	0	0	0	0	158889	0	0	135112	474662	0	146.983	0	0	734.915	424.009	658935	635661	0	0	0	0	0	0	0	8745.49	0	0	0	52209.5	1940.43	0	133.823	0	0	1.0571e+06	0	0	0	0	469964	205757	17712.2	122509	123985
1948	0	0	35118.4	0	0	0	0	0	0	162423	0	0	138269	481883	0	150.253	0	0	751.263	430.848	668961	645333	0	0	0	0	0	0	0	8940.03	0	0	0	53003.9	1996.93	0	137.719	0	0	1.07232e+06	0	0	0	0	480273	210270	18100.8	125197	126705
1949	0	0	36140.9	0	0	0	0	0	0	166036	0	0	141500	489215	0	153.595	0	0	767.974	437.797	679139	655151	0	0	0	0	0	0	0	9138.89	0	0	0	53810.3	2055.07	0	141.729	0	0	1.08777e+06	0	0	0	0	490809	214883	18497.8	127943	129485
1950	0	0	37193.2	0	0	0	0	0	0	169729	0	0	144807	496658	0	157.011	0	0	785.056	444.858	689471	665119	0	0	0	0	0	0	0	9342.17	0	0	0	54629	2114.91	0	145.856	0	0	1.10343e+06	0	0	0	0	501576	219597	18903.6	130750	132325
1951	0	0	38276.1	0	0	0	0	0	0	173505	0	0	148191	504215	0	160.504	0	0	802.519	452.033	699961	675238	0	0	0	0	0	0	0	9549.97	0	0	0	55460.2	2176.48	0	150.102	0	0	1.11933e+06	0	0	0	0	512579	224414	19318.3	133618	135228
1952	0	0	39390.5	0	0	0	0	0	0	177364	0	0	151654	511886	0	164.074	0	0	820.37	459.324	710611	685512	0	0	0	0	0	0	0	9762.4	0	0	0	56304	2239.85	0	154.473	0	0	1.13545e+06	0	0	0	0	523824	229337	19742.1	136550	138195
1953	0	0	40537.4	0	0	0	0	0	0	181309	0	0	155198	519674	0	167.724	0	0	838.618	466.732	721423	695942	0	0	0	0	0	0	0	9979.55	0	0	0	57160.6	2305.07	0	158.97	0	0	1.1518e+06	0	0	0	0	535315	234369	20175.2	139545	141226
1954	0	0	41717.7	0	0	0	0	0	0	185342	0	0	158825	527581	0	171.454	0	0	857.272	474.26	732399	706530	0	0	0	0	0	0	0	10201.5	0	0	0	58030.3	2372.18	0	163.599	0	0	1.16839e+06	0	0	0	0	547058	239510	20617.8	142606	144324
1955	0	0	42932.4	0	0	0	0	0	0	189465	0	0	162537	535608	0	175.268	0	0	876.341	481.909	743542	717280	0	0	0	0	0	0	0	10428.5	0	0	0	58913.2	2441.25	0	168.362	0	0	1.18522e+06	0	0	0	0	559059	244764	21070.1	145735	147491
1956	0	0	44182.4	0	0	0	0	0	0	193679	0	0	166335	543757	0	179.167	0	0	895.834	489.682	754855	728193	0	0	0	0	0	0	0	10660.4	0	0	0	59809.5	2512.33	0	173.264	0	0	1.20229e+06	0	0	0	0	571324	250133	21532.3	148932	150726
1957	0	0	45468.8	0	0	0	0	0	0	197988	0	0	170222	552030	0	183.152	0	0	915.761	497.58	766340	739272	0	0	0	0	0	0	0	10897.6	0	0	0	60719.5	2585.48	0	178.309	0	0	1.2196e+06	0	0	0	0	583857	255621	22004.7	152199	154033
1958	0	0	46792.6	0	0	0	0	0	0	202391	0	0	174200	560429	0	187.226	0	0	936.131	505.605	777999	750520	0	0	0	0	0	0	0	11140	0	0	0	61643.3	2660.76	0	183.5	0	0	1.23717e+06	0	0	0	0	596665	261228	22487.4	155538	157412
1959	0	0	48155	0	0	0	0	0	0	206893	0	0	178271	568955	0	191.391	0	0	956.954	513.76	789836	761938	0	0	0	0	0	0	0	11387.8	0	0	0	62581.2	2738.23	0	188.843	0	0	1.25499e+06	0	0	0	0	609754	266959	22980.7	158950	160865
1960	0	0	49557.1	0	0	0	0	0	0	211496	0	0	182437	577612	0	195.648	0	0	978.24	522.046	801853	773531	0	0	0	0	0	0	0	11641.1	0	0	0	63533.4	2817.95	0	194.342	0	0	1.27306e+06	0	0	0	0	623130	272815	23484.8	162437	164394
1961			51000							216200			186700	586400		200			1000	530.466	814053	785300								11900				64500	2900		200			1291400					636800	278800	24000	166000	168000
1962			41000							183500			107600	532900		100			1500	533.25	824523	795400								12600				87400			200			1463200					1062500	462800	29000	293900	276800
1963			48000							182700			151800	876700					5500	12.8788	878219	847200								10900				48000						1395600					1446500	452300	26200	521500	446500
1964	3300		44000							218200			130500	898400		100			3800	72.0515	1.14048e+06	1100200								500			400	38700						1742200					1692200	561000	28700	537300	565200
1965	3500		33200							311600			164400	946800		200			3500	66.4823	1.0448e+06	1007900								2000			500	64500			200			2030400					2576900	367200	11800	1572800	625100
1966	4200		29300							279200			97300	711700		100			4500	72.3995	1.05455e+06	1017300								100			1100	163200			200			1673900					2504400	314000	5700	1492800	691900
1967	5300		25200							231200			126600	929500		100			2000	174.734	1.15479e+06	1114000											300	341000						1989100					1041200	256500	2000	41000	741700
1968			26900							181100			122000	1130000		100			1500	187.612	1.1835e+06	1141700	100										600	425500						2070300					1489800	315400	3000	78000	1093400
1969	6400		49000							174600			115600	1115600		15000			1500	333.804	1.61142e+06	1554500								200			400	357500						2000500					1540900	298900	3000	56000	1183000
1970	6600		51300							165200			130500	1978800		11500	1000		1000	327.538	1.82164e+06	1757300								6000				435700						2116600					1950800	401500		60000	1489300
1971	6900		43200							142500			120500	1638500		11500	1200		2300	397.153	2.4292e+06	2343400								26600				428900			300			2291400					2742000	504700		32000	2205300
1972	6900		45000							69900			97600	1563200		2900	1400		1600	575.019	2.28957e+06	2208700								69400			1300	376000			400			3328900					4446700	341700		201000	3904000
1973	6900		41100							20000			98000	2677700		2700	400		2700	783.516	2.9642e+06	2859500								81800			100	394500			300			3316800					4828100	363100		605000	3860000
1974	6900		84000							12100			103500	3282700		2900	400		2700	939.802	3.21661e+06	3103000								93400			200	379700			600			3450400					4785300	391300		840000	3554000
1975	6900		45100							17400			41000	2197800		4200	400		2700	996.19	1.68315e+06	1623700								96300				394000			900			2918400					4806000	321400		840000	3644600
1976	6900		34000							4400			47100	2318700		1400	400		1800	817.279	2.61517e+06	2522800	100							50500				369100			900			3136600					5968400	417600		1094200	4456600
1977			76000							3100			22500	2331000		2300	500		2100	919.613	2.78673e+06	2688300	300							46100				407200			900			2742200					7376800	493300		875700	6007800
1978			44700							10700			22000	2362400		2300	2500		2100	781.428	2.63497e+06	2541900	400							84400				404100			300			3045500					8633900	557700	28000	824400	7223800
1979			67900							12000			17500	3177900		2300	11600		800	723.647	2.73065e+06	2634200								58100				219000			200			3730300					8660900	568600	29900	824400	7238000
1980			117800							19600			600	3708000		2300	45500		1000	886.894	3.00089e+06	2894900								44700				321700			500			2998800					8312800	571900	21100	1828600	5891200
1981			109400							7100			400	3060800		3400	56300		2600	1098.52	2.87412e+06	2772600								31100				330700			200			2677800					8680600	575800	21100	1308400	6775300
1982			141000							7700			1300	3158800		100	72000		500	811.014	3.21869e+06	3105000								31000				319200			200			2529700					9306500	567300	21100	3713000	5005100
1983			284700							13400			1400	3035400		100	72000		900	758.803	2.95155e+06	2847300								26500				381900			200			3193800					12951500	571700	21100	6000000	6358700
1984			253000							12000			700	2825400		100	72000		3200	744.88	3.01064e+06	2904300								45400				374600			200			3835000					13066100	521400	20600	7200000	5324100
1985			213000							5800			600	3978300		100	32000	100500	500	860.441	3.4143e+06	3293700								55800				279200						4400000					14148200	523500	17400	8380000	5227300
1986			191400							3300			1100	3514700		300	30000	24000	500	689.188	3.28845e+06	3172300								64000				405800						4747900					12766600	500000	21200	6500000	5745400
1987	0		210000							3500			1000	4207800		300	30000	38100	500	707.288	3.37159e+06	3252500	0							55400			0	336500	0		0			4758500					12918200	600400	27700	6200000	6090100
1988			197500							6300			900	4027000		11700	30000	50000	500	754.626	3.42207e+06	3301200								25900				223500						4977000					13963800	634400	22900	7951000	5355500
1989			131200							1000			5700	3575000		14400	30000	60000	700	678.746	3.51847e+06	3394200								40000				134800						4650000					11844614	561000	7514	6444400	4831700
1990			25790		2046	0			368	5220		1445	2725	4372609		25888	1984	3429	4194	17.9398	2.2301e+06	2151330	976			114	9772			4287		372	1503		8		176			1548777	3140			4770	7249807	470075	25432	3865000	2889300
1991			62893		2219	600			176	2136		622	1449	6155486		49960	1227	3379	2894	112	2.58839e+06	2496966	68			289	652			5679		372	455	711	4		296		120	2281285	8030			96	8059028	773178	35629	4181805	3068416
1992	99	95	68297		1431	0			354	2719		843	9162	4700811		22208	873	18637	147	112	2.39876e+06	2314032	644			289	137	15		8506		347	672	130223			1200			5123000	4004			597	8462260	492695	29448	4393071	3547046
1993			48200		1023	0			202	2219		394	2491	4483453		25647	372			85	2.54406e+06	2454200				289		105		7407		179		210			764			4428255	1595	0		404	5881869	498646	19652	3632522	1731049
1994	0	94	56700	15	256	0			377	5300		963	3200	4837000		21231	343	99	1811		3.57922e+06	3452800	154			0	0			8800		179	0	1900	0		3600		0	5255055	1738	0		404	6357841	534082	14200	3725270	2084289
1995	154	94	48600	15	256	0			377	5300		963	2000	4834000	138	32800	440	10046	954		3.25559e+06	3140600	0			0	0			10100		179	563	1900	29		3600		0	6555100	1738	0		404	6103072	570766	14200	3597006	1921100
1996	36	0	22900	15	256	0			377	4500		963	1700	4451000	1600	13400	600	16806	800	47	2.47854e+06	2391000	0			0	100			5300		179	700	2500	29		1600		0	6089000	1738	0		0	5840000	812100	17700	3185500	1824700
1997	1771	7000	20600	15	256	80			377	8200		963	1500	5277000	6000	17900	600	7000	2000	0	2.92605e+06	2822700	0	8300		0	100	2229		11000		179	700	1000	29		100		0	6681300	1738	0		0	6738694	250000	16394	4667200	1805100
1998	1771	0	28900	15	256	211			377	1700	0	963	4000	5113000	3100	11500	0	76700	1800	56600	2.92605e+06	2822700	67	5800		0	3000	0		14000		179	295	0	8		294		0	6954500	1738	0		0	6895119	500000	5619	5132200	1257300
1999	70	0	43700	15	256	190			377	5000	0	963	1600	7093000	1460	8400	0	4900	2100	143800	3992000	3851000	128	48000		0	1000	0		16000		179	1672	51000	8		416		0	6157000	1738	0		0	12274279	1168653	5316	10126500	973810
2000	203	0	38800	15	256	184			377	4000	0	963	3000	8451000	1100	17300	0	4900	2100	104700	3992000		519	48000		0	1200	0		25240		179	157	105000	8		416	0	437	6507478	1738	0		0	15739991	958135	5156	13614200	1162500
2001	203	10000	29500	15	256	333			377	2000	4000	963	1000	7493000	1000	8600	0	3700	500	106000	4121202		700	48000		0	856	0		90034		179	157	124068	8		549	0	75	7557000	1738	0		0	18514631	690648	3283	16863400	957300
2002	203	400	30423	15	256	333			377	0	2000	963	2000	7289000	1439	6557	68	123633	870	130100	2652668		643	66000		0	798	0		16480		179	21	71000	0		549	0	9	6941000	1738	0		0	25860381	491291	4478	24331000	1033612
2003	203	590	16844	15	256	687			377	0	1000	963	2000	7498000	8106	24441	682	194226	2215	76000	2666856		9089	66000		0	1200	0		19157		179	1541	71000	0		404	0	9	6615000	1738	0		0	26731837	198415	1206	25410000	1122216
2004	5725	590	78523	15	256	3410			377	7475	1200	963	2000	8812000	6400	67326	862	343783	5442	76000	2878966		3476	15000		0	1360	12863		14005		179	256	78000	3404	234	2866	1452	0	5961000	1738	0	30	0	27373070	77496	1984	26073028	1220562
2005	5725	590	78523	15	256	3410			377	7475	1000	963	1000	8629000	4091	67326	910	3156	5442	76000	3188000		3476	15000		0	2300	53485		12464		179	256	48000	3404	234	2866	5	0	6274000	1738	0	30	0	30719481	160122	46	29368000	1191313
2006	2386	590	33653	15	256	2044			377	1748	2500	963	1500	9102000	20854	23889	347	34	5406	76000	3284000		1824	15		0	5618	53485		16490		179	256	52000	3404	234	1897	0	5842	5787000	1738	0	184	0	33131878	158857	116	32143000	829905
2007	887	590	23937	15	256	2456			377	1748	1220	963	1500	8722000	5440	28293	740	203	6900	76000	4093621		3776	164		0	7258	30222		8000		179	256	116883	3404	1463	2294	0	4319	5100000	1738	0	184	0	38240407	161749	182	37100000	978476
2008	43	590	34713	15	256	2456			377	1748	1119	963	533	7550000	3256	24190	2474	518	2110	76000	3669242		3529	44		0	1883	152800		18832		179	198	200452	1559	43	3855	61	6832	4608000	1738	0	1160	0	33623718	338007	123	32092098	1193490
2009	59	590	3956	15	256	2948			377	1748	3482	2459	3000	8035920	6032	12757	1350	311	1284	4951	3030554		823	14		0	1888	53750	5612	39761		2641	224	41547	57	634	8859	184	630	4636000	1084	0	508	0	28847716	100559	241	28054023	692893
2010	59	1860	10403	15	256	3331			377	317	2	2667	1281	8040736	10700	7224	4201	17282	1161	34906	4192800		7188	0		2158	6712	111500	8360	28674		2618	176	37794	132	340	1804	10	811	4745000	1904	0	508	165	35415772	138104	137	34339910	937621
2011	98	7000	6425	15	256	2633			713	2046	256	3433	475	7427348	16000	17453	4450	6929	1014	13000	4325817		12415	33		2158	8144	116000	8692	30982		2885	176	54602	401	340	1773	2	5154	4274766	1544	0	1399	478	43300354	219943	51	42302926	777434
2012	557	5000	5956	15	256	2567			92	1475	745	159	1439	7319171	13000	38825	9152	46003	306	13000	4338390		347	190		2158	6267	47000	6877	39553		3976	176	54027	106	249	1334	47	953	4495000	828	0	1314	1231	38678607	174711	439	37809698	693759
2013	116	5000	5642	15	256	2290			438	0	1053	244	840	8214360	3000	24762	3620	1254	2754	18570	4506680		133	5323		2158	6967	33000	5550	38199		10614	928	39866	106	2154	504	26	0	4871817	1125	0	1314	60	45849235	161993	708	44931581	754953
2014	41	20000	29398	15	256	2495			8	19	499	202	6578	7239410	3000	22739	2107	153196	4932	11655	4471890		133	171		2158	13411	22000	2910	30974		10614	917	31940	654	1143	1178	4640	739	4262277	1125	8	1309	0	52283028	244583	0	51199590	838855
2015	0	20000	10353	3	440	1855	584		692	192	99	433	7231	7849060	1473	8969	2161	75528	756	25968	4020866		841	85	3281	0	8301	44070	1669	16073	0	1461	70	13037	5	0	139	945	4	4616172	1987	0	0	9023	49957963	108815	1	49290930	558217
2016	301	20000	38152	18	16	422	465		305	1327	937	228	5511	9188163	1500	4343	6183	139493	617	30300	3898678		290	34	4642	0	5299	42440	1855	46104	0	670	3	10150	4	1	156	1518	12	6185138	1615	0	0	27136	51838556	39381	0	51230000	569175
2017	82	9096	36280	283	672	673	1532		6565	92	1323	200	3580	8825345	3600	1756	5965	146742	373	45600	3373288		823	801	2081	0	2046	35060	18619	17944	0	948	2	14492	103	179	169	8985	5694	4293100	165	0	0	1007	55663002	9355	3	55259570	394074
2018	1111	8893	40427	380	309	332	1467		4194	99	1085	489	1347	10112884	800	5906	2442	68023	92	40250	4132994		3295	181	828	6	2587	81000	42405	41823	0	556	63	17603	1254	60	2215	23195	0	5132507	3464	0	0	560	60177989	9330	0	59685460	483199
2019	1655	8893	41607	0	103	745	6803		2035	42	1059	1988	4777	10504573	507	29261	1370	36766	2624	42304	3889299		16113	1246	5350	6	2587	157430	82236	25253	0	12957	1	17960	0	0	670	24635	0	4710253	7916	0	3	1903	64318320	3772	0	63781463	533085
[truncated: 197 more columns]

## Sheet: IRW_E
Industrial roundwood_export (m3/yr)
	Afghanistan	Albania	Algeria	American Samoa	Andorra	Angola	Anguilla	Antarctica	Antigua and Barbuda	Argentina	Armenia	Aruba	Australia	Austria	Azerbaijan	Bahamas	Bahrain	Bangladesh	Barbados	Belarus	Belgium	Belgium-Luxembourg	Belize	Benin	Bermuda	Bhutan	Bolivia (Plurinational State of)	Bosnia and Herzegovina	Botswana	Brazil	British Indian Ocean Territory	British Virgin Islands	Brunei Darussalam	Bulgaria	Burkina Faso	Burundi	Cabo Verde	Cambodia	Cameroon	Canada	Cayman Islands	Central African Republic	Chad	Chile	China	China, Hong Kong SAR	China, Macao SAR	China, mainland	China, Taiwan Province of
1900	0	0	0	0	0	15420.3	0	0	0	3763.04	0	0	7624.13	152903	56.9668	63318.4	0	0	0	24790.7	132552	174280	627.174	0	0	0	0	0	0	14398.9	0	0	798.446	0	0	0	0	33800.9	28600.5	1.46359e+06	0	1944.91	0	0	11337.9	4178.54	0	1304.13	5855.27
1901	0	0	0	0	0	15869.3	0	0	0	3846.75	0	0	7802.3	155229	57.8856	64726.9	0	0	0	25190.5	134569	176931	641.125	0	0	0	0	0	0	14719.2	0	0	815.962	0	0	0	0	34542.4	29433.3	1.48467e+06	0	2001.53	0	0	11586.7	4270.2	0	1332.74	5983.72
1902	0	0	0	0	0	16331.4	0	0	0	3932.31	0	0	7984.63	157591	58.8193	66166.7	0	0	0	25596.8	136617	179623	655.386	0	0	0	0	0	0	15046.6	0	0	833.862	0	0	0	0	35300.1	30290.2	1.50605e+06	0	2059.81	0	0	11840.8	4363.88	0	1361.97	6114.99
1903	0	0	0	0	0	16806.9	0	0	0	4019.78	0	0	8171.22	159989	59.7679	67638.5	0	0	0	26009.7	138695	182356	669.964	0	0	0	0	0	0	15381.3	0	0	852.154	0	0	0	0	36074.5	31172.2	1.52774e+06	0	2119.78	0	0	12100.6	4459.61	0	1391.85	6249.13
1904	0	0	0	0	0	17296.2	0	0	0	4109.2	0	0	8362.17	162423	60.7319	69143	0	0	0	26429.2	140805	185131	684.867	0	0	0	0	0	0	15723.4	0	0	870.848	0	0	0	0	36865.9	32079.8	1.54975e+06	0	2181.5	0	0	12366	4557.44	0	1422.39	6386.22
1905	0	0	0	0	0	17799.8	0	0	0	4200.6	0	0	8557.59	164894	61.7114	70681	0	0	0	26855.4	142948	187947	700.101	0	0	0	0	0	0	16073.1	0	0	889.952	0	0	0	0	37674.6	33013.8	1.57207e+06	0	2245.02	0	0	12637.3	4657.42	0	1453.59	6526.31
1906	0	0	0	0	0	18318	0	0	0	4294.04	0	0	8757.57	167403	62.7068	72253.2	0	0	0	27288.6	145123	190807	715.673	0	0	0	0	0	0	16430.7	0	0	909.475	0	0	0	0	38501.1	33975	1.59471e+06	0	2310.38	0	0	12914.5	4759.59	0	1485.48	6669.48
1907	0	0	0	0	0	18851.4	0	0	0	4389.56	0	0	8962.22	169950	63.7181	73860.4	0	0	0	27728.7	147331	193710	731.593	0	0	0	0	0	0	16796.2	0	0	929.426	0	0	0	0	39345.7	34964.2	1.61768e+06	0	2377.65	0	0	13197.9	4864	0	1518.06	6815.79
1908	0	0	0	0	0	19400.3	0	0	0	4487.2	0	0	9171.66	172535	64.7458	75503.3	0	0	0	28175.9	149572	196657	747.866	0	0	0	0	0	0	17169.8	0	0	949.815	0	0	0	0	40208.8	35982.2	1.64098e+06	0	2446.88	0	0	13487.4	4970.7	0	1551.37	6965.31
1909	0	0	0	0	0	19965.1	0	0	0	4587.01	0	0	9385.99	175161	65.7901	77182.8	0	0	0	28630.4	151848	199649	764.502	0	0	0	0	0	0	17551.7	0	0	970.652	0	0	0	0	41090.9	37029.9	1.66461e+06	0	2518.12	0	0	13783.3	5079.74	0	1585.4	7118.11
1910	0	0	0	0	0	20546.4	0	0	0	4689.04	0	0	9605.33	177826	66.8512	78899.6	0	0	0	29092.1	154158	202687	781.507	0	0	0	0	0	0	17942.1	0	0	991.945	0	0	0	0	41992.3	38108.1	1.68859e+06	0	2591.44	0	0	14085.6	5191.18	0	1620.18	7274.26
1911	0	0	0	0	0	21144.6	0	0	0	4793.34	0	0	9829.8	180531	67.9294	80654.7	0	0	0	29561.4	156504	205771	798.891	0	0	0	0	0	0	18341.2	0	0	1013.71	0	0	0	0	42913.5	39217.6	1.71291e+06	0	2666.89	0	0	14394.6	5305.06	0	1655.72	7433.84
1912	0	0	0	0	0	21760.3	0	0	0	4899.97	0	0	10059.5	183278	69.025	82448.7	0	0	0	30038.1	158885	208901	816.661	0	0	0	0	0	0	18749.2	0	0	1035.94	0	0	0	0	43854.9	40359.5	1.73758e+06	0	2744.54	0	0	14710.4	5421.44	0	1692.04	7596.92
1913	0	0	0	0	0	22393.9	0	0	0	5008.96	0	0	10294.6	186066	70.1383	84282.7	0	0	0	30522.6	161302	212080	834.827	0	0	0	0	0	0	19166.2	0	0	1058.67	0	0	0	0	44817	41534.6	1.7626e+06	0	2824.45	0	0	15033.1	5540.37	0	1729.16	7763.57
1914	0	0	0	0	0	23045.9	0	0	0	5120.38	0	0	10535.2	188897	71.2696	86157.5	0	0	0	31014.9	163756	215306	853.396	0	0	0	0	0	0	19592.6	0	0	1081.89	0	0	0	0	45800.1	42743.9	1.78799e+06	0	2906.69	0	0	15362.9	5661.91	0	1767.09	7933.88
1915	0	0	0	0	0	23716.9	0	0	0	5234.27	0	0	10781.4	191771	72.4191	88073.9	0	0	0	31515.1	166248	218582	872.379	0	0	0	0	0	0	20028.4	0	0	1105.63	0	0	0	0	46804.9	43988.4	1.81374e+06	0	2991.32	0	0	15699.9	5786.11	0	1805.86	8107.93
1916	0	0	0	0	0	24407.4	0	0	0	5350.7	0	0	11033.3	194689	73.5871	90033	0	0	0	32023.4	168777	221908	891.784	0	0	0	0	0	0	20473.9	0	0	1129.88	0	0	0	0	47831.6	45269.1	1.83986e+06	0	3078.41	0	0	16044.3	5913.04	0	1845.47	8285.79
1917	0	0	0	0	0	25118	0	0	0	5469.72	0	0	11291.1	197651	74.7739	92035.7	0	0	0	32539.9	171345	225284	911.621	0	0	0	0	0	0	20929.3	0	0	1154.67	0	0	0	0	48880.9	46587.2	1.86636e+06	0	3168.04	0	0	16396.3	6042.76	0	1885.96	8467.56
1918	0	0	0	0	0	25849.4	0	0	0	5591.39	0	0	11555	200658	75.9799	94082.9	0	0	0	33064.8	173952	228712	931.899	0	0	0	0	0	0	21394.8	0	0	1180	0	0	0	0	49953.2	47943.6	1.89324e+06	0	3260.28	0	0	16756	6175.32	0	1927.33	8653.31
1919	0	0	0	0	0	26602	0	0	0	5715.77	0	0	11825	203711	77.2054	96175.7	0	0	0	33598.1	176598	232191	952.628	0	0	0	0	0	0	21870.7	0	0	1205.88	0	0	0	0	51049.1	49339.5	1.92051e+06	0	3355.21	0	0	17123.5	6310.79	0	1969.61	8843.14
1920	0	0	0	0	0	27376.5	0	0	0	5842.91	0	0	12101.4	206811	78.4506	98315	0	0	0	34139.9	179285	235724	973.818	0	0	0	0	0	0	22357.2	0	0	1232.34	0	0	0	0	52168.9	50776.1	1.94817e+06	0	3452.9	0	0	17499.2	6449.23	0	2012.82	9037.14
1921	0	0	0	0	0	28173.6	0	0	0	5972.87	0	0	12384.2	209957	79.7159	100502	0	0	0	34690.6	182013	239311	995.479	0	0	0	0	0	0	22854.5	0	0	1259.37	0	0	0	0	53313.4	52254.5	1.97623e+06	0	3553.43	0	0	17883.1	6590.71	0	2056.97	9235.39
1922	0	0	0	0	0	28993.9	0	0	0	6105.73	0	0	12673.6	213151	81.0016	102737	0	0	0	35250.1	184782	242952	1017.62	0	0	0	0	0	0	23362.9	0	0	1287	0	0	0	0	54482.9	53775.9	2.00469e+06	0	3656.89	0	0	18275.4	6735.29	0	2102.1	9437.98
1923	0	0	0	0	0	29838.1	0	0	0	6241.55	0	0	12969.7	216394	82.3081	105023	0	0	0	35818.6	187594	246648	1040.26	0	0	0	0	0	0	23882.6	0	0	1315.23	0	0	0	0	55678.1	55341.6	2.03357e+06	0	3763.37	0	0	18676.3	6883.04	0	2148.21	9645.03
1924	0	0	0	0	0	30706.9	0	0	0	6380.38	0	0	13272.8	219687	83.6356	107359	0	0	0	36396.3	190448	250401	1063.4	0	0	0	0	0	0	24413.8	0	0	1344.08	0	0	0	0	56899.5	56953	2.06286e+06	0	3872.94	0	0	19086	7034.04	0	2195.34	9856.61
1925	0	0	0	0	0	31600.9	0	0	0	6522.31	0	0	13583	223029	84.9845	109747	0	0	0	36983.4	193345	254210	1087.05	0	0	0	0	0	0	24956.9	0	0	1373.57	0	0	0	0	58147.7	58611.2	2.09257e+06	0	3985.7	0	0	19504.7	7188.34	0	2243.5	10072.8
1926	0	0	0	0	0	32521	0	0	0	6667.39	0	0	13900.4	226423	86.3552	112188	0	0	0	37579.9	196287	258078	1111.23	0	0	0	0	0	0	25512	0	0	1403.7	0	0	0	0	59423.3	60317.7	2.12271e+06	0	4101.75	0	0	19932.6	7346.04	0	2292.71	10293.8
1927	0	0	0	0	0	33467.9	0	0	0	6815.7	0	0	14225.2	229867	87.748	114684	0	0	0	38186	199274	262005	1135.95	0	0	0	0	0	0	26079.5	0	0	1434.49	0	0	0	0	60726.9	62073.9	2.15328e+06	0	4221.18	0	0	20369.8	7507.19	0	2343.01	10519.6
1928	0	0	0	0	0	34442.3	0	0	0	6967.3	0	0	14557.7	233365	89.1633	117235	0	0	0	38801.9	202305	265991	1161.22	0	0	0	0	0	0	26659.6	0	0	1465.96	0	0	0	0	62059.1	63881.2	2.18429e+06	0	4344.08	0	0	20816.7	7671.87	0	2394.41	10750.4
1929	0	0	0	0	0	35445.2	0	0	0	7122.28	0	0	14897.9	236915	90.6014	119842	0	0	0	39427.7	205383	270038	1187.05	0	0	0	0	0	0	27252.6	0	0	1498.12	0	0	0	0	63420.5	65741.2	2.21575e+06	0	4470.56	0	0	21273.3	7840.17	0	2446.93	10986.2
1930	0	0	0	0	0	36477.2	0	0	0	7280.71	0	0	15246	240520	92.0627	122508	0	0	0	40063.6	208508	274146	1213.45	0	0	0	0	0	0	27858.8	0	0	1530.99	0	0	0	0	64811.8	67655.3	2.24766e+06	0	4600.72	0	0	21740	8012.16	0	2500.61	11227.2
1931	0	0	0	0	0	37539.2	0	0	0	7442.66	0	0	15602.3	244179	93.5475	125233	0	0	0	40709.8	211681	278317	1240.44	0	0	0	0	0	0	28478.5	0	0	1564.57	0	0	0	0	66233.5	69625.1	2.28004e+06	0	4734.68	0	0	22216.9	8187.93	0	2555.47	11473.5
1932	0	0	0	0	0	38632.2	0	0	0	7608.21	0	0	15966.9	247894	95.0563	128019	0	0	0	41366.4	214901	282552	1268.04	0	0	0	0	0	0	29112	0	0	1598.89	0	0	0	0	67686.5	71652.3	2.31288e+06	0	4872.53	0	0	22704.3	8367.55	0	2611.53	11725.2
1933	0	0	0	0	0	39757	0	0	0	7777.45	0	0	16340	251666	96.5894	130866	0	0	0	42033.5	218171	286851	1296.24	0	0	0	0	0	0	29759.5	0	0	1633.97	0	0	0	0	69171.4	73738.5	2.34619e+06	0	5014.4	0	0	23202.4	8551.11	0	2668.82	11982.4
1934	0	0	0	0	0	40914.6	0	0	0	7950.45	0	0	16721.9	255495	98.1473	133777	0	0	0	42711.5	221490	291215	1325.07	0	0	0	0	0	0	30421.5	0	0	1669.81	0	0	0	0	70688.8	75885.5	2.37998e+06	0	5160.4	0	0	23711.4	8738.69	0	2727.36	12245.3
1935	0	0	0	0	0	42105.8	0	0	0	8127.3	0	0	17112.7	259382	99.7303	136753	0	0	0	43400.4	224860	295646	1354.55	0	0	0	0	0	0	31098.2	0	0	1706.45	0	0	0	0	72239.5	78095	2.41426e+06	0	5310.65	0	0	24231.5	8930.4	0	2787.19	12513.9
1936	0	0	0	0	0	43331.8	0	0	0	8308.08	0	0	17512.6	263329	101.339	139795	0	0	0	44100.4	228281	300144	1384.68	0	0	0	0	0	0	31789.9	0	0	1743.88	0	0	0	0	73824.2	80368.8	2.44903e+06	0	5465.27	0	0	24763.1	9126.3	0	2848.34	12788.5
1937	0	0	0	0	0	44593.4	0	0	0	8492.88	0	0	17921.8	267335	102.973	142905	0	0	0	44811.6	231754	304711	1415.48	0	0	0	0	0	0	32497.1	0	0	1782.14	0	0	0	0	75443.7	82708.8	2.4843e+06	0	5624.4	0	0	25306.3	9326.51	0	2910.82	13069
1938	0	0	0	0	0	45891.8	0	0	0	8681.79	0	0	18340.6	271402	104.634	146083	0	0	0	45534.4	235280	309347	1446.97	0	0	0	0	0	0	33219.9	0	0	1821.23	0	0	0	0	77098.8	85116.9	2.52008e+06	0	5788.16	0	0	25861.5	9531.11	0	2974.68	13355.7
1939	0	0	0	0	0	47228	0	0	0	8874.91	0	0	18769.2	275532	106.322	149333	0	0	0	46268.8	238860	314053	1479.15	0	0	0	0	0	0	33958.9	0	0	1861.18	0	0	0	0	78790.1	87595.2	2.55638e+06	0	5956.68	0	0	26428.8	9740.19	0	3039.93	13648.7
1940	0	0	0	0	0	48603.1	0	0	0	9072.32	0	0	19207.8	279724	108.037	152654	0	0	0	47015.1	242494	318831	1512.05	0	0	0	0	0	0	34714.2	0	0	1902.01	0	0	0	0	80518.5	90145.6	2.5932e+06	0	6130.12	0	0	27008.6	9953.86	0	3106.62	13948.1
1941	0	0	0	0	0	50018.2	0	0	0	9274.12	0	0	19656.7	283980	109.779	156050	0	0	0	47773.4	246184	323682	1545.69	0	0	0	0	0	0	35486.4	0	0	1943.74	0	0	0	0	82284.9	92770.2	2.63055e+06	0	6308.6	0	0	27601.1	10172.2	0	3174.77	14254.1
1942	0	0	0	0	0	51474.5	0	0	0	9480.42	0	0	20116.1	288300	111.55	159521	0	0	0	48543.9	249929	328607	1580.07	0	0	0	0	0	0	36275.8	0	0	1986.38	0	0	0	0	84090	95471.3	2.66843e+06	0	6492.28	0	0	28206.6	10395.4	0	3244.42	14566.8
1943	0	0	0	0	0	52973.2	0	0	0	9691.3	0	0	20586.1	292687	113.349	163070	0	0	0	49326.8	253732	333607	1615.22	0	0	0	0	0	0	37082.7	0	0	2029.95	0	0	0	0	85934.6	98251	2.70687e+06	0	6681.31	0	0	28825.3	10623.4	0	3315.59	14886.3
1944	0	0	0	0	0	54515.6	0	0	0	9906.87	0	0	21067.2	297140	115.177	166697	0	0	0	50122.4	257592	338682	1651.14	0	0	0	0	0	0	37907.5	0	0	2074.48	0	0	0	0	87819.8	101112	2.74585e+06	0	6875.84	0	0	29457.7	10856.5	0	3388.32	15212.9
1945	0	0	0	0	0	56102.9	0	0	0	10127.2	0	0	21559.5	301661	117.035	170405	0	0	0	50930.8	261512	343835	1687.87	0	0	0	0	0	0	38750.7	0	0	2119.99	0	0	0	0	89746.3	104056	2.7854e+06	0	7076.04	0	0	30103.9	11094.6	0	3462.65	15546.6
1946	0	0	0	0	0	57736.3	0	0	0	10352.5	0	0	22063.4	306250	118.922	174195	0	0	0	51752.3	265490	349066	1725.42	0	0	0	0	0	0	39612.7	0	0	2166.5	0	0	0	0	91715.1	107085	2.82552e+06	0	7282.06	0	0	30764.3	11338	0	3538.61	15887.7
1947	0	0	0	0	0	59417.4	0	0	0	10582.8	0	0	22579	310910	120.84	178070	0	0	0	52587	269530	354377	1763.8	0	0	0	0	0	0	40493.8	0	0	2214.03	0	0	0	0	93727.1	110203	2.86621e+06	0	7494.08	0	0	31439.2	11586.7	0	3616.24	16236.2
1948	0	0	0	0	0	61147.4	0	0	0	10818.2	0	0	23106.6	315640	122.789	182031	0	0	0	53435.1	273630	359769	1803.03	0	0	0	0	0	0	41394.6	0	0	2262.59	0	0	0	0	95783.2	113412	2.90749e+06	0	7712.28	0	0	32128.8	11840.9	0	3695.57	16592.4
1949	0	0	0	0	0	62927.7	0	0	0	11058.8	0	0	23646.6	320443	124.77	186080	0	0	0	54297	277794	365243	1843.14	0	0	0	0	0	0	42315.3	0	0	2312.23	0	0	0	0	97884.4	116714	2.94937e+06	0	7936.83	0	0	32833.7	12100.7	0	3776.64	16956.4
1950	0	0	0	0	0	64759.9	0	0	0	11304.8	0	0	24199.2	325318	126.782	190219	0	0	0	55172.7	282020	370800	1884.13	0	0	0	0	0	0	43256.6	0	0	2362.95	0	0	0	0	100032	120112	2.99185e+06	0	8167.92	0	0	33553.9	12366.1	0	3859.49	17328.3
1951	0	0	0	0	0	66645.4	0	0	0	11556.3	0	0	24764.7	330268	128.827	194450	0	0	0	56062.6	286311	376441	1926.05	0	0	0	0	0	0	44218.8	0	0	2414.79	0	0	0	0	102226	123609	3.03494e+06	0	8405.73	0	0	34290	12637.4	0	3944.16	17708.5
1952	0	0	0	0	0	68585.9	0	0	0	11813.3	0	0	25343.4	335292	130.905	198776	0	0	0	56966.8	290667	382169	1968.89	0	0	0	0	0	0	45202.4	0	0	2467.76	0	0	0	0	104469	127208	3.07865e+06	0	8650.47	0	0	35042.2	12914.6	0	4030.68	18096.9
1953	0	0	0	0	0	70582.8	0	0	0	12076.1	0	0	25935.6	340394	133.016	203197	0	0	0	57885.6	295089	387983	2012.68	0	0	0	0	0	0	46207.9	0	0	2521.9	0	0	0	0	106760	130912	3.12299e+06	0	8902.34	0	0	35811	13197.9	0	4119.1	18493.9
1954	0	0	0	0	0	72637.9	0	0	0	12344.7	0	0	26541.7	345573	135.161	207717	0	0	0	58819.2	299579	393886	2057.45	0	0	0	0	0	0	47235.7	0	0	2577.22	0	0	0	0	109102	134724	3.16797e+06	0	9161.54	0	0	36596.6	13487.5	0	4209.46	18899.6
1955	0	0	0	0	0	74752.8	0	0	0	12619.3	0	0	27162	350830	137.341	212337	0	0	0	59767.9	304137	399879	2103.22	0	0	0	0	0	0	48286.4	0	0	2633.76	0	0	0	0	111496	138646	3.2136e+06	0	9428.28	0	0	37399.4	13783.3	0	4301.81	19314.2
1956	0	0	0	0	0	76929.3	0	0	0	12900	0	0	27796.7	356168	139.556	217061	0	0	0	60731.8	308764	405963	2150	0	0	0	0	0	0	49360.5	0	0	2691.54	0	0	0	0	113942	142683	3.25988e+06	0	9702.79	0	0	38219.8	14085.7	0	4396.18	19737.9
1957	0	0	0	0	0	79169.1	0	0	0	13187	0	0	28446.3	361587	141.807	221889	0	0	0	61711.4	313462	412140	2197.83	0	0	0	0	0	0	50458.4	0	0	2750.58	0	0	0	0	116441	146837	3.30683e+06	0	9985.3	0	0	39058.3	14394.7	0	4492.62	20170.9
1958	0	0	0	0	0	81474.2	0	0	0	13480.3	0	0	29111.1	367088	144.095	226825	0	0	0	62706.7	318231	418410	2246.71	0	0	0	0	0	0	51580.8	0	0	2810.92	0	0	0	0	118996	151113	3.35446e+06	0	10276	0	0	39915.1	14710.5	0	4591.17	20613.4
1959	0	0	0	0	0	83846.4	0	0	0	13780.1	0	0	29791.4	372674	146.419	231870	0	0	0	63718.1	323073	424776	2296.69	0	0	0	0	0	0	52728.2	0	0	2872.58	0	0	0	0	121606	155512	3.40278e+06	0	10575.2	0	0	40790.7	15033.2	0	4691.89	21065.6
1960	0	0	0	0	0	86287.7	0	0	0	14086.7	0	0	30487.5	378344	148.78	237028	0	0	0	64745.8	327988	431239	2347.78	0	0	0	0	0	0	53901	0	0	2935.6	0	0	0	0	124274	160040	3.45178e+06	0	10883.1	0	0	41685.5	15363	0	4794.82	21527.7
1961						88800				14400			31200	384100	151.18	242300				65790	332979	437800	2400							55100			3000					127000	164700	3501500		11200			42600	15700		4900	22000
1962						94100				16300			23400	336400	200.421	335800				87218.7	336401	442300	1200							40300			600	23800				82800	156800	3599800		17500			48600	14900		6100	27600
1963						94100				17800			14800	348400	214.969	242200				93549.9	328263	431600	1200							43800			200	36500				75200	206600	3362200		10000			66100	21100		4300	40700
1964						103800				18500			21400	320100	246.096	409500				107096	370247	486800	2400	200						50800			400	15600				66100	228300	3513100		9400			126100	25700		6600	93800
1965						103400				6300			16800	272200	291.733	337500				126956	376636	495200	1300							53100			600	9900				56600	218400	3783000		10200			99700	32100		3000	64600
1966						107400				6300			12100	316200	333.98	358200				145341	358534	471400	3200							58100				19600				65600	285900	4050100		11000			96600	22800		6600	67200
1967						108900				5200			37500	361400	330.543	330600				143845	266276	350100	300							79100				63600				85700	279300	3909600		11300			78500	20400		8300	49800
1968						171000				400			29500	364500	340.652	362900				148244	248099	326200	600							117300				54000				95700	364400	3516500		18900			57500	21600		5500	30400
1969						180200				1200			13000	438800	364.886	418100				158790	296851	390300	900							114300				50800				124400	425500	3277600		38800			59100	18400		3200	37500
1970						151800				900			12400	437400	412.519	380100				179519	415349	546100	1600							84400				45000				61600	511200	4166600		86000			61900	20300		4500	37100
1971						133100				500			25900	425600	394.446	373200				171654	508671	668800	800							119400				14500				6300	546300	2872500		101000			123000	32900		32200	57900
1972						148100				200			13200	388800	395.649	382000				172177	407895	536300	400							130200				11800				6300	515000	1959900		109000			121800	27800		47900	46100
1973						219400				100			6700	429800	493.938	283500				214951	369486	485800	600							426000				9500				6300	703000	1705200		155000			106300	41800		31700	32800
1974						126300				400			12500	585000	486.602	183100				211758	247947	326000	600							140000				37515				6300	647000	2099300		131000			69700	26500		31700	11500
1975													56400	564800	445.988	99500				194084	334576	439900	900							12400				37400				6300	472000	1522000		82800		6200	98600	17400		31700	49500
1976													55800	691100	477.989	99500				208010	328491	431900	1600							22600				20200				6300	598600	1650400		127700		17000	88900	19800		31600	37500
1977										700			2100	707900	478.673	52500				208308	447065	587800	1500				2300			4300				25500				6300	396700	1822200		125500		147600	113600	23600		52500	37500
1978										1900			3900	725700	463.336					201633	519623	683200	800			7400				10300				46700				6300	654300	1668900		111000		679200	90700	23600		29600	37500
1979										2900			7200	783600	409.646					178269	518939	682300	3200			7400				12700				25400				6300	843400	1755800		125000		965700	89800	23600		30000	36200
1980										2300			38000	809600	371.988					161881	578111	760100	6700			7400				7000				8200				6300	743300	2319700		137400		1052400	132300	72400		37000	22900
1981										2300			3400	755900	367.804					160060	588835	774200	1000			7400				6100				2800				6300	443700	1972600		122500		361100	59100			24200	34900
1982										1800			5500	630300	352.627					153455	590204	776000	900			7400				8000				3000				100	447800	1635500		90000		892000	63900			34000	29900
1983										2700			8400	499900	403.788					175719	583815	767600	600			7400				4200				2000					391000	2840300		65000		1026300	73800			25000	48800
1984										2900			7000	600600	417.409					181647	772894	1016200	300			7400				30300				5100					496000	3875000		84000		905600	93000			9000	84000
1985						111				2900			4800	557900	412.001					179294	740722	973900	300			7400				26200				29800					745700	2985400		95000		1275100	44300			9000	35300
1986						891				4435			6300	528500	481.822					209678	877168	1153300	6200			109				9400				35500				700	411200	3356800		62600		1302500	37300			31100	6200
1987						110				8518			27300	787500	513.418	0				223428	1.02936e+06	1353400	7500	0		510	0			9500			0	34800				700	442000	4508800		41000		1950300	121200	61600		55200	4400
1988						174				397940			32500	598300	537.633					233966	1.02601e+06	1349000	6000			510				46000				125400				9100	537600	4107000		55000		2799600	192300	58700		132400	1200
1989						2606				546000			5400	704700	493.119					214594	1.10968e+06	1459000	1800			1758				17100				135500				17600	456700	2649000		54700		1993500	169400	114200		43200	12000
1990			1196		65	500				545228			15498	1189715	295.315	10				128514	795110	1045410					1325			80085				160484				35839	756000	1196591		35836		2245416	386891	14178	1713	371000
1991		157								330060			149034	816208	293		33			127507	1.14804e+06	1509444		9		0	2220			78692				64530				84665	770825	1355948		16342		1837582	773613	31024	9484	634158	98947
1992		604	100		163	1900				556029			183267	601789	293	106	59	232		127507	955707	1256563		218		225	300	2447		364276			49	59708				506360	679864	2103000		41700		1424802	801051	41309	402	693754	65586
1993	9854	2402			24	1900				196000			241700	551000	1538	1378	60			166208	739353	972100		75			13500	955		259100				101300				350000	791500	1175000		36600		1585300	732523	29343	913	646606	55661
1994	2000	1000	0		72	1700				639700			417800	653000	1500	2404	161	28		174500	786280	1033800		11		0	15300			649100			1724	18000				458000	1255000	1253000		84200		1842400	895246	212200	213	631063	51770
1995	2000	1000	0		72	1700				1119000	16		296700	632000	72	1000	161	476	0	443500	638729	839800		11		0	2200			1235000			1834	67600				459100	1236000	1186800		72800		2226300	715176	211500	213	459563	43900
1996	2000	1000	0		72	200				604400	16		345800	625000	272	100	1300	228	0	670200	579024	761300		0		0	2200			512000			0	185000				300000	1307000	955300		41600		1615900	428313	319200	213	65300	43600
1997	2000	1960	0		72	2024				491100	13		694600	819000	272	0	0	400	0	513000	687025	903300		0		0	0	24104		791800			0	200100		55		100000	1706000	701400		109500		1728900	159284	70000	184	63000	26100
1998	2025	17	0		72	722				453000	0		489000	792000	0	0	0	131200	0	867000	672726	884500		701		0	0	0		935300			0	200100		55		7000	1604000	2028900		117000		415000	128208	70000	208	25300	32700
1999	2026	379	0		72	3626				228000	0		972000	1039000	1611	0	0	131200	0	824600	1169000	1537000		600		0	3200	0		442000			1035	226000		0	409	3000	975000	2213000		154000		915000	52234	1666	142	25700	24726
2000	2038	379	0		72	6039				123000	0		1127000	924000	1600	0	0	131200	0	928700	1169000			591		0	3070	0		753600			1035	287000		0	409	100	894000	2902960		249900		681000	37311	911	400	27000	9000
2001	2038	25000	0		72	1300				25000	1000		998000	932000	900	0	0	0	0	1095800	1000890			2000		0	958	0		563079			1035	281000	2900	0	409	0	233000	3835000		313000		512000	27910	1248	16	17746	8900
2002	10000	29300	0		72	715				36230	1000		1280000	864000	0	4034	0	0	41	1328000	1003452			15300		0	2305	0		950611			1035	195000	1098	3602	409	234	144844	4471000		91958		522000	453466	430724	25	11000	11717
2003	34074	467	75		72	824				54462	4000		1275000	769000	0	6419	1312	261	3	1443000	1077177		10	28300		17163	4320	132970		123305			303	195000	1098	4505	409	84	70081	5004000		126149		300000	19492	1388	0	9417	8687
2004	99987	467	517		72	12270				12604	700		1048283	935000	0	4088	255	645	4	1443000	1066709		475	47900		2767	6267	243514		100021			303	372000	3496	6856	409	3376	29350	3899000		93171		347000	31228	11624	64	4000	15540
2005	99987	467	517		72	12270				47062	1500		748582	836000	0	4088	255	645	4	1443000	1079000		475	53900		2767	5619	155707		25004			303	433310	3496	6856	409	2406	237271	5592000		86417		149000	29259	8610	45	6927	13677
2006	10204	467	517		72	4468				36943	1500		1064582	718000	0	97	120	645	3	1443000	1025000		230	51900		2767	8641	155707		7225			303	369000	3496	6856	409	421	502461	4640000		95394		111000	138231	81761	90	4282	52098
2007	8718	467	241		72	2736				124448	2622		1064582	876000	10	1325	469	524	3	1443000	813989		66	50216		2767	10553	119199		18553			303	788420	3496	2838	409	15883	524891	3560000		78314		85000	173207	127724	168	4066	41249
2008	2475	467	944		72	6439				80392	0		942582	974000	10	2	727	549	3	1443000	1100603		2080	50516		2767	17226	121700		27473			289	338700	2760	2847	409	3921	363848	2839000		155301		44000	98979	62292	12	5989	30686
2009	540	467	384		72	5765				19943	700		1144000	728780	10	2	349	549	3	1475100	664786		2126	14911		2767	14394	122420		5610			289	205081	2140	2907	530	5451	450331	2723000		110842		10644	47394	5621	0	12736	29037
2010	398	467	317		72	6015				46059	15		1447300	954867	10	128	206	549	3	2217300	855003		1646	86400		2812	12621	217410		28750			289	484970	669	2833	530	5648	702265	4019000		147893		35000	49330	2202	0	28382	18746
2011	11598	8466	317		72	7074				23120	98		2016196	1017426	10	634	452	176	3	2509000	1013788		3508	241233		2812	20508	229000	8	90295			289	507786	492	2833	530	13607	777123	5706218		152278		43402	41347	1253	0	14380	25714
2012	11598	3000	290		72	13839				14120	0	8	1394518	826909	0	634	324	139	1	2476000	1054180		1975	262011		2812	16000	174000	44	85118			4	543039	939	2832	530	15509	852148	6094000		158178		5700	35730	2599	0	3569	29562
2013	11363	3000	290		72	4170				13002	0	10	2005834	824377	0	645	324	139	1	2659000	1259830		708	237012		2812	10284	118000	1	114997			16	293042	939	2832	530	32602	804381	7022798		144615	2854	7700	58976	2497	0	13128	43351
2014	2102	3000	290		72	15000				22362	0	1	2603836	701710	0	645	709	139	1	2418502	1232736		2163	354000		2812	10678	120000	130	196259			55	543310	479	2841	530	62000	1051190	6696295		113993	0	28000	57267	2486	0	14926	39855
2015	2595	3000	0	26	480	45591	0		0	12513	0	0	3298788	830410	0	0	274	4	0	2942169	1296507		6304	220139	0	0	12942	68420	2	110535	0	0	0	224087	2	2118	17	113231	1152560	6059972	0	110015	0	16532	49587	4256	0	20726	24605
2016	7189	3000	47	48	127	108971	0		1	3980	0	0	4270494	879378	1000	0	81	0	0	2930100	1085590		2415	133659	0	0	12866	99870	37	174097	0	0	0	168801	0	117	0	198908	1391020	8171930	0	232640	763	30667	178334	587	0	152651	25096
2017	559	0	21	0	446	97265	0		2	2653	0	0	5073954	875832	0	0	737	0	0	1975700	1503065		656	41208	0	0	15610	95430	0	248974	0	0	0	294947	68	20	0	80117	1418041	7401719	0	328000	70	174572	126794	7372	0	96848	22574
2018	87	0	0	0	747	98643	0		0	2745	0	0	4936264	947804	0	0	37	21	0	5213	1770447		312	66872	1	0	13381	54670	3	398453	0	0	0	289343	136	2	0	43591	1285698	8493975	0	169218	0	298777	94712	5152	0	78237	11323
2019	372	0	0	21	2838	99000	0		0	135640	0	0	6327822	899841	0	0	0	5	0	267937	2706630		277	34942	0	0	14052	37980	43	975044	0	0	0	162557	0	0	0	55000	1028286	7547771	2254	123503	0	352760	86142	799	0	78554	6789
[truncated: 197 more columns]

## Sheet: WC_P
Wood charcoal_production (t/yr)
	Afghanistan	Albania	Algeria	American Samoa	Andorra	Angola	Anguilla	Antarctica	Antigua and Barbuda	Argentina	Armenia	Aruba	Australia	Austria	Azerbaijan	Bahamas	Bahrain	Bangladesh	Barbados	Belarus	Belgium	Belgium-Luxembourg	Belize	Benin	Bermuda	Bhutan	Bolivia (Plurinational State of)	Bosnia and Herzegovina	Botswana	Brazil	British Indian Ocean Territory	British Virgin Islands	Brunei Darussalam	Bulgaria	Burkina Faso	Burundi	Cabo Verde	Cambodia	Cameroon	Canada	Cayman Islands	Central African Republic	Chad	Chile	China	China, Hong Kong SAR	China, Macao SAR	China, mainland	China, Taiwan Province of
1900	7053.74	0	25889.5	0	0	6336.05	0	0	0	117595	0	30.0521	4091.62	0	0	90.1563	109.919	27472.4	0	0	0	0	120.731	7484.42	0	710.883	12730.8	0	3121.05	975159	0	2.09058	22.8888	9587.78	26872.4	18186.8	1528.66	2996.57	15239.7	0	0	0	15126.5	39187.4	439802	0	0	439802	0
1901	7208.48	0	26643.3	0	0	6520.53	0	0	0	120211	0	30.7206	4187.23	0	0	92.1617	112.331	28075.1	0	0	0	0	123.417	7702.33	0	726.478	13014	0	3211.93	996851	0	2.13708	23.3909	9733.65	27654.8	18716.3	1573.17	3062.3	15683.4	0	0	0	15566.9	40059.1	449450	0	0	449450	0
1902	7366.61	0	27419	0	0	6710.38	0	0	0	122885	0	31.4039	4285.08	0	0	94.2117	114.795	28691	0	0	0	0	126.162	7926.59	0	742.415	13303.5	0	3305.44	1.01902e+06	0	2.18462	23.904	9881.75	28460	19261.2	1618.97	3129.48	16140.1	0	0	0	16020.2	40950.1	459310	0	0	459310	0
1903	7528.21	0	28217.3	0	0	6905.76	0	0	0	125618	0	32.1024	4385.22	0	0	96.3073	117.313	29320.4	0	0	0	0	128.968	8157.38	0	758.701	13599.4	0	3401.68	1.04169e+06	0	2.23321	24.4284	10032.1	29288.6	19822.1	1666.11	3198.13	16610	0	0	0	16486.6	41861	469386	0	0	469386	0
1904	7693.36	0	29038.9	0	0	7106.83	0	0	0	128412	0	32.8165	4487.7	0	0	98.4496	119.887	29963.6	0	0	0	0	131.837	8394.89	0	775.345	13901.9	0	3500.73	1.06486e+06	0	2.28289	24.9643	10184.7	30141.4	20399.2	1714.62	3268.29	17093.6	0	0	0	16966.6	42792.2	479683	0	0	479683	0
1905	7862.13	0	29884.4	0	0	7313.75	0	0	0	131269	0	33.5465	4592.57	0	0	100.639	122.517	30620.9	0	0	0	0	134.769	8639.31	0	792.354	14211.2	0	3602.65	1.08855e+06	0	2.33367	25.512	10339.7	31018.9	20993.1	1764.54	3339.99	17591.3	0	0	0	17460.6	43744	490205	0	0	490205	0
1906	8034.61	0	30754.5	0	0	7526.69	0	0	0	134189	0	34.2927	4699.89	0	0	102.878	125.204	31292.6	0	0	0	0	137.767	8890.85	0	809.736	14527.3	0	3707.55	1.11276e+06	0	2.38558	26.0716	10497	31922.1	21604.4	1815.92	3413.26	18103.5	0	0	0	17969	44717.1	500959	0	0	500959	0
1907	8210.86	0	31650	0	0	7745.84	0	0	0	137174	0	35.0555	4809.73	0	0	105.166	127.951	31979.1	0	0	0	0	140.832	9149.72	0	827.499	14850.4	0	3815.5	1.13751e+06	0	2.43864	26.6436	10656.7	32851.5	22233.4	1868.79	3488.14	18630.6	0	0	0	18492.2	45711.7	511949	0	0	511949	0
1908	8390.99	0	32571.5	0	0	7971.37	0	0	0	140225	0	35.8353	4922.12	0	0	107.506	130.758	32680.6	0	0	0	0	143.964	9416.12	0	845.652	15180.7	0	3926.59	1.16282e+06	0	2.49289	27.228	10818.8	33808	22880.7	1923.2	3564.66	19173.1	0	0	0	19030.6	46728.5	523179	0	0	523179	0
1909	8575.06	0	33519.8	0	0	8203.46	0	0	0	143344	0	36.6324	5037.15	0	0	109.897	133.626	33397.5	0	0	0	0	147.167	9690.28	0	864.203	15518.4	0	4040.91	1.18868e+06	0	2.54834	27.8253	10983.4	34792.4	23546.9	1979.2	3642.86	19731.3	0	0	0	19584.7	47768	534657	0	0	534657	0
1910	8763.17	0	34495.8	0	0	8442.31	0	0	0	146533	0	37.4472	5154.86	0	0	112.342	136.558	34130.2	0	0	0	0	150.44	9972.42	0	883.162	15863.6	0	4158.57	1.21512e+06	0	2.60502	28.4358	11150.6	35805.4	24232.5	2036.83	3722.77	20305.8	0	0	0	20154.9	48830.5	546385	0	0	546385	0
1911	8955.41	0	35500.1	0	0	8688.12	0	0	0	149792	0	38.2802	5275.32	0	0	114.841	139.553	34878.9	0	0	0	0	153.786	10262.8	0	902.536	16216.5	0	4279.65	1.24215e+06	0	2.66297	29.0596	11320.2	36847.9	24938.1	2096.13	3804.44	20897	0	0	0	20741.8	49916.7	558372	0	0	558372	0
1912	9151.87	0	36533.8	0	0	8941.08	0	0	0	153124	0	39.1317	5398.6	0	0	117.395	142.615	35644	0	0	0	0	157.207	10561.6	0	922.335	16577.2	0	4404.25	1.26978e+06	0	2.7222	29.697	11492.4	37920.7	25664.2	2157.16	3887.89	21505.4	0	0	0	21345.7	51027	570621	0	0	570621	0
1913	9352.63	0	37597.5	0	0	9201.4	0	0	0	156530	0	40.0021	5524.76	0	0	120.006	145.743	36426	0	0	0	0	160.704	10869.1	0	942.568	16945.9	0	4532.49	1.29803e+06	0	2.78276	30.3485	11667.3	39024.8	26411.4	2219.97	3973.18	22131.6	0	0	0	21967.2	52162.1	583138	0	0	583138	0
1914	9557.8	0	38692.1	0	0	9469.31	0	0	0	160012	0	40.8919	5653.87	0	0	122.676	148.941	37225.1	0	0	0	0	164.279	11185.6	0	963.245	17322.9	0	4664.45	1.3269e+06	0	2.84465	31.0143	11844.8	40161.1	27180.4	2284.6	4060.34	22776	0	0	0	22606.8	53322.3	595931	0	0	595931	0
1915	9767.47	0	39818.7	0	0	9745.02	0	0	0	163571	0	41.8015	5785.99	0	0	125.404	152.208	38041.7	0	0	0	0	167.933	11511.2	0	984.376	17708.2	0	4800.26	1.35642e+06	0	2.90793	31.6946	12025	41330.4	27971.8	2351.12	4149.42	23439.1	0	0	0	23265	54508.4	609004	0	0	609004	0
1916	9981.75	0	40978.1	0	0	10028.8	0	0	0	167210	0	42.7313	5921.21	0	0	128.194	155.547	38876.2	0	0	0	0	171.668	11846.4	0	1005.97	18102.1	0	4940.03	1.38659e+06	0	2.97261	32.3899	12208	42533.8	28786.2	2419.58	4240.44	24121.6	0	0	0	23942.3	55720.9	622364	0	0	622364	0
1917	10200.7	0	42171.2	0	0	10320.7	0	0	0	170929	0	43.6818	6059.58	0	0	131.045	158.959	39729	0	0	0	0	175.487	12191.3	0	1028.04	18504.8	0	5083.86	1.41743e+06	0	3.03874	33.1005	12393.7	43772.2	29624.3	2490.02	4333.47	24823.9	0	0	0	24639.4	56960.3	636017	0	0	636017	0
1918	10424.5	0	43399	0	0	10621.2	0	0	0	174731	0	44.6535	6201.18	0	0	133.96	162.446	40600.6	0	0	0	0	179.39	12546.3	0	1050.59	18916.4	0	5231.88	1.44896e+06	0	3.10633	33.8266	12582.3	45046.6	30486.8	2562.52	4428.53	25546.6	0	0	0	25356.8	58227.4	649969	0	0	649969	0
1919	10653.2	0	44662.6	0	0	10930.5	0	0	0	178618	0	45.6467	6346.1	0	0	136.94	166.01	41491.2	0	0	0	0	183.381	12911.6	0	1073.64	19337.1	0	5384.21	1.48119e+06	0	3.17543	34.5687	12773.7	46358.2	31374.5	2637.13	4525.68	26290.5	0	0	0	26095.1	59522.6	664227	0	0	664227	0
1920	10886.9	0	45963	0	0	11248.7	0	0	0	182591	0	46.6621	6494.4	0	0	139.986	169.652	42401.4	0	0	0	0	187.46	13287.5	0	1097.19	19767.3	0	5540.98	1.51414e+06	0	3.24606	35.327	12968.1	47707.9	32288	2713.92	4624.96	27055.9	0	0	0	26854.9	60846.6	678799	0	0	678799	0
1921	11125.7	0	47301.3	0	0	11576.3	0	0	0	186652	0	47.7	6646.16	0	0	143.1	173.373	43331.6	0	0	0	0	191.63	13674.4	0	1121.26	20207	0	5702.31	1.54782e+06	0	3.31826	36.102	13165.4	49097	33228.1	2792.93	4726.42	27843.7	0	0	0	27636.8	62200	693690	0	0	693690	0
1922	11369.8	0	48678.5	0	0	11913.3	0	0	0	190804	0	48.7611	6801.48	0	0	146.283	177.177	44282.2	0	0	0	0	195.892	14072.5	0	1145.86	20656.5	0	5868.33	1.58225e+06	0	3.39207	36.8939	13365.7	50526.5	34195.5	2874.25	4830.1	28654.4	0	0	0	28441.5	63583.6	708907	0	0	708907	0
1923	11619.2	0	50095.8	0	0	12260.2	0	0	0	195048	0	49.8457	6960.42	0	0	149.537	181.063	45253.6	0	0	0	0	200.25	14482.2	0	1170.99	21115.9	0	6039.19	1.61744e+06	0	3.46753	37.7033	13569	51997.6	35191.2	2957.94	4936.06	29488.7	0	0	0	29269.6	64997.9	724459	0	0	724459	0
1924	11874.1	0	51554.4	0	0	12617.1	0	0	0	199387	0	50.9545	7123.08	0	0	152.863	185.035	46246.3	0	0	0	0	204.704	14903.9	0	1196.68	21585.6	0	6215.03	1.65342e+06	0	3.54466	38.5304	13775.5	53511.6	36215.8	3044.06	5044.34	30347.2	0	0	0	30121.8	66443.7	740351	0	0	740351	0
1925	12134.6	0	53055.4	0	0	12984.5	0	0	0	203822	0	52.0879	7289.54	0	0	156.264	189.095	47260.8	0	0	0	0	209.257	15337.8	0	1222.93	22065.8	0	6395.99	1.6902e+06	0	3.6235	39.3756	13985.1	55069.6	37270.2	3132.69	5155	31230.8	0	0	0	30998.8	67921.7	756592	0	0	756592	0
1926	12400.8	0	54600.2	0	0	13362.6	0	0	0	208356	0	53.2465	7459.88	0	0	159.74	193.243	48297.6	0	0	0	0	213.912	15784.4	0	1249.76	22556.6	0	6582.21	1.72779e+06	0	3.7041	40.2394	14197.8	56673	38355.4	3223.9	5268.09	32140.1	0	0	0	31901.4	69432.5	773190	0	0	773190	0
1927	12672.8	0	56189.9	0	0	13751.6	0	0	0	212991	0	54.4309	7634.21	0	0	163.293	197.482	49357.1	0	0	0	0	218.67	16244	0	1277.18	23058.4	0	6773.86	1.76623e+06	0	3.7865	41.1222	14413.8	58323.1	39472.1	3317.77	5383.66	33075.9	0	0	0	32830.2	70977	790151	0	0	790151	0
1928	12950.8	0	57825.9	0	0	14152	0	0	0	217728	0	55.6417	7812.62	0	0	166.925	201.814	50439.9	0	0	0	0	223.534	16716.9	0	1305.2	23571.3	0	6971.08	1.80551e+06	0	3.87072	42.0243	14633.1	60021.2	40621.4	3414.37	5501.76	34039	0	0	0	33786.1	72555.8	807485	0	0	807485	0
1929	13234.9	0	59509.5	0	0	14564	0	0	0	222571	0	56.8793	7995.19	0	0	170.638	206.241	51546.4	0	0	0	0	228.507	17203.7	0	1333.83	24095.6	0	7174.05	1.84568e+06	0	3.95682	42.9462	14855.8	61768.8	41804.1	3513.78	5622.45	35030	0	0	0	34769.8	74169.7	825199	0	0	825199	0
1930	13525.2	0	61242.2	0	0	14988.1	0	0	0	227522	0	58.1445	8182.03	0	0	174.434	210.766	52677.2	0	0	0	0	233.589	17704.6	0	1363.09	24631.5	0	7382.93	1.88673e+06	0	4.04484	43.8883	15081.8	63567.2	43021.3	3616.09	5745.79	36050	0	0	0	35782.1	75819.5	843302	0	0	843302	0
1931	13822	0	63025.3	0	0	15424.5	0	0	0	232583	0	59.4379	8373.23	0	0	178.314	215.389	53832.7	0	0	0	0	238.785	18220.1	0	1392.99	25179.4	0	7597.89	1.9287e+06	0	4.13481	44.8511	15311.3	65418	44273.9	3721.37	5871.84	37099.6	0	0	0	36824	77506	861801	0	0	861801	0
1932	14125.2	0	64860.4	0	0	15873.6	0	0	0	237757	0	60.76	8568.91	0	0	182.28	220.114	55013.7	0	0	0	0	244.097	18750.5	0	1423.55	25739.5	0	7819.11	1.9716e+06	0	4.22678	45.835	15544.2	67322.7	45563	3829.72	6000.65	38179.8	0	0	0	37896.1	79230	880707	0	0	880707	0
1933	14435	0	66748.8	0	0	16335.8	0	0	0	243045	0	62.1116	8769.15	0	0	186.335	224.943	56220.5	0	0	0	0	249.526	19296.5	0	1454.78	26312.1	0	8046.77	2.01546e+06	0	4.3208	46.8405	15780.7	69282.9	46889.6	3941.23	6132.29	39291.4	0	0	0	38999.5	80992.4	900027	0	0	900027	0
1934	14751.7	0	68692.3	0	0	16811.4	0	0	0	248451	0	63.4932	8974.08	0	0	190.479	229.878	57453.8	0	0	0	0	255.077	19858.3	0	1486.69	26897.4	0	8281.06	2.06029e+06	0	4.41692	47.868	16020.8	71300.1	48254.8	4055.98	6266.81	40435.4	0	0	0	40135	82794	919771	0	0	919771	0
1935	15075.3	0	70692.3	0	0	17300.9	0	0	0	253978	0	64.9055	9183.79	0	0	194.716	234.921	58714.2	0	0	0	0	260.751	20436.5	0	1519.3	27495.7	0	8522.17	2.10612e+06	0	4.51516	48.9181	16264.6	73376.1	49659.8	4174.07	6404.29	41612.7	0	0	0	41303.6	84635.6	939948	0	0	939948	0
1936	15406	0	72750.6	0	0	17804.6	0	0	0	259627	0	66.3492	9398.4	0	0	199.048	240.074	60002.2	0	0	0	0	266.551	21031.5	0	1552.63	28107.3	0	8770.3	2.15296e+06	0	4.6156	49.9912	16512	75512.5	51105.7	4295.61	6544.78	42824.3	0	0	0	42506.1	86518.2	960568	0	0	960568	0
1937	15744	0	74868.8	0	0	18323	0	0	0	265403	0	67.8251	9618.04	0	0	203.475	245.341	61318.5	0	0	0	0	272.48	21643.9	0	1586.69	28732.5	0	9025.65	2.20085e+06	0	4.71827	51.0879	16763.3	77711.1	52593.6	4420.68	6688.35	44071.2	0	0	0	43743.7	88442.7	981640	0	0	981640	0
1938	16089.4	0	77048.6	0	0	18856.5	0	0	0	271306	0	69.3338	9842.8	0	0	208.001	250.723	62663.7	0	0	0	0	278.541	22274.1	0	1621.5	29371.6	0	9288.44	2.24981e+06	0	4.82322	52.2086	17018.3	79973.7	54124.9	4549.39	6835.08	45354.3	0	0	0	45017.4	90410	1.00317e+06	0	0	1.00317e+06	0
1939	16442.3	0	79292	0	0	19405.5	0	0	0	277341	0	70.876	10072.8	0	0	212.628	256.223	64038.3	0	0	0	0	284.737	22922.6	0	1657.07	30024.9	0	9558.88	2.29985e+06	0	4.93051	53.3539	17277.2	82302.2	55700.8	4681.85	6985.02	46674.9	0	0	0	46328.1	92421.1	1.02518e+06	0	0	1.02518e+06	0
1940	16803	0	81600.6	0	0	19970.5	0	0	0	283510	0	72.4526	10308.2	0	0	217.358	261.844	65443.2	0	0	0	0	291.07	23590	0	1693.42	30692.8	0	9837.2	2.35101e+06	0	5.04018	54.5243	17540.1	84698.5	57322.6	4818.16	7138.25	48033.8	0	0	0	47677	94476.9	1.04767e+06	0	0	1.04767e+06	0
1941	17171.6	0	83976.5	0	0	20552	0	0	0	289816	0	74.0642	10549.1	0	0	222.193	267.588	66878.8	0	0	0	0	297.545	24276.8	0	1730.57	31375.5	0	10123.6	2.40331e+06	0	5.15229	55.7205	17807	87164.6	58991.6	4958.45	7294.84	49432.4	0	0	0	49065.1	96578.4	1.07065e+06	0	0	1.07065e+06	0
1942	17548.3	0	86421.5	0	0	21150.3	0	0	0	296263	0	75.7117	10795.6	0	0	227.135	273.458	68345.9	0	0	0	0	304.163	24983.7	0	1768.54	32073.4	0	10418.4	2.45677e+06	0	5.2669	56.9428	18077.9	89702.4	60709.2	5102.82	7454.87	50871.7	0	0	0	50493.7	98726.7	1.09414e+06	0	0	1.09414e+06	0
1943	17933.3	0	88937.8	0	0	21766.2	0	0	0	302853	0	77.3958	11047.9	0	0	232.187	279.457	69845.2	0	0	0	0	310.929	25711.1	0	1807.33	32786.9	0	10721.7	2.51141e+06	0	5.38405	58.192	18352.9	92314.2	62476.8	5251.39	7618.41	52352.8	0	0	0	51963.9	100923	1.11814e+06	0	0	1.11814e+06	0
1944	18326.7	0	91527.2	0	0	22399.9	0	0	0	309590	0	79.1173	11306.1	0	0	237.352	285.587	71377.5	0	0	0	0	317.845	26459.7	0	1846.98	33516.2	0	11033.9	2.56728e+06	0	5.50382	59.4685	18632.2	95002	64295.9	5404.29	7785.54	53877.1	0	0	0	53476.8	103168	1.14267e+06	0	0	1.14267e+06	0
1945	18728.7	0	94192.1	0	0	23052.1	0	0	0	316476	0	80.8772	11570.3	0	0	242.632	291.852	72943.3	0	0	0	0	324.915	27230.1	0	1887.5	34261.7	0	11355.1	2.62438e+06	0	5.62624	60.7731	18915.6	97768.1	66167.9	5561.64	7956.33	55445.8	0	0	0	55033.9	105462	1.16774e+06	0	0	1.16774e+06	0
1946	19139.6	0	96934.6	0	0	23723.3	0	0	0	323516	0	82.6762	11840.7	0	0	248.029	298.255	74543.4	0	0	0	0	332.143	28022.9	0	1928.91	35023.8	0	11685.8	2.68276e+06	0	5.75139	62.1063	19203.4	100615	68094.4	5723.57	8130.87	57060.1	0	0	0	56636.2	107808	1.19336e+06	0	0	1.19336e+06	0
1947	19559.4	0	99757	0	0	24414	0	0	0	330712	0	84.5153	12117.4	0	0	253.546	304.797	76178.7	0	0	0	0	339.531	28838.8	0	1971.22	35802.9	0	12026	2.74243e+06	0	5.87932	63.4687	19495.6	103544	70077	5890.22	8309.24	58721.5	0	0	0	58285.2	110206	1.21953e+06	0	0	1.21953e+06	0
1948	19988.5	0	102661	0	0	25124.8	0	0	0	338068	0	86.3952	12400.5	0	0	259.186	311.484	77849.9	0	0	0	0	347.083	29678.5	0	2014.46	36599.3	0	12376.1	2.80344e+06	0	6.0101	64.8611	19792.2	106559	72117.4	6061.71	8491.52	60431.2	0	0	0	59982.3	112658	1.24629e+06	0	0	1.24629e+06	0
1949	20427	0	105651	0	0	25856.3	0	0	0	345588	0	88.317	12690.3	0	0	264.951	318.317	79557.7	0	0	0	0	354.804	30542.6	0	2058.66	37413.4	0	12736.5	2.86579e+06	0	6.14379	66.2839	20093.4	109661	74217.1	6238.21	8677.8	62190.7	0	0	0	61728.7	115164	1.27363e+06	0	0	1.27363e+06	0
1950	20875.1	0	108727	0	0	26609.2	0	0	0	353275	0	90.2815	12986.9	0	0	270.844	325.3	81302.9	0	0	0	0	362.696	31431.9	0	2103.82	38245.6	0	13107.3	2.92954e+06	0	6.28045	67.738	20399.1	112854	76378	6419.84	8868.16	64001.5	0	0	0	63526	117725	1.30157e+06	0	0	1.30157e+06	0
1951	21333.1	0	111892	0	0	27383.9	0	0	0	361133	0	92.2897	13290.4	0	0	276.869	332.436	83086.5	0	0	0	0	370.764	32347.1	0	2149.97	39096.3	0	13488.9	2.9947e+06	0	6.42015	69.224	20709.4	116140	78601.8	6606.75	9062.71	65864.9	0	0	0	65375.6	120344	1.33012e+06	0	0	1.33012e+06	0
1952	21801	0	115150	0	0	28181.2	0	0	0	369166	0	94.3425	13601	0	0	283.028	339.729	84909.2	0	0	0	0	379.011	33288.9	0	2197.13	39966	0	13881.7	3.06132e+06	0	6.56296	70.7426	21024.5	119522	80890.4	6799.12	9261.52	67782.6	0	0	0	67279	123021	1.3593e+06	0	0	1.3593e+06	0
1953	22279.3	0	118503	0	0	29001.7	0	0	0	377378	0	96.4411	13918.8	0	0	289.323	347.181	86771.8	0	0	0	0	387.442	34258.1	0	2245.33	40855	0	14285.9	3.12941e+06	0	6.70894	72.2944	21344.4	123002	83245.6	6997.08	9464.69	69756.2	0	0	0	69237.9	125757	1.38912e+06	0	0	1.38912e+06	0
1954	22768	0	121953	0	0	29846.2	0	0	0	385772	0	98.5863	14244.1	0	0	295.759	354.798	88675.4	0	0	0	0	396.06	35255.6	0	2294.59	41763.7	0	14701.8	3.19902e+06	0	6.85818	73.8804	21669.1	126583	85669.4	7200.8	9672.32	71787.2	0	0	0	71253.8	128555	1.41959e+06	0	0	1.41959e+06	0
1955	23267.5	0	125504	0	0	30715.2	0	0	0	394353	0	100.779	14576.9	0	0	302.338	362.581	90620.6	0	0	0	0	404.87	36282	0	2344.92	42692.7	0	15129.9	3.27018e+06	0	7.01073	75.5011	21998.8	130269	88163.7	7410.46	9884.5	73877.3	0	0	0	73328.5	131414	1.45073e+06	0	0	1.45073e+06	0
1956	23777.9	0	129158	0	0	31609.4	0	0	0	403125	0	103.021	14917.6	0	0	309.063	370.535	92608.6	0	0	0	0	413.875	37338.4	0	2396.36	43642.4	0	15570.4	3.34292e+06	0	7.16667	77.1574	22333.5	134061	90730.6	7626.22	10101.3	76028.3	0	0	0	75463.5	134337	1.48256e+06	0	0	1.48256e+06	0
1957	24299.6	0	132919	0	0	32529.8	0	0	0	412092	0	105.313	15266.2	0	0	315.938	378.663	94640.2	0	0	0	0	423.082	38425.6	0	2448.93	44613.1	0	16023.7	3.41728e+06	0	7.32609	78.85	22673.3	137965	93372.3	7848.27	10322.9	78241.9	0	0	0	77660.7	137326	1.51508e+06	0	0	1.51508e+06	0
1958	24832.6	0	136789	0	0	33476.9	0	0	0	421259	0	107.655	15622.9	0	0	322.965	386.97	96716.3	0	0	0	0	432.492	39544.4	0	2502.66	45605.5	0	16490.3	3.4933e+06	0	7.48905	80.5797	23018.3	141982	96091	8076.77	10549.4	80520	0	0	0	79921.8	140380	1.54832e+06	0	0	1.54832e+06	0
1959	25377.4	0	140771	0	0	34451.6	0	0	0	430629	0	110.05	15988	0	0	330.149	395.459	98838	0	0	0	0	442.113	40695.7	0	2557.56	46619.9	0	16970.4	3.571e+06	0	7.65563	82.3474	23368.5	146116	98888.7	8311.94	10780.8	82864.4	0	0	0	82248.8	143503	1.58228e+06	0	0	1.58228e+06	0
1960	25934.1	0	144870	0	0	35454.7	0	0	0	440208	0	112.498	16361.6	0	0	337.493	404.134	101006	0	0	0	0	451.947	41880.6	0	2613.66	47656.9	0	17464.5	3.65043e+06	0	7.82592	84.1539	23724	150370	101768	8553.94	11017.3	85277.1	0	0	0	84643.5	146695	1.61699e+06	0	0	1.61699e+06	0
1961	26503		149088			36487				450000		115	16744			345	413	103222	0				462	43100		2671	48717		17973	3731632		8	86	24085	154748	104731	8803	11259	87760				87108	149958	1652467	0		1652467
1962	27061		153395			38334				464000		113	16912			354	413	107144	0				461	44787		2742	49968		18119	3866114		8	87	23997	158311	106029	8824	11449	89995				91050	153193	1665829	0		1665829
1963	27632		157825			40276				352000		112	17083			362	412	111215	0				459	46540		2814	51251		18266	4005442		9	88	23910	161956	107343	8846	11643	92287				95170	156189	1679299	0		1679299
1964	28214		162181			42316				412000		111	17255			371	412	115441	0				458	48362		2888	52567		18414	4149792		9	89	23824	165686	108674	8868	11840	94638				99476	159248	1692878	0		1692878
1965	28808		166867			44459				417000		110	17028			380	412	119827	0				457	50055		2964	53917		18564	4299343		10	90	23538	169501	110020	8889	12040	97048				103978	162371	1706568	0		1706568
1966	29415		173987			46711				470000		108	17804			389	411	124380	65				455	52223		3042	55302		18715	4454285		10	90	23452	173404	111384	8911	12244	99520				108683	165058	1720367	0		1720367
1967	30035		178944			49077				461000		107	17581			398	0	129107	65				454	54267		3122	56722		18867	4614810		10	91	23066	177396	112764	8933	12451	102055				113600	169012	1734279	0		1734279
1968	30668		184042			51562				503000		106	17760			408	0	134012	165				453	56391		3204	58178		19020	4781120		11	92	23481	181481	114162	8954	12662	104654				118741	172934	1748302	0		1748302
1969	31314		189285			54174				447000		105	17841			317	0	139105	165				451	58599		3288	59672		19174	4953424		11	93	23397	185660	115577	8976	12876	107320				124114	176425	1762440	0		1762440
1970	31974		190578			56918				522000		104	18024			327	0	144390	165				450	60893		3374	61205		19330	5131937		12	94	23312	189935	117009	8998	13094	110053				129730	179986	1776691	0		1776691
1971	33837		204250			58312				543000		103	18306			342	0	152381	264				454	63877		3418	62333		19267	5319425		12	96	22926	195362	113055	9458	13523	114153				135281	180581	1791558	0		1791558
1972	35469		199447			59736				368000		104	18674			62	0	165039	264				451	65467		3452	63414		18523	5512600		12	91	22286	198676	117171	9816	13919	119142				139626	186809	1827702	0		1827702
1973	35603		209006			60232				307000		104	18989			65	0	172115	0				448	67611		3594	64526		18389	5712588		15	88	22521	204553	115589	9926	14987	123304				148871	195089	1833301	0		1833301
1974	36051		216004			63596				536000		103	19420			208	0	172139	0				438	70239		3703	65706		18265	5920985		15	91	21982	206280	117506	10106	15193	125854				151946	197464	1877016	0		1877016
1975	36910		217728			76012				296000		103	19701			255	0	180395	0				442	74959		3585	66607		19448	6138986		15	97	21360	211366	119545	10176	15054	128539				153606	214973	1882282	7615		1874667
1976	37255		227019			82129				307000		101	19831			162	0	185680	277				450	78158		3576	68177		19427	6357136		15	95	21336	213366	119639	10303	14808	137239				157449	218613	1964756	1825		1962931
1977	37813		234515			85032				325000		98	20012			265	0	193346	275				450	80596		3700	70209		20264	6598625		15	97	21409	220011	119045	10457	15212	138165				162728	218681	1966745	0		1966745
1978	38095		239398			87259				499000		97	19734			259	0	197293	272				447	84107		4045	72474		20196	6843865		17	98	20821	225080	123746	10282	14800	136140				169032	219443	1931236	0		1931236
1979	38879		245828			90518				330000		94	19817			236	0	202040	266				448	86584		4238	75553		20713	7094253		17	96	20973	228895	127738	10050	15199	140123				190212	219413	1931233	0		1931233
1980	39387		257819			93286				368000		92	19857			242	0	209653	265				437	89400		4375	78867		20959	7337857		18	103	20487	238491	132346	9220	15487	141525				201949	219801	1925701	0		1925701
1981	38671		269266			96146				283000		93	20091			281	40	211586	270				445	91016		4373	81831		21780	7559306		18	116	20031	245217	132318	9354	15732	140191				208028	221638	1949110	0		1949110
1982	37675		278256			99052				233000		96	20601			290	0	217075	277				461	94706		4433	86333		22816	7795083		19	120	19751	247028	137972	9573	16523	147416				211574	235455	1948605	0		1948605
1983	36499		288359			102006				325000		97	20563			608	0	221839	279				481	101004		4456	91070		23357	8045462		21	125	19587	256978	141766	9630	17575	152020				208245	244296	1936590	0		1936590
1984	35116		298095			105151				289000		100	20730			603	14	226447	279				493	103491		4506	94341		24330	8289285		21	130	19784	270080	147439	10004	18686	157348				213211	244128	1902327	0		1902327
1985	34275		307639			108477				274000		103	20890			618	0	231633	282				507	106283		4617	98444		25708	8543551		21	136	19683	275076	148213	10251	19976	161681				206762	244780	1878686	0		1878686
1986	33377		323325			112421				222000		106	21128			635	0	236453	276				517	110986		4644	103600		27222	8788993		21	144	19575	281623	153159	10671	21380	165164				216493	246109	1883661	0		1883661
1987	34285		338928			114791				229000		107	21205			654	0	241446	279				514	117415		4549	107051		28829	9036776		24	149	19036	293003	157161	11002	22764	176596				224794	246842	1875467	0		1875467
1988	35397		356536			118124				334000		103	21324			670	0	247317	276				511	121942		4676	110344		30014	9286079		24	156	18447	300267	161504	11404	23001	191532				220059	247008	1866898	135		1866763
1989	37033		366526			123768				300000		103	21528			690	0	253259	273				509	129286		4797	114167		31571	5482000		27	164	18634	310615	167259	11914	23920	200571				222956	245285	1898088	0		1898088
1990	38994		384668			130139				294000		102	5963			712	0	255485	282				509	134387		4850	117420		34018	4631000		27	170	20010	325000	171475	12621	25036	216042				229852	248685	1929694	842		1928852
1991	40347		402575			136369				294000		103	9694			746	108	259883	288				518	138972		4886	120898		35875	4578000		28	176	20878	332843	174010	13133	25624	230574				232937	248922	1929107	0		1929107
1992	43611		417903			142705				236000		89	23540			768	0	263303	281				471	143975		4918	125340		38121	4238000		25	175	22851	347226	177477	13779	30421	243911				241536	246192	1904987	615		1904372
1993	47594		439460			164834				321000		95	22574			775	187	266386	296				530	149599		4934	129422		41483	3990000		19	192	22633	362501	185945	14466	31568	262523				253580	246930	1866085	283		1865802
1994	52072		458727			169477				289000		98	23358			781	470	269477	265				528	155094		4934	133672		44526	8250000		21	175	20584	378012	199434	15203	35768	279272				260468	249423	1849314	2296		1847018
1995	56851		471786			171891				150000		99	24710			808	0	273015	270				541	160241		4934	138152		48140	7771000		22	175	19911	389389	208846	15893	36275	289373				266423	248186	1845828	3254		1842574
1996	61923		485467			174747				294000		101	24580			819	0	275831	298				560	165018		4934	163577		50255	6500000		24	175	20654	399191	223291	16650	41794	298559			33000	274361	247637	1841880	3883		1837997
1997	67216		503636			180574				134000		99	15000			861	0	278681	297				570	169692		4934	150979		52136	5900000		25	175	21118	409855	229619	17409	31749	10000			38000	282241	246856	1848954	6451		1842503
1998	70999	2000	517334			188117				144000		106	15000			887	0	282355	296			0	582	173252		4934	4000		53944	6600000		26	175	3000	421019	236753	18163	32006	12000			38000	291904	248571	1842105	9481		1832624
1999	75735	2000	532131			196434				320000		110	15000			908	0	286144	296	1000			591	177899		4934	18000		56025	6725000		29	175	3000	110000	57000	18953	32372	21000			21000	301287	250537	1825778	5452		1820326
2000	80811	9000	547352			205061				258000		117	35000		0	929	900	289983	295	700			616	183197		5656	22000		58703	6350000		44	237	8000	112000	60000	19778	31042	21000			21000	310971	252518	1796563	16624		1779939
2001	83747	1400	561009			212770				300000		123	27000		0	946	918	293429	295	700			627	40000		5798	25000		60258	6555000		46	243	21000	456659	60000	20474	31441	344121			21000	319326	252311	1790031	16333		1773698
2002	86790	11300	575007			220768				245000		128	27000		0	962	936	296916	295	500			638	41000		5944	24000		61854	6705000		49	249	25000	469366	60000	21195	31845	353082			21000	327905	252104	1783526	16047		1767479
2003	89943	55100	589354			229067				318000		134	27000		0	979	955	300445	295	700			649	40000		6093	29000	15000	63493	7301000		51	255	25000	482427	60000	921	32255	362278			21000	336715	251897	1777047	15766		1761281
2004	93211	55100	604059			237678				526000		140	24000		0	997	974	304016	294	700			660	204724		6246	33000	25000	65175	7301000		54	261	24000	495851	60000	921	32669	371712			21000	345762	251690	1770597	15491		1755106
2005	96598	55100	619132			246612				347000	0	147	24000		0	1014	994	307629	294	700			672	210491		6403	36000	25000	66902	7301000		57	267	24000	509649	60000	921	33090	381393			21000	355052	251483	1764171	15219		1748952
2006	99572	55100	631300			255347				352000	0	152	24000		0	1026	1007	310896	294	700			682	216393		6554	36000	22000	67926	7100000		58	272	43000	524126	60000	921	33467	390530			21000	364077	250883	1763891	14939		1748952
2007	102639	60000	643707			264400				344000	0	156	24000	0	0	1038	1021	314200	294	700	0		692	222500		6700	36000	22000	69000	7500000		60	300	25000	539000	60000	921	33800	400000			182200	373300	250300	1749200	14700	1300	1733200
2008	105799	60000	656358			273757				366000	0	161	24000	0	0	1050	1035	317536	300	700	0		700	228700		6900	36000	13690	70000	7100000		62	300	18000	554300	60000	921	34200	409500			185500	382800	250000	1741100	14400	1300	1725400
2009	109057	60000	669258			283454				384000	0	166	24000	1366	0	1062	1049	320909	294	4500	0		713	235111		7000	36000	20000	71091	5018000		63	287	17200	570070	60000	921	34624	419275			185500	392555	249092	1733058	14127	1291	1717640
2010	112415	60000	682411			293494				380000	0	171	23000	1183	0	1074	1063	324317	294	5360	0		724	241704		7000	36000	17000	72179	4951000		63	292	17171	586262	60000	921	35019	429319			192223	402534	248498	1725038	13867	1271	1709900
2011	115646	60000	691680			303601				406000	0	179	23000	1134	0	1084	1077	326684	294	5360	0		724	247964		7000	36000	19000	72755	5479000		67	297	15242	602645	60000	921	35418	438493			195742	412871	247848	1715504	13617	1252	1700635
2012	118969	60000	701074			314056				361000	0	186	23000	1377	300	1094	1091	329068	294	5360	0		741	254387		7000	36000	19000	73336	6258000		68	302	3877	619487	60000	921	35822	447862			199325	423473	247200	1706025	13371	1233	1691421
2013	122388	60000	710596			324871				439000	0	186	24165	1269	5000	1105	1106	331470	294	5360	0		750	94000		7000	36000	25000	73921	6590000		70	306	4861	636798	269000	921	36231	457431			202973	434348	246553	1696602	13130	1215	1682257
2014	125905	60000	720247			336058				386300	0	202	24262	1263	5000	1115	1120	333888	294	5360	0		759	56000		7000	36000	31000	74511	7240000		72	311	5743	654594	264000	921	36645	467205			206688	445502	245909	1687232	12893	1197	1673142
2015	129524	60000	730029			347630				420000	0	210	23000	1447	5000	1125	1125	336325	294	5360	0		768	49050		7000	36000	86000	75106	6183000		74	316	4626	672887	264000	921	37063	477188			210471	456942	245266	1677917	12661	1179	1664077
2016	133132	60000	737530			358427				399000	0	219	24000	1382	5000	1131	1146	337180	294	5360	0		779	49050		7000	36000	45000	75110	5502000		75	320	3772	689661	264000	921	37371	485887			213817	468053	244118	1664130	12452	1160	1650518
2017	136841	60000	745109			369560				397321	0	229	24000	1222	5000	1137	1158	338038	294	5360	0		779	49050		7000	36000	40000	75114	5525000		77	324	2441	706853	264000	921	37681	494746			217217	479434	242975	1650460	12247	1142	1637071
2018	140653	60000	752766			381038				397321	0	239	24000	1379	5000	1143	1170	338898	294	5360	0		801	49050		8538	36000	30000	75118	6430000		78	328	2040	724474	264000	921	37994	503766			220671	491092	241838	1636902	12045	1124	1623733
2019	144572	60000	760501			392873				397321	0	249	24000	1425	5000	1149	1182	339760	294	5360	0		812	49050		8711	36000	32000	75122	6374000		80	332	2040	742534	264000	921	38309	512950			224179	503033	240707	1623456	11847	1106	1610503
[truncated: 197 more columns]

## Sheet: WC_I
Wood charcoal_import (t/yr)
	Afghanistan	Albania	Algeria	American Samoa	Andorra	Angola	Anguilla	Antarctica	Antigua and Barbuda	Argentina	Armenia	Aruba	Australia	Austria	Azerbaijan	Bahamas	Bahrain	Bangladesh	Barbados	Belarus	Belgium	Belgium-Luxembourg	Belize	Benin	Bermuda	Bhutan	Bolivia (Plurinational State of)	Bosnia and Herzegovina	Botswana	Brazil	British Indian Ocean Territory	British Virgin Islands	Brunei Darussalam	Bulgaria	Burkina Faso	Burundi	Cabo Verde	Cambodia	Cameroon	Canada	Cayman Islands	Central African Republic	Chad	Chile	China	China, Hong Kong SAR	China, Macao SAR	China, mainland	China, Taiwan Province of
1900	0	0	364.67	0	0	0	0	0	0	0	0	0	24.4363	2905.99	0	0	0	0	209.058	0	991.885	915.586	0	0	0	0	0	0	0	0	0	0	0	0	0	0	0	0	0	2089.95	0	0	0	104.529	14638.2	13280.8	1357.36	0	0
1901	0	0	375.288	0	0	0	0	0	0	0	0	0	25.0074	2950.2	0	0	0	0	213.708	0	1006.98	929.516	0	0	0	0	0	0	0	0	0	0	0	0	0	0	0	0	0	2120.05	0	0	0	106.854	14959.3	13572.2	1387.14	0	0
1902	0	0	386.214	0	0	0	0	0	0	0	0	0	25.5918	2995.09	0	0	0	0	218.462	0	1022.3	943.659	0	0	0	0	0	0	0	0	0	0	0	0	0	0	0	0	0	2150.58	0	0	0	109.231	15287.5	13869.9	1417.56	0	0
1903	0	0	397.459	0	0	0	0	0	0	0	0	0	26.1898	3040.66	0	0	0	0	223.321	0	1037.85	958.016	0	0	0	0	0	0	0	0	0	0	0	0	0	0	0	0	0	2181.55	0	0	0	111.661	15622.8	14174.2	1448.66	0	0
1904	0	0	409.032	0	0	0	0	0	0	0	0	0	26.8018	3086.92	0	0	0	0	228.289	0	1053.64	972.592	0	0	0	0	0	0	0	0	0	0	0	0	0	0	0	0	0	2212.98	0	0	0	114.144	15965.5	14485.1	1480.44	0	0
1905	0	0	420.941	0	0	0	0	0	0	0	0	0	27.4282	3133.89	0	0	0	0	233.367	0	1069.67	987.389	0	0	0	0	0	0	0	0	0	0	0	0	0	0	0	0	0	2244.85	0	0	0	116.683	16315.8	14802.9	1512.92	0	0
1906	0	0	433.197	0	0	0	0	0	0	0	0	0	28.0691	3181.57	0	0	0	0	238.558	0	1085.95	1002.41	0	0	0	0	0	0	0	0	0	0	0	0	0	0	0	0	0	2277.18	0	0	0	119.279	16673.7	15127.6	1546.11	0	0
1907	0	0	445.81	0	0	0	0	0	0	0	0	0	28.7251	3229.97	0	0	0	0	243.864	0	1102.47	1017.66	0	0	0	0	0	0	0	0	0	0	0	0	0	0	0	0	0	2309.98	0	0	0	121.932	17039.5	15459.5	1580.02	0	0
1908	0	0	458.79	0	0	0	0	0	0	0	0	0	29.3963	3279.12	0	0	0	0	249.289	0	1119.24	1033.15	0	0	0	0	0	0	0	0	0	0	0	0	0	0	0	0	0	2343.25	0	0	0	124.644	17413.3	15798.6	1614.69	0	0
1909	0	0	472.148	0	0	0	0	0	0	0	0	0	30.0833	3329.01	0	0	0	0	254.834	0	1136.27	1048.87	0	0	0	0	0	0	0	0	0	0	0	0	0	0	0	0	0	2377	0	0	0	127.417	17795.3	16145.2	1650.11	0	0
1910	0	0	485.895	0	0	0	0	0	0	0	0	0	30.7863	3379.66	0	0	0	0	260.502	0	1153.56	1064.82	0	0	0	0	0	0	0	0	0	0	0	0	0	0	0	0	0	2411.23	0	0	0	130.251	18185.7	16499.4	1686.31	0	0
1911	0	0	500.042	0	0	0	0	0	0	0	0	0	31.5058	3431.08	0	0	0	0	266.297	0	1171.11	1081.02	0	0	0	0	0	0	0	0	0	0	0	0	0	0	0	0	0	2445.96	0	0	0	133.148	18584.6	16861.3	1723.3	0	0
1912	0	0	514.601	0	0	0	0	0	0	0	0	0	32.242	3483.28	0	0	0	0	272.22	0	1188.93	1097.47	0	0	0	0	0	0	0	0	0	0	0	0	0	0	0	0	0	2481.19	0	0	0	136.11	18992.3	17231.2	1761.1	0	0
1913	0	0	529.584	0	0	0	0	0	0	0	0	0	32.9955	3536.28	0	0	0	0	278.276	0	1207.02	1114.17	0	0	0	0	0	0	0	0	0	0	0	0	0	0	0	0	0	2516.92	0	0	0	139.138	19408.9	17609.2	1799.74	0	0
1914	0	0	545.004	0	0	0	0	0	0	0	0	0	33.7665	3590.08	0	0	0	0	284.465	0	1225.38	1131.12	0	0	0	0	0	0	0	0	0	0	0	0	0	0	0	0	0	2553.18	0	0	0	142.233	19834.7	17995.5	1839.22	0	0
1915	0	0	560.872	0	0	0	0	0	0	0	0	0	34.5556	3644.7	0	0	0	0	290.793	0	1244.02	1148.33	0	0	0	0	0	0	0	0	0	0	0	0	0	0	0	0	0	2589.95	0	0	0	145.397	20269.8	18390.3	1879.57	0	0
1916	0	0	577.202	0	0	0	0	0	0	0	0	0	35.3631	3700.15	0	0	0	0	297.261	0	1262.95	1165.8	0	0	0	0	0	0	0	0	0	0	0	0	0	0	0	0	0	2627.25	0	0	0	148.631	20714.5	18793.7	1920.8	0	0
1917	0	0	594.008	0	0	0	0	0	0	0	0	0	36.1895	3756.45	0	0	0	0	303.874	0	1282.17	1183.54	0	0	0	0	0	0	0	0	0	0	0	0	0	0	0	0	0	2665.09	0	0	0	151.937	21168.9	19206	1962.93	0	0
1918	0	0	611.303	0	0	0	0	0	0	0	0	0	37.0353	3813.6	0	0	0	0	310.633	0	1301.67	1201.55	0	0	0	0	0	0	0	0	0	0	0	0	0	0	0	0	0	2703.47	0	0	0	155.316	21633.3	19627.3	2006	0	0
1919	0	0	629.102	0	0	0	0	0	0	0	0	0	37.9007	3871.63	0	0	0	0	317.543	0	1321.48	1219.83	0	0	0	0	0	0	0	0	0	0	0	0	0	0	0	0	0	2742.41	0	0	0	158.771	22107.9	20057.9	2050	0	0
1920	0	0	647.418	0	0	0	0	0	0	0	0	0	38.7864	3930.53	0	0	0	0	324.606	0	1341.59	1238.39	0	0	0	0	0	0	0	0	0	0	0	0	0	0	0	0	0	2781.91	0	0	0	162.303	22592.8	20497.9	2094.97	0	0
1921	0	0	666.268	0	0	0	0	0	0	0	0	0	39.6928	3990.33	0	0	0	0	331.826	0	1362	1257.23	0	0	0	0	0	0	0	0	0	0	0	0	0	0	0	0	0	2821.98	0	0	0	165.913	23088.5	20947.5	2140.93	0	0
1922	0	0	685.667	0	0	0	0	0	0	0	0	0	40.6204	4051.04	0	0	0	0	339.207	0	1382.72	1276.36	0	0	0	0	0	0	0	0	0	0	0	0	0	0	0	0	0	2862.62	0	0	0	169.604	23595	21407.1	2187.9	0	0
1923	0	0	705.631	0	0	0	0	0	0	0	0	0	41.5696	4112.68	0	0	0	0	346.753	0	1403.76	1295.78	0	0	0	0	0	0	0	0	0	0	0	0	0	0	0	0	0	2903.85	0	0	0	173.376	24112.6	21876.7	2235.89	0	0
1924	0	0	726.176	0	0	0	0	0	0	0	0	0	42.5411	4175.25	0	0	0	0	354.466	0	1425.11	1315.49	0	0	0	0	0	0	0	0	0	0	0	0	0	0	0	0	0	2945.67	0	0	0	177.233	24641.5	22356.6	2284.94	0	0
1925	0	0	747.319	0	0	0	0	0	0	0	0	0	43.5352	4238.78	0	0	0	0	362.35	0	1446.8	1335.5	0	0	0	0	0	0	0	0	0	0	0	0	0	0	0	0	0	2988.1	0	0	0	181.175	25182.1	22847	2335.07	0	0
1926	0	0	769.078	0	0	0	0	0	0	0	0	0	44.5526	4303.27	0	0	0	0	370.41	0	1468.81	1355.82	0	0	0	0	0	0	0	0	0	0	0	0	0	0	0	0	0	3031.14	0	0	0	185.205	25734.5	23348.2	2386.29	0	0
1927	0	0	791.471	0	0	0	0	0	0	0	0	0	45.5937	4368.74	0	0	0	0	378.65	0	1491.16	1376.45	0	0	0	0	0	0	0	0	0	0	0	0	0	0	0	0	0	3074.79	0	0	0	189.325	26299.1	23860.4	2438.64	0	0
1928	0	0	814.515	0	0	0	0	0	0	0	0	0	46.6592	4435.21	0	0	0	0	387.072	0	1513.84	1397.39	0	0	0	0	0	0	0	0	0	0	0	0	0	0	0	0	0	3119.08	0	0	0	193.536	26876	24383.8	2492.14	0	0
1929	0	0	838.23	0	0	0	0	0	0	0	0	0	47.7496	4502.69	0	0	0	0	395.682	0	1536.88	1418.65	0	0	0	0	0	0	0	0	0	0	0	0	0	0	0	0	0	3164	0	0	0	197.841	27465.6	24918.8	2546.81	0	0
1930	0	0	862.636	0	0	0	0	0	0	0	0	0	48.8654	4571.19	0	0	0	0	404.484	0	1560.26	1440.24	0	0	0	0	0	0	0	0	0	0	0	0	0	0	0	0	0	3209.57	0	0	0	202.242	28068.1	25465.4	2602.68	0	0
1931	0	0	887.752	0	0	0	0	0	0	0	0	0	50.0074	4640.74	0	0	0	0	413.481	0	1584	1462.15	0	0	0	0	0	0	0	0	0	0	0	0	0	0	0	0	0	3255.8	0	0	0	206.741	28683.8	26024	2659.77	0	0
1932	0	0	913.6	0	0	0	0	0	0	0	0	0	51.176	4711.35	0	0	0	0	422.678	0	1608.1	1484.4	0	0	0	0	0	0	0	0	0	0	0	0	0	0	0	0	0	3302.69	0	0	0	211.339	29313.1	26594.9	2718.12	0	0
1933	0	0	940.2	0	0	0	0	0	0	0	0	0	52.3719	4783.03	0	0	0	0	432.08	0	1632.56	1506.98	0	0	0	0	0	0	0	0	0	0	0	0	0	0	0	0	0	3350.26	0	0	0	216.04	29956.1	27178.4	2777.75	0	0
1934	0	0	967.575	0	0	0	0	0	0	0	0	0	53.5958	4855.8	0	0	0	0	441.692	0	1657.4	1529.91	0	0	0	0	0	0	0	0	0	0	0	0	0	0	0	0	0	3398.51	0	0	0	220.846	30613.3	27774.6	2838.68	0	0
1935	0	0	995.746	0	0	0	0	0	0	0	0	0	54.8482	4929.68	0	0	0	0	451.516	0	1682.62	1553.19	0	0	0	0	0	0	0	0	0	0	0	0	0	0	0	0	0	3447.46	0	0	0	225.758	31284.8	28383.9	2900.96	0	0
1936	0	0	1024.74	0	0	0	0	0	0	0	0	0	56.13	5004.68	0	0	0	0	461.56	0	1708.22	1576.82	0	0	0	0	0	0	0	0	0	0	0	0	0	0	0	0	0	3497.11	0	0	0	230.78	31971.1	29006.5	2964.6	0	0
1937	0	0	1054.57	0	0	0	0	0	0	0	0	0	57.4417	5080.83	0	0	0	0	471.827	0	1734.21	1600.81	0	0	0	0	0	0	0	0	0	0	0	0	0	0	0	0	0	3547.48	0	0	0	235.913	32672.5	29642.9	3029.63	0	0
1938	0	0	1085.28	0	0	0	0	0	0	0	0	0	58.784	5158.13	0	0	0	0	482.322	0	1760.6	1625.16	0	0	0	0	0	0	0	0	0	0	0	0	0	0	0	0	0	3598.57	0	0	0	241.161	33389.2	30293.1	3096.09	0	0
1939	0	0	1116.88	0	0	0	0	0	0	0	0	0	60.1577	5236.61	0	0	0	0	493.051	0	1787.38	1649.89	0	0	0	0	0	0	0	0	0	0	0	0	0	0	0	0	0	3650.4	0	0	0	246.525	34121.7	30957.7	3164.01	0	0
1940	0	0	1149.4	0	0	0	0	0	0	0	0	0	61.5636	5316.28	0	0	0	0	504.018	0	1814.58	1674.99	0	0	0	0	0	0	0	0	0	0	0	0	0	0	0	0	0	3702.98	0	0	0	252.009	34870.2	31636.8	3233.42	0	0
1941	0	0	1182.86	0	0	0	0	0	0	0	0	0	63.0022	5397.17	0	0	0	0	515.229	0	1842.18	1700.48	0	0	0	0	0	0	0	0	0	0	0	0	0	0	0	0	0	3756.31	0	0	0	257.615	35635.2	32330.8	3304.35	0	0
1942	0	0	1217.3	0	0	0	0	0	0	0	0	0	64.4745	5479.28	0	0	0	0	526.69	0	1870.21	1726.35	0	0	0	0	0	0	0	0	0	0	0	0	0	0	0	0	0	3810.41	0	0	0	263.345	36416.9	33040.1	3376.84	0	0
1943	0	0	1252.75	0	0	0	0	0	0	0	0	0	65.9812	5562.65	0	0	0	0	538.405	0	1898.67	1752.62	0	0	0	0	0	0	0	0	0	0	0	0	0	0	0	0	0	3865.29	0	0	0	269.203	37215.8	33764.9	3450.92	0	0
1944	0	0	1289.22	0	0	0	0	0	0	0	0	0	67.5231	5647.28	0	0	0	0	550.382	0	1927.55	1779.28	0	0	0	0	0	0	0	0	0	0	0	0	0	0	0	0	0	3920.97	0	0	0	275.191	38032.2	34505.6	3526.62	0	0
1945	0	0	1326.76	0	0	0	0	0	0	0	0	0	69.1011	5733.2	0	0	0	0	562.624	0	1956.88	1806.35	0	0	0	0	0	0	0	0	0	0	0	0	0	0	0	0	0	3977.44	0	0	0	281.312	38866.5	35262.5	3603.99	0	0
1946	0	0	1365.39	0	0	0	0	0	0	0	0	0	70.7159	5820.43	0	0	0	0	575.139	0	1986.65	1833.83	0	0	0	0	0	0	0	0	0	0	0	0	0	0	0	0	0	4034.72	0	0	0	287.569	39719.1	36036.1	3683.05	0	0
1947	0	0	1405.14	0	0	0	0	0	0	0	0	0	72.3684	5908.99	0	0	0	0	587.932	0	2016.88	1861.74	0	0	0	0	0	0	0	0	0	0	0	0	0	0	0	0	0	4092.84	0	0	0	293.966	40590.5	36826.6	3763.84	0	0
1948	0	0	1446.05	0	0	0	0	0	0	0	0	0	74.0596	5998.89	0	0	0	0	601.01	0	2047.57	1890.06	0	0	0	0	0	0	0	0	0	0	0	0	0	0	0	0	0	4151.78	0	0	0	300.505	41480.9	37634.5	3846.41	0	0
1949	0	0	1488.16	0	0	0	0	0	0	0	0	0	75.7903	6090.16	0	0	0	0	614.379	0	2078.72	1918.82	0	0	0	0	0	0	0	0	0	0	0	0	0	0	0	0	0	4211.58	0	0	0	307.189	42390.9	38460.1	3930.79	0	0
1950	0	0	1531.48	0	0	0	0	0	0	0	0	0	77.5614	6182.82	0	0	0	0	628.045	0	2110.35	1948.01	0	0	0	0	0	0	0	0	0	0	0	0	0	0	0	0	0	4272.24	0	0	0	314.022	43320.8	39303.8	4017.02	0	0
1951	0	0	1576.07	0	0	0	0	0	0	0	0	0	79.3739	6276.89	0	0	0	0	642.015	0	2142.45	1977.65	0	0	0	0	0	0	0	0	0	0	0	0	0	0	0	0	0	4333.77	0	0	0	321.008	44271.1	40166	4105.14	0	0
1952	0	0	1621.96	0	0	0	0	0	0	0	0	0	81.2288	6372.39	0	0	0	0	656.296	0	2175.05	2007.74	0	0	0	0	0	0	0	0	0	0	0	0	0	0	0	0	0	4396.19	0	0	0	328.148	45242.3	41047.1	4195.2	0	0
1953	0	0	1669.19	0	0	0	0	0	0	0	0	0	83.1271	6469.34	0	0	0	0	670.894	0	2208.14	2038.29	0	0	0	0	0	0	0	0	0	0	0	0	0	0	0	0	0	4459.51	0	0	0	335.447	46234.8	41947.6	4287.23	0	0
1954	0	0	1717.79	0	0	0	0	0	0	0	0	0	85.0696	6567.77	0	0	0	0	685.818	0	2241.74	2069.3	0	0	0	0	0	0	0	0	0	0	0	0	0	0	0	0	0	4523.73	0	0	0	342.909	47249.1	42867.8	4381.28	0	0
1955	0	0	1767.8	0	0	0	0	0	0	0	0	0	87.0576	6667.7	0	0	0	0	701.073	0	2275.85	2100.78	0	0	0	0	0	0	0	0	0	0	0	0	0	0	0	0	0	4588.89	0	0	0	350.536	48285.6	43808.2	4477.39	0	0
1956	0	0	1819.27	0	0	0	0	0	0	0	0	0	89.0921	6769.14	0	0	0	0	716.667	0	2310.47	2132.74	0	0	0	0	0	0	0	0	0	0	0	0	0	0	0	0	0	4654.98	0	0	0	358.334	49344.8	44769.2	4575.61	0	0
1957	0	0	1872.24	0	0	0	0	0	0	0	0	0	91.174	6872.13	0	0	0	0	732.609	0	2345.62	2165.19	0	0	0	0	0	0	0	0	0	0	0	0	0	0	0	0	0	4722.03	0	0	0	366.304	50427.3	45751.3	4675.99	0	0
1958	0	0	1926.76	0	0	0	0	0	0	0	0	0	93.3047	6976.69	0	0	0	0	748.905	0	2381.31	2198.13	0	0	0	0	0	0	0	0	0	0	0	0	0	0	0	0	0	4790.04	0	0	0	374.452	51533.6	46755	4778.57	0	0
1959	0	0	1982.85	0	0	0	0	0	0	0	0	0	95.4851	7082.84	0	0	0	0	765.563	0	2417.54	2231.58	0	0	0	0	0	0	0	0	0	0	0	0	0	0	0	0	0	4859.03	0	0	0	382.782	52664.1	47780.7	4883.39	0	0
1960	0	0	2040.59	0	0	0	0	0	0	0	0	0	97.7165	7190.6	0	0	0	0	782.592	0	2454.33	2265.53	0	0	0	0	0	0	0	0	0	0	0	0	0	0	0	0	0	4929.01	0	0	0	391.296	53819.4	48828.8	4990.52	0	0
1961			2100										100	7300					800		2491.67	2300																		5000				400	55000	49900	5100
1962			2100										100	4600					700		2708.33	2500																		4300				200	58200	53200	5000
1963			2100										100	3900					500		1516.67	1400																		4400				300	48800	44300	4500
1964			2300										100	3500					400		1408.33	1300																		7600				400	44200	39000	5200
1965			2300										300	4600					300		758.333	700																		6900				500	39100	34200	4900
1966													100	5000					200		433.333	400																		9900				1100	33300	28100	5200
1967														7400			1000		200		650	600																		9100				500	27000	22900	4100
1968														6600			1000		100		433.333	400																		11600					34400	29400	5000
1969													100	5900		100	1000		100		433.333	400																		12200					28800	25200	3600
1970			4100										100	5800		100	1300		100		1191.67	1100																		11600					28800	25700	3100
1971			4300										100	8900		100	1300				1841.67	1700																		11300					29900	26200	3700
1972			5500										100	7500		400	2900				1841.67	1700																		14000					21300	19100	2200
1973			2800										100	6900		400	2900		400		3033.33	2800																		13100				800	21500	19400	2100
1974													100	7200		300	2900		400		3141.67	2900																		14800				2800	20200	18200	2000
1975			4200										100	2300		300	2900		400		2925	2700																		27000					13900	12000	1900
1976													100	2800		400	2900				4658.33	4300																		21000					18200	16400	1800
1977													100	2900		300	1900				6066.67	5600																		36200					20500	18800	1700
1978													200	2800		300	1400				5308.33	4900																		23000					20600	19000	1600
1979													200	3700		300	1400				6608.33	6100																		28700					23100	21100	2000
1980													200	3300		300	500				7475	6900																		7300					25300	22800	2500
1981													100	4400		300	400				7475	6900																		14800					24200	21700	2500
1982													100	4500		300	1200				7475	6900																		12000					26200	23700	2500
1983													100	4900			1200				9858.33	9100																		9500					29100	26600	2500
1984														5400			500				14083.3	13000																		8800					25100	22800	2300
1985														5700			1000				9100	8400																		6500					23800	21500	2300
1986														6700			1000				9100	8400																		7200					23200	21500	1700
1987			0										0	6700		0	1000		0		10400	9600		0																3800				0	21700	19900	1800
1988														5600			1000				10400	9600																		6000					19900	18200	1700
1989														6000			1000				10400	9600																		4000					23800	22100	1700
1990													16000	6800			1000				12458.3	11500																		8600					20000	18400	1600
1991													12600	6800			600				10400	9600																		9300					20600	18300	2300
1992					48	18				110	6	13	311	7948			934	0	15		13140.8	12130	47							459		5	9	600			8			5567				141	47845	18808	2364	2199	24474
1993			0		36	30				100	6	9	200	8978		13	552		1		22858.3	21100					0	11		347		12								5336				248	46278	18011	2026	551	25690
1994			0		29	30				0	6	4	100	7000		29	287	0	30		16575	15300	15	0		7700	0		100	6600		12	24	0			0			6200				200	50985	16173	2100	176	32536
1995			0		29	30				200	6	4	100	7000		29	1483	0	29		13000	12000	15	0		11300	25		100	7400		12	325	0	11		0			6100				200	53500	16100	2100	2800	32500
1996			0		29	0				200	6	4	0	10000		29	1600	0	0		16250	15000	15	0		11300	25		40	7600		12	300	0	11		0			5400				200	45600	15400	1000	700	28500
1997	40		0		29	2				200	6	4	150	9000		0	1600	0	0		20583.3	19000	15	371		11300	25	29	100	7600		12	300	0	11		0			4600				0	42973	13000	1373	1000	27600
1998	25	3	0		29	4				100	6	4	100	9000		0	2500	0	0	1768	20583.3	19000	15	637		11300	0	39	100	9500		12	326	0	0		0			8000				0	45350	9500	1250	3100	31500
1999	25	3	0		29	21				300	6	4	100	8000	0	0	1400	0	0	4200	26000	24000	15	637		11300	0	53	300	9500		12	334	0	0		0			7000				0	43106	10014	921	3100	29071
2000	18	3	0		29	21				100	0	4	400	10000	0	0	1400	0	0	400	26000		15	637		11300	0	53	300	20000		12	417	0	0		0			6400				865	66057	9197	1060	25000	30800
2001	18	0	0		29	21				300	0	4	1000	10000	0	1500	1900	0	0	1022	25660		15	637		0	0	53	300	18200		12	400	0	0		0			5000				865	71255	8024	1031	31300	30900
2002	0	0	0		29	21				0	0	4	1000	10000	0	23	1252	0	5	100	35589		15	637		0	0	53	300	18000		12	301	0	0		0			8000			3	2000	63666	8692	956	22000	32018
2003	0	0	2		29	1				0	0	4	1000	12000	3	36	2972	0	6	100	63424		15	11		1	0	53	300	18000		12	406	0	0		0			10000			3	4000	72863	10048	1371	27000	34444
2004	0	0	2		29	1				0	2	4	1000	13000	3	36	1	0	6	100	64038		15	11		857	0	86	300	6100		12	406	160	0		0			11000			3	2954	75696	9046	1565	31000	34085
2005	0	0	2		29	1				0	5	4	2000	11000	3	36	1	0	6	100	60000		15	11		1322	0	276	300	6100		12	406	100	0		0			14000			3	4779	87835	7887	1195	43000	35753
2006	0	0	7		29	14				0	0	4	2000	12000	3	176	2208	8	43	100	64332		15	1		362	0	276	300	17200		12	286	64	0		0			13000			3	7100	82653	8585	1186	39000	33882
2007	0	0	7		29	91				0	0	4	2000	11000	1	7950	3946	2	11	100	80340		2	1		3167	0	158	300	31800		12	286	19	0		14			11000			3	26000	116581	6725	1325	75000	33531
2008	0	0	121		29	71				0	2	4	4000	12530	1	155	765	2	185	100	78339		96	1		5513	101	270	300	100000		12	121	144	0		17			16000			3	26000	179712	8335	1470	136000	33907
2009	0	0	383		29	87				0	11	242	4140	13650	144	94	2190	10	2793	287	100329		96	1		5513	101	640	300	84762		25	293	110	39		17	18		15000			3	29000	197392	9129	2010	156677	29576
2010	62	0	163		29	56				0	4	225	4211	11808	144	95	3836	48	67	563	80195		3	6		191	14	290	300	124188		43	729	216	11		12	18	8	39000	12	5	3	37000	214802	6995	2010	175757	30040
2011	32	20	100		29	101				1	15	223	8000	11304	0	188	7223	48	23	1000	91557		15	1		191	3	354	300	110460		31	260	402	11		20	18	8	44976	24	5	3	37540	233340	6909	2010	188695	35726
2012	35	0	111		29	33				11	58	253	11059	13768	64	66	4261	81	23	1000	53000		2	1		191	3	233	300	77354		40	783	1515	1642		12	15	4	26000	10	5	3	40421	211581	9144	1034	167000	34403
2013	39	0	193		29	75			4	11	32	241	20568	12701	111	49	6523	14	27	1700	67720		3	1		191	4	209	214	38833		40	665	1197	5000		12	15	4	25906	8	5	3	41906	252613	7906	1034	210000	33673
2014	36	0	283		29	100			5	8	34	265	16628	12630	111	62	8725	34	37	2984	62037		3	371		38746	23	420	0	41256		40	512	1130	5000	7	13	15	4	24545	8	5	3	39356	264935	7364	1034	219631	36906
2015	41	0	261		29	15			5	15	36	268	13823	14473	147	923	12009	1	54	4091	77156		2	73		10600	23	470	27	12613		40	499	1667	8	3	16	15	1	21392	8	5	3	39395	215343	5151	1034	172800	36358
2016	305	0	103		29	69			4	18	60	298	14319	15852	400	22	10792	13	23	4077	86261		23	1		7543	1	440	0	3990		40	337	3484	8	3	11	62	1	24516	8	31	3	37222	199592	3707	1034	159000	35851
2017	43	31	24		29	107			5	29	154	265	18151	14977	1000	27	5129	18	45	4116	69240		7	40		5938	6	780	0	6189		40	380	4651	8	2	10	9	6	17791	8	31	3	36607	213527	3530	1034	170790	38173
2018	632	22	8		29	17			5	30	73	265	20302	15691	600	75	8158	10	44	6776	68093		10	1		51000	1	890	0	14767		40	340	5604	1	1	22	9	1	45777	8	31	3	40697	337498	3940	1034	298037	34487
2019	15	22	4		303	15			7	5	2000	20	20485	16360	500	94	7302	32	10	6064	71197		3	6		99790	0	1750	22	22769		48	287	6470	1	1	7	1	1	28971	0	31	3	39752	434242	3634	1068	411652	17888
[truncated: 197 more columns]

[truncated: 17 more sheets: WC_E, WCP_P, WCP_I, WCP_E, WR_P, WR_I, WR_E, WP_P, WP_I, WP_E, RP_P, RP_I, RP_E, Conversion factor, Half-life, SCA19, AFA19]
