# Supplementary material for: The default methods in the 2019 Refinement drastically reduce estimates of global carbon sinks of harvested wood products
Source: Carbon Balance Manag. 2021 Dec 11;16:37. doi: 10.1186/s13021-021-00200-8 (PMC8666044; doi:10.1186/s13021-021-00200-8)
Supplement: Supplementary file 8 — Additional file 8. PA19. National carbon stocks and removals of HWPs for the various countries using the default (Tier 1) method for the production approach according to the 2019 Refinement. [file 13021_2021_200_MOESM8_ESM.xlsx]

## Sheet: Targeted countries
FAOSTAT countries and regions	Targeted countries and regions	Note
245	235
Afghanistan	Afghanistan
Albania	Albania
Algeria	Algeria
American Samoa	American Samoa
Andorra	Andorra
Angola	Angola
Anguilla	Anguilla
Antarctica	Antarctica
Antigua and Barbuda	Antigua and Barbuda
Argentina	Argentina
Armenia	Armenia	Former USSR
Aruba	Aruba
Australia	Australia
Austria	Austria
Azerbaijan	Azerbaijan	Former USSR
Bahamas	Bahamas
Bahrain	Bahrain
Bangladesh	Bangladesh
Barbados	Barbados
Belarus	Belarus	Former USSR
Belgium	Belgium	Former Belgium-Luxembourg
Belgium-Luxembourg		Dissolution
Belize	Belize
Benin	Benin
Bermuda	Bermuda
Bhutan	Bhutan
Bolivia (Plurinational State of)	Bolivia (Plurinational State of)
Bosnia and Herzegovina	Bosnia and Herzegovina	Former Yugoslav SFR
Botswana	Botswana
Brazil	Brazil
British Indian Ocean Territory	British Indian Ocean Territory
British Virgin Islands	British Virgin Islands
Brunei Darussalam	Brunei Darussalam
Bulgaria	Bulgaria
Burkina Faso	Burkina Faso
Burundi	Burundi
Cabo Verde	Cabo Verde
Cambodia	Cambodia
Cameroon	Cameroon
Canada	Canada
Cayman Islands	Cayman Islands
Central African Republic	Central African Republic
Chad	Chad
Chile	Chile
China		Duplication
China, Hong Kong SAR	China, Hong Kong SAR
China, Macao SAR	China, Macao SAR
China, mainland	China, mainland
China, Taiwan Province of	China, Taiwan Province of
Christmas Island	Christmas Island
Cocos (Keeling) Islands	Cocos (Keeling) Islands
Colombia	Colombia
Comoros	Comoros
Congo	Congo
Cook Islands	Cook Islands
Costa Rica	Costa Rica
Cote d'Ivoire	Cote d'Ivoire
Croatia	Croatia	Former Yugoslav SFR
Cuba	Cuba
Curacao	Curacao
Cyprus	Cyprus
Czechia	Czechia	Former Czechoslovakia
Czechoslovakia		Dissolution
Democratic People's Republic of Korea	Democratic People's Republic of Korea
Democratic Republic of the Congo	Democratic Republic of the Congo
Denmark	Denmark
Djibouti	Djibouti
Dominica	Dominica
Dominican Republic	Dominican Republic
Ecuador	Ecuador
Egypt	Egypt
El Salvador	El Salvador
Equatorial Guinea	Equatorial Guinea
Eritrea	Eritrea	Former Ethiopia PDR
Estonia	Estonia	Former USSR
Eswatini	Eswatini
Ethiopia	Ethiopia	Former Ethiopia PDR
Ethiopia PDR		Dissolution
Falkland Islands (Malvinas)	Falkland Islands (Malvinas)
Faroe Islands	Faroe Islands
Fiji	Fiji
Finland	Finland
France	France
French Guyana	French Guyana
French Polynesia	French Polynesia
French Southern Territories	French Southern Territories
Gabon	Gabon
Gambia	Gambia
Georgia	Georgia	Former USSR
Germany	Germany
Ghana	Ghana
Gibraltar	Gibraltar
Greece	Greece
Greenland	Greenland
Grenada	Grenada
Guadeloupe	Guadeloupe
Guam	Guam
Guatemala	Guatemala
Guinea	Guinea
Guinea-Bissau	Guinea-Bissau
Guyana	Guyana
Haiti	Haiti
Holy See	Holy See
Honduras	Honduras
Hungary	Hungary
Iceland	Iceland
India	India
Indonesia	Indonesia
Iran (Islamic Republic of)	Iran (Islamic Republic of)
Iraq	Iraq
Ireland	Ireland
Israel	Israel
Italy	Italy
Jamaica	Jamaica
Japan	Japan
Jordan	Jordan
Kazakhstan	Kazakhstan	Former USSR
Kenya	Kenya
Kiribati	Kiribati
Kuwait	Kuwait
Kyrgyzstan	Kyrgyzstan	Former USSR
Lao People's Democratic Republic	Lao People's Democratic Republic
Latvia	Latvia	Former USSR
Lebanon	Lebanon
Lesotho	Lesotho
Liberia	Liberia
Libya	Libya
Liechtenstein	Liechtenstein
Lithuania	Lithuania	Former USSR
Luxembourg	Luxembourg	Former Belgium-Luxembourg
Madagascar	Madagascar
Malawi	Malawi
Malaysia	Malaysia
Maldives	Maldives
Mali	Mali
Malta	Malta
Marshall Islands	Marshall Islands	Former Pacific Islands Trust Territory
Martinique	Martinique
Mauritania	Mauritania
Mauritius	Mauritius
Mayotte	Mayotte
Mexico	Mexico
Micronesia (Federated States of)	Micronesia (Federated States of)	Former Pacific Islands Trust Territory
Mongolia	Mongolia
Montenegro	Montenegro	Former Serbia and Montenegro
Montserrat	Montserrat
Morocco	Morocco
Mozambique	Mozambique
Myanmar	Myanmar
Namibia	Namibia
Nauru	Nauru
Nepal	Nepal
Netherlands	Netherlands
Netherlands Antilles (former)		Dissolution
New Caledonia	New Caledonia
New Zealand	New Zealand
Nicaragua	Nicaragua
Niger	Niger
Nigeria	Nigeria
Niue	Niue
Norfolk Island	Norfolk Island
North Macedonia	North Macedonia	Former Yugoslav SFR
Northern Mariana Islands	Northern Mariana Islands	Former Pacific Islands Trust Territory
Norway	Norway
Oman	Oman
Pacific Islands Trust Territory		Dissolution
Pakistan	Pakistan
Palau	Palau	Former Pacific Islands Trust Territory
Palestine	Palestine
Panama	Panama
Papua New Guinea	Papua New Guinea
Paraguay	Paraguay
Peru	Peru
Philippines	Philippines
Pitcairn	Pitcairn
Poland	Poland
Portugal	Portugal
Qatar	Qatar
Republic of Korea	Republic of Korea
Republic of Moldova	Republic of Moldova	Former USSR
Reunion	Reunion
Romania	Romania
Russian Federation	Russian Federation	Former USSR
Rwanda	Rwanda
Saint Helena, Ascension and Tristan da Cunha	Saint Helena, Ascension and Tristan da Cunha
Saint Kitts and Nevis	Saint Kitts and Nevis
Saint Lucia	Saint Lucia
Saint Pierre and Miquelon	Saint Pierre and Miquelon
Saint Vincent and the Grenadines	Saint Vincent and the Grenadines
Saint-Martin (French part)	Saint-Martin (French part)
Samoa	Samoa
San Marino	San Marino
Sao Tome and Principe	Sao Tome and Principe
Saudi Arabia	Saudi Arabia
Senegal	Senegal
Serbia	Serbia	Former Serbia and Montenegro
Serbia and Montenegro		Dissolution, Former Yugoslav SFR
Seychelles	Seychelles
Sierra Leone	Sierra Leone
Singapore	Singapore
Slovakia	Slovakia	Former Czechoslovakia
Slovenia	Slovenia	Former Yugoslav SFR
Solomon Islands	Solomon Islands
Somalia	Somalia
South Africa	South Africa
South Sudan	South Sudan	Former Sudan (former)
Spain	Spain
Sri Lanka	Sri Lanka
Sudan	Sudan	Former Sudan (former)
Sudan (former)		Dissolution
Suriname	Suriname
Sweden	Sweden
Switzerland	Switzerland
Syrian Arab Republic	Syrian Arab Republic
Tajikistan	Tajikistan	Former USSR
Thailand	Thailand
Timor-Leste	Timor-Leste
Togo	Togo
Tokelau	Tokelau
Tonga	Tonga
Trinidad and Tobago	Trinidad and Tobago
Tunisia	Tunisia
Turkey	Turkey
Turkmenistan	Turkmenistan	Former USSR
Turks and Caicos Islands	Turks and Caicos Islands
Tuvalu	Tuvalu
Uganda	Uganda
Ukraine	Ukraine	Former USSR
United Arab Emirates	United Arab Emirates
United Kingdom of Great Britain and Northern Ireland	United Kingdom of Great Britain and Northern Ireland
United Republic of Tanzania	United Republic of Tanzania
United States of America	United States of America
Uruguay	Uruguay
USSR		Dissolution
Uzbekistan	Uzbekistan	Former USSR
Vanuatu	Vanuatu
Venezuela (Bolivarian Republic of)	Venezuela (Bolivarian Republic of)
Viet Nam	Viet Nam
Wake Island	Wake Island
Wallis and Futuna Islands	Wallis and Futuna Islands
Western Sahara	Western Sahara
Yemen	Yemen
Yugoslav SFR		Dissolution
Zambia	Zambia
Zimbabwe	Zimbabwe

## Sheet: Abbreviation
Abbreviation
P	Production quantity (m3/yr, t/yr)
I	Import quantitiy (m3/yr, t/yr)
E	Export quantity (m3/yr, t/yr)
IRW	Industrial roundwood
SW	Sawnwood
WBP	Wood-based panels
WP	Wood pulp
POW	Pulp from fibres other than wood
RP	Recovered paper
PP	Paper and paperboard			(see Additional file 1 for activity data)
PA19	Production approach in the 2019 Refinement to the 2006 IPCC Guidelines for National Greenhouse Gas Inventories
Note
Numbers in red	Calculated values (newly independent countries after 1961)
0 in blue	#DIV/0! error (divide a number by zero)
0 in green	Negative values due to an error in the trade database

## Sheet: IRW_P
Industrial roundwood_production (m3/yr)
	Afghanistan	Albania	Algeria	American Samoa	Andorra	Angola	Anguilla	Antarctica	Antigua and Barbuda	Argentina	Armenia	Aruba	Australia	Austria	Azerbaijan	Bahamas	Bahrain	Bangladesh	Barbados	Belarus	Belgium	Belgium-Luxembourg	Belize	Benin	Bermuda	Bhutan	Bolivia (Plurinational State of)	Bosnia and Herzegovina	Botswana	Brazil	British Indian Ocean Territory	British Virgin Islands	Brunei Darussalam	Bulgaria	Burkina Faso	Burundi	Cabo Verde	Cambodia	Cameroon	Canada	Cayman Islands	Central African Republic	Chad	Chile	China	China, Hong Kong SAR	China, Macao SAR	China, mainland	China, Taiwan Province of
1900	207330	195060	21532.9	0	0	109575	0	0	0	528394	0	0	2.62397e+06	4.04092e+06	0	65853.3	0	169271	0	3.66916e+06	781355	886128	21506.8	22401.2	0	0	21689.8	15752.6	5556.88	4.43203e+06	0	0	9847.5	1.46892e+06	34556.8	4514.96	0	146382	131628	3.62342e+07	0	39071.8	54179.5	788933	9.44136e+06	0	0	9.04906e+06	392303
1901	211878	198027	22159.8	0	0	112765	0	0	0	540148	0	0	2.68529e+06	4.1024e+06	0	67318.1	0	172984	0	3.72834e+06	793243	899610	21985.2	23053.4	0	0	22172.2	15992.3	5718.67	4.53061e+06	0	0	10063.5	1.49127e+06	35563	4646.42	0	149593	135461	3.67561e+07	0	40209.4	55757	806481	9.64848e+06	0	0	9.24757e+06	400909
1902	216526	201040	22805	0	0	116048	0	0	0	552163	0	0	2.74804e+06	4.16482e+06	0	68815.5	0	176779	0	3.78847e+06	805312	913297	22474.3	23724.6	0	0	22665.4	16235.6	5885.17	4.63139e+06	0	0	10284.3	1.51396e+06	36598.4	4781.7	0	152875	139405	3.72855e+07	0	41380.1	57380.4	824421	9.86014e+06	0	0	9.45043e+06	409704
1903	221276	204099	23469	0	0	119427	0	0	0	564445	0	0	2.81226e+06	4.22818e+06	0	70346.2	0	180657	0	3.84957e+06	817565	927193	22974.2	24415.4	0	0	23169.6	16482.6	6056.52	4.73441e+06	0	0	10509.9	1.53699e+06	37664	4920.93	0	156228	143464	3.78225e+07	0	42584.9	59051.1	842759	1.00764e+07	0	0	9.65775e+06	418692
1904	226130	207204	24152.3	0	0	122904	0	0	0	577000	0	0	2.87798e+06	4.29251e+06	0	71911	0	184620	0	3.91166e+06	830004	941300	23485.2	25126.2	0	0	23685	16733.4	6232.86	4.83972e+06	0	0	10740.5	1.56038e+06	38760.6	5064.2	0	159655	147641	3.83672e+07	0	43824.8	60770.4	861505	1.02975e+07	0	0	9.86961e+06	427877
1905	231091	210357	24855.6	0	0	126483	0	0	0	589835	0	0	2.94524e+06	4.35782e+06	0	73510.6	0	188670	0	3.97475e+06	842632	955621	24007.6	25857.8	0	0	24211.8	16988	6414.34	4.94738e+06	0	0	10976.1	1.58412e+06	39889.2	5211.65	0	163158	151940	3.89198e+07	0	45100.8	62539.8	880668	1.05234e+07	0	0	1.00861e+07	437263
1906	236160	213557	25579.3	0	0	130165	0	0	0	602955	0	0	3.01406e+06	4.42412e+06	0	75145.7	0	192809	0	4.03886e+06	855452	970161	24541.6	26610.7	0	0	24750.4	17246.5	6601.1	5.05743e+06	0	0	11216.9	1.60822e+06	41050.6	5363.39	0	166737	156363	3.94804e+07	0	46414	64360.7	900258	1.07542e+07	0	0	1.03074e+07	446855
1907	241341	216807	26324	0	0	133955	0	0	0	616367	0	0	3.0845e+06	4.49143e+06	0	76817.2	0	197038	0	4.104e+06	868467	984921	25087.5	27385.5	0	0	25300.9	17508.9	6793.29	5.16992e+06	0	0	11462.9	1.63269e+06	42245.8	5519.55	0	170395	160916	4.0049e+07	0	47765.3	66234.6	920283	1.09902e+07	0	0	1.05335e+07	456658
1908	246635	220105	27090.5	0	0	137855	0	0	0	630077	0	0	3.15658e+06	4.55977e+06	0	78525.9	0	201361	0	4.17019e+06	881681	999906	25645.6	28182.8	0	0	25863.7	17775.2	6991.09	5.28492e+06	0	0	11714.4	1.65753e+06	43475.8	5680.26	0	174133	165601	4.06258e+07	0	49156.1	68163.1	940753	1.12312e+07	0	0	1.07646e+07	466676
1909	252046	223454	27879.2	0	0	141869	0	0	0	644093	0	0	3.23034e+06	4.62915e+06	0	80272.7	0	205778	0	4.23745e+06	895095	1.01512e+06	26216	29003.4	0	0	26439	18045.7	7194.64	5.40248e+06	0	0	11971.4	1.68275e+06	44741.6	5845.64	0	177953	170423	4.1211e+07	0	50587.3	70147.7	961679	1.14776e+07	0	0	1.10007e+07	476913
1910	257575	226854	28690.9	0	0	146000	0	0	0	658420	0	0	3.30583e+06	4.69958e+06	0	82058.2	0	210292	0	4.3058e+06	908714	1.03056e+06	26799.2	29847.8	0	0	27027.1	18320.2	7404.11	5.52265e+06	0	0	12234	1.70835e+06	46044.3	6015.84	0	181857	175385	4.18045e+07	0	52060.2	72190.1	983071	1.17294e+07	0	0	1.1242e+07	487376
1911	263225	230305	29526.3	0	0	150251	0	0	0	673065	0	0	3.38309e+06	4.77108e+06	0	83883.5	0	214906	0	4.37524e+06	922539	1.04624e+06	27395.3	30716.9	0	0	27628.3	18599	7619.69	5.64549e+06	0	0	12502.4	1.73434e+06	47385	6191	0	185846	180491	4.24066e+07	0	53576	74292	1.00494e+06	1.19867e+07	0	0	1.14887e+07	498067
1912	269000	233809	30386	0	0	154625	0	0	0	688037	0	0	3.46215e+06	4.84367e+06	0	85749.4	0	219620	0	4.44581e+06	936576	1.06216e+06	28004.7	31611.2	0	0	28242.9	18882	7841.55	5.77107e+06	0	0	12776.6	1.76073e+06	48764.6	6371.26	0	189923	185747	4.30174e+07	0	55135.9	76455.1	1.02729e+06	1.22497e+07	0	0	1.17407e+07	508993
1913	274901	237367	31270.7	0	0	159128	0	0	0	703341	0	0	3.54305e+06	4.91736e+06	0	87656.8	0	224438	0	4.51752e+06	950825	1.07832e+06	28627.6	32531.6	0	0	28871.1	19169.2	8069.86	5.89944e+06	0	0	13056.9	1.78752e+06	50184.4	6556.76	0	194089	191155	4.36369e+07	0	56741.2	78681.1	1.05014e+06	1.25184e+07	0	0	1.19982e+07	520159
1914	280932	240978	32181.2	0	0	163761	0	0	0	718986	0	0	3.62585e+06	4.99218e+06	0	89606.6	0	229361	0	4.59038e+06	965292	1.09473e+06	29264.4	33478.8	0	0	29513.3	19460.9	8304.82	6.03067e+06	0	0	13343.3	1.81471e+06	51645.6	6747.67	0	198347	196720	4.42654e+07	0	58393.3	80972	1.0735e+06	1.2793e+07	0	0	1.22615e+07	531570
1915	287094	244644	33118.2	0	0	168529	0	0	0	734979	0	0	3.71058e+06	5.06813e+06	0	91599.8	0	234393	0	4.66441e+06	979978	1.11138e+06	29915.3	34453.6	0	0	30169.8	19757	8546.62	6.16481e+06	0	0	13636.1	1.84232e+06	53149.3	6944.13	0	202698	202448	4.4903e+07	0	60093.4	83329.5	1.09738e+06	1.30737e+07	0	0	1.25304e+07	543231
1916	293392	248366	34082.4	0	0	173436	0	0	0	751328	0	0	3.79729e+06	5.14524e+06	0	93637.3	0	239535	0	4.73964e+06	994888	1.12829e+06	30580.8	35456.7	0	0	30840.9	20057.6	8795.46	6.30194e+06	0	0	13935.2	1.87035e+06	54696.8	7146.31	0	207145	208343	4.55497e+07	0	61843.1	85755.8	1.12179e+06	1.33605e+07	0	0	1.28053e+07	555148
1917	299829	252145	35074.8	0	0	178485	0	0	0	768040	0	0	3.88603e+06	5.22352e+06	0	95720.2	0	244789	0	4.81609e+06	1.01002e+06	1.14546e+06	31261	36489.1	0	0	31526.9	20362.7	9051.55	6.44212e+06	0	0	14240.9	1.89881e+06	56289.3	7354.38	0	211689	214409	4.62057e+07	0	63643.7	88252.6	1.14674e+06	1.36536e+07	0	0	1.30862e+07	567327
1918	306406	255982	36096	0	0	183682	0	0	0	785125	0	0	3.97685e+06	5.303e+06	0	97849.4	0	250159	0	4.89377e+06	1.02539e+06	1.16289e+06	31956.4	37551.5	0	0	32228.2	20672.6	9315.09	6.58542e+06	0	0	14553.3	1.9277e+06	57928.2	7568.51	0	216333	220651	4.68712e+07	0	65496.7	90822.1	1.17225e+06	1.39531e+07	0	0	1.33733e+07	579772
1919	313128	259876	37146.9	0	0	189030	0	0	0	802589	0	0	4.06978e+06	5.38368e+06	0	100026	0	255647	0	4.9727e+06	1.04099e+06	1.18058e+06	32667.2	38644.8	0	0	32945	20987.1	9586.31	6.7319e+06	0	0	14872.6	1.95703e+06	59614.9	7788.88	0	221079	227076	4.75463e+07	0	67403.7	93466.5	1.19833e+06	1.42592e+07	0	0	1.36667e+07	592491
1920	319997	263830	38228.5	0	0	194534	0	0	0	820441	0	0	4.16489e+06	5.46559e+06	0	102251	0	261255	0	5.0529e+06	1.05683e+06	1.19854e+06	33393.8	39770	0	0	33677.9	21306.4	9865.42	6.88164e+06	0	0	15198.8	1.9868e+06	61350.6	8015.66	0	225928	233687	4.82311e+07	0	69366.2	96187.9	1.22498e+06	1.4572e+07	0	0	1.39665e+07	605488
1921	327017	267844	39341.6	0	0	200198	0	0	0	838691	0	0	4.26221e+06	5.54875e+06	0	104525	0	266987	0	5.1344e+06	1.07291e+06	1.21678e+06	34136.6	40927.9	0	0	34427	21630.6	10152.7	7.03472e+06	0	0	15532.2	2.01703e+06	63136.9	8249.04	0	230885	240491	4.89258e+07	0	71385.9	98988.5	1.25223e+06	1.48916e+07	0	0	1.42729e+07	618771
1922	334190	271919	40487	0	0	206027	0	0	0	857347	0	0	4.36182e+06	5.63317e+06	0	106850	0	272844	0	5.21721e+06	1.08923e+06	1.23529e+06	34896	42119.6	0	0	35192.8	21959.7	10448.3	7.1912e+06	0	0	15873	2.04772e+06	64975.1	8489.22	0	235950	247493	4.96304e+07	0	73464.4	101871	1.28008e+06	1.52183e+07	0	0	1.4586e+07	632345
1923	341522	276056	41665.8	0	0	212025	0	0	0	876417	0	0	4.46375e+06	5.71888e+06	0	109227	0	278829	0	5.30135e+06	1.10581e+06	1.25409e+06	35672.2	43345.9	0	0	35975.6	22293.8	10752.5	7.35116e+06	0	0	16221.2	2.07887e+06	66867	8736.39	0	241126	254699	5.03452e+07	0	75603.3	104837	1.30856e+06	1.55522e+07	0	0	1.4906e+07	646217
1924	349014	280257	42879	0	0	218199	0	0	0	895912	0	0	4.56806e+06	5.80589e+06	0	111657	0	284946	0	5.38686e+06	1.12263e+06	1.27317e+06	36465.7	44608	0	0	36775.8	22633	11065.5	7.51467e+06	0	0	16577	2.1105e+06	68813.8	8990.75	0	246415	262115	5.10703e+07	0	77804.6	107889	1.33767e+06	1.58933e+07	0	0	1.52329e+07	660393
1925	356670	284521	44127.4	0	0	224552	0	0	0	915841	0	0	4.67481e+06	5.89422e+06	0	114140	0	291197	0	5.47374e+06	1.13971e+06	1.29254e+06	37276.8	45906.8	0	0	37593.9	22977.3	11387.7	7.68183e+06	0	0	16940.7	2.14261e+06	70817.4	9252.53	0	251821	269747	5.18059e+07	0	80069.9	111030	1.36742e+06	1.6242e+07	0	0	1.55671e+07	674880
1926	364494	288849	45412.2	0	0	231090	0	0	0	936212	0	0	4.78406e+06	5.9839e+06	0	116679	0	297585	0	5.56202e+06	1.15705e+06	1.3122e+06	38106	47243.4	0	0	38430.1	23326.9	11719.3	7.8527e+06	0	0	17312.3	2.17521e+06	72879.3	9521.92	0	257345	277601	5.2552e+07	0	82401.2	114263	1.39784e+06	1.65983e+07	0	0	1.59086e+07	689685
1927	372490	293244	46734.4	0	0	237818	0	0	0	957037	0	0	4.89585e+06	6.07494e+06	0	119275	0	304113	0	5.65173e+06	1.17466e+06	1.33217e+06	38953.6	48618.9	0	0	39284.9	23681.8	12060.5	8.02738e+06	0	0	17692.1	2.20831e+06	75001.3	9799.16	0	262991	285683	5.33089e+07	0	84800.4	117590	1.42893e+06	1.69624e+07	0	0	1.62576e+07	704815
1928	380662	297706	48095.2	0	0	244742	0	0	0	978325	0	0	5.01027e+06	6.16737e+06	0	121928	0	310784	0	5.74289e+06	1.19253e+06	1.35243e+06	39820.1	50034.5	0	0	40158.8	24042.1	12411.7	8.20593e+06	0	0	18080.2	2.24191e+06	77185	10084.5	0	268760	294001	5.40767e+07	0	87269.4	121014	1.46071e+06	1.73345e+07	0	0	1.66142e+07	720276
1929	389012	302235	49495.5	0	0	251868	0	0	0	1.00009e+06	0	0	5.12735e+06	6.2612e+06	0	124640	0	317602	0	5.83551e+06	1.21067e+06	1.37301e+06	40705.8	51491.3	0	0	41052	24407.9	12773	8.38847e+06	0	0	18476.8	2.27602e+06	79432.3	10378.1	0	274656	302561	5.48556e+07	0	89810.4	124537	1.49321e+06	1.77148e+07	0	0	1.69787e+07	736077
1930	397546	306834	50936.6	0	0	259202	0	0	0	1.02233e+06	0	0	5.24717e+06	6.35646e+06	0	127412	0	324569	0	5.92963e+06	1.22909e+06	1.3939e+06	41611.3	52990.5	0	0	41965.2	24779.3	13144.9	8.57506e+06	0	0	18882.2	2.31064e+06	81745	10680.3	0	280681	311370	5.56457e+07	0	92425.3	128163	1.52642e+06	1.81034e+07	0	0	1.73512e+07	752225
1931	406267	311502	52419.7	0	0	266748	0	0	0	1.04507e+06	0	0	5.36979e+06	6.45317e+06	0	130247	0	331689	0	6.02527e+06	1.24779e+06	1.41511e+06	42536.9	54533.3	0	0	42898.7	25156.3	13527.7	8.7658e+06	0	0	19296.4	2.3458e+06	84125.1	10991.2	0	286838	320436	5.64471e+07	0	95116.3	131895	1.56037e+06	1.85005e+07	0	0	1.77318e+07	768726
1932	415180	316241	53945.9	0	0	274515	0	0	0	1.06832e+06	0	0	5.49528e+06	6.55136e+06	0	133144	0	338966	0	6.12245e+06	1.26678e+06	1.43664e+06	43483	56121.1	0	0	43852.9	25539	13921.5	8.96078e+06	0	0	19719.7	2.38149e+06	86574.5	11311.2	0	293131	329766	5.72601e+07	0	97885.7	135735	1.59508e+06	1.89064e+07	0	0	1.81208e+07	785590
1933	424287	321053	55516.6	0	0	282508	0	0	0	1.09208e+06	0	0	5.62369e+06	6.65103e+06	0	136105	0	346402	0	6.2212e+06	1.28605e+06	1.4585e+06	44450.3	57755.1	0	0	44828.3	25927.6	14326.9	9.1601e+06	0	0	20152.3	2.41772e+06	89095.1	11640.6	0	299561	339367	5.80848e+07	0	100736	139687	1.63056e+06	1.93211e+07	0	0	1.85183e+07	802824
1934	433595	325937	57133	0	0	290733	0	0	0	1.11638e+06	0	0	5.75511e+06	6.75223e+06	0	139133	0	354001	0	6.32154e+06	1.30562e+06	1.48069e+06	45439	59436.7	0	0	45825.5	26322	14744	9.36386e+06	0	0	20594.4	2.45451e+06	91689.2	11979.5	0	306133	349248	5.89214e+07	0	103669	143754	1.66683e+06	1.9745e+07	0	0	1.89246e+07	820435
1935	443107	330896	58796.5	0	0	299198	0	0	0	1.14121e+06	0	0	5.8896e+06	6.85496e+06	0	142228	0	361766	0	6.42349e+06	1.32548e+06	1.50322e+06	46449.8	61167.3	0	0	46844.8	26722.5	15173.3	9.57215e+06	0	0	21046.2	2.49185e+06	94358.8	12328.3	0	312848	359417	5.977e+07	0	106687	147939	1.70391e+06	2.01781e+07	0	0	1.93397e+07	838433
1936	452827	335931	60508.4	0	0	307909	0	0	0	1.16659e+06	0	0	6.02724e+06	6.95925e+06	0	145391	0	369702	0	6.5271e+06	1.34565e+06	1.52609e+06	47483	62948.2	0	0	47886.8	27129.1	15615.1	9.78507e+06	0	0	21507.8	2.52977e+06	97106.2	12687.2	0	319711	369882	6.06309e+07	0	109793	152247	1.74181e+06	2.06208e+07	0	0	1.9764e+07	856826
1937	462761	341042	62270.1	0	0	316875	0	0	0	1.19254e+06	0	0	6.16809e+06	7.06514e+06	0	148625	0	377813	0	6.63237e+06	1.36612e+06	1.5493e+06	48539.2	64781	0	0	48952	27541.9	16069.7	1.00027e+07	0	0	21979.7	2.56825e+06	99933.5	13056.6	0	326725	380651	6.15041e+07	0	112990	156680	1.78056e+06	2.10732e+07	0	0	2.01975e+07	875623
1938	472913	346231	64083.2	0	0	326101	0	0	0	1.21907e+06	0	0	6.31223e+06	7.17263e+06	0	151931	0	386101	0	6.73934e+06	1.38691e+06	1.57288e+06	49618.9	66667.2	0	0	50040.9	27960.9	16537.6	1.02252e+07	0	0	22461.8	2.60733e+06	102843	13436.8	0	333892	391734	6.23899e+07	0	116280	161241	1.82016e+06	2.15354e+07	0	0	2.06406e+07	894831
1939	483287	351498	65949	0	0	335595	0	0	0	1.24619e+06	0	0	6.45974e+06	7.28176e+06	0	155311	0	394571	0	6.84804e+06	1.40801e+06	1.59681e+06	50722.6	68608.2	0	0	51154	28386.3	17019.1	1.04527e+07	0	0	22954.6	2.647e+06	105837	13828	0	341217	403140	6.32885e+07	0	119666	165936	1.86065e+06	2.20079e+07	0	0	2.10934e+07	914461
1940	493889	356846	67869.1	0	0	345366	0	0	0	1.27391e+06	0	0	6.6107e+06	7.39255e+06	0	158766	0	403227	0	6.95849e+06	1.42943e+06	1.6211e+06	51850.8	70605.8	0	0	52291.9	28818.2	17514.6	1.06852e+07	0	0	23458.1	2.68727e+06	108919	14230.6	0	348702	414878	6.42001e+07	0	123150	170768	1.90204e+06	2.24907e+07	0	0	2.15561e+07	934522
1941	504724	362276	69845.2	0	0	355422	0	0	0	1.30224e+06	0	0	6.76518e+06	7.50502e+06	0	162297	0	412072	0	7.07072e+06	1.45118e+06	1.64577e+06	53004.2	72661.6	0	0	53455	29256.7	18024.6	1.09229e+07	0	0	23972.8	2.72816e+06	112090	14645	0	356352	426957	6.51247e+07	0	126735	175740	1.94435e+06	2.2984e+07	0	0	2.2029e+07	955023
1942	515796	367788	71878.8	0	0	365770	0	0	0	1.33121e+06	0	0	6.92327e+06	7.61921e+06	0	165907	0	421112	0	7.18476e+06	1.47326e+06	1.67081e+06	54183.2	74777.2	0	0	54644.1	29701.8	18549.4	1.11658e+07	0	0	24498.6	2.76967e+06	115354	15071.4	0	364169	439388	6.60627e+07	0	130425	180856	1.9876e+06	2.34882e+07	0	0	2.25123e+07	975973
1943	527111	373383	73971.6	0	0	376420	0	0	0	1.36082e+06	0	0	7.08506e+06	7.73513e+06	0	169598	0	430350	0	7.30064e+06	1.49567e+06	1.69623e+06	55388.5	76954.4	0	0	55859.6	30153.7	19089.5	1.14142e+07	0	0	25036.1	2.8118e+06	118713	15510.2	0	372158	452181	6.70142e+07	0	134223	186122	2.03181e+06	2.40035e+07	0	0	2.30061e+07	997383
1944	538674	379064	76125.4	0	0	387380	0	0	0	1.39109e+06	0	0	7.25063e+06	7.85282e+06	0	173370	0	439791	0	7.41839e+06	1.51843e+06	1.72203e+06	56620.5	79194.9	0	0	57102.1	30612.5	19645.3	1.16681e+07	0	0	25585.3	2.85458e+06	122169	15961.8	0	380322	465347	6.79794e+07	0	138131	191541	2.077e+06	2.45301e+07	0	0	2.35108e+07	1.01926e+06
1945	550491	384831	78341.8	0	0	398659	0	0	0	1.42203e+06	0	0	7.42007e+06	7.97229e+06	0	177227	0	449438	0	7.53804e+06	1.54153e+06	1.74823e+06	57880	81500.8	0	0	58372.3	31078.2	20217.2	1.19276e+07	0	0	26146.6	2.89802e+06	125726	16426.5	0	388665	478896	6.89584e+07	0	142152	197118	2.1232e+06	2.50682e+07	0	0	2.40266e+07	1.04162e+06
1946	562567	390686	80622.8	0	0	410266	0	0	0	1.45366e+06	0	0	7.59347e+06	8.09359e+06	0	181169	0	459298	0	7.65962e+06	1.56498e+06	1.77483e+06	59167.4	83873.7	0	0	59670.7	31551.1	20805.9	1.21929e+07	0	0	26720.1	2.94211e+06	129387	16904.8	0	397191	492839	6.99516e+07	0	146291	202857	2.17043e+06	2.56181e+07	0	0	2.45537e+07	1.06447e+06
1947	574909	396631	82970.2	0	0	422211	0	0	0	1.486e+06	0	0	7.77092e+06	8.21673e+06	0	185199	0	469373	0	7.78316e+06	1.58879e+06	1.80184e+06	60483.5	86315.8	0	0	60998	32031.1	21411.7	1.24642e+07	0	0	27306.3	2.98687e+06	133154	17397	0	405905	507189	7.09591e+07	0	150551	208764	2.21871e+06	2.61801e+07	0	0	2.50923e+07	1.08782e+06
1948	587520	402665	85385.9	0	0	434504	0	0	0	1.51905e+06	0	0	7.95252e+06	8.34174e+06	0	189318	0	479670	0	7.90869e+06	1.61297e+06	1.82925e+06	61828.9	88828.9	0	0	62354.8	32518.4	22035.1	1.27414e+07	0	0	27905.3	3.03232e+06	137031	17903.5	0	414809	521956	7.19811e+07	0	154934	214842	2.26806e+06	2.67544e+07	0	0	2.56427e+07	1.11169e+06
1949	600409	408792	87872	0	0	447155	0	0	0	1.55284e+06	0	0	8.13836e+06	8.46866e+06	0	193529	0	490193	0	8.03625e+06	1.63751e+06	1.85708e+06	63204.2	91415.3	0	0	63741.8	33013.2	22676.7	1.30248e+07	0	0	28517.5	3.07845e+06	141020	18424.8	0	423909	537153	7.30179e+07	0	159445	221097	2.31851e+06	2.73413e+07	0	0	2.62053e+07	1.13608e+06
1950	613580	415011	90430.5	0	0	460175	0	0	0	1.58738e+06	0	0	8.32855e+06	8.59751e+06	0	197834	0	500946	0	8.16586e+06	1.66242e+06	1.88534e+06	64610.1	94076.9	0	0	65159.7	33515.5	23336.9	1.33146e+07	0	0	29143.1	3.12529e+06	145126	18961.2	0	433208	552793	7.40695e+07	0	164088	227535	2.37008e+06	2.79411e+07	0	0	2.67801e+07	1.161e+06
1951	627040	421325	93063.5	0	0	473573	0	0	0	1.62269e+06	0	0	8.52317e+06	8.72831e+06	0	202235	0	511935	0	8.29756e+06	1.68771e+06	1.91402e+06	66047.3	96816	0	0	66609.1	34025.4	24016.4	1.36107e+07	0	0	29782.4	3.17284e+06	149352	19513.3	0	442711	568888	7.51363e+07	0	168865	234160	2.4228e+06	2.85541e+07	0	0	2.73676e+07	1.18647e+06
1952	640796	427736	95773.1	0	0	487361	0	0	0	1.65879e+06	0	0	8.72235e+06	8.86111e+06	0	206733	0	523166	0	8.43139e+06	1.71339e+06	1.94314e+06	67516.4	99634.9	0	0	68090.7	34543.1	24715.6	1.39135e+07	0	0	30435.8	3.22111e+06	153700	20081.5	0	452423	585452	7.62185e+07	0	173782	240977	2.4767e+06	2.91805e+07	0	0	2.7968e+07	1.21249e+06
1953	654853	434243	98561.6	0	0	501551	0	0	0	1.69569e+06	0	0	8.92618e+06	8.99593e+06	0	211332	0	534643	0	8.56738e+06	1.73946e+06	1.97271e+06	69018.3	102536	0	0	69605.3	35068.6	25435.2	1.4223e+07	0	0	31103.4	3.27012e+06	158175	20666.1	0	462348	602497	7.73162e+07	0	178842	247994	2.53179e+06	2.98206e+07	0	0	2.85815e+07	1.23909e+06
1954	669219	440850	101431	0	0	516154	0	0	0	1.7334e+06	0	0	9.13478e+06	9.1328e+06	0	216033	0	546371	0	8.70556e+06	1.76593e+06	2.00272e+06	70553.5	105521	0	0	71153.6	35602.2	26175.8	1.45393e+07	0	0	31785.7	3.31987e+06	162781	21267.8	0	472491	620040	7.84298e+07	0	184049	255214	2.5881e+06	3.04748e+07	0	0	2.92085e+07	1.26628e+06
1955	683900	447558	104385	0	0	531183	0	0	0	1.77196e+06	0	0	9.34825e+06	9.27175e+06	0	220838	0	558357	0	8.84597e+06	1.79279e+06	2.03319e+06	72122.9	108594	0	0	72736.3	36143.9	26937.9	1.48627e+07	0	0	32483	3.37038e+06	167520	21887.1	0	482856	638093	7.95594e+07	0	189407	262645	2.64567e+06	3.11433e+07	0	0	2.98493e+07	1.29405e+06
1956	698902	454367	107424	0	0	546648	0	0	0	1.81138e+06	0	0	9.56671e+06	9.41282e+06	0	225750	0	570606	0	8.98864e+06	1.82007e+06	2.06412e+06	73727.1	111755	0	0	74354.2	36693.8	27722.3	1.51933e+07	0	0	33195.6	3.42166e+06	172398	22524.3	0	493448	656671	8.07053e+07	0	194922	270292	2.70452e+06	3.18265e+07	0	0	3.05041e+07	1.32244e+06
1957	714234	461280	110552	0	0	562565	0	0	0	1.85167e+06	0	0	9.79027e+06	9.55603e+06	0	230772	0	583123	0	9.13362e+06	1.84776e+06	2.09553e+06	75367.1	115009	0	0	76008.2	37252	28529.4	1.55313e+07	0	0	33923.8	3.47372e+06	177417	23180.2	0	504273	675791	8.18677e+07	0	200597	278162	2.76468e+06	3.25247e+07	0	0	3.11733e+07	1.35145e+06
1958	729903	468298	113770	0	0	578944	0	0	0	1.89286e+06	0	0	1.00191e+07	9.70142e+06	0	235905	0	595915	0	9.28093e+06	1.87587e+06	2.12741e+06	77043.6	118358	0	0	77698.9	37818.8	29360.1	1.58768e+07	0	0	34668	3.52657e+06	182583	23855.1	0	515336	695467	8.30468e+07	0	206438	286261	2.82618e+06	3.32382e+07	0	0	3.18571e+07	1.3811e+06
1959	745915	475423	117083	0	0	595800	0	0	0	1.93496e+06	0	0	1.02532e+07	9.84902e+06	0	241152	0	608988	0	9.43062e+06	1.90442e+06	2.15978e+06	78757.3	121804	0	0	79427.2	38394.2	30214.9	1.62299e+07	0	0	35428.5	3.58023e+06	187899	24549.6	0	526641	715716	8.42429e+07	0	212449	294595	2.88904e+06	3.39674e+07	0	0	3.2556e+07	1.4114e+06
1960	762278	482657	120492	0	0	613148	0	0	0	1.978e+06	0	0	1.04928e+07	9.99887e+06	0	246517	0	622347	0	9.58273e+06	1.93339e+06	2.19264e+06	80509.2	125350	0	0	81193.9	38978.4	31094.7	1.6591e+07	0	0	36205.7	3.6347e+06	193370	25264.4	0	538194	736555	8.54562e+07	0	218634	303173	2.95331e+06	3.47125e+07	0	0	3.32701e+07	1.44236e+06
1961	779000	490000	124000			631000				2022000			10738000	10151000		252000		636000		9.73728e+06	1.96281e+06	2226000	82300	129000			83000	39571.4	32000	16960000			37000	3690000	199000	26000		550000	758000	86687008		225000	312000	3019000	35474000			34000000	1474000
1962	789000	456000	125000			697000				2131000			10061000	9823000		346000		654000		9.82954e+06	1.97074e+06	2235000	82800	135000			87000	41709.5	33000	18057000			32000	4202000	202000	26000		520000	769000	90737008		266000	317000	3514000	30364000			29000000	1364000
1963	825000	468000	138000			753000				1851000			10573000	8996000		252200		470000		1.02755e+07	2.05098e+06	2326000	76400	125000		89000	85000	43925.5	34000	16267000			33000	4202000	206000	27000		695000	799000	93740008		259000	322000	2956000	33420000			32000000	1420000
1964	936000	417000	140000			819000				2314000			11272000	9719000		422000		694000		1.06445e+07	2.09507e+06	2376000	62900	137000			88000	47758.4	35000	16227000			41000	4293000	209000	28000		695000	903000	97084008		277000	328000	3866000	35640000			34000000	1640000
1965	992000	452000	143000			831000				2435000			11294000	9362000		350000		715000		1.04961e+07	2.20441e+06	2500000	63100	140000			105000	50651.4	36000	16726000			68000	4343000	215000	29000		700000	917000	98448008		318000	334000	3909000	36625000			35000000	1625000
1966	1080000	527000	141000			837000				2635000			11614000	10067000		373200		829000		1.04067e+07	2.2e+06	2495000	43700	140000		238000	135000	49560.5	37000	18135000			65000	4118000	220000	29000		730000	994000	104014008		324000	340000	4109000	37502000			36000000	1502000
1967	1111000	504000	144000			889000				2447000			11328000	10062000		346000		1044000		1.10289e+07	2.32345e+06	2635000	65000	146000		238000	155000	48401.3	38000	19572000			81000	4118000	224000	30000		780000	1003000	102696016		321000	346000	3292000	38796000			37100000	1696000
1968	1184000	592000	144000			1141000				3112000			11426000	9830000		378000		1107000		1.11442e+07	2.35166e+06	2667000	52300	149000		238000	214000	47432.1	39000	20821000			89000	3930000	229000	30300		740000	1064000	107122000		355000	352000	4077000	39832000			38000000	1832000
1969	1262000	712000	175000			1363000				3112000			11265000	10699000		433100		1138000		1.10059e+07	2.118e+06	2402000	33600	152000		238000	231000	47714.6	40000	22050000			90000	4103000	234000	31000		945000	1069000	117545000		463000	359000	3971000	40825000			39000000	1825000
1970	1347000	750000	145000			1360000				3072000			11196000	10527000		395100		1092000		1.14748e+07	2.10036e+06	2382000	41500	155000		238000	231000	47573.4	42000	23938000			99000	3950000	240000	30600		520000	1195000	117492000		528000	365000	4625000	42154000			40100000	2054000
1971	1386000	722000	152000			1558000				3552000			11812000	11204000		388000		1044000		1.14672e+07	2.3402e+06	2654000	40500	154000		238000	235000	47773	43000	24718000			104000	3764000	245000	30400		470000	1276000	116168000		622000	372000	5297000	43397000			41200000	2197000
1972	1446000	722000	155000			1235000				3575000			11362000	11448000		397000		571000		1.14402e+07	2.40281e+06	2725000	35200	157000		238000	224000	47826.6	45000	23948000			86000	3843000	251000	30300		490000	1287000	120905000		670000	380000	5360000	44347000			42200000	2147000
1973	1461000	722000	163000			1154000				3268000			11311000	11009000		299000		1002000		1.16978e+07	2.47599e+06	2808000	48100	160000		238000	266000	47748.7	46000	23904000			87000	3614000	257000	30200		493000	1365000	140524000		755000	387000	4912000	45935000			43800000	2135000
1974	1506000	722000	172000			1104000				3717000			11591000	10631000		198000		1075000		1.16747e+07	2.26613e+06	2570000	45800	163000		238000	366000	49219.5	48000	24768000			87000	3877000	263000	30500		504000	1493000	134590000		505000	395000	5216000	50596000			48570000	2026000
1975	1468000	722000	175000			1055000				3628000			13192000	10301000		115000		906000		1.20284e+07	2.16914e+06	2460000	45000	176000		238000	300000	49516.6	50000	30636000			120000	3720000	270000	31500		515000	1507000	111728000		499000	407000	5178000	67478000			65677000	1801000
1976	1502000	722000	179000			1008000				4188000			12872000	12212000		115000		1059000		1.16132e+07	2.23174e+06	2531000	34900	180000		238000	300000	48800.7	52000	33875000			154000	3361000	276000	31500		527000	1721000	135469000		503000	414000	5816000	69378000			67610000	1768000
1977	1512000	722000	184000			963000				4029000			13889000	12233000		115000		1036000		1.13787e+07	2.12064e+06	2405000	28300	184000		238000	229000	53067.1	53000	37328000			150000	3362000	283000	32900		540000	1915000	141818000		507000	422000	6022000	71526008			69891008	1635000
1978	1518000	722000	190000			918000				3644000			14069000	11733000		115000		749000		1.09021e+07	2.16914e+06	2460000	32400	188000		346000	355000	49292.6	55000	44492000			130000	3447000	291000	34000		553000	2154000	151896000		561000	431000	6656000	73786016			72396016	1390000
1979	1521000	722000	196000			874000				4787000			13696000	12973000		115000		875000		1.06061e+07	2.04393e+06	2318000	39000	192000		278000	488000	50646.5	57000	53856008			141400	3412000	299000	34000		567000	2194000	157284000		492000	440000	8342000	77996000			76496000	1500000
1980	1518000	722000	200000			830000				3962770			15651000	12973000		115000		882000		1.06753e+07	2.05539e+06	2331000	43900	197000		278000	433000	49258.5	59000	61722000			135200	3280000	308000	35000		567000	2196000	150784000		526000	450000	8201000	79202016			77577016	1625000
1981	1511000	722000	206000			785750				3774941			15928000	12843000		115000		889000		1.06599e+07	2.10741e+06	2390000	38400	202000		278000	323000	51679	62000	61210008			202000	3224000	316000	36000		567000	2300000	139176000		542000	460000	8154000	75748008			74292008	1456000
1982	1497000	722000	212000			677500				4657395			14872000	11986000		115000		990000		1.04792e+07	2.11447e+06	2398000	42500	207000		278000	225500	54581.8	64000	62700000			213000	3126000	324000	37000		567000	2324000	121721000		501000	471000	6951000	78092024			76619024	1473000
1983	1482000	722000	219000			686000				5760676			13787000	12234000		115000		970000		1.05868e+07	2.20705e+06	2503000	33400	213000		278000	212500	55331.8	66000	64439000			213000	3017000	332000	38000		567000	2411000	149675000		469000	483000	7944000	81324016			79676016	1648000
1984	1467000	722000	226000			772000				5362308			15076000	12791000		115000		1100000		1.08713e+07	2.24673e+06	2548000	38500	218000		278000	212500	56978	68000	66122000			214000	3061000	338000	45000		567000	2576000	161162000		480000	494000	8979000	91007024			89425024	1582000
1985	1455000	722000	232000			803000				5258200			16829000	11782000		115000		1000660		1.08098e+07	2.39222e+06	2713000	40700	223000		193000	212500	57275.1	71000	67897000			214000	3044000	347400	550000		567000	2765000	162014000		494000	505000	9593000	94545008			92740008	1805000
1986	1446000	722000	238000			800000				5668007			17119000	11204000		115000		1087000		1.12711e+07	2.47776e+06	2810000	32100	238000		175000	333500	57236.1	73000	69366008			214000	2731000	356400	550000		567000	2779000	170288000		429000	515000	10392000	97247000			95135000	2112000
1987	1440000	670000	243000			798000				6268310			16746000	11100000		115000		840000		1.15018e+07	2.82429e+06	3203000	61600	244000		187000	521500	55341.5	76000	70802016			214000	2674000	366400	550000		567000	2803000	185056000		390000	525000	10822000	98908008			97047008	1861000
1988	1440000	650000	249000			802000				6290034			16902000	12238000		115000		893000		1.17382e+07	3.00505e+06	3408000	61600	250000		122000	273500	55156.5	79000	72473008			215000	2643000	377400	550000		567000	2708000	184327000		394000	535000	11727000	98281316			96590016	1691300
1989	1447000	680000	255000			824000				7317951			16584000	13575000		115000		837000		1.17382e+07	3.75631e+06	4260000	61600	259000		68000	255500	56369.2	81000	78973016			215000	2676000	388400	550000		567000	2872000	182104000		475000	546000	11834000	96714308			95119008	1595300
1990	1464000	520000	261000			843000				7132970			17213000	14160000		115000		641000		1.17363e+07	4.46172e+06	5060000	61600	274000		48700	371500	46048.9	84000	74277024			93700	2586000	399400	615000		567000	3136000	155958000		425000	559000	14386000	91228808			89677008	1551800
1991	1495000	1000000	333000			869000				7167925			16604000	13135000		115000		706000		10583000	3.70782e+06	4205000	61600	300000		60800	461500	40000	87000	76676016			93700	2200000	410400	615000		740000	3085000	153487000		379000	597000	16314000	89750100			88238000	1512100
1992	1536000	1000000	351000			897000				7802078			16654000	9855000		115000		646000	1000	10583000	3.25371e+06	3690000	61600	296000		78600	598000	40000	89000	79264016			94700	1675000	421400	615000		735000	2928000	163507000		484000	619400	19357000	92440908			90931008	1509900
1993	1583000	57000	446000			927000				6833816			17659000	9708000		117000		706000	5000	9206000	3.25371e+06	3690000	61600	303000		63500	750900	40000	92000	81350000			94700	1837000	433400	615000		695000	2936000	169770000		441000	645000	20534000	98351916			96867016	1484900
1994	1628000	63500	391000			958000				6326512			18762000	11701000		117000		663000	5000	9206000	3.34188e+06	3790000	61600	310000		63500	879400	40000	95000	83435000			94700	1798000	449400	615000		959000	3311000	177346000		578000	666000	21387000	98996800			97521000	1475800
1995	1667000	63500	390000			968900				8013279			19560000	11346000		117000		579000	5000	9206000	3.18317e+06	3610000	61600	300000		45000	850400	40000	97000	84518000			94700	1970000	462500	688000		1040000	3588000	183113000		611000	686000	24880000	101242600			99769000	1473600
1996	1697000	63500	428000			999900				7620018			19340000	11812000		117000		604000	5000	14898000	3.07295e+06	3485000	61600	304000		45000	892400	40000	99000	84601000			95700	2020000	475000	688000		1040000	3733000	184459000		596000	705000	19382000	108331200			106857000	1474200
1997	1718000	63500	438000			1031900				7536587			19791000	11902000		117000		610000	5000	16776000	3.04649e+06	3455000	61600	315000		45000	890400	3090000	102000	84684000			95700	1862000	490000	688000		1040000	3255000	185859000		758000	724000	19570000	106655700			105185000	1470700
1998	1737000	15080	444000			1063900				7128631	0		21158000	10858000	6400	17000		617000	5000	5034000	3.78047e+06	4287400	61600	326000		45000	815400	3220000	103000	83764000			95700	1842667	500600	688000		1040000	2107000	173901000		831000	742000	21314000	107043100			105576000	1467100
1999	1760000	56000	451000			1095900				6270689	0		20838000	10988000	6400	17000		623000	5000	5417600	3960000	4491000	61600	332000		139000	502000	3220000	105000	100395000			107800	3250667	592000	688000		921000	1832000	190988000		861000	761000	23179000	99961400			98500000	1461400
2000	1760000	123000	162000			1095900				7710411	0		24407000	10416000	7100	17000		623000	5000	5207600	3960000		61600	332000		134000	468000	3332000	105000	102994000			114700	2676890	594000	767000		179000	1894000	198918000		955000	761000	24437000	96019100			94560000	1459100
2001	1760000	78000	208000			1095900				6247328	7000		24392000	10562000	7100	17000		588000	5000	5538000	3665000		61600	357000		134000	559000	2958000	105000	89828000			118200	2356890	594000	767000		123000	1270000	182945000		998000	761000	25682000	93464400			92000000	1464400
2002	1760000	82600	208000			1095900				8747277	8000		24192000	11810000	26400	17000		255000	5000	5969000	3950000		61600	387000		132700	544000	3074000	105000	96439000			115700	2645890	1183000	767000		125000	1300000	195211000		919000	761000	25491000	92729100			91260000	1469100
2003	1760000	75200	100300			1095900				9428661	10000		25714000	13719000	3300	17000		381000	5000	6445900	4215000		61600	387000		132900	650000	2882886	105000	120360000			112100	2645890	1185000	845000		125000	1650000	176799000		783000	761000	24289000	94664100			93200000	1464100
2004	1760000	75200	121500			1095900				9409898	6000		26332000	12943000	3300	17000		420000	5000	7356000	4250000		61600	387000		132900	730000	2683000	105000	106618000			112100	3076670	1171000	845000		125000	1800000	205273000		832000	761000	29477000	94668400			93200000	1468400
2005	1760000	75200	73300			1095900				9957219	4000		26332000	12786000	3300	17000		420000	6000	7356000	4300000		61600	387000		132900	810000	2444000	105000	117987000			122500	3183670	1171000	883000		113000	1800000	200247000		762402	761000	32529000	94669400			93200000	1469400
2006	1760000	75200	74800			1095900				9644040	5000		26735000	14430000	3300	17000		420000	6000	7411100	4405000		29000	512000		132900	909800	2646000	105000	118754000			122500	3107000	1171000	883000		113000	2296000	181010000		934861	761000	33217000	94664900			93200000	1464900
2007	1760000	80000	102600			1095900				9364558	6000		27083000	16520964	3300	17000		420000	6000	7411100	4275000		41000	427000		301000	909800	2413000	105000	121521000			122500	3170000	1171000	883000		118000	2894000	161390000		845998	761000	38417000	101893500			100429000	1464500
2008	1760000	80000	102600			1095900				8756872	2000		28210000	16771739	3300	17000		420000	6000	7411100	4000000		41000	427000		257000	909800	2571000	105000	115390000			107300	3379000	1171000	883000		118000	2166000	136096000		863143	761000	39878000	124973100			123510000	1463100
2009	1760000	80000	102600			1107000				9822058	2000		25488000	12143885	3300	17000		420000	6000	6718000	3670000		41000	427000		184000	913000	2099530	105000	122160000			107300	2224000	1171000	883000		118000	1875000	113306000		656779	761000	36402000	147551200			146088000	1463200
2010	1760000	80000	144600			1127000				10635024	1000		25561000	13281444	3300	17000		420000	6000	8072600	4113900		41000	467000		190000	943000	2461000	105000	128400000			107300	3011000	1171000	883000		288000	2348000	138802000		632283	761000	34560000	161809500	5000		160347000	1457500
2011	1760000	80000	138600			1134000				10068000	1000		26532000	13630532	3300	17000		420000	6000	8072600	4235248		41000	467000		128000	943000	2676000	105000	139969000			107300	3364000	1171000	883000		284000	2441000	146735326		732447	761000	39150000	160928272	5000		159462000	1461272
2012	1760000	80000	138600			1141000				12518000	2000		23497000	12831218	3300	17000		420000	6000	10624000	4235248		41000	522000		128000	943000	2672000	105000	146804000			107300	3056725	1171000	617000		284000	2055000	146741000		731122	761000	39075000	159563898	5000		158096000	1462898
2013	1760000	80010	138600			1151000				13666000	1100		22579000	12432763	3300	17000		420000	6000	10889300	4619390		41000	471000		124340	943000	2846000	105000	142633000			107300	3025914	1171000	625000		284000	2700000	147751273		649977	761000	41069000	168684785	5000	1000	167214000	1464785
2014	1760000	80010	138600			1165000				10940532	1100		25267000	12029720	3300	17000		412000	6000	11324000	4519390		41000	498000		125168	953000	2804300	105000	137684000			107300	3036380	1171000	625000		284000	3247000	148825385		545489	761000	42581000	162498899	5000	1000	161017000	1475899
2015	1760000	80010	138600			1213000				11770000	1900		27289964	12570462	3300	17000		414000	6000	11324000	4519390		41000	292157		125168	953000	2959440	105000	136177000			85000	3523903	1171000	625000		322000	3571171	151357560		623154	761000	43635000	148701870	5000	1000	147228000	1467870
2016	1760000	80010	138600			1220000				12682000	2200		30083019	12173081	3300	17000		408000	6000	12632301	4519390		41000	384656		125168	953000	3072010	105000	145102000			80000	3481450	1171000	625000		322000	3831865	154694000		726250	761000	44554000	164433768	5000	1000	162965000	1462768
2017	1760000	80010	138600			1250000				13812070	2100		33143094	12738405	3300	17000		402000	6000	14122915	4519390		41000	384656		125168	953000	2884000	105000	150955000			65546	3416013	1171000	625000		322000	3831865	155183000		844713	761000	45987000	163175592	5000	1000	161711000	1458592
2018	1760000	80010	138600			1250000				13812070	2200		33084492	13948840	3300	17000		404666	6000	16233700	4319390		41000	384656		125168	1468000	3058406	105000	158056000			79390	3679901	1171000	625000		322000	3831865	155629056		844713	761000	47595344	181702877	5000	1000	180237000	1459877
2019	1760000	80010	138600			1250000				13812070	1000		32710375	13324680	3300	17000		404666	6000	15962100	4319390		41000	384656		125168	1526000	2909000	105000	142989000			79390	3454443	1171000	625000		322000	3831865	143994045		844713	761000	47595344	181702877	5000	1000	180237000	1459877
[truncated: 197 more columns]

## Sheet: IRW_I
Industrial roundwood_import (m3/yr)
	Afghanistan	Albania	Algeria	American Samoa	Andorra	Angola	Anguilla	Antarctica	Antigua and Barbuda	Argentina	Armenia	Aruba	Australia	Austria	Azerbaijan	Bahamas	Bahrain	Bangladesh	Barbados	Belarus	Belgium	Belgium-Luxembourg	Belize	Benin	Bermuda	Bhutan	Bolivia (Plurinational State of)	Bosnia and Herzegovina	Botswana	Brazil	British Indian Ocean Territory	British Virgin Islands	Brunei Darussalam	Bulgaria	Burkina Faso	Burundi	Cabo Verde	Cambodia	Cameroon	Canada	Cayman Islands	Central African Republic	Chad	Chile	China	China, Hong Kong SAR	China, Macao SAR	China, mainland	China, Taiwan Province of
1900	0	0	8856.27	0	0	0	0	0	0	56497.9	0	0	45622.6	233435	0	52.2645	0	0	261.323	199.888	324059	312613	0	0	0	0	0	0	0	3109.74	0	0	0	25676.2	503.592	0	34.7305	0	0	539791	0	0	0	0	169484	74202.3	6387.57	44180.7	44713
1901	0	0	9114.13	0	0	0	0	0	0	57754.7	0	0	46688.7	236986	0	53.4271	0	0	267.135	203.112	328989	317369	0	0	0	0	0	0	0	3178.91	0	0	0	26066.9	518.254	0	35.7417	0	0	547566	0	0	0	0	173201	75830.1	6527.69	45149.9	45693.9
1902	0	0	9379.49	0	0	0	0	0	0	59039.3	0	0	47779.8	240592	0	54.6155	0	0	273.077	206.388	333995	322198	0	0	0	0	0	0	0	3249.62	0	0	0	26463.5	533.344	0	36.7823	0	0	555452	0	0	0	0	177001	77493.5	6670.89	46140.3	46696.3
1903	0	0	9652.58	0	0	0	0	0	0	60352.6	0	0	48896.4	244252	0	55.8303	0	0	279.152	209.716	339076	327100	0	0	0	0	0	0	0	3321.9	0	0	0	26866.1	548.872	0	37.8533	0	0	563452	0	0	0	0	180884	79193.5	6817.23	47152.5	47720.6
1904	0	0	9933.63	0	0	0	0	0	0	61695.1	0	0	50039	247969	0	57.0722	0	0	285.361	213.099	344235	332077	0	0	0	0	0	0	0	3395.8	0	0	0	27274.9	564.853	0	38.9554	0	0	571567	0	0	0	0	184852	80930.8	6966.78	48186.9	48767.5
1905	0	0	10222.9	0	0	0	0	0	0	63067.4	0	0	51208.4	251741	0	58.3417	0	0	291.709	216.536	349473	337129	0	0	0	0	0	0	0	3471.33	0	0	0	27689.8	581.299	0	40.0896	0	0	579799	0	0	0	0	188907	82706.2	7119.62	49244	49837.3
1906	0	0	10520.5	0	0	0	0	0	0	64470.3	0	0	52405.1	255571	0	59.6395	0	0	298.197	220.028	354790	342258	0	0	0	0	0	0	0	3548.55	0	0	0	28111.1	598.224	0	41.2569	0	0	588150	0	0	0	0	193051	84520.5	7275.8	50324.3	50930.6
1907	0	0	10826.8	0	0	0	0	0	0	65904.3	0	0	53629.7	259460	0	60.9661	0	0	304.83	223.577	360188	347466	0	0	0	0	0	0	0	3627.48	0	0	0	28538.8	615.642	0	42.4581	0	0	596621	0	0	0	0	197286	86374.7	7435.41	51428.3	52047.9
1908	0	0	11142	0	0	0	0	0	0	67370.3	0	0	54883	263407	0	62.3222	0	0	311.611	227.183	365668	352752	0	0	0	0	0	0	0	3708.17	0	0	0	28973	633.567	0	43.6943	0	0	605214	0	0	0	0	201614	88269.5	7598.52	52556.4	53189.7
1909	0	0	11466.5	0	0	0	0	0	0	68868.8	0	0	56165.5	267415	0	63.7085	0	0	318.542	230.847	371231	358119	0	0	0	0	0	0	0	3790.65	0	0	0	29413.8	652.014	0	44.9665	0	0	613931	0	0	0	0	206037	90205.9	7765.21	53709.4	54356.5
1910	0	0	11800.3	0	0	0	0	0	0	70400.7	0	0	57478	271484	0	65.1256	0	0	325.628	234.57	376879	363568	0	0	0	0	0	0	0	3874.97	0	0	0	29861.4	670.998	0	46.2757	0	0	622773	0	0	0	0	210557	92184.7	7935.56	54887.6	55548.9
1911	0	0	12143.9	0	0	0	0	0	0	71966.7	0	0	58821.2	275614	0	66.5742	0	0	332.871	238.354	382613	369099	0	0	0	0	0	0	0	3961.17	0	0	0	30315.7	690.535	0	47.6231	0	0	631743	0	0	0	0	215176	94207	8109.64	56091.7	56767.5
1912	0	0	12497.5	0	0	0	0	0	0	73567.5	0	0	60195.8	279808	0	68.0551	0	0	340.275	242.198	388435	374715	0	0	0	0	0	0	0	4049.28	0	0	0	30776.9	710.64	0	49.0097	0	0	640842	0	0	0	0	219896	96273.7	8287.55	57322.2	58012.8
1913	0	0	12861.3	0	0	0	0	0	0	75204	0	0	61602.5	284065	0	69.5689	0	0	347.844	246.104	394345	380416	0	0	0	0	0	0	0	4139.35	0	0	0	31245.2	731.331	0	50.4366	0	0	650071	0	0	0	0	224720	98385.6	8469.35	58579.7	59285.5
1914	0	0	13235.8	0	0	0	0	0	0	76876.8	0	0	63042.1	288387	0	71.1164	0	0	355.582	250.074	400344	386204	0	0	0	0	0	0	0	4231.42	0	0	0	31720.6	752.624	0	51.9051	0	0	659434	0	0	0	0	229650	100544	8655.14	59864.7	60586
1915	0	0	13621.2	0	0	0	0	0	0	78586.8	0	0	64515.3	292774	0	72.6983	0	0	363.491	254.107	406436	392080	0	0	0	0	0	0	0	4325.55	0	0	0	32203.2	774.537	0	53.4164	0	0	668932	0	0	0	0	234688	102750	8845.01	61178	61915.1
1916	0	0	14017.8	0	0	0	0	0	0	80334.9	0	0	66023	297229	0	74.3153	0	0	371.577	258.205	412619	398045	0	0	0	0	0	0	0	4421.76	0	0	0	32693.1	797.089	0	54.9716	0	0	678566	0	0	0	0	239836	105004	9039.05	62520.1	63273.3
1917	0	0	14425.9	0	0	0	0	0	0	82121.8	0	0	67565.9	301751	0	75.9684	0	0	379.842	262.37	418897	404101	0	0	0	0	0	0	0	4520.12	0	0	0	33190.6	820.297	0	56.5722	0	0	688340	0	0	0	0	245097	107307	9237.34	63891.6	64661.4
1918	0	0	14845.9	0	0	0	0	0	0	83948.5	0	0	69144.8	306342	0	77.6582	0	0	388.291	266.602	425270	410250	0	0	0	0	0	0	0	4620.66	0	0	0	33695.5	844.18	0	58.2193	0	0	698253	0	0	0	0	250474	109661	9439.98	65293.2	66079.9
1919	0	0	15278.2	0	0	0	0	0	0	85815.9	0	0	70760.6	311003	0	79.3856	0	0	396.928	270.902	431741	416491	0	0	0	0	0	0	0	4723.44	0	0	0	34208.2	868.759	0	59.9144	0	0	708310	0	0	0	0	255969	112067	9647.07	66725.5	67529.5
1920	0	0	15723	0	0	0	0	0	0	87724.7	0	0	72414.2	315735	0	81.1515	0	0	405.757	275.271	438310	422828	0	0	0	0	0	0	0	4828.51	0	0	0	34728.7	894.054	0	61.6589	0	0	718512	0	0	0	0	261584	114525	9858.7	68189.3	69010.9
1921	0	0	16180.8	0	0	0	0	0	0	89676.1	0	0	74106.5	320538	0	82.9566	0	0	414.783	279.711	444978	429261	0	0	0	0	0	0	0	4935.92	0	0	0	35257	920.085	0	63.4541	0	0	728860	0	0	0	0	267322	117038	10075	69685.2	70524.8
1922	0	0	16651.9	0	0	0	0	0	0	91670.8	0	0	75838.3	325415	0	84.8019	0	0	424.009	284.222	451748	435792	0	0	0	0	0	0	0	5045.71	0	0	0	35793.5	946.874	0	65.3017	0	0	739358	0	0	0	0	273187	119605	10296	71213.9	72071.9
1923	0	0	17136.8	0	0	0	0	0	0	93709.9	0	0	77610.5	330366	0	86.6882	0	0	433.441	288.806	458622	442423	0	0	0	0	0	0	0	5157.95	0	0	0	36338	974.443	0	67.203	0	0	750007	0	0	0	0	279180	122229	10521.8	72776.1	73652.9
1924	0	0	17635.7	0	0	0	0	0	0	95794.4	0	0	79424.2	335393	0	88.6164	0	0	443.082	293.464	465599	449154	0	0	0	0	0	0	0	5272.68	0	0	0	36890.9	1002.81	0	69.1596	0	0	760809	0	0	0	0	285304	124910	10752.7	74372.6	75268.7
1925	0	0	18149.2	0	0	0	0	0	0	97925.2	0	0	81280.2	340496	0	90.5876	0	0	452.938	298.197	472683	455988	0	0	0	0	0	0	0	5389.96	0	0	0	37452.2	1032.01	0	71.1733	0	0	771767	0	0	0	0	291563	127650	10988.6	76004.1	76919.9
1926	0	0	18677.6	0	0	0	0	0	0	100103	0	0	83179.7	345676	0	92.6026	0	0	463.013	303.007	479875	462925	0	0	0	0	0	0	0	5509.86	0	0	0	38022	1062.06	0	73.2455	0	0	782882	0	0	0	0	297959	130451	11229.6	77671.5	78607.3
1927	0	0	19221.4	0	0	0	0	0	0	102330	0	0	85123.5	350935	0	94.6624	0	0	473.312	307.894	487176	469969	0	0	0	0	0	0	0	5632.42	0	0	0	38600.5	1092.98	0	75.3781	0	0	794158	0	0	0	0	304495	133312	11476	79375.3	80331.7
1928	0	0	19781.1	0	0	0	0	0	0	104606	0	0	87112.7	356275	0	96.7681	0	0	483.84	312.86	494588	477119	0	0	0	0	0	0	0	5757.7	0	0	0	39187.8	1124.81	0	77.5728	0	0	805596	0	0	0	0	311175	136237	11727.7	81116.6	82093.9
1929	0	0	20357	0	0	0	0	0	0	106933	0	0	89148.5	361695	0	98.9206	0	0	494.603	317.906	502113	484378	0	0	0	0	0	0	0	5885.77	0	0	0	39784	1157.56	0	79.8314	0	0	817199	0	0	0	0	318001	139225	11985	82896.1	83894.8
1930	0	0	20949.7	0	0	0	0	0	0	109312	0	0	91231.8	367198	0	101.121	0	0	505.605	323.033	509753	491748	0	0	0	0	0	0	0	6016.7	0	0	0	40389.3	1191.26	0	82.1558	0	0	828969	0	0	0	0	324977	142280	12247.9	84714.6	85735.2
1931	0	0	21559.7	0	0	0	0	0	0	111743	0	0	93363.7	372785	0	103.37	0	0	516.851	328.243	517508	499229	0	0	0	0	0	0	0	6150.53	0	0	0	41003.8	1225.94	0	84.5478	0	0	840908	0	0	0	0	332106	145401	12516.6	86573	87616
1932	0	0	22187.4	0	0	0	0	0	0	114229	0	0	95545.5	378457	0	105.67	0	0	528.348	333.538	525382	506825	0	0	0	0	0	0	0	6287.34	0	0	0	41627.7	1261.64	0	87.0095	0	0	853019	0	0	0	0	339392	148591	12791.2	88472.1	89538.1
1933	0	0	22833.4	0	0	0	0	0	0	116770	0	0	97778.3	384215	0	108.02	0	0	540.101	338.917	533375	514536	0	0	0	0	0	0	0	6427.2	0	0	0	42261	1298.37	0	89.5429	0	0	865305	0	0	0	0	346837	151850	13071.8	90413	91502.3
1934	0	0	23498.2	0	0	0	0	0	0	119367	0	0	100063	390061	0	110.423	0	0	552.114	344.383	541490	522365	0	0	0	0	0	0	0	6570.16	0	0	0	42904	1336.17	0	92.15	0	0	877768	0	0	0	0	354446	155181	13358.5	92396.4	93509.6
1935	0	0	24182.4	0	0	0	0	0	0	122022	0	0	102402	395995	0	112.879	0	0	564.396	349.938	549729	530312	0	0	0	0	0	0	0	6716.31	0	0	0	43556.8	1375.08	0	94.833	0	0	890410	0	0	0	0	362221	158586	13651.6	94423.3	95560.9
1936	0	0	24886.5	0	0	0	0	0	0	124737	0	0	104795	402020	0	115.39	0	0	576.95	355.582	558093	538381	0	0	0	0	0	0	0	6865.7	0	0	0	44219.5	1415.11	0	97.5941	0	0	903234	0	0	0	0	370168	162065	13951	96494.7	97657.3
1937	0	0	25611.1	0	0	0	0	0	0	127511	0	0	107244	408137	0	117.957	0	0	589.783	361.317	566584	546572	0	0	0	0	0	0	0	7018.42	0	0	0	44892.3	1456.32	0	100.436	0	0	916244	0	0	0	0	378288	165620	14257.1	98611.5	99799.6
1938	0	0	26356.8	0	0	0	0	0	0	130347	0	0	109750	414346	0	120.58	0	0	602.902	367.145	575204	554888	0	0	0	0	0	0	0	7174.54	0	0	0	45575.3	1498.72	0	103.36	0	0	929440	0	0	0	0	386586	169253	14569.8	100775	101989
1939	0	0	27124.2	0	0	0	0	0	0	133247	0	0	112315	420650	0	123.263	0	0	616.313	373.066	583956	563330	0	0	0	0	0	0	0	7334.13	0	0	0	46268.7	1542.36	0	106.369	0	0	942826	0	0	0	0	395067	172966	14889.5	102985	104226
1940	0	0	27913.9	0	0	0	0	0	0	136211	0	0	114939	427050	0	126.004	0	0	630.022	379.083	592840	571901	0	0	0	0	0	0	0	7497.27	0	0	0	46972.6	1587.26	0	109.466	0	0	956406	0	0	0	0	403734	176760	15216.1	105245	106513
1941	0	0	28726.7	0	0	0	0	0	0	139241	0	0	117625	433548	0	128.807	0	0	644.036	385.197	601860	580602	0	0	0	0	0	0	0	7664.03	0	0	0	47687.3	1633.48	0	112.654	0	0	970181	0	0	0	0	412591	180638	15549.9	107553	108849
1942	0	0	29563.1	0	0	0	0	0	0	142338	0	0	120374	440144	0	131.672	0	0	658.362	391.41	611017	589436	0	0	0	0	0	0	0	7834.51	0	0	0	48412.8	1681.04	0	115.934	0	0	984154	0	0	0	0	421642	184601	15891	109913	111237
1943	0	0	30423.8	0	0	0	0	0	0	145504	0	0	123187	446841	0	134.601	0	0	673.007	397.723	620314	598404	0	0	0	0	0	0	0	8008.78	0	0	0	49149.4	1729.98	0	119.309	0	0	998328	0	0	0	0	430891	188650	16239.6	112324	113677
1944	0	0	31309.6	0	0	0	0	0	0	148741	0	0	126066	453639	0	137.595	0	0	687.977	404.138	629752	607508	0	0	0	0	0	0	0	8186.93	0	0	0	49897.2	1780.35	0	122.783	0	0	1.01271e+06	0	0	0	0	440344	192789	16595.9	114788	116171
1945	0	0	32221.2	0	0	0	0	0	0	152049	0	0	129012	460541	0	140.656	0	0	703.28	410.656	639333	616751	0	0	0	0	0	0	0	8369.03	0	0	0	50656.4	1832.19	0	126.358	0	0	1.02729e+06	0	0	0	0	450004	197018	16959.9	117306	118720
1946	0	0	33159.4	0	0	0	0	0	0	155431	0	0	132027	467548	0	143.785	0	0	718.924	417.279	649060	626135	0	0	0	0	0	0	0	8555.19	0	0	0	51427.1	1885.53	0	130.037	0	0	1.04209e+06	0	0	0	0	459875	201340	17332	119880	121324
1947	0	0	34124.8	0	0	0	0	0	0	158889	0	0	135112	474662	0	146.983	0	0	734.915	424.009	658935	635661	0	0	0	0	0	0	0	8745.49	0	0	0	52209.5	1940.43	0	133.823	0	0	1.0571e+06	0	0	0	0	469964	205757	17712.2	122509	123985
1948	0	0	35118.4	0	0	0	0	0	0	162423	0	0	138269	481883	0	150.253	0	0	751.263	430.848	668961	645333	0	0	0	0	0	0	0	8940.03	0	0	0	53003.9	1996.93	0	137.719	0	0	1.07232e+06	0	0	0	0	480273	210270	18100.8	125197	126705
1949	0	0	36140.9	0	0	0	0	0	0	166036	0	0	141500	489215	0	153.595	0	0	767.974	437.797	679139	655151	0	0	0	0	0	0	0	9138.89	0	0	0	53810.3	2055.07	0	141.729	0	0	1.08777e+06	0	0	0	0	490809	214883	18497.8	127943	129485
1950	0	0	37193.2	0	0	0	0	0	0	169729	0	0	144807	496658	0	157.011	0	0	785.056	444.858	689471	665119	0	0	0	0	0	0	0	9342.17	0	0	0	54629	2114.91	0	145.856	0	0	1.10343e+06	0	0	0	0	501576	219597	18903.6	130750	132325
1951	0	0	38276.1	0	0	0	0	0	0	173505	0	0	148191	504215	0	160.504	0	0	802.519	452.033	699961	675238	0	0	0	0	0	0	0	9549.97	0	0	0	55460.2	2176.48	0	150.102	0	0	1.11933e+06	0	0	0	0	512579	224414	19318.3	133618	135228
1952	0	0	39390.5	0	0	0	0	0	0	177364	0	0	151654	511886	0	164.074	0	0	820.37	459.324	710611	685512	0	0	0	0	0	0	0	9762.4	0	0	0	56304	2239.85	0	154.473	0	0	1.13545e+06	0	0	0	0	523824	229337	19742.1	136550	138195
1953	0	0	40537.4	0	0	0	0	0	0	181309	0	0	155198	519674	0	167.724	0	0	838.618	466.732	721423	695942	0	0	0	0	0	0	0	9979.55	0	0	0	57160.6	2305.07	0	158.97	0	0	1.1518e+06	0	0	0	0	535315	234369	20175.2	139545	141226
1954	0	0	41717.7	0	0	0	0	0	0	185342	0	0	158825	527581	0	171.454	0	0	857.272	474.26	732399	706530	0	0	0	0	0	0	0	10201.5	0	0	0	58030.3	2372.18	0	163.599	0	0	1.16839e+06	0	0	0	0	547058	239510	20617.8	142606	144324
1955	0	0	42932.4	0	0	0	0	0	0	189465	0	0	162537	535608	0	175.268	0	0	876.341	481.909	743542	717280	0	0	0	0	0	0	0	10428.5	0	0	0	58913.2	2441.25	0	168.362	0	0	1.18522e+06	0	0	0	0	559059	244764	21070.1	145735	147491
1956	0	0	44182.4	0	0	0	0	0	0	193679	0	0	166335	543757	0	179.167	0	0	895.834	489.682	754855	728193	0	0	0	0	0	0	0	10660.4	0	0	0	59809.5	2512.33	0	173.264	0	0	1.20229e+06	0	0	0	0	571324	250133	21532.3	148932	150726
1957	0	0	45468.8	0	0	0	0	0	0	197988	0	0	170222	552030	0	183.152	0	0	915.761	497.58	766340	739272	0	0	0	0	0	0	0	10897.6	0	0	0	60719.5	2585.48	0	178.309	0	0	1.2196e+06	0	0	0	0	583857	255621	22004.7	152199	154033
1958	0	0	46792.6	0	0	0	0	0	0	202391	0	0	174200	560429	0	187.226	0	0	936.131	505.605	777999	750520	0	0	0	0	0	0	0	11140	0	0	0	61643.3	2660.76	0	183.5	0	0	1.23717e+06	0	0	0	0	596665	261228	22487.4	155538	157412
1959	0	0	48155	0	0	0	0	0	0	206893	0	0	178271	568955	0	191.391	0	0	956.954	513.76	789836	761938	0	0	0	0	0	0	0	11387.8	0	0	0	62581.2	2738.23	0	188.843	0	0	1.25499e+06	0	0	0	0	609754	266959	22980.7	158950	160865
1960	0	0	49557.1	0	0	0	0	0	0	211496	0	0	182437	577612	0	195.648	0	0	978.24	522.046	801853	773531	0	0	0	0	0	0	0	11641.1	0	0	0	63533.4	2817.95	0	194.342	0	0	1.27306e+06	0	0	0	0	623130	272815	23484.8	162437	164394
1961			51000							216200			186700	586400		200			1000	530.466	814053	785300								11900				64500	2900		200			1291400					636800	278800	24000	166000	168000
1962			41000							183500			107600	532900		100			1500	533.25	824523	795400								12600				87400			200			1463200					1062500	462800	29000	293900	276800
1963			48000							182700			151800	876700					5500	12.8788	878219	847200								10900				48000						1395600					1446500	452300	26200	521500	446500
1964	3300		44000							218200			130500	898400		100			3800	72.0515	1.14048e+06	1100200								500			400	38700						1742200					1692200	561000	28700	537300	565200
1965	3500		33200							311600			164400	946800		200			3500	66.4823	1.0448e+06	1007900								2000			500	64500			200			2030400					2576900	367200	11800	1572800	625100
1966	4200		29300							279200			97300	711700		100			4500	72.3995	1.05455e+06	1017300								100			1100	163200			200			1673900					2504400	314000	5700	1492800	691900
1967	5300		25200							231200			126600	929500		100			2000	174.734	1.15479e+06	1114000											300	341000						1989100					1041200	256500	2000	41000	741700
1968			26900							181100			122000	1130000		100			1500	187.612	1.1835e+06	1141700	100										600	425500						2070300					1489800	315400	3000	78000	1093400
1969	6400		49000							174600			115600	1115600		15000			1500	333.804	1.61142e+06	1554500								200			400	357500						2000500					1540900	298900	3000	56000	1183000
1970	6600		51300							165200			130500	1978800		11500	1000		1000	327.538	1.82164e+06	1757300								6000				435700						2116600					1950800	401500		60000	1489300
1971	6900		43200							142500			120500	1638500		11500	1200		2300	397.153	2.4292e+06	2343400								26600				428900			300			2291400					2742000	504700		32000	2205300
1972	6900		45000							69900			97600	1563200		2900	1400		1600	575.019	2.28957e+06	2208700								69400			1300	376000			400			3328900					4446700	341700		201000	3904000
1973	6900		41100							20000			98000	2677700		2700	400		2700	783.516	2.9642e+06	2859500								81800			100	394500			300			3316800					4828100	363100		605000	3860000
1974	6900		84000							12100			103500	3282700		2900	400		2700	939.802	3.21661e+06	3103000								93400			200	379700			600			3450400					4785300	391300		840000	3554000
1975	6900		45100							17400			41000	2197800		4200	400		2700	996.19	1.68315e+06	1623700								96300				394000			900			2918400					4806000	321400		840000	3644600
1976	6900		34000							4400			47100	2318700		1400	400		1800	817.279	2.61517e+06	2522800	100							50500				369100			900			3136600					5968400	417600		1094200	4456600
1977			76000							3100			22500	2331000		2300	500		2100	919.613	2.78673e+06	2688300	300							46100				407200			900			2742200					7376800	493300		875700	6007800
1978			44700							10700			22000	2362400		2300	2500		2100	781.428	2.63497e+06	2541900	400							84400				404100			300			3045500					8633900	557700	28000	824400	7223800
1979			67900							12000			17500	3177900		2300	11600		800	723.647	2.73065e+06	2634200								58100				219000			200			3730300					8660900	568600	29900	824400	7238000
1980			117800							19600			600	3708000		2300	45500		1000	886.894	3.00089e+06	2894900								44700				321700			500			2998800					8312800	571900	21100	1828600	5891200
1981			109400							7100			400	3060800		3400	56300		2600	1098.52	2.87412e+06	2772600								31100				330700			200			2677800					8680600	575800	21100	1308400	6775300
1982			141000							7700			1300	3158800		100	72000		500	811.014	3.21869e+06	3105000								31000				319200			200			2529700					9306500	567300	21100	3713000	5005100
1983			284700							13400			1400	3035400		100	72000		900	758.803	2.95155e+06	2847300								26500				381900			200			3193800					12951500	571700	21100	6000000	6358700
1984			253000							12000			700	2825400		100	72000		3200	744.88	3.01064e+06	2904300								45400				374600			200			3835000					13066100	521400	20600	7200000	5324100
1985			213000							5800			600	3978300		100	32000	100500	500	860.441	3.4143e+06	3293700								55800				279200						4400000					14148200	523500	17400	8380000	5227300
1986			191400							3300			1100	3514700		300	30000	24000	500	689.188	3.28845e+06	3172300								64000				405800						4747900					12766600	500000	21200	6500000	5745400
1987	0		210000							3500			1000	4207800		300	30000	38100	500	707.288	3.37159e+06	3252500	0							55400			0	336500	0		0			4758500					12918200	600400	27700	6200000	6090100
1988			197500							6300			900	4027000		11700	30000	50000	500	754.626	3.42207e+06	3301200								25900				223500						4977000					13963800	634400	22900	7951000	5355500
1989			131200							1000			5700	3575000		14400	30000	60000	700	678.746	3.51847e+06	3394200								40000				134800						4650000					11844614	561000	7514	6444400	4831700
1990			25790		2046	0			368	5220		1445	2725	4372609		25888	1984	3429	4194	17.9398	2.2301e+06	2151330	976			114	9772			4287		372	1503		8		176			1548777	3140			4770	7249807	470075	25432	3865000	2889300
1991			62893		2219	600			176	2136		622	1449	6155486		49960	1227	3379	2894	112	2.58839e+06	2496966	68			289	652			5679		372	455	711	4		296		120	2281285	8030			96	8059028	773178	35629	4181805	3068416
1992	99	95	68297		1431	0			354	2719		843	9162	4700811		22208	873	18637	147	112	2.39876e+06	2314032	644			289	137	15		8506		347	672	130223			1200			5123000	4004			597	8462260	492695	29448	4393071	3547046
1993			48200		1023	0			202	2219		394	2491	4483453		25647	372			85	2.54406e+06	2454200				289		105		7407		179		210			764			4428255	1595	0		404	5881869	498646	19652	3632522	1731049
1994	0	94	56700	15	256	0			377	5300		963	3200	4837000		21231	343	99	1811		3.57922e+06	3452800	154			0	0			8800		179	0	1900	0		3600		0	5255055	1738	0		404	6357841	534082	14200	3725270	2084289
1995	154	94	48600	15	256	0			377	5300		963	2000	4834000	138	32800	440	10046	954		3.25559e+06	3140600	0			0	0			10100		179	563	1900	29		3600		0	6555100	1738	0		404	6103072	570766	14200	3597006	1921100
1996	36	0	22900	15	256	0			377	4500		963	1700	4451000	1600	13400	600	16806	800	47	2.47854e+06	2391000	0			0	100			5300		179	700	2500	29		1600		0	6089000	1738	0		0	5840000	812100	17700	3185500	1824700
1997	1771	7000	20600	15	256	80			377	8200		963	1500	5277000	6000	17900	600	7000	2000	0	2.92605e+06	2822700	0	8300		0	100	2229		11000		179	700	1000	29		100		0	6681300	1738	0		0	6738694	250000	16394	4667200	1805100
1998	1771	0	28900	15	256	211			377	1700	0	963	4000	5113000	3100	11500	0	76700	1800	56600	2.92605e+06	2822700	67	5800		0	3000	0		14000		179	295	0	8		294		0	6954500	1738	0		0	6895119	500000	5619	5132200	1257300
1999	70	0	43700	15	256	190			377	5000	0	963	1600	7093000	1460	8400	0	4900	2100	143800	3992000	3851000	128	48000		0	1000	0		16000		179	1672	51000	8		416		0	6157000	1738	0		0	12274279	1168653	5316	10126500	973810
2000	203	0	38800	15	256	184			377	4000	0	963	3000	8451000	1100	17300	0	4900	2100	104700	3992000		519	48000		0	1200	0		25240		179	157	105000	8		416	0	437	6507478	1738	0		0	15739991	958135	5156	13614200	1162500
2001	203	10000	29500	15	256	333			377	2000	4000	963	1000	7493000	1000	8600	0	3700	500	106000	4121202		700	48000		0	856	0		90034		179	157	124068	8		549	0	75	7557000	1738	0		0	18514631	690648	3283	16863400	957300
2002	203	400	30423	15	256	333			377	0	2000	963	2000	7289000	1439	6557	68	123633	870	130100	2652668		643	66000		0	798	0		16480		179	21	71000	0		549	0	9	6941000	1738	0		0	25860381	491291	4478	24331000	1033612
2003	203	590	16844	15	256	687			377	0	1000	963	2000	7498000	8106	24441	682	194226	2215	76000	2666856		9089	66000		0	1200	0		19157		179	1541	71000	0		404	0	9	6615000	1738	0		0	26731837	198415	1206	25410000	1122216
2004	5725	590	78523	15	256	3410			377	7475	1200	963	2000	8812000	6400	67326	862	343783	5442	76000	2878966		3476	15000		0	1360	12863		14005		179	256	78000	3404	234	2866	1452	0	5961000	1738	0	30	0	27373070	77496	1984	26073028	1220562
2005	5725	590	78523	15	256	3410			377	7475	1000	963	1000	8629000	4091	67326	910	3156	5442	76000	3188000		3476	15000		0	2300	53485		12464		179	256	48000	3404	234	2866	5	0	6274000	1738	0	30	0	30719481	160122	46	29368000	1191313
2006	2386	590	33653	15	256	2044			377	1748	2500	963	1500	9102000	20854	23889	347	34	5406	76000	3284000		1824	15		0	5618	53485		16490		179	256	52000	3404	234	1897	0	5842	5787000	1738	0	184	0	33131878	158857	116	32143000	829905
2007	887	590	23937	15	256	2456			377	1748	1220	963	1500	8722000	5440	28293	740	203	6900	76000	4093621		3776	164		0	7258	30222		8000		179	256	116883	3404	1463	2294	0	4319	5100000	1738	0	184	0	38240407	161749	182	37100000	978476
2008	43	590	34713	15	256	2456			377	1748	1119	963	533	7550000	3256	24190	2474	518	2110	76000	3669242		3529	44		0	1883	152800		18832		179	198	200452	1559	43	3855	61	6832	4608000	1738	0	1160	0	33623718	338007	123	32092098	1193490
2009	59	590	3956	15	256	2948			377	1748	3482	2459	3000	8035920	6032	12757	1350	311	1284	4951	3030554		823	14		0	1888	53750	5612	39761		2641	224	41547	57	634	8859	184	630	4636000	1084	0	508	0	28847716	100559	241	28054023	692893
2010	59	1860	10403	15	256	3331			377	317	2	2667	1281	8040736	10700	7224	4201	17282	1161	34906	4192800		7188	0		2158	6712	111500	8360	28674		2618	176	37794	132	340	1804	10	811	4745000	1904	0	508	165	35415772	138104	137	34339910	937621
2011	98	7000	6425	15	256	2633			713	2046	256	3433	475	7427348	16000	17453	4450	6929	1014	13000	4325817		12415	33		2158	8144	116000	8692	30982		2885	176	54602	401	340	1773	2	5154	4274766	1544	0	1399	478	43300354	219943	51	42302926	777434
2012	557	5000	5956	15	256	2567			92	1475	745	159	1439	7319171	13000	38825	9152	46003	306	13000	4338390		347	190		2158	6267	47000	6877	39553		3976	176	54027	106	249	1334	47	953	4495000	828	0	1314	1231	38678607	174711	439	37809698	693759
2013	116	5000	5642	15	256	2290			438	0	1053	244	840	8214360	3000	24762	3620	1254	2754	18570	4506680		133	5323		2158	6967	33000	5550	38199		10614	928	39866	106	2154	504	26	0	4871817	1125	0	1314	60	45849235	161993	708	44931581	754953
2014	41	20000	29398	15	256	2495			8	19	499	202	6578	7239410	3000	22739	2107	153196	4932	11655	4471890		133	171		2158	13411	22000	2910	30974		10614	917	31940	654	1143	1178	4640	739	4262277	1125	8	1309	0	52283028	244583	0	51199590	838855
2015	0	20000	10353	3	440	1855	584		692	192	99	433	7231	7849060	1473	8969	2161	75528	756	25968	4020866		841	85	3281	0	8301	44070	1669	16073	0	1461	70	13037	5	0	139	945	4	4616172	1987	0	0	9023	49957963	108815	1	49290930	558217
2016	301	20000	38152	18	16	422	465		305	1327	937	228	5511	9188163	1500	4343	6183	139493	617	30300	3898678		290	34	4642	0	5299	42440	1855	46104	0	670	3	10150	4	1	156	1518	12	6185138	1615	0	0	27136	51838556	39381	0	51230000	569175
2017	82	9096	36280	283	672	673	1532		6565	92	1323	200	3580	8825345	3600	1756	5965	146742	373	45600	3373288		823	801	2081	0	2046	35060	18619	17944	0	948	2	14492	103	179	169	8985	5694	4293100	165	0	0	1007	55663002	9355	3	55259570	394074
2018	1111	8893	40427	380	309	332	1467		4194	99	1085	489	1347	10112884	800	5906	2442	68023	92	40250	4132994		3295	181	828	6	2587	81000	42405	41823	0	556	63	17603	1254	60	2215	23195	0	5132507	3464	0	0	560	60177989	9330	0	59685460	483199
2019	1655	8893	41607	0	103	745	6803		2035	42	1059	1988	4777	10504573	507	29261	1370	36766	2624	42304	3889299		16113	1246	5350	6	2587	157430	82236	25253	0	12957	1	17960	0	0	670	24635	0	4710253	7916	0	3	1903	64318320	3772	0	63781463	533085
[truncated: 197 more columns]

## Sheet: IRW_E
Industrial roundwood_export (m3/yr)
	Afghanistan	Albania	Algeria	American Samoa	Andorra	Angola	Anguilla	Antarctica	Antigua and Barbuda	Argentina	Armenia	Aruba	Australia	Austria	Azerbaijan	Bahamas	Bahrain	Bangladesh	Barbados	Belarus	Belgium	Belgium-Luxembourg	Belize	Benin	Bermuda	Bhutan	Bolivia (Plurinational State of)	Bosnia and Herzegovina	Botswana	Brazil	British Indian Ocean Territory	British Virgin Islands	Brunei Darussalam	Bulgaria	Burkina Faso	Burundi	Cabo Verde	Cambodia	Cameroon	Canada	Cayman Islands	Central African Republic	Chad	Chile	China	China, Hong Kong SAR	China, Macao SAR	China, mainland	China, Taiwan Province of
1900	0	0	0	0	0	15420.3	0	0	0	3763.04	0	0	7624.13	152903	56.9668	63318.4	0	0	0	24790.7	132552	174280	627.174	0	0	0	0	0	0	14398.9	0	0	798.446	0	0	0	0	33800.9	28600.5	1.46359e+06	0	1944.91	0	0	11337.9	4178.54	0	1304.13	5855.27
1901	0	0	0	0	0	15869.3	0	0	0	3846.75	0	0	7802.3	155229	57.8856	64726.9	0	0	0	25190.5	134569	176931	641.125	0	0	0	0	0	0	14719.2	0	0	815.962	0	0	0	0	34542.4	29433.3	1.48467e+06	0	2001.53	0	0	11586.7	4270.2	0	1332.74	5983.72
1902	0	0	0	0	0	16331.4	0	0	0	3932.31	0	0	7984.63	157591	58.8193	66166.7	0	0	0	25596.8	136617	179623	655.386	0	0	0	0	0	0	15046.6	0	0	833.862	0	0	0	0	35300.1	30290.2	1.50605e+06	0	2059.81	0	0	11840.8	4363.88	0	1361.97	6114.99
1903	0	0	0	0	0	16806.9	0	0	0	4019.78	0	0	8171.22	159989	59.7679	67638.5	0	0	0	26009.7	138695	182356	669.964	0	0	0	0	0	0	15381.3	0	0	852.154	0	0	0	0	36074.5	31172.2	1.52774e+06	0	2119.78	0	0	12100.6	4459.61	0	1391.85	6249.13
1904	0	0	0	0	0	17296.2	0	0	0	4109.2	0	0	8362.17	162423	60.7319	69143	0	0	0	26429.2	140805	185131	684.867	0	0	0	0	0	0	15723.4	0	0	870.848	0	0	0	0	36865.9	32079.8	1.54975e+06	0	2181.5	0	0	12366	4557.44	0	1422.39	6386.22
1905	0	0	0	0	0	17799.8	0	0	0	4200.6	0	0	8557.59	164894	61.7114	70681	0	0	0	26855.4	142948	187947	700.101	0	0	0	0	0	0	16073.1	0	0	889.952	0	0	0	0	37674.6	33013.8	1.57207e+06	0	2245.02	0	0	12637.3	4657.42	0	1453.59	6526.31
1906	0	0	0	0	0	18318	0	0	0	4294.04	0	0	8757.57	167403	62.7068	72253.2	0	0	0	27288.6	145123	190807	715.673	0	0	0	0	0	0	16430.7	0	0	909.475	0	0	0	0	38501.1	33975	1.59471e+06	0	2310.38	0	0	12914.5	4759.59	0	1485.48	6669.48
1907	0	0	0	0	0	18851.4	0	0	0	4389.56	0	0	8962.22	169950	63.7181	73860.4	0	0	0	27728.7	147331	193710	731.593	0	0	0	0	0	0	16796.2	0	0	929.426	0	0	0	0	39345.7	34964.2	1.61768e+06	0	2377.65	0	0	13197.9	4864	0	1518.06	6815.79
1908	0	0	0	0	0	19400.3	0	0	0	4487.2	0	0	9171.66	172535	64.7458	75503.3	0	0	0	28175.9	149572	196657	747.866	0	0	0	0	0	0	17169.8	0	0	949.815	0	0	0	0	40208.8	35982.2	1.64098e+06	0	2446.88	0	0	13487.4	4970.7	0	1551.37	6965.31
1909	0	0	0	0	0	19965.1	0	0	0	4587.01	0	0	9385.99	175161	65.7901	77182.8	0	0	0	28630.4	151848	199649	764.502	0	0	0	0	0	0	17551.7	0	0	970.652	0	0	0	0	41090.9	37029.9	1.66461e+06	0	2518.12	0	0	13783.3	5079.74	0	1585.4	7118.11
1910	0	0	0	0	0	20546.4	0	0	0	4689.04	0	0	9605.33	177826	66.8512	78899.6	0	0	0	29092.1	154158	202687	781.507	0	0	0	0	0	0	17942.1	0	0	991.945	0	0	0	0	41992.3	38108.1	1.68859e+06	0	2591.44	0	0	14085.6	5191.18	0	1620.18	7274.26
1911	0	0	0	0	0	21144.6	0	0	0	4793.34	0	0	9829.8	180531	67.9294	80654.7	0	0	0	29561.4	156504	205771	798.891	0	0	0	0	0	0	18341.2	0	0	1013.71	0	0	0	0	42913.5	39217.6	1.71291e+06	0	2666.89	0	0	14394.6	5305.06	0	1655.72	7433.84
1912	0	0	0	0	0	21760.3	0	0	0	4899.97	0	0	10059.5	183278	69.025	82448.7	0	0	0	30038.1	158885	208901	816.661	0	0	0	0	0	0	18749.2	0	0	1035.94	0	0	0	0	43854.9	40359.5	1.73758e+06	0	2744.54	0	0	14710.4	5421.44	0	1692.04	7596.92
1913	0	0	0	0	0	22393.9	0	0	0	5008.96	0	0	10294.6	186066	70.1383	84282.7	0	0	0	30522.6	161302	212080	834.827	0	0	0	0	0	0	19166.2	0	0	1058.67	0	0	0	0	44817	41534.6	1.7626e+06	0	2824.45	0	0	15033.1	5540.37	0	1729.16	7763.57
1914	0	0	0	0	0	23045.9	0	0	0	5120.38	0	0	10535.2	188897	71.2696	86157.5	0	0	0	31014.9	163756	215306	853.396	0	0	0	0	0	0	19592.6	0	0	1081.89	0	0	0	0	45800.1	42743.9	1.78799e+06	0	2906.69	0	0	15362.9	5661.91	0	1767.09	7933.88
1915	0	0	0	0	0	23716.9	0	0	0	5234.27	0	0	10781.4	191771	72.4191	88073.9	0	0	0	31515.1	166248	218582	872.379	0	0	0	0	0	0	20028.4	0	0	1105.63	0	0	0	0	46804.9	43988.4	1.81374e+06	0	2991.32	0	0	15699.9	5786.11	0	1805.86	8107.93
1916	0	0	0	0	0	24407.4	0	0	0	5350.7	0	0	11033.3	194689	73.5871	90033	0	0	0	32023.4	168777	221908	891.784	0	0	0	0	0	0	20473.9	0	0	1129.88	0	0	0	0	47831.6	45269.1	1.83986e+06	0	3078.41	0	0	16044.3	5913.04	0	1845.47	8285.79
1917	0	0	0	0	0	25118	0	0	0	5469.72	0	0	11291.1	197651	74.7739	92035.7	0	0	0	32539.9	171345	225284	911.621	0	0	0	0	0	0	20929.3	0	0	1154.67	0	0	0	0	48880.9	46587.2	1.86636e+06	0	3168.04	0	0	16396.3	6042.76	0	1885.96	8467.56
1918	0	0	0	0	0	25849.4	0	0	0	5591.39	0	0	11555	200658	75.9799	94082.9	0	0	0	33064.8	173952	228712	931.899	0	0	0	0	0	0	21394.8	0	0	1180	0	0	0	0	49953.2	47943.6	1.89324e+06	0	3260.28	0	0	16756	6175.32	0	1927.33	8653.31
1919	0	0	0	0	0	26602	0	0	0	5715.77	0	0	11825	203711	77.2054	96175.7	0	0	0	33598.1	176598	232191	952.628	0	0	0	0	0	0	21870.7	0	0	1205.88	0	0	0	0	51049.1	49339.5	1.92051e+06	0	3355.21	0	0	17123.5	6310.79	0	1969.61	8843.14
1920	0	0	0	0	0	27376.5	0	0	0	5842.91	0	0	12101.4	206811	78.4506	98315	0	0	0	34139.9	179285	235724	973.818	0	0	0	0	0	0	22357.2	0	0	1232.34	0	0	0	0	52168.9	50776.1	1.94817e+06	0	3452.9	0	0	17499.2	6449.23	0	2012.82	9037.14
1921	0	0	0	0	0	28173.6	0	0	0	5972.87	0	0	12384.2	209957	79.7159	100502	0	0	0	34690.6	182013	239311	995.479	0	0	0	0	0	0	22854.5	0	0	1259.37	0	0	0	0	53313.4	52254.5	1.97623e+06	0	3553.43	0	0	17883.1	6590.71	0	2056.97	9235.39
1922	0	0	0	0	0	28993.9	0	0	0	6105.73	0	0	12673.6	213151	81.0016	102737	0	0	0	35250.1	184782	242952	1017.62	0	0	0	0	0	0	23362.9	0	0	1287	0	0	0	0	54482.9	53775.9	2.00469e+06	0	3656.89	0	0	18275.4	6735.29	0	2102.1	9437.98
1923	0	0	0	0	0	29838.1	0	0	0	6241.55	0	0	12969.7	216394	82.3081	105023	0	0	0	35818.6	187594	246648	1040.26	0	0	0	0	0	0	23882.6	0	0	1315.23	0	0	0	0	55678.1	55341.6	2.03357e+06	0	3763.37	0	0	18676.3	6883.04	0	2148.21	9645.03
1924	0	0	0	0	0	30706.9	0	0	0	6380.38	0	0	13272.8	219687	83.6356	107359	0	0	0	36396.3	190448	250401	1063.4	0	0	0	0	0	0	24413.8	0	0	1344.08	0	0	0	0	56899.5	56953	2.06286e+06	0	3872.94	0	0	19086	7034.04	0	2195.34	9856.61
1925	0	0	0	0	0	31600.9	0	0	0	6522.31	0	0	13583	223029	84.9845	109747	0	0	0	36983.4	193345	254210	1087.05	0	0	0	0	0	0	24956.9	0	0	1373.57	0	0	0	0	58147.7	58611.2	2.09257e+06	0	3985.7	0	0	19504.7	7188.34	0	2243.5	10072.8
1926	0	0	0	0	0	32521	0	0	0	6667.39	0	0	13900.4	226423	86.3552	112188	0	0	0	37579.9	196287	258078	1111.23	0	0	0	0	0	0	25512	0	0	1403.7	0	0	0	0	59423.3	60317.7	2.12271e+06	0	4101.75	0	0	19932.6	7346.04	0	2292.71	10293.8
1927	0	0	0	0	0	33467.9	0	0	0	6815.7	0	0	14225.2	229867	87.748	114684	0	0	0	38186	199274	262005	1135.95	0	0	0	0	0	0	26079.5	0	0	1434.49	0	0	0	0	60726.9	62073.9	2.15328e+06	0	4221.18	0	0	20369.8	7507.19	0	2343.01	10519.6
1928	0	0	0	0	0	34442.3	0	0	0	6967.3	0	0	14557.7	233365	89.1633	117235	0	0	0	38801.9	202305	265991	1161.22	0	0	0	0	0	0	26659.6	0	0	1465.96	0	0	0	0	62059.1	63881.2	2.18429e+06	0	4344.08	0	0	20816.7	7671.87	0	2394.41	10750.4
1929	0	0	0	0	0	35445.2	0	0	0	7122.28	0	0	14897.9	236915	90.6014	119842	0	0	0	39427.7	205383	270038	1187.05	0	0	0	0	0	0	27252.6	0	0	1498.12	0	0	0	0	63420.5	65741.2	2.21575e+06	0	4470.56	0	0	21273.3	7840.17	0	2446.93	10986.2
1930	0	0	0	0	0	36477.2	0	0	0	7280.71	0	0	15246	240520	92.0627	122508	0	0	0	40063.6	208508	274146	1213.45	0	0	0	0	0	0	27858.8	0	0	1530.99	0	0	0	0	64811.8	67655.3	2.24766e+06	0	4600.72	0	0	21740	8012.16	0	2500.61	11227.2
1931	0	0	0	0	0	37539.2	0	0	0	7442.66	0	0	15602.3	244179	93.5475	125233	0	0	0	40709.8	211681	278317	1240.44	0	0	0	0	0	0	28478.5	0	0	1564.57	0	0	0	0	66233.5	69625.1	2.28004e+06	0	4734.68	0	0	22216.9	8187.93	0	2555.47	11473.5
1932	0	0	0	0	0	38632.2	0	0	0	7608.21	0	0	15966.9	247894	95.0563	128019	0	0	0	41366.4	214901	282552	1268.04	0	0	0	0	0	0	29112	0	0	1598.89	0	0	0	0	67686.5	71652.3	2.31288e+06	0	4872.53	0	0	22704.3	8367.55	0	2611.53	11725.2
1933	0	0	0	0	0	39757	0	0	0	7777.45	0	0	16340	251666	96.5894	130866	0	0	0	42033.5	218171	286851	1296.24	0	0	0	0	0	0	29759.5	0	0	1633.97	0	0	0	0	69171.4	73738.5	2.34619e+06	0	5014.4	0	0	23202.4	8551.11	0	2668.82	11982.4
1934	0	0	0	0	0	40914.6	0	0	0	7950.45	0	0	16721.9	255495	98.1473	133777	0	0	0	42711.5	221490	291215	1325.07	0	0	0	0	0	0	30421.5	0	0	1669.81	0	0	0	0	70688.8	75885.5	2.37998e+06	0	5160.4	0	0	23711.4	8738.69	0	2727.36	12245.3
1935	0	0	0	0	0	42105.8	0	0	0	8127.3	0	0	17112.7	259382	99.7303	136753	0	0	0	43400.4	224860	295646	1354.55	0	0	0	0	0	0	31098.2	0	0	1706.45	0	0	0	0	72239.5	78095	2.41426e+06	0	5310.65	0	0	24231.5	8930.4	0	2787.19	12513.9
1936	0	0	0	0	0	43331.8	0	0	0	8308.08	0	0	17512.6	263329	101.339	139795	0	0	0	44100.4	228281	300144	1384.68	0	0	0	0	0	0	31789.9	0	0	1743.88	0	0	0	0	73824.2	80368.8	2.44903e+06	0	5465.27	0	0	24763.1	9126.3	0	2848.34	12788.5
1937	0	0	0	0	0	44593.4	0	0	0	8492.88	0	0	17921.8	267335	102.973	142905	0	0	0	44811.6	231754	304711	1415.48	0	0	0	0	0	0	32497.1	0	0	1782.14	0	0	0	0	75443.7	82708.8	2.4843e+06	0	5624.4	0	0	25306.3	9326.51	0	2910.82	13069
1938	0	0	0	0	0	45891.8	0	0	0	8681.79	0	0	18340.6	271402	104.634	146083	0	0	0	45534.4	235280	309347	1446.97	0	0	0	0	0	0	33219.9	0	0	1821.23	0	0	0	0	77098.8	85116.9	2.52008e+06	0	5788.16	0	0	25861.5	9531.11	0	2974.68	13355.7
1939	0	0	0	0	0	47228	0	0	0	8874.91	0	0	18769.2	275532	106.322	149333	0	0	0	46268.8	238860	314053	1479.15	0	0	0	0	0	0	33958.9	0	0	1861.18	0	0	0	0	78790.1	87595.2	2.55638e+06	0	5956.68	0	0	26428.8	9740.19	0	3039.93	13648.7
1940	0	0	0	0	0	48603.1	0	0	0	9072.32	0	0	19207.8	279724	108.037	152654	0	0	0	47015.1	242494	318831	1512.05	0	0	0	0	0	0	34714.2	0	0	1902.01	0	0	0	0	80518.5	90145.6	2.5932e+06	0	6130.12	0	0	27008.6	9953.86	0	3106.62	13948.1
1941	0	0	0	0	0	50018.2	0	0	0	9274.12	0	0	19656.7	283980	109.779	156050	0	0	0	47773.4	246184	323682	1545.69	0	0	0	0	0	0	35486.4	0	0	1943.74	0	0	0	0	82284.9	92770.2	2.63055e+06	0	6308.6	0	0	27601.1	10172.2	0	3174.77	14254.1
1942	0	0	0	0	0	51474.5	0	0	0	9480.42	0	0	20116.1	288300	111.55	159521	0	0	0	48543.9	249929	328607	1580.07	0	0	0	0	0	0	36275.8	0	0	1986.38	0	0	0	0	84090	95471.3	2.66843e+06	0	6492.28	0	0	28206.6	10395.4	0	3244.42	14566.8
1943	0	0	0	0	0	52973.2	0	0	0	9691.3	0	0	20586.1	292687	113.349	163070	0	0	0	49326.8	253732	333607	1615.22	0	0	0	0	0	0	37082.7	0	0	2029.95	0	0	0	0	85934.6	98251	2.70687e+06	0	6681.31	0	0	28825.3	10623.4	0	3315.59	14886.3
1944	0	0	0	0	0	54515.6	0	0	0	9906.87	0	0	21067.2	297140	115.177	166697	0	0	0	50122.4	257592	338682	1651.14	0	0	0	0	0	0	37907.5	0	0	2074.48	0	0	0	0	87819.8	101112	2.74585e+06	0	6875.84	0	0	29457.7	10856.5	0	3388.32	15212.9
1945	0	0	0	0	0	56102.9	0	0	0	10127.2	0	0	21559.5	301661	117.035	170405	0	0	0	50930.8	261512	343835	1687.87	0	0	0	0	0	0	38750.7	0	0	2119.99	0	0	0	0	89746.3	104056	2.7854e+06	0	7076.04	0	0	30103.9	11094.6	0	3462.65	15546.6
1946	0	0	0	0	0	57736.3	0	0	0	10352.5	0	0	22063.4	306250	118.922	174195	0	0	0	51752.3	265490	349066	1725.42	0	0	0	0	0	0	39612.7	0	0	2166.5	0	0	0	0	91715.1	107085	2.82552e+06	0	7282.06	0	0	30764.3	11338	0	3538.61	15887.7
1947	0	0	0	0	0	59417.4	0	0	0	10582.8	0	0	22579	310910	120.84	178070	0	0	0	52587	269530	354377	1763.8	0	0	0	0	0	0	40493.8	0	0	2214.03	0	0	0	0	93727.1	110203	2.86621e+06	0	7494.08	0	0	31439.2	11586.7	0	3616.24	16236.2
1948	0	0	0	0	0	61147.4	0	0	0	10818.2	0	0	23106.6	315640	122.789	182031	0	0	0	53435.1	273630	359769	1803.03	0	0	0	0	0	0	41394.6	0	0	2262.59	0	0	0	0	95783.2	113412	2.90749e+06	0	7712.28	0	0	32128.8	11840.9	0	3695.57	16592.4
1949	0	0	0	0	0	62927.7	0	0	0	11058.8	0	0	23646.6	320443	124.77	186080	0	0	0	54297	277794	365243	1843.14	0	0	0	0	0	0	42315.3	0	0	2312.23	0	0	0	0	97884.4	116714	2.94937e+06	0	7936.83	0	0	32833.7	12100.7	0	3776.64	16956.4
1950	0	0	0	0	0	64759.9	0	0	0	11304.8	0	0	24199.2	325318	126.782	190219	0	0	0	55172.7	282020	370800	1884.13	0	0	0	0	0	0	43256.6	0	0	2362.95	0	0	0	0	100032	120112	2.99185e+06	0	8167.92	0	0	33553.9	12366.1	0	3859.49	17328.3
1951	0	0	0	0	0	66645.4	0	0	0	11556.3	0	0	24764.7	330268	128.827	194450	0	0	0	56062.6	286311	376441	1926.05	0	0	0	0	0	0	44218.8	0	0	2414.79	0	0	0	0	102226	123609	3.03494e+06	0	8405.73	0	0	34290	12637.4	0	3944.16	17708.5
1952	0	0	0	0	0	68585.9	0	0	0	11813.3	0	0	25343.4	335292	130.905	198776	0	0	0	56966.8	290667	382169	1968.89	0	0	0	0	0	0	45202.4	0	0	2467.76	0	0	0	0	104469	127208	3.07865e+06	0	8650.47	0	0	35042.2	12914.6	0	4030.68	18096.9
1953	0	0	0	0	0	70582.8	0	0	0	12076.1	0	0	25935.6	340394	133.016	203197	0	0	0	57885.6	295089	387983	2012.68	0	0	0	0	0	0	46207.9	0	0	2521.9	0	0	0	0	106760	130912	3.12299e+06	0	8902.34	0	0	35811	13197.9	0	4119.1	18493.9
1954	0	0	0	0	0	72637.9	0	0	0	12344.7	0	0	26541.7	345573	135.161	207717	0	0	0	58819.2	299579	393886	2057.45	0	0	0	0	0	0	47235.7	0	0	2577.22	0	0	0	0	109102	134724	3.16797e+06	0	9161.54	0	0	36596.6	13487.5	0	4209.46	18899.6
1955	0	0	0	0	0	74752.8	0	0	0	12619.3	0	0	27162	350830	137.341	212337	0	0	0	59767.9	304137	399879	2103.22	0	0	0	0	0	0	48286.4	0	0	2633.76	0	0	0	0	111496	138646	3.2136e+06	0	9428.28	0	0	37399.4	13783.3	0	4301.81	19314.2
1956	0	0	0	0	0	76929.3	0	0	0	12900	0	0	27796.7	356168	139.556	217061	0	0	0	60731.8	308764	405963	2150	0	0	0	0	0	0	49360.5	0	0	2691.54	0	0	0	0	113942	142683	3.25988e+06	0	9702.79	0	0	38219.8	14085.7	0	4396.18	19737.9
1957	0	0	0	0	0	79169.1	0	0	0	13187	0	0	28446.3	361587	141.807	221889	0	0	0	61711.4	313462	412140	2197.83	0	0	0	0	0	0	50458.4	0	0	2750.58	0	0	0	0	116441	146837	3.30683e+06	0	9985.3	0	0	39058.3	14394.7	0	4492.62	20170.9
1958	0	0	0	0	0	81474.2	0	0	0	13480.3	0	0	29111.1	367088	144.095	226825	0	0	0	62706.7	318231	418410	2246.71	0	0	0	0	0	0	51580.8	0	0	2810.92	0	0	0	0	118996	151113	3.35446e+06	0	10276	0	0	39915.1	14710.5	0	4591.17	20613.4
1959	0	0	0	0	0	83846.4	0	0	0	13780.1	0	0	29791.4	372674	146.419	231870	0	0	0	63718.1	323073	424776	2296.69	0	0	0	0	0	0	52728.2	0	0	2872.58	0	0	0	0	121606	155512	3.40278e+06	0	10575.2	0	0	40790.7	15033.2	0	4691.89	21065.6
1960	0	0	0	0	0	86287.7	0	0	0	14086.7	0	0	30487.5	378344	148.78	237028	0	0	0	64745.8	327988	431239	2347.78	0	0	0	0	0	0	53901	0	0	2935.6	0	0	0	0	124274	160040	3.45178e+06	0	10883.1	0	0	41685.5	15363	0	4794.82	21527.7
1961						88800				14400			31200	384100	151.18	242300				65790	332979	437800	2400							55100			3000					127000	164700	3501500		11200			42600	15700		4900	22000
1962						94100				16300			23400	336400	200.421	335800				87218.7	336401	442300	1200							40300			600	23800				82800	156800	3599800		17500			48600	14900		6100	27600
1963						94100				17800			14800	348400	214.969	242200				93549.9	328263	431600	1200							43800			200	36500				75200	206600	3362200		10000			66100	21100		4300	40700
1964						103800				18500			21400	320100	246.096	409500				107096	370247	486800	2400	200						50800			400	15600				66100	228300	3513100		9400			126100	25700		6600	93800
1965						103400				6300			16800	272200	291.733	337500				126956	376636	495200	1300							53100			600	9900				56600	218400	3783000		10200			99700	32100		3000	64600
1966						107400				6300			12100	316200	333.98	358200				145341	358534	471400	3200							58100				19600				65600	285900	4050100		11000			96600	22800		6600	67200
1967						108900				5200			37500	361400	330.543	330600				143845	266276	350100	300							79100				63600				85700	279300	3909600		11300			78500	20400		8300	49800
1968						171000				400			29500	364500	340.652	362900				148244	248099	326200	600							117300				54000				95700	364400	3516500		18900			57500	21600		5500	30400
1969						180200				1200			13000	438800	364.886	418100				158790	296851	390300	900							114300				50800				124400	425500	3277600		38800			59100	18400		3200	37500
1970						151800				900			12400	437400	412.519	380100				179519	415349	546100	1600							84400				45000				61600	511200	4166600		86000			61900	20300		4500	37100
1971						133100				500			25900	425600	394.446	373200				171654	508671	668800	800							119400				14500				6300	546300	2872500		101000			123000	32900		32200	57900
1972						148100				200			13200	388800	395.649	382000				172177	407895	536300	400							130200				11800				6300	515000	1959900		109000			121800	27800		47900	46100
1973						219400				100			6700	429800	493.938	283500				214951	369486	485800	600							426000				9500				6300	703000	1705200		155000			106300	41800		31700	32800
1974						126300				400			12500	585000	486.602	183100				211758	247947	326000	600							140000				37515				6300	647000	2099300		131000			69700	26500		31700	11500
1975													56400	564800	445.988	99500				194084	334576	439900	900							12400				37400				6300	472000	1522000		82800		6200	98600	17400		31700	49500
1976													55800	691100	477.989	99500				208010	328491	431900	1600							22600				20200				6300	598600	1650400		127700		17000	88900	19800		31600	37500
1977										700			2100	707900	478.673	52500				208308	447065	587800	1500				2300			4300				25500				6300	396700	1822200		125500		147600	113600	23600		52500	37500
1978										1900			3900	725700	463.336					201633	519623	683200	800			7400				10300				46700				6300	654300	1668900		111000		679200	90700	23600		29600	37500
1979										2900			7200	783600	409.646					178269	518939	682300	3200			7400				12700				25400				6300	843400	1755800		125000		965700	89800	23600		30000	36200
1980										2300			38000	809600	371.988					161881	578111	760100	6700			7400				7000				8200				6300	743300	2319700		137400		1052400	132300	72400		37000	22900
1981										2300			3400	755900	367.804					160060	588835	774200	1000			7400				6100				2800				6300	443700	1972600		122500		361100	59100			24200	34900
1982										1800			5500	630300	352.627					153455	590204	776000	900			7400				8000				3000				100	447800	1635500		90000		892000	63900			34000	29900
1983										2700			8400	499900	403.788					175719	583815	767600	600			7400				4200				2000					391000	2840300		65000		1026300	73800			25000	48800
1984										2900			7000	600600	417.409					181647	772894	1016200	300			7400				30300				5100					496000	3875000		84000		905600	93000			9000	84000
1985						111				2900			4800	557900	412.001					179294	740722	973900	300			7400				26200				29800					745700	2985400		95000		1275100	44300			9000	35300
1986						891				4435			6300	528500	481.822					209678	877168	1153300	6200			109				9400				35500				700	411200	3356800		62600		1302500	37300			31100	6200
1987						110				8518			27300	787500	513.418	0				223428	1.02936e+06	1353400	7500	0		510	0			9500			0	34800				700	442000	4508800		41000		1950300	121200	61600		55200	4400
1988						174				397940			32500	598300	537.633					233966	1.02601e+06	1349000	6000			510				46000				125400				9100	537600	4107000		55000		2799600	192300	58700		132400	1200
1989						2606				546000			5400	704700	493.119					214594	1.10968e+06	1459000	1800			1758				17100				135500				17600	456700	2649000		54700		1993500	169400	114200		43200	12000
1990			1196		65	500				545228			15498	1189715	295.315	10				128514	795110	1045410					1325			80085				160484				35839	756000	1196591		35836		2245416	386891	14178	1713	371000
1991		157								330060			149034	816208	293		33			127507	1.14804e+06	1509444		9		0	2220			78692				64530				84665	770825	1355948		16342		1837582	773613	31024	9484	634158	98947
1992		604	100		163	1900				556029			183267	601789	293	106	59	232		127507	955707	1256563		218		225	300	2447		364276			49	59708				506360	679864	2103000		41700		1424802	801051	41309	402	693754	65586
1993	9854	2402			24	1900				196000			241700	551000	1538	1378	60			166208	739353	972100		75			13500	955		259100				101300				350000	791500	1175000		36600		1585300	732523	29343	913	646606	55661
1994	2000	1000	0		72	1700				639700			417800	653000	1500	2404	161	28		174500	786280	1033800		11		0	15300			649100			1724	18000				458000	1255000	1253000		84200		1842400	895246	212200	213	631063	51770
1995	2000	1000	0		72	1700				1119000	16		296700	632000	72	1000	161	476	0	443500	638729	839800		11		0	2200			1235000			1834	67600				459100	1236000	1186800		72800		2226300	715176	211500	213	459563	43900
1996	2000	1000	0		72	200				604400	16		345800	625000	272	100	1300	228	0	670200	579024	761300		0		0	2200			512000			0	185000				300000	1307000	955300		41600		1615900	428313	319200	213	65300	43600
1997	2000	1960	0		72	2024				491100	13		694600	819000	272	0	0	400	0	513000	687025	903300		0		0	0	24104		791800			0	200100		55		100000	1706000	701400		109500		1728900	159284	70000	184	63000	26100
1998	2025	17	0		72	722				453000	0		489000	792000	0	0	0	131200	0	867000	672726	884500		701		0	0	0		935300			0	200100		55		7000	1604000	2028900		117000		415000	128208	70000	208	25300	32700
1999	2026	379	0		72	3626				228000	0		972000	1039000	1611	0	0	131200	0	824600	1169000	1537000		600		0	3200	0		442000			1035	226000		0	409	3000	975000	2213000		154000		915000	52234	1666	142	25700	24726
2000	2038	379	0		72	6039				123000	0		1127000	924000	1600	0	0	131200	0	928700	1169000			591		0	3070	0		753600			1035	287000		0	409	100	894000	2902960		249900		681000	37311	911	400	27000	9000
2001	2038	25000	0		72	1300				25000	1000		998000	932000	900	0	0	0	0	1095800	1000890			2000		0	958	0		563079			1035	281000	2900	0	409	0	233000	3835000		313000		512000	27910	1248	16	17746	8900
2002	10000	29300	0		72	715				36230	1000		1280000	864000	0	4034	0	0	41	1328000	1003452			15300		0	2305	0		950611			1035	195000	1098	3602	409	234	144844	4471000		91958		522000	453466	430724	25	11000	11717
2003	34074	467	75		72	824				54462	4000		1275000	769000	0	6419	1312	261	3	1443000	1077177		10	28300		17163	4320	132970		123305			303	195000	1098	4505	409	84	70081	5004000		126149		300000	19492	1388	0	9417	8687
2004	99987	467	517		72	12270				12604	700		1048283	935000	0	4088	255	645	4	1443000	1066709		475	47900		2767	6267	243514		100021			303	372000	3496	6856	409	3376	29350	3899000		93171		347000	31228	11624	64	4000	15540
2005	99987	467	517		72	12270				47062	1500		748582	836000	0	4088	255	645	4	1443000	1079000		475	53900		2767	5619	155707		25004			303	433310	3496	6856	409	2406	237271	5592000		86417		149000	29259	8610	45	6927	13677
2006	10204	467	517		72	4468				36943	1500		1064582	718000	0	97	120	645	3	1443000	1025000		230	51900		2767	8641	155707		7225			303	369000	3496	6856	409	421	502461	4640000		95394		111000	138231	81761	90	4282	52098
2007	8718	467	241		72	2736				124448	2622		1064582	876000	10	1325	469	524	3	1443000	813989		66	50216		2767	10553	119199		18553			303	788420	3496	2838	409	15883	524891	3560000		78314		85000	173207	127724	168	4066	41249
2008	2475	467	944		72	6439				80392	0		942582	974000	10	2	727	549	3	1443000	1100603		2080	50516		2767	17226	121700		27473			289	338700	2760	2847	409	3921	363848	2839000		155301		44000	98979	62292	12	5989	30686
2009	540	467	384		72	5765				19943	700		1144000	728780	10	2	349	549	3	1475100	664786		2126	14911		2767	14394	122420		5610			289	205081	2140	2907	530	5451	450331	2723000		110842		10644	47394	5621	0	12736	29037
2010	398	467	317		72	6015				46059	15		1447300	954867	10	128	206	549	3	2217300	855003		1646	86400		2812	12621	217410		28750			289	484970	669	2833	530	5648	702265	4019000		147893		35000	49330	2202	0	28382	18746
2011	11598	8466	317		72	7074				23120	98		2016196	1017426	10	634	452	176	3	2509000	1013788		3508	241233		2812	20508	229000	8	90295			289	507786	492	2833	530	13607	777123	5706218		152278		43402	41347	1253	0	14380	25714
2012	11598	3000	290		72	13839				14120	0	8	1394518	826909	0	634	324	139	1	2476000	1054180		1975	262011		2812	16000	174000	44	85118			4	543039	939	2832	530	15509	852148	6094000		158178		5700	35730	2599	0	3569	29562
2013	11363	3000	290		72	4170				13002	0	10	2005834	824377	0	645	324	139	1	2659000	1259830		708	237012		2812	10284	118000	1	114997			16	293042	939	2832	530	32602	804381	7022798		144615	2854	7700	58976	2497	0	13128	43351
2014	2102	3000	290		72	15000				22362	0	1	2603836	701710	0	645	709	139	1	2418502	1232736		2163	354000		2812	10678	120000	130	196259			55	543310	479	2841	530	62000	1051190	6696295		113993	0	28000	57267	2486	0	14926	39855
2015	2595	3000	0	26	480	45591	0		0	12513	0	0	3298788	830410	0	0	274	4	0	2942169	1296507		6304	220139	0	0	12942	68420	2	110535	0	0	0	224087	2	2118	17	113231	1152560	6059972	0	110015	0	16532	49587	4256	0	20726	24605
2016	7189	3000	47	48	127	108971	0		1	3980	0	0	4270494	879378	1000	0	81	0	0	2930100	1085590		2415	133659	0	0	12866	99870	37	174097	0	0	0	168801	0	117	0	198908	1391020	8171930	0	232640	763	30667	178334	587	0	152651	25096
2017	559	0	21	0	446	97265	0		2	2653	0	0	5073954	875832	0	0	737	0	0	1975700	1503065		656	41208	0	0	15610	95430	0	248974	0	0	0	294947	68	20	0	80117	1418041	7401719	0	328000	70	174572	126794	7372	0	96848	22574
2018	87	0	0	0	747	98643	0		0	2745	0	0	4936264	947804	0	0	37	21	0	5213	1770447		312	66872	1	0	13381	54670	3	398453	0	0	0	289343	136	2	0	43591	1285698	8493975	0	169218	0	298777	94712	5152	0	78237	11323
2019	372	0	0	21	2838	99000	0		0	135640	0	0	6327822	899841	0	0	0	5	0	267937	2706630		277	34942	0	0	14052	37980	43	975044	0	0	0	162557	0	0	0	55000	1028286	7547771	2254	123503	0	352760	86142	799	0	78554	6789
[truncated: 197 more columns]

## Sheet: SW_P
Sawnwood_production (m3/yr)
	Afghanistan	Albania	Algeria	American Samoa	Andorra	Angola	Anguilla	Antarctica	Antigua and Barbuda	Argentina	Armenia	Aruba	Australia	Austria	Azerbaijan	Bahamas	Bahrain	Bangladesh	Barbados	Belarus	Belgium	Belgium-Luxembourg	Belize	Benin	Bermuda	Bhutan	Bolivia (Plurinational State of)	Bosnia and Herzegovina	Botswana	Brazil	British Indian Ocean Territory	British Virgin Islands	Brunei Darussalam	Bulgaria	Burkina Faso	Burundi	Cabo Verde	Cambodia	Cameroon	Canada	Cayman Islands	Central African Republic	Chad	Chile	China	China, Hong Kong SAR	China, Macao SAR	China, mainland	China, Taiwan Province of
1900	42583.8	66081.4	10071.8	0	0	12155.7	0	0	0	204014	0	0	832545	1.95816e+06	0	1724.73	0	76118.5	0	875993	279258	288728	13066.1	1389.22	0	0	7499.96	6117.82	0	1.68553e+06	0	0	3167.17	660814	0	0	0	17778.7	15368.2	6.04133e+06	0	6598.79	0	236236	2.94557e+06	34599.3	0	2.74897e+06	162005
1901	43518	67086.8	10365.1	0	0	12509.6	0	0	0	208553	0	0	852001	1.98795e+06	0	1763.09	0	77788.4	0	890121	283506	293121	13356.8	1429.67	0	0	7666.78	6210.9	0	1.72302e+06	0	0	3236.65	670868	0	0	0	18168.7	15815.7	6.12834e+06	0	6790.92	0	241490	3.01019e+06	35358.3	0	2.80927e+06	165559
1902	44472.6	68107.5	10666.9	0	0	12873.8	0	0	0	213192	0	0	871911	2.0182e+06	0	1802.31	0	79494.8	0	904478	287820	297581	13653.9	1471.29	0	0	7837.32	6305.4	0	1.76135e+06	0	0	3307.65	681075	0	0	0	18567.3	16276.2	6.21661e+06	0	6988.64	0	246862	3.07623e+06	36134	0	2.8709e+06	169191
1903	45448.2	69143.8	10977.4	0	0	13248.6	0	0	0	217934	0	0	892287	2.0489e+06	0	1842.4	0	81238.7	0	919066	292199	302108	13957.6	1514.13	0	0	8011.65	6401.33	0	1.80053e+06	0	0	3380.21	691438	0	0	0	18974.6	16750.1	6.30614e+06	0	7192.12	0	252353	3.14371e+06	36926.7	0	2.93388e+06	172902
1904	46445.2	70195.8	11297.1	0	0	13634.4	0	0	0	222781	0	0	913138	2.08008e+06	0	1883.38	0	83020.9	0	933889	296645	306705	14268.1	1558.22	0	0	8189.86	6498.73	0	1.84058e+06	0	0	3454.36	701958	0	0	0	19390.9	17237.8	6.39697e+06	0	7401.53	0	257966	3.21267e+06	37736.8	0	2.99824e+06	176695
1905	47464.1	71263.8	11626	0	0	14031.4	0	0	0	227737	0	0	934477	2.11173e+06	0	1925.28	0	84842.1	0	948951	301158	311371	14585.4	1603.58	0	0	8372.04	6597.6	0	1.88152e+06	0	0	3530.14	712638	0	0	0	19816.3	17739.7	6.4891e+06	0	7617.03	0	263705	3.28315e+06	38564.6	0	3.06402e+06	180571
1906	48505.3	72348	11964.5	0	0	14439.9	0	0	0	232803	0	0	956315	2.14385e+06	0	1968.1	0	86703.3	0	964257	305740	316108	14909.9	1650.27	0	0	8558.26	6697.98	0	1.92337e+06	0	0	3607.58	723480	0	0	0	20251	18256.2	6.58256e+06	0	7838.8	0	269570	3.35517e+06	39410.6	0	3.13123e+06	184532
1907	49569.4	73448.7	12312.8	0	0	14860.3	0	0	0	237981	0	0	978663	2.17647e+06	0	2011.88	0	88605.3	0	979809	310392	320918	15241.5	1698.32	0	0	8748.63	6799.89	0	1.96616e+06	0	0	3686.72	734487	0	0	0	20695.2	18787.7	6.67737e+06	0	8067.04	0	275567	3.42878e+06	40275.1	0	3.19992e+06	188581
1908	50656.8	74566.2	12671.3	0	0	15293	0	0	0	243275	0	0	1.00153e+06	2.20959e+06	0	2056.63	0	90549.1	0	995612	315114	325801	15580.5	1747.77	0	0	8943.23	6903.35	0	2.00989e+06	0	0	3767.6	745662	0	0	0	21149.2	19334.7	6.77354e+06	0	8301.91	0	281696	3.504e+06	41158.7	0	3.27012e+06	192718
1909	51768.1	75700.7	13040.3	0	0	15738.3	0	0	0	248686	0	0	1.02494e+06	2.2432e+06	0	2102.38	0	92535.4	0	1.01167e+06	319908	330757	15927.1	1798.66	0	0	9142.16	7008.38	0	2.0546e+06	0	0	3850.25	757007	0	0	0	21613.2	19897.7	6.8711e+06	0	8543.63	0	287962	3.58086e+06	42061.6	0	3.34186e+06	196945
1910	52903.7	76852.5	13420	0	0	16196.5	0	0	0	254218	0	0	1.04889e+06	2.27733e+06	0	2149.14	0	94565.4	0	1.02799e+06	324776	335790	16281.4	1851.03	0	0	9345.52	7115.01	0	2.1003e+06	0	0	3934.71	768525	0	0	0	22087.3	20477	6.97006e+06	0	8792.39	0	294368	3.65942e+06	42984.3	0	3.41517e+06	201266
1911	54064.3	78021.8	13810.7	0	0	16668.1	0	0	0	259872	0	0	1.0734e+06	2.31198e+06	0	2196.95	0	96639.9	0	1.04457e+06	329717	340899	16643.6	1904.92	0	0	9553.4	7223.26	0	2.14702e+06	0	0	4021.03	780218	0	0	0	22571.8	21073.2	7.07045e+06	0	9048.38	0	300915	3.73969e+06	43927.2	0	3.49009e+06	205681
1912	55250.3	79208.8	14212.8	0	0	17153.4	0	0	0	265653	0	0	1.09849e+06	2.34716e+06	0	2245.82	0	98759.9	0	1.06141e+06	334733	346085	17013.8	1960.39	0	0	9765.9	7333.16	0	2.19478e+06	0	0	4109.24	792088	0	0	0	23067	21686.8	7.17228e+06	0	9311.83	0	307609	3.82173e+06	44890.9	0	3.56665e+06	210193
1913	56462.3	80414	14626.6	0	0	17652.8	0	0	0	271562	0	0	1.12416e+06	2.38287e+06	0	2295.77	0	100926	0	1.07853e+06	339826	351351	17392.2	2017.46	0	0	9983.13	7444.73	0	2.2436e+06	0	0	4199.39	804140	0	0	0	23573	22318.2	7.27558e+06	0	9582.96	0	314451	3.90557e+06	45875.6	0	3.64489e+06	214804
1914	57701	81637.4	15052.5	0	0	18166.8	0	0	0	277603	0	0	1.15043e+06	2.41912e+06	0	2346.84	0	103140	0	1.09593e+06	344997	356697	17779.1	2076.2	0	0	10205.2	7558	0	2.2935e+06	0	0	4291.51	816374	0	0	0	24090.2	22968	7.38037e+06	0	9861.97	0	321446	3.99125e+06	46882	0	3.72485e+06	219516
1915	58966.8	82879.5	15490.7	0	0	18695.7	0	0	0	283778	0	0	1.17731e+06	2.45593e+06	0	2399.04	0	105403	0	1.1136e+06	350246	362124	18174.6	2136.66	0	0	10432.2	7672.99	0	2.34452e+06	0	0	4385.65	828795	0	0	0	24618.6	23636.7	7.48667e+06	0	10149.1	0	328596	4.0788e+06	47910.5	0	3.80656e+06	224332
1916	60260.3	84140.5	15941.8	0	0	19240.1	0	0	0	290090	0	0	1.20482e+06	2.4933e+06	0	2452.41	0	107715	0	1.13157e+06	355574	367633	18578.8	2198.87	0	0	10664.3	7789.73	0	2.39667e+06	0	0	4481.86	841405	0	0	0	25158.7	24324.9	7.5945e+06	0	10444.6	0	335905	4.16828e+06	48961.5	0	3.89007e+06	229253
1917	61582.3	85420.6	16405.9	0	0	19800.3	0	0	0	296543	0	0	1.23298e+06	2.53123e+06	0	2506.96	0	110078	0	1.14982e+06	360984	373226	18992.1	2262.89	0	0	10901.5	7908.25	0	2.44998e+06	0	0	4580.18	854206	0	0	0	25710.6	25033.2	7.70388e+06	0	10748.7	0	343377	4.25972e+06	50035.6	0	3.9754e+06	234282
1918	62933.2	86720.3	16883.6	0	0	20376.8	0	0	0	303139	0	0	1.26179e+06	2.56974e+06	0	2562.72	0	112493	0	1.16836e+06	366477	378905	19414.6	2328.77	0	0	11144	8028.57	0	2.50448e+06	0	0	4680.66	867203	0	0	0	26274.6	25762.1	7.81484e+06	0	11061.7	0	351015	4.35317e+06	51133.2	0	4.06261e+06	239421
1919	64313.8	88039.7	17375.2	0	0	20970.1	0	0	0	309882	0	0	1.29128e+06	2.60884e+06	0	2619.73	0	114961	0	1.18721e+06	372052	384670	19846.4	2396.58	0	0	11391.8	8150.72	0	2.56019e+06	0	0	4783.34	880397	0	0	0	26851	26512.1	7.92739e+06	0	11383.7	0	358823	4.44866e+06	52254.9	0	4.15174e+06	244674
1920	65724.6	89379.2	17881.1	0	0	21580.6	0	0	0	316775	0	0	1.32145e+06	2.64853e+06	0	2678	0	117483	0	1.20635e+06	377713	390522	20287.9	2466.36	0	0	11645.2	8274.73	0	2.61713e+06	0	0	4888.27	893792	0	0	0	27440	27284.1	8.04157e+06	0	11715.2	0	366805	4.54626e+06	53401.3	0	4.24281e+06	250041
1921	67166.4	90739	18401.7	0	0	22208.9	0	0	0	323821	0	0	1.35233e+06	2.68883e+06	0	2737.57	0	120060	0	1.22581e+06	383460	396464	20739.1	2538.17	0	0	11904.3	8400.63	0	2.67535e+06	0	0	4995.5	907390	0	0	0	28042	28078.5	8.15739e+06	0	12056.3	0	374964	4.64599e+06	54572.7	0	4.33589e+06	255526
1922	68639.9	92119.6	18937.5	0	0	22855.6	0	0	0	331024	0	0	1.38394e+06	2.72974e+06	0	2798.46	0	122694	0	1.24558e+06	389294	402496	21200.5	2612.07	0	0	12169.1	8528.44	0	2.73486e+06	0	0	5105.09	921196	0	0	0	28657.2	28896	8.27488e+06	0	12407.3	0	383304	4.74791e+06	55769.9	0	4.43101e+06	261132
1923	70145.7	93521.2	19488.9	0	0	23521	0	0	0	338387	0	0	1.41628e+06	2.77127e+06	0	2860.71	0	125385	0	1.26567e+06	395217	408620	21672	2688.12	0	0	12439.8	8658.2	0	2.79569e+06	0	0	5217.08	935212	0	0	0	29285.8	29737.3	8.39406e+06	0	12768.6	0	391831	4.85206e+06	56993.3	0	4.52821e+06	266860
1924	71684.4	94944.1	20056.3	0	0	24205.9	0	0	0	345914	0	0	1.44937e+06	2.81343e+06	0	2924.34	0	128136	0	1.28608e+06	401230	414837	22154.1	2766.39	0	0	12716.5	8789.93	0	2.85788e+06	0	0	5331.53	949441	0	0	0	29928.3	30603.1	8.51496e+06	0	13140.3	0	400546	4.9585e+06	58243.6	0	4.62754e+06	272715
1925	73257	96388.6	20640.2	0	0	24910.6	0	0	0	353609	0	0	1.48324e+06	2.85624e+06	0	2989.39	0	130947	0	1.30683e+06	407334	421148	22646.9	2846.93	0	0	12999.3	8923.66	0	2.92145e+06	0	0	5448.49	963886	0	0	0	30584.8	31494.2	8.6376e+06	0	13522.9	0	409456	5.06728e+06	59521.3	0	4.72906e+06	278697
1926	74864.1	97855.1	21241.2	0	0	25635.9	0	0	0	361474	0	0	1.51791e+06	2.89969e+06	0	3055.89	0	133819	0	1.3279e+06	413532	427556	23150.7	2929.82	0	0	13288.5	9059.43	0	2.98643e+06	0	0	5568.01	978551	0	0	0	31255.7	32411.2	8.762e+06	0	13916.7	0	418564	5.17844e+06	60827	0	4.8328e+06	284811
1927	76506.4	99343.9	21859.7	0	0	26382.4	0	0	0	369515	0	0	1.55338e+06	2.94381e+06	0	3123.86	0	136755	0	1.34932e+06	419824	434061	23665.6	3015.13	0	0	13584.1	9197.27	0	3.05286e+06	0	0	5690.16	993439	0	0	0	31941.4	33354.8	8.8882e+06	0	14321.8	0	427874	5.29204e+06	62161.4	0	4.93882e+06	291059
1928	78184.7	100855	22496.1	0	0	27150.5	0	0	0	377734	0	0	1.58968e+06	2.9886e+06	0	3193.35	0	139755	0	1.37108e+06	426211	440665	24192	3102.91	0	0	13886.2	9337.2	0	3.12077e+06	0	0	5814.99	1.00855e+06	0	0	0	32642.1	34326	9.01621e+06	0	14738.8	0	437392	5.40813e+06	63525.1	0	5.04716e+06	297444
1929	79899.8	102390	23151.1	0	0	27941	0	0	0	386137	0	0	1.62683e+06	3.03407e+06	0	3264.38	0	142821	0	1.3932e+06	432696	447370	24730.1	3193.26	0	0	14195.1	9479.26	0	3.19019e+06	0	0	5942.55	1.0239e+06	0	0	0	33358.2	35325.4	9.14607e+06	0	15168	0	447121	5.52677e+06	64918.6	0	5.15788e+06	303969
1930	81652.6	103948	23825.2	0	0	28754.5	0	0	0	394726	0	0	1.66485e+06	3.08023e+06	0	3336.99	0	145954	0	1.41567e+06	439279	454176	25280.2	3286.23	0	0	14510.9	9623.48	0	3.26115e+06	0	0	6072.91	1.03948e+06	0	0	0	34090	36353.9	9.2778e+06	0	15609.6	0	457067	5.64801e+06	66342.7	0	5.27103e+06	310637
1931	83443.8	105529	24518.9	0	0	29591.7	0	0	0	403506	0	0	1.70375e+06	3.1271e+06	0	3411.22	0	149156	0	1.4385e+06	445962	461086	25842.6	3381.91	0	0	14833.6	9769.9	0	3.33369e+06	0	0	6206.14	1.05529e+06	0	0	0	34837.8	37412.4	9.41142e+06	0	16064.1	0	467234	5.77191e+06	67798.1	0	5.38666e+06	317452
1932	85274.4	107135	25232.8	0	0	30453.3	0	0	0	412481	0	0	1.74357e+06	3.17467e+06	0	3487.1	0	152428	0	1.4617e+06	452748	468102	26417.4	3480.38	0	0	15163.6	9918.55	0	3.40785e+06	0	0	6342.28	1.07135e+06	0	0	0	35602	38501.7	9.54697e+06	0	16531.8	0	477627	5.89853e+06	69285.4	0	5.50483e+06	324416
1933	87145	108765	25967.4	0	0	31340	0	0	0	421656	0	0	1.78431e+06	3.22298e+06	0	3564.66	0	155772	0	1.48528e+06	459636	475224	27005	3581.71	0	0	15500.9	10069.5	0	3.48365e+06	0	0	6481.41	1.08765e+06	0	0	0	36383.1	39622.7	9.68448e+06	0	17013.1	0	488251	6.02793e+06	70805.3	0	5.62559e+06	331532
1934	89056.8	110420	26723.5	0	0	32252.5	0	0	0	431036	0	0	1.82601e+06	3.27201e+06	0	3643.96	0	159189	0	1.50923e+06	466629	482454	27605.7	3686	0	0	15845.7	10222.7	0	3.56114e+06	0	0	6623.6	1.1042e+06	0	0	0	37181.2	40776.4	9.82396e+06	0	17508.5	0	499111	6.16017e+06	72358.6	0	5.749e+06	338805
1935	91010.4	112100	27501.6	0	0	33191.5	0	0	0	440624	0	0	1.86868e+06	3.32179e+06	0	3725.01	0	162681	0	1.53358e+06	473729	489794	28219.8	3793.32	0	0	16198.2	10378.2	0	3.64035e+06	0	0	6768.9	1.121e+06	0	0	0	37996.8	41963.6	9.96545e+06	0	18018.3	0	510214	6.2953e+06	73946	0	5.87512e+06	346238
1936	93006.9	113805	28302.3	0	0	34157.9	0	0	0	450425	0	0	1.91235e+06	3.37233e+06	0	3807.87	0	166250	0	1.55831e+06	480936	497246	28847.5	3903.77	0	0	16558.5	10536.1	0	3.72133e+06	0	0	6917.39	1.13805e+06	0	0	0	38830.4	43185.4	1.0109e+07	0	18542.9	0	521563	6.4334e+06	75568.1	0	6.004e+06	353833
1937	95047.2	115537	29126.3	0	0	35152.5	0	0	0	460444	0	0	1.95704e+06	3.42364e+06	0	3892.57	0	169897	0	1.58344e+06	488253	504812	29489.2	4017.43	0	0	16926.8	10696.4	0	3.8041e+06	0	0	7069.14	1.15537e+06	0	0	0	39682.2	44442.8	1.02546e+07	0	19082.8	0	533164	6.57453e+06	77225.9	0	6.13571e+06	361595
1938	97132.3	117294	29974.4	0	0	36176	0	0	0	470686	0	0	2.00277e+06	3.47573e+06	0	3979.16	0	173624	0	1.60898e+06	495682	512492	30145.1	4134.4	0	0	17303.3	10859.1	0	3.88872e+06	0	0	7224.21	1.17294e+06	0	0	0	40552.7	45736.8	1.04023e+07	0	19638.4	0	545024	6.71876e+06	78920	0	6.27031e+06	369528
1939	99263.1	119079	30847.1	0	0	37229.3	0	0	0	481156	0	0	2.04957e+06	3.52861e+06	0	4067.67	0	177433	0	1.63493e+06	503224	520289	30815.7	4254.77	0	0	17688.2	11024.3	0	3.97522e+06	0	0	7382.69	1.19079e+06	0	0	0	41442.3	47068.4	1.05521e+07	0	20210.2	0	557147	6.86615e+06	80651.3	0	6.40787e+06	377634
1940	101441	120891	31745.2	0	0	38313.2	0	0	0	491858	0	0	2.09747e+06	3.5823e+06	0	4158.15	0	181325	0	1.6613e+06	510880	528205	31501.1	4378.65	0	0	18081.6	11192.1	0	4.06364e+06	0	0	7544.65	1.20891e+06	0	0	0	42351.5	48438.9	1.07041e+07	0	20798.6	0	569540	7.01678e+06	82420.5	0	6.54844e+06	385918
1941	103666	122730	32669.5	0	0	39428.7	0	0	0	502799	0	0	2.14649e+06	3.6368e+06	0	4250.64	0	185303	0	1.6881e+06	518653	536242	32201.8	4506.14	0	0	18483.8	11362.4	0	4.15403e+06	0	0	7710.16	1.2273e+06	0	0	0	43280.5	49849.2	1.08582e+07	0	21404.2	0	582209	7.1707e+06	84228.6	0	6.69209e+06	394384
1942	105940	124597	33620.7	0	0	40576.7	0	0	0	513983	0	0	2.19665e+06	3.69214e+06	0	4345.19	0	189368	0	1.71532e+06	526544	544401	32918.1	4637.34	0	0	18895	11535.2	0	4.24644e+06	0	0	7879.29	1.24597e+06	0	0	0	44230	51300.6	1.10146e+07	0	22027.4	0	595159	7.32801e+06	86076.3	0	6.8389e+06	403036
1943	108264	126493	34599.6	0	0	41758.2	0	0	0	525416	0	0	2.24798e+06	3.74831e+06	0	4441.84	0	193522	0	1.74299e+06	534555	552683	33650.3	4772.36	0	0	19315.3	11710.7	0	4.34089e+06	0	0	8052.14	1.26493e+06	0	0	0	45200.3	52794.3	1.11733e+07	0	22668.7	0	608398	7.48876e+06	87964.6	0	6.98892e+06	411877
1944	110639	128418	35607	0	0	42974	0	0	0	537104	0	0	2.30051e+06	3.80534e+06	0	4540.65	0	197767	0	1.7711e+06	542688	561092	34398.8	4911.31	0	0	19744.9	11888.9	0	4.43745e+06	0	0	8228.79	1.28418e+06	0	0	0	46191.8	54331.4	1.13342e+07	0	23328.7	0	621931	7.65305e+06	89894.3	0	7.14224e+06	420913
1945	113066	130371	36643.8	0	0	44225.2	0	0	0	549051	0	0	2.35427e+06	3.86324e+06	0	4641.65	0	202106	0	1.79967e+06	550945	569629	35164	5054.31	0	0	20184.1	12069.8	0	4.53616e+06	0	0	8409.3	1.30371e+06	0	0	0	47205.2	55913.3	1.14974e+07	0	24008	0	635765	7.82093e+06	91866.3	0	7.29892e+06	430146
1946	115547	132355	37710.7	0	0	45512.9	0	0	0	561264	0	0	2.40929e+06	3.92201e+06	0	4744.9	0	206540	0	1.82869e+06	559327	578296	35946.2	5201.47	0	0	20633.1	12253.4	0	4.63706e+06	0	0	8593.78	1.32355e+06	0	0	0	48240.7	57541.3	1.1663e+07	0	24707	0	649907	7.9925e+06	93881.6	0	7.45904e+06	439583
1947	118081	134369	38808.6	0	0	46838	0	0	0	573748	0	0	2.46559e+06	3.98169e+06	0	4850.44	0	211070	0	1.85819e+06	567837	587094	36745.8	5352.92	0	0	21092.1	12439.9	0	4.7402e+06	0	0	8782.3	1.34369e+06	0	0	0	49299	59216.6	1.1831e+07	0	25426.4	0	664363	8.16783e+06	95941.1	0	7.62267e+06	449226
1948	120672	136413	39938.6	0	0	48201.7	0	0	0	586511	0	0	2.52321e+06	4.04227e+06	0	4958.33	0	215701	0	1.88816e+06	576477	596027	37563.1	5508.77	0	0	21561.2	12629.1	0	4.84564e+06	0	0	8974.96	1.36413e+06	0	0	0	50380.4	60940.8	1.20014e+07	0	26166.7	0	679141	8.34701e+06	98045.8	0	7.78989e+06	459080
1949	123319	138489	41101.4	0	0	49605.2	0	0	0	599557	0	0	2.58218e+06	4.10377e+06	0	5068.63	0	220433	0	1.91861e+06	585247	605095	38398.7	5669.16	0	0	22040.8	12821.3	0	4.95343e+06	0	0	9171.84	1.38489e+06	0	0	0	51485.6	62715.1	1.21743e+07	0	26928.5	0	694248	8.53012e+06	100197	0	7.96078e+06	469151
1950	126024	140596	42298.1	0	0	51049.5	0	0	0	612893	0	0	2.64252e+06	4.1662e+06	0	5181.37	0	225268	0	1.94956e+06	594152	614301	39252.8	5834.23	0	0	22531.1	13016.4	0	5.06361e+06	0	0	9373.05	1.40596e+06	0	0	0	52615.1	64541.1	1.23496e+07	0	27712.6	0	709691	8.71725e+06	102395	0	8.13541e+06	479443
1951	128789	142735	43529.7	0	0	52535.8	0	0	0	626526	0	0	2.70427e+06	4.22959e+06	0	5296.62	0	230210	0	1.981e+06	603191	623648	40125.9	6004.09	0	0	23032.3	13214.4	0	5.17625e+06	0	0	9578.67	1.42735e+06	0	0	0	53769.3	66420.3	1.25275e+07	0	28519.4	0	725477	8.90848e+06	104641	0	8.31388e+06	489961
1952	131614	144906	44797.1	0	0	54065.4	0	0	0	640463	0	0	2.76747e+06	4.29394e+06	0	5414.44	0	235260	0	2.01295e+06	612369	633136	41018.5	6178.91	0	0	23544.6	13415.4	0	5.29139e+06	0	0	9788.8	1.44906e+06	0	0	0	54948.9	68354.2	1.27079e+07	0	29349.8	0	741614	9.10391e+06	106936	0	8.49626e+06	500709
1953	134501	147111	46101.4	0	0	55639.6	0	0	0	654709	0	0	2.83214e+06	4.35927e+06	0	5534.88	0	240421	0	2.04542e+06	621686	642769	41930.9	6358.81	0	0	24068.3	13619.6	0	5.40909e+06	0	0	10003.5	1.47111e+06	0	0	0	56154.3	70344.4	1.28909e+07	0	30204.4	0	758111	9.30362e+06	109282	0	8.68265e+06	511693
1954	137452	149349	47443.7	0	0	57259.6	0	0	0	669272	0	0	2.89832e+06	4.4256e+06	0	5658	0	245695	0	2.07841e+06	631144	652548	42863.6	6543.95	0	0	24603.7	13826.8	0	5.5294e+06	0	0	10223	1.49349e+06	0	0	0	57386.2	72392.5	1.30766e+07	0	31083.8	0	774974	9.50772e+06	111680	0	8.87312e+06	522918
1955	140467	151622	48825	0	0	58926.8	0	0	0	684159	0	0	2.96605e+06	4.49293e+06	0	5783.85	0	251085	0	2.11193e+06	640747	662477	43817	6734.49	0	0	25151	14037.1	0	5.6524e+06	0	0	10447.2	1.51622e+06	0	0	0	58645	74500.3	1.32649e+07	0	31988.8	0	792212	9.71629e+06	114130	0	9.06777e+06	534390
1956	143549	153928	50246.6	0	0	60642.5	0	0	0	699378	0	0	3.03537e+06	4.56129e+06	0	5912.51	0	256593	0	2.14599e+06	650496	672556	44791.7	6930.57	0	0	25710.4	14250.7	0	5.77813e+06	0	0	10676.4	1.53928e+06	0	0	0	59931.6	76669.4	1.3456e+07	0	32920.2	0	809834	9.92944e+06	116633	0	9.26669e+06	546113
1957	146698	156270	51709.6	0	0	62408.1	0	0	0	714935	0	0	3.1063e+06	4.63069e+06	0	6044.02	0	262222	0	2.1806e+06	660393	682789	45788	7132.36	0	0	26282.3	14467.5	0	5.90666e+06	0	0	10910.6	1.5627e+06	0	0	0	61246.3	78901.7	1.36498e+07	0	33878.7	0	827848	1.01473e+07	119192	0	9.46998e+06	558093
1958	149916	158648	53215.1	0	0	64225.2	0	0	0	730837	0	0	3.17889e+06	4.70114e+06	0	6178.46	0	267974	0	2.21578e+06	670440	693177	46806.5	7340.02	0	0	26867	14687.6	0	6.03804e+06	0	0	11150	1.58648e+06	0	0	0	62589.8	81199	1.38464e+07	0	34865.1	0	846262	1.03699e+07	121807	0	9.67772e+06	570336
1959	153205	161062	54764.5	0	0	66095.1	0	0	0	747094	0	0	3.25318e+06	4.77267e+06	0	6315.9	0	273853	0	2.25151e+06	680641	703723	47847.7	7553.73	0	0	27464.6	14911.1	0	6.17235e+06	0	0	11394.6	1.61062e+06	0	0	0	63962.9	83563.1	1.40458e+07	0	35880.2	0	865086	1.05973e+07	124479	0	9.89002e+06	582847
1960	156565	163512	56359.1	0	0	68019.6	0	0	0	763712	0	0	3.3292e+06	4.84528e+06	0	6456.39	0	279861	0	2.28783e+06	690996	714430	48912	7773.66	0	0	28075.5	15138	0	6.30965e+06	0	0	11644.6	1.63512e+06	0	0	0	65366.1	85996.2	1.42481e+07	0	36924.9	0	884329	1.08298e+07	127209	0	1.0107e+07	595633
1961	160000	166000	58000			70000				780700			3407000	4919000		6600		286000		2.32473e+06	701510	725300	50000	8000			28700	15368.3		6450000			11900	1660000				66800	88500	14453321		38000		904000	11067400	130000		10328700	608700
1962	160000	167000	58000			75000				877000			3287000	4814000		6000		295000		2.32622e+06	722885	747400	39000	10200			37200	17584.3		6769000			9500	1672000				70500	87500	15469742		41000		1206000	10398400	220000		9610200	568200
1963	175000	156000	16500			80000				726000			3081000	4377000		5600		304000		2.36678e+06	711472	735600	41000	4000		7000	35300	17684.1		5693000			12000	1577000		1200		161000	75000	17087348		38000		803300	11391200	210000		10509100	672100
1964	225000	142000	16500			90000				917000			3635000	4758500		6600		314000		2.46478e+06	712342	736500	30000	8500			33800	16978.8		5531000			14000	1663000		1100		157000	91000	18029698		43000		1057200	12043000	265000		11108000	670000
1965	245000	149000	16500			95000				934000			3700000	4584000		6200		283000		2.46563e+06	683520	706700	32000	9000			42600	16872.7		5661000			28000	1715000	600	1100		163700	83300	18850545		43000		1175000	12327800	165000		11514900	647900
1966	285000	200000	25000			100000				1042000			3726000	4945000		5700		317000		2.37212e+06	672687	695500	26000	8000			55200	18214.7		6073002			23000	1699000	700			158400	86000	18338298		48000		1130000	12748200	140000		12015100	593100
1967	295000	200000	25000			112000				868000			3602000	4878000		1400		433000		2.41888e+06	682939	706100	23000	9500			66000	18289.6		6618302			31000	1638000	1000			178700	88000	18084935		47000		952000	13265400	115000		12533200	617200
1968	325000	200000	23000			207000				863000			3718000	4830000		1400		378000		2.44407e+06	670753	693500	32000	10000			93000	18826.5		6965000			35000	1643000	1000	800		145800	103000	19770739		52000		1140000	13785400	130000		13023200	632200
1969	355000	200000	23700			301000				923000			3510000	5268000		1400		366000		2.48209e+06	711375	735500	17000	10000			104000	19188.5		7467202			36000	1639000	1000	700		226400	139000	20151980		55000		1013000	14260200	115000		13524600	620600
1970	395000	200000	22800			284000				736000			3559000	5376000		1400		347000		2.57246e+06	721724	746200	21000	10000			72000	19394.5		8035000			40000	1675000	1000	1000		35200	154000	19755915		67000		976400	14780000	165000		14030000	585000
1971	405000	200000	22800			382000				760000			3479000	5588000		1400		310000		2.63073e+06	720080	744500	18000	8000			102000	20755.3		8100000			45000	1709000	1000	800		41200	167000	22098990		78000		1093000	15332000	205000		14530000	597000
1972	360000	200000	22800			219000				594000			3497000	5517000		1400		116000		2.53416e+06	765151	791100	18000	8000			103000	20187.3		7550000			43000	1737000	1000	800		43000	163000	24219077		94000		1113600	15797000	125000		15030000	642000
1973	410000	200000	17800			238000				388000			3490000	5765000		1400		210000		2.47652e+06	815349	843000	25000	8000			153000	21473.2		7109000			49000	1819000	1000	4000		43000	172000	26696434		101000		1059000	16234000	130000		15530000	574000
1974	410000	200000	17800			210000				335000			3499000	5694000		1400		280000		2.45517e+06	686034	709300	18000	7000			150000	23064.9		7642402			45000	1764000	1000	600		43000	236000	23431804		96000		1478000	16707000	152000		16025000	530000
1975	330000	200000	12800			160000				480000			3511000	5002000		1400		236000		2.47652e+06	590959	611000	16000	9000			140000	22159.8		10128602			51000	1778000	1000	600		43000	307000	19925534		72000	1600	1320000	16774000	122000		16102000	550000
1976	400000	200000	12800			100000				631000			3490000	5987000		1400		148000		2.41247e+06	669302	692000	20000	9000			143000	22740.3		11243102			65000	1711000	1000	600		43000	333000	26840051		75000	1000	1223000	17651000	166000		16935000	550000
1977	400000	200000	12800			60000				859000			3488000	6286000		1400		165000		2.32707e+06	666400	689000	16000	9000			109000	24918.9		12643000			72000	1484000	1000	1400		43000	301000	30284858		90000	1000	1267000	18500000	228000		17811000	461000
1978	400000	200000	12800			40000				640000			3191000	5972000		1400		176000		2.26303e+06	850168	879000	16500	9000		5000	167000	25405.7		13337000			63000	1537000	1300	1400		43000	520000	32720793		104000	1000	1478000	19418000	262000		18702000	454000
1979	400000	200000	12800			20000				908000			3168000	6545000		1400		176000		2.12639e+06	648991	671000	18000	9000		5000	233000	26666.7		14070102			66700	1715000	1300	1000		43000	416000	33983749		67900	1000	2199000	20333000	257000		19635000	441000
1980	400000	200000	12800			10000				846000			3389000	6736000		1400		176000		2.0965e+06	663499	686000	21000	9000		5000	212000	26460.7		14881000			60400	1433000	2000	1000		43000	410000	32779337		70600	1000	2297000	21245000	235000		20615000	395000
1981	400000	200000	12800			10000				980000			3553000	6426000		1400		176000		2.09437e+06	631581	653000	19000	9000		5000	125000	26398.3		15852000			95000	1473000	2000	1000		43000	468000	29218411		69700	1000	1735000	22280000	273000		21644000	363000
1982	400000	200000	12800			8000				1096000			3364000	5958000		1400		203000		2.08156e+06	653827	676000	20500	9000		6000	76000	27665.4		16470000			99000	1511000	2000	1000		43000	468000	27282989		63000	1000	1176000	23383000	319000		22725000	339000
1983	400000	200000	12800			6000				1121000			2991000	6269000		1400		162000		2.07088e+06	728301	753000	16000	9000		6000	52000	27546.8		17199000			90000	1504000	2000	1000		43000	508000	35216567		61000	1000	1610000	24176000	271000		23489000	416000
1984	400000	200000	12800			2000				934000			3003000	6315000		1400		154000		2.07729e+06	721531	746000	19000	5000		6000	46000	29076.2		17781000			90000	1483000	1500	4000		43000	423000	35651072		58000	1000	2001000	26039000	248000		25380000	411000
1985	400000	200000	12800			5000				901000			3216000	6001000		1400		99000		2.0965e+06	768923	795000	22000	8000		6000	40000	29737.8		17781000			90000	1515000	1500	3000		43000	454000	39637993		56000	1000	2194000	27482000	248000		26760000	474000
1986	400000	200000	12800			5000				978000			3220000	5818000		1400		79000		2.17763e+06	796972	824000	14300	11000		5000	57000	29375.8		18063000			90000	1338000	1500	3000		43000	552000	39916300		54000	1000	2026000	26950000	248000		26050000	652000
1987	400000	200000	12800			5000				1139000			3131000	5944000		1400		79000		2.1883e+06	879184	909000	14300	11000		5000	62000	28633		18063000			90000	1490000	1500	3000		43000	580000	44912446		52000	1000	2677000	26825000	248000		26050000	527000
1988	400000	200000	12800			5000				950000			3342000	6478000		1400		79000		2.23741e+06	975904	1009000	14300	11000		3000	51000	28570.5		18179000			90000	1459000	1500	3000		43000	492000	44230092		52000	1000	2710000	26770000	248000		25988000	534000
1989	400000	200000	12800			5000				950000			3165000	6920000		1400		79000		2.23741e+06	1.12582e+06	1164000	14300	14000		5000	102000	27971.3		18179000			90000	1402000	1500	3000		43000	489000	42907872		57000	1000	2684000	25764000	587000		24664000	513000
1990	400000	382000	12800			5000				950000			3151000	7508900		1400		79000		2.24168e+06	1.15484e+06	1194000	14300	14000		35000	102000	23589.3		13730000			90000	1108000	1500	2000		71000	591000	39740770		63000	1200	3327000	23581000	421000		22743000	417000
1991	400000	382000	12800			5000				950000			2858000	7238900		1400		79000		1693000	1.2032e+06	1244000	14300	27000		35000	125000	20000		15700000			90000	1114000	1500	3300		122000	563000	37481153		60000	1500	3218000	20942000	421000		20104000	417000
1992	400000	382000	12800			5000				1472000			3041000	7020000		1400		79000		1693000	1.14516e+06	1184000	14300	24000		21000	230000	20000		15890000			90000	324000	1500	3300		132000	577000	40137982		68000	1900	3020000	19756000	439000		18900000	417000
1993	400000	3800	12800			5000				998000			3187000	6786000		1400		79000		1545000	1.14516e+06	1184000	14300	24000		18000	268000	20000		16340000			90000	253000	1500	19700		155000	579000	43218773		60000	2350	3113000	25709000	441000		24851000	417000
1994	400000	4600	12800			5000				1080000			3431000	7572000		1400		79000		1545000	1.16934e+06	1209000	20300	24000		18000	185000	20000		16610000			90000	253000	1300	21400		195000	647000	45104528		73000	2350	3364000	25603000	441000		24745000	417000
1995	400000	4600	12800			5000				1329000			3691000	7804000		1400		70000		1545000	1.11228e+06	1150000	35300	15000		18000	162000	20000		18100000			90000	253000	1300	42500		140000	676000	45444032		70000	2400	3802000	25272000	441000		24745000	86000
1996	400000	4600	12800			5000				1711000			3530000	8200000		1400		70000		1545000	1.06392e+06	1100000	35300	11000		18000	181000	20000		18830000			90000	253000	1200	33000		80000	685000	47025009		61000	2400	4140000	27089000	441000		26552000	96000
1997	400000	4600	12800			5000				1170000			3544000	8450000		1400		70000		1545000	1.11228e+06	1150000	35300	12000		18000	180000	550000		19310000			90000	253000	1700	33000		90000	560000	47664584		72000	2400	4661000	20638000	441000		20124000	73000
1998	400000	28000	12800			5000				1377000			3789000	8737000		1400		70000		2131000	1.22509e+06	1266632	35300	13000		18000	515000	550000		19520000			90000	253000	1300	33000		60000	588000	47185265		91000	2400	4551000	18385000	441000		17875000	69000
1999	400000	35000	12800			5000				1600000			3743000	9628000		1400		70000		2174700	1150000	1189000	35300	13000		22000	244000	700000		20530000			67300	325000	1300	80000		26000	600000	50411779		79000	2400	5253900	16222000	300000		15859000	63000
2000	400000	90000	12800			5000				1408000	4000		4093000	10390000	1300	1400		70000		1807700	1150000		35300	13000		31000	239000	720000		21300000			56000	312000	1300	83000		20000	1154000	50464607		102000	2400	5698100	6675000	200000		6434000	41000
2001	400000	197000	12800			5000				1442000	4000		3921000	10227000	100	1400		70000		2058000	1275000		35300	32000		31000	308000	700000		21950000			51300	332000	1300	83000		5000	800000	53707600		150000	2400	5872000	7774000	100000		7638000	36000
2002	400000	97000	12800			5000				1639000	4000		4215000	10415000	100	1400		255000		2182000	1175000		35300	46000		31000	299000	738000		22488000			54200	332000	1800	83000		82000	652300	58481276		97000	2400	6438900	8626000	75000		8520000	31000
2003	400000	97000	12800			5000				1790000	3000		4411000	10473000	400	1400		388000		2303500	1215000		35300	30600		31000	347000	887900		23090000			50900	332000	1500	83000		82000	658100	56891762		69000	2400	7004500	11382000	55000		11300000	27000
2004	400000	97000	12800			5000				1562000	2000		4668000	11133000	400	1400		388000		2727000	1235000		35300	30600		31000	403000	1319000		23480000			50900	569000	1200	83000		82000	702000	60951910		67000	2400	8014800	15381000	25000		15325000	31000
2005	400000	97000	12800			5000				1739000	2000		4687000	11074000	300	1400		388000		2737000	1285000		35300	30600		31000	409000	1319000		23557000			50900	569000	1100	83000		74000	660000	60186632		71386	2400	8298400	17960000	25000		17903000	32000
2006	400000	97000	12800			5000				2103000	2300		4784000	10507000	200	1400		388000		2458000	1520000		15300	146000		31000	461400	1319000		23797000			50900	683000	709	82800		74000	601000	58709208		84304	2400	8718200	24907000	15000		24865000	27000
2007	400000	8000	12800			5000				1516000	900		5064000	11816000	1300	1400		388000		2458000	1555000		15300	84000		21000	461000	987000		24180000			50900	731000	5200	83300		162000	773000	52284433		92486	2400	8340400	28333000	15000		28291000	27000
2008	400000	8000	12800			5000				955000	200		5372000	10835000	1500	1400		388000		2458000	1400000		15300	84000		27000	461000	1005430		21847000			50900	643000	5200	83300		112000	860000	41547622		73675	2400	7306000	28440000	15000		28400000	25000
2009	400000	8000	12800			5000				2151000	1000		4730000	8458000	1500	1400		388000		2378700	1255000		15300	84000		20000	462000	781320		16844000			50900	450200	5200	83300		102000	860000	32819530		61849	2400	5836300	32337000	15000		32298000	24000
2010	400000	8000	12800			5000				2159000	1000		5079000	9603000	2500	1400		388000		2570900	1383456		15300	85000		25000	466000	822000		17452000			50900	554215	5200	83300		102000	922000	38667000		45138	2400	6353900	37231000	15000		37200000	16000
2011	400000	8000	12800			5000				2151000	1000		4556000	9636000	1300	1400		388000		2570900	1368503		15300	86000		27000	466000	868000		16201000			50900	728272	5200	83300		102000	1003000	38879780		58357	2400	6785000	44638000	15000		44600000	23000
2012	400000	8000	12800			5000				3339000	1000		4388000	8952000	300	1400		388000		2570900	1368503		15300	86000		27000	466000	853000		15167000			50900	697982	5200	37817		102000	1015000	40564043		58513	2400	7160000	55740000	15000		55700000	25000
2013	400000	8000	12800			5000				3614000	200		4593000	8534000	100	1400		388000		2557350	1745000		15300	165000		27000	466000	853000		13380000			50900	800935	5200	39706		202000	1022000	42813453		50000	2400	7721000	63040000	15000		63000000	25000
2014	400000	8000	12800			5000				2762600	500		4888000	8460000	100	1400		388000		2557350	1805000		15300	135000		21821	466000	969390		11340000			50900	830570	5200	34113		352000	1022000	43351000		29399	2400	7999000	68422700	15000		68370000	37700
2015	410000	8000	12800	0	0	10000	0		0	3131000	2000	0	5084653	8731000	200	1400	0	388000	2000	2875000	1800000		15300	133000	0	22014	466000	1060000	0	9980000	0	600	50900	938301	5500	34113	0	452000	1022000	47114860	0	71000	2400	8373200	74356700	15000	0	74304000	37700
2016	410000	8000	12800	0	0	15000	0		0	3131000	3800	0	5104045	9410000	300	1400	0	388000	2000	2745000	1700000		15300	133000	0	22014	466000	1109610	0	9950000	0	600	50900	826915	5200	34113	0	302000	1022000	49723699	0	51000	2400	8455100	77208700	10000	0	77161000	37700
2017	410000	8000	12800	200	0	20400	0		0	4018943	5000	0	4727132	9849000	2300	1400	0	388000	2000	3559000	1520000		15300	133000	0	22014	466000	1902480	0	10220000	0	600	50900	783059	5200	34113	0	352000	1022000	47861400	0	51000	2900	8150900	86064700	3000	0	86024000	37700
2018	410000	8000	12800	0	0	20400	0		0	4018943	1000	0	4634967	10386000	200	1400	0	388000	2000	4046000	1550000		15300	134000	0	22014	466000	1749790	0	10240000	0	600	50900	761335	5200	34113	0	202000	1122000	47603420	0	51000	3400	8150900	90292700	3000	0	90252000	37700
2019	410000	8000	12800	0	0	50400	0		0	4018943	400	0	4634967	10528000	200	1400	0	388000	2000	5355000	2055505		15300	184000	0	22014	466000	2000000	0	10240000	0	600	50900	761335	5200	34113	0	152000	1322000	42488904	0	51000	3400	8150900	90292700	3000	0	90252000	37700
[truncated: 197 more columns]

## Sheet: SW_I
Sawnwood_import (m3/yr)
	Afghanistan	Albania	Algeria	American Samoa	Andorra	Angola	Anguilla	Antarctica	Antigua and Barbuda	Argentina	Armenia	Aruba	Australia	Austria	Azerbaijan	Bahamas	Bahrain	Bangladesh	Barbados	Belarus	Belgium	Belgium-Luxembourg	Belize	Benin	Bermuda	Bhutan	Bolivia (Plurinational State of)	Bosnia and Herzegovina	Botswana	Brazil	British Indian Ocean Territory	British Virgin Islands	Brunei Darussalam	Bulgaria	Burkina Faso	Burundi	Cabo Verde	Cambodia	Cameroon	Canada	Cayman Islands	Central African Republic	Chad	Chile	China	China, Hong Kong SAR	China, Macao SAR	China, mainland	China, Taiwan Province of
1900	0	0	27784.4	0	0	173.652	0	0	0	230173	0	0	201942	12022	0	10531.3	0	0	6350.14	3317.54	359225	362134	0	0	0	0	0	55.3258	0	0	0	0	372.608	52467.1	0	0	434.131	0	0	213127	0	0	1302.39	627.174	13653.4	13254.2	0	133.074	266.149
1901	0	0	28593.3	0	0	178.708	0	0	0	235293	0	0	206661	12205	0	10765.6	0	0	6491.39	3371.05	364691	367644	0	0	0	0	0	56.1675	0	0	0	0	380.782	53265.3	0	0	446.771	0	0	216197	0	0	1340.31	641.125	13952.9	13545	0	135.994	271.987
1902	0	0	29425.9	0	0	183.912	0	0	0	240527	0	0	211490	12390.6	0	11005	0	0	6635.78	3425.42	370240	373237	0	0	0	0	0	57.0221	0	0	0	0	389.135	54075.7	0	0	459.779	0	0	219311	0	0	1379.34	655.386	14259	13842.1	0	138.977	277.954
1903	0	0	30282.6	0	0	189.266	0	0	0	245877	0	0	216433	12579.2	0	11249.8	0	0	6783.39	3480.67	375873	378916	0	0	0	0	0	57.8897	0	0	0	0	397.672	54898.5	0	0	473.166	0	0	222469	0	0	1419.5	669.964	14571.8	14145.8	0	142.026	284.051
1904	0	0	31164.3	0	0	194.777	0	0	0	251346	0	0	221490	12770.6	0	11500.1	0	0	6934.27	3536.81	381591	384681	0	0	0	0	0	58.7704	0	0	0	0	406.396	55733.7	0	0	486.942	0	0	225673	0	0	1460.83	684.867	14891.5	14456.1	0	145.141	290.283
1905	0	0	32071.7	0	0	200.448	0	0	0	256937	0	0	226666	12964.9	0	11755.9	0	0	7088.52	3593.85	387397	390534	0	0	0	0	0	59.6646	0	0	0	0	415.311	56581.7	0	0	501.12	0	0	228924	0	0	1503.36	700.101	15218.2	14773.2	0	148.325	296.651
1906	0	0	33005.5	0	0	206.284	0	0	0	262652	0	0	231963	13162.1	0	12017.4	0	0	7246.19	3651.82	393291	396476	0	0	0	0	0	60.5724	0	0	0	0	424.422	57442.6	0	0	515.711	0	0	232221	0	0	1547.13	715.673	15552	15097.3	0	151.579	303.158
1907	0	0	33966.5	0	0	212.29	0	0	0	268495	0	0	237384	13362.4	0	12284.7	0	0	7407.38	3710.71	399275	402508	0	0	0	0	0	61.494	0	0	0	0	433.732	58316.5	0	0	530.726	0	0	235566	0	0	1592.18	731.593	15893.2	15428.5	0	154.904	309.809
1908	0	0	34955.4	0	0	218.471	0	0	0	274467	0	0	242931	13565.7	0	12557.9	0	0	7572.14	3770.56	405350	408632	0	0	0	0	0	62.4296	0	0	0	0	443.247	59203.8	0	0	546.179	0	0	238958	0	0	1638.54	747.866	16241.8	15766.9	0	158.303	316.605
1909	0	0	35973.2	0	0	224.832	0	0	0	280572	0	0	248608	13772.1	0	12837.3	0	0	7740.58	3831.38	411517	414849	0	0	0	0	0	63.3794	0	0	0	0	452.971	60104.6	0	0	562.081	0	0	242400	0	0	1686.24	764.502	16598.1	16112.8	0	161.775	323.551
1910	0	0	37020.6	0	0	231.379	0	0	0	286813	0	0	254418	13981.6	0	13122.8	0	0	7912.76	3893.17	417778	421161	0	0	0	0	0	64.3437	0	0	0	0	462.908	61019	0	0	578.446	0	0	245891	0	0	1735.34	781.507	16962.3	16466.3	0	165.324	330.648
1911	0	0	38098.5	0	0	238.115	0	0	0	293193	0	0	260364	14194.3	0	13414.7	0	0	8088.77	3955.96	424134	427569	0	0	0	0	0	65.3227	0	0	0	0	473.063	61947.4	0	0	595.288	0	0	249433	0	0	1785.87	798.891	17334.4	16827.5	0	168.951	337.902
1912	0	0	39207.7	0	0	245.048	0	0	0	299715	0	0	266448	14410.3	0	13713.1	0	0	8268.69	4019.77	430587	434074	0	0	0	0	0	66.3165	0	0	0	0	483.44	62889.9	0	0	612.621	0	0	253025	0	0	1837.86	816.661	17714.6	17196.7	0	172.657	345.314
1913	0	0	40349.3	0	0	252.183	0	0	0	306381	0	0	272675	14629.5	0	14018.1	0	0	8452.62	4084.6	437139	440678	0	0	0	0	0	67.3255	0	0	0	0	494.045	63846.7	0	0	630.458	0	0	256669	0	0	1891.37	834.827	18103.2	17573.9	0	176.445	352.89
1914	0	0	41524.1	0	0	259.526	0	0	0	313196	0	0	279047	14852.1	0	14329.9	0	0	8640.64	4150.48	443789	447383	0	0	0	0	0	68.3498	0	0	0	0	504.883	64818.1	0	0	648.814	0	0	260366	0	0	1946.44	853.396	18500.4	17959.4	0	180.316	360.631
1915	0	0	42733.1	0	0	267.082	0	0	0	320163	0	0	285568	15078.1	0	14648.7	0	0	8832.84	4217.42	450542	454190	0	0	0	0	0	69.3897	0	0	0	0	515.959	65804.3	0	0	667.705	0	0	264116	0	0	2003.11	872.379	18906.2	18353.4	0	184.271	368.542
1916	0	0	43977.3	0	0	274.858	0	0	0	327285	0	0	292241	15307.5	0	14974.5	0	0	9029.31	4285.44	457396	461100	0	0	0	0	0	70.4455	0	0	0	0	527.278	66805.5	0	0	687.145	0	0	267920	0	0	2061.44	891.784	19321	18756	0	188.313	376.627
1917	0	0	45257.7	0	0	282.861	0	0	0	334565	0	0	299070	15540.4	0	15307.6	0	0	9230.16	4354.56	464355	468115	0	0	0	0	0	71.5173	0	0	0	0	538.845	67821.9	0	0	707.152	0	0	271779	0	0	2121.46	911.621	19744.8	19167.5	0	192.445	384.889
1918	0	0	46575.5	0	0	291.097	0	0	0	342007	0	0	306059	15776.8	0	15648.1	0	0	9435.47	4424.8	471420	475238	0	0	0	0	0	72.6054	0	0	0	0	550.665	68853.8	0	0	727.742	0	0	275693	0	0	2183.22	931.899	20178	19588	0	196.666	393.332
1919	0	0	47931.5	0	0	299.572	0	0	0	349614	0	0	313212	16016.9	0	15996.2	0	0	9645.35	4496.16	478593	482468	0	0	0	0	0	73.71	0	0	0	0	562.746	69901.4	0	0	748.93	0	0	279664	0	0	2246.79	952.628	20620.6	20017.7	0	200.981	401.961
1920	0	0	49327.1	0	0	308.294	0	0	0	357391	0	0	320531	16260.5	0	16352	0	0	9859.9	4568.68	485874	489809	0	0	0	0	0	74.8315	0	0	0	0	575.091	70964.9	0	0	770.736	0	0	283692	0	0	2312.21	973.818	21073	20456.8	0	205.389	410.779
1921	0	0	50763.3	0	0	317.271	0	0	0	365341	0	0	328021	16507.9	0	16715.8	0	0	10079.2	4642.37	493267	497261	0	0	0	0	0	75.97	0	0	0	0	587.706	72044.6	0	0	793.177	0	0	287778	0	0	2379.53	995.479	21535.2	20905.6	0	209.895	419.79
1922	0	0	52241.3	0	0	326.508	0	0	0	373467	0	0	335687	16759.1	0	17087.6	0	0	10303.4	4717.24	500772	504827	0	0	0	0	0	77.1259	0	0	0	0	600.599	73140.7	0	0	816.271	0	0	291923	0	0	2448.81	1017.62	22007.7	21364.2	0	214.5	428.999
1923	0	0	53762.4	0	0	336.015	0	0	0	381775	0	0	343532	17014.1	0	17467.7	0	0	10532.6	4793.33	508391	512507	0	0	0	0	0	78.2993	0	0	0	0	613.774	74253.6	0	0	840.037	0	0	296127	0	0	2520.11	1040.26	22490.4	21832.8	0	219.205	438.41
1924	0	0	55327.7	0	0	345.798	0	0	0	390267	0	0	351559	17273	0	17856.2	0	0	10766.9	4870.64	516126	520305	0	0	0	0	0	79.4906	0	0	0	0	627.239	75383.3	0	0	864.495	0	0	300392	0	0	2593.49	1063.4	22983.8	22311.8	0	224.014	448.028
1925	0	0	56938.6	0	0	355.866	0	0	0	398948	0	0	359775	17535.8	0	18253.4	0	0	11006.4	4949.19	523978	528221	0	0	0	0	0	80.7	0	0	0	0	640.999	76530.2	0	0	889.666	0	0	304719	0	0	2669	1087.05	23488	22801.2	0	228.928	457.856
1926	0	0	58596.4	0	0	366.228	0	0	0	407822	0	0	368183	17802.6	0	18659.4	0	0	11251.2	5029.02	531950	536258	0	0	0	0	0	81.9278	0	0	0	0	655.06	77694.6	0	0	915.569	0	0	309108	0	0	2746.71	1111.23	24003.3	23301.4	0	233.95	467.9
1927	0	0	60302.5	0	0	376.891	0	0	0	416893	0	0	376787	18073.4	0	19074.5	0	0	11501.5	5110.13	540044	544417	0	0	0	0	0	83.1743	0	0	0	0	669.431	78876.7	0	0	942.227	0	0	313559	0	0	2826.68	1135.95	24529.9	23812.6	0	239.082	478.165
1928	0	0	62058.3	0	0	387.864	0	0	0	426167	0	0	385592	18348.4	0	19498.8	0	0	11757.3	5192.55	548260	552700	0	0	0	0	0	84.4398	0	0	0	0	684.116	80076.8	0	0	969.661	0	0	318076	0	0	2908.98	1161.22	25068	24335	0	244.327	488.654
1929	0	0	63865.1	0	0	399.157	0	0	0	435646	0	0	394602	18627.6	0	19932.5	0	0	12018.9	5276.3	556602	561109	0	0	0	0	0	85.7245	0	0	0	0	699.124	81295.1	0	0	997.893	0	0	322657	0	0	2993.68	1187.05	25617.9	24868.8	0	249.687	499.374
1930	0	0	65724.6	0	0	410.779	0	0	0	445337	0	0	403824	18911	0	20375.9	0	0	12286.2	5361.4	565070	569646	0	0	0	0	0	87.0288	0	0	0	0	714.46	82532	0	0	1026.95	0	0	327304	0	0	3080.84	1213.45	26179.9	25414.4	0	255.164	510.329
1931	0	0	67638.3	0	0	422.739	0	0	0	455243	0	0	413261	19198.7	0	20829.1	0	0	12559.5	5447.87	573668	578313	0	0	0	0	0	88.3529	0	0	0	0	730.134	83787.7	0	0	1056.85	0	0	332018	0	0	3170.54	1240.44	26754.2	25971.9	0	260.762	521.524
1932	0	0	69607.6	0	0	435.048	0	0	0	465369	0	0	422918	19490.8	0	21292.4	0	0	12838.9	5535.73	582396	587112	0	0	0	0	0	89.6971	0	0	0	0	746.151	85062.4	0	0	1087.62	0	0	336800	0	0	3262.86	1268.04	27341.1	26541.6	0	266.482	532.965
1933	0	0	71634.3	0	0	447.714	0	0	0	475721	0	0	432801	19787.3	0	21766.1	0	0	13124.4	5625.02	591257	596044	0	0	0	0	0	91.0618	0	0	0	0	762.519	86356.6	0	0	1119.29	0	0	341651	0	0	3357.86	1296.24	27940.9	27123.9	0	272.328	544.656
1934	0	0	73720	0	0	460.75	0	0	0	486302	0	0	442915	20088.4	0	22250.2	0	0	13416.4	5715.74	600252	605113	0	0	0	0	0	92.4473	0	0	0	0	779.247	87670.5	0	0	1151.87	0	0	346571	0	0	3455.62	1325.07	28553.8	27718.9	0	278.302	556.605
1935	0	0	75866.4	0	0	474.165	0	0	0	497120	0	0	453266	20394	0	22745.1	0	0	13714.8	5807.93	609385	614319	0	0	0	0	0	93.8539	0	0	0	0	796.341	89004.4	0	0	1185.41	0	0	351563	0	0	3556.24	1354.55	29180.2	28327	0	284.408	568.815
1936	0	0	78075.3	0	0	487.971	0	0	0	508177	0	0	463858	20704.3	0	23251.1	0	0	14019.9	5901.6	618657	623666	0	0	0	0	0	95.2818	0	0	0	0	813.81	90358.5	0	0	1219.93	0	0	356627	0	0	3659.78	1384.68	29820.3	28948.4	0	290.647	581.293
1937	0	0	80348.5	0	0	502.178	0	0	0	519481	0	0	474698	21019.3	0	23768.3	0	0	14331.7	5996.79	628069	633155	0	0	0	0	0	96.7315	0	0	0	0	831.663	91733.3	0	0	1255.45	0	0	361763	0	0	3766.34	1415.48	30474.5	29583.4	0	297.023	594.045
1938	0	0	82687.9	0	0	516.8	0	0	0	531036	0	0	485791	21339.1	0	24297	0	0	14650.5	6093.51	637625	642788	0	0	0	0	0	98.2032	0	0	0	0	849.907	93129	0	0	1292	0	0	366973	0	0	3876	1446.97	31143	30232.4	0	303.538	607.077
1939	0	0	85095.5	0	0	531.847	0	0	0	542849	0	0	497144	21663.8	0	24837.4	0	0	14976.4	6191.79	647326	652568	0	0	0	0	0	99.6973	0	0	0	0	868.552	94545.9	0	0	1329.62	0	0	372259	0	0	3988.85	1479.15	31826.2	30895.6	0	310.197	620.394
1940	0	0	87573.1	0	0	547.332	0	0	0	554924	0	0	508761	21993.4	0	25389.9	0	0	15309.5	6291.66	657175	662496	0	0	0	0	0	101.214	0	0	0	0	887.606	95984.4	0	0	1368.33	0	0	377620	0	0	4104.99	1512.05	32524.4	31573.4	0	317.002	634.004
1941	0	0	90122.9	0	0	563.268	0	0	0	567267	0	0	520650	22328	0	25954.7	0	0	15650.1	6393.13	667174	672576	0	0	0	0	0	102.754	0	0	0	0	907.077	97444.8	0	0	1408.17	0	0	383059	0	0	4224.51	1545.69	33237.9	32266	0	323.956	647.912
1942	0	0	92746.9	0	0	579.668	0	0	0	579885	0	0	532817	22667.7	0	26532	0	0	15998.2	6496.25	677324	682809	0	0	0	0	0	104.317	0	0	0	0	926.976	98927.3	0	0	1449.17	0	0	388576	0	0	4347.51	1580.07	33967	32973.9	0	331.063	662.126
1943	0	0	95447.3	0	0	596.545	0	0	0	592784	0	0	545269	23012.6	0	27122.2	0	0	16354.1	6601.02	687630	693197	0	0	0	0	0	105.905	0	0	0	0	947.311	100432	0	0	1491.36	0	0	394173	0	0	4474.09	1615.22	34712.2	33697.2	0	338.325	676.651
1944	0	0	98226.3	0	0	613.914	0	0	0	605970	0	0	558011	23362.7	0	27725.5	0	0	16717.8	6707.49	698092	703744	0	0	0	0	0	107.516	0	0	0	0	968.092	101961	0	0	1534.79	0	0	399850	0	0	4604.36	1651.14	35473.7	34436.4	0	345.747	691.495
1945	0	0	101086	0	0	631.789	0	0	0	619449	0	0	571051	23718.2	0	28342.2	0	0	17089.7	6815.67	708713	714451	0	0	0	0	0	109.152	0	0	0	0	989.33	103512	0	0	1579.47	0	0	405609	0	0	4738.42	1687.87	36251.9	35191.9	0	353.332	706.664
1946	0	0	104029	0	0	650.184	0	0	0	633228	0	0	584396	24079	0	28972.6	0	0	17469.8	6925.6	719496	725321	0	0	0	0	0	110.812	0	0	0	0	1011.03	105087	0	0	1625.46	0	0	411451	0	0	4876.38	1725.42	37047.1	35963.9	0	361.083	722.166
1947	0	0	107058	0	0	669.115	0	0	0	647313	0	0	598053	24445.4	0	29617.1	0	0	17858.4	7037.3	730442	736357	0	0	0	0	0	112.498	0	0	0	0	1033.21	106686	0	0	1672.79	0	0	417377	0	0	5018.36	1763.8	37859.8	36752.8	0	369.004	738.008
1948	0	0	110175	0	0	688.596	0	0	0	661712	0	0	612029	24817.3	0	30275.9	0	0	18255.7	7150.8	741556	747560	0	0	0	0	0	114.21	0	0	0	0	1055.88	108309	0	0	1721.49	0	0	423388	0	0	5164.47	1803.03	38690.4	37559.1	0	377.099	754.198
1949	0	0	113383	0	0	708.645	0	0	0	676431	0	0	626331	25194.9	0	30949.3	0	0	18661.8	7266.13	752838	758934	0	0	0	0	0	115.948	0	0	0	0	1079.04	109957	0	0	1771.61	0	0	429486	0	0	5314.84	1843.14	39539.1	38383	0	385.372	770.743
1950	0	0	116685	0	0	729.278	0	0	0	691477	0	0	640968	25578.2	0	31637.8	0	0	19076.9	7383.33	764292	770481	0	0	0	0	0	117.712	0	0	0	0	1102.71	111630	0	0	1823.2	0	0	435672	0	0	5469.59	1884.13	40406.5	39225	0	393.826	787.651
1951	0	0	120082	0	0	750.512	0	0	0	706859	0	0	655946	25967.4	0	32341.5	0	0	19501.2	7502.41	775921	782203	0	0	0	0	0	119.503	0	0	0	0	1126.9	113328	0	0	1876.28	0	0	441947	0	0	5628.84	1926.05	41292.9	40085.5	0	402.465	804.93
1952	0	0	123578	0	0	772.363	0	0	0	722582	0	0	671275	26362.5	0	33060.9	0	0	19935	7623.41	787726	794104	0	0	0	0	0	121.321	0	0	0	0	1151.62	115052	0	0	1930.91	0	0	448312	0	0	5792.73	1968.89	42198.8	40964.9	0	411.294	822.588
1953	0	0	127176	0	0	794.851	0	0	0	738655	0	0	686962	26763.6	0	33796.3	0	0	20378.4	7746.37	799711	806186	0	0	0	0	0	123.167	0	0	0	0	1176.89	116803	0	0	1987.13	0	0	454769	0	0	5961.39	2012.68	43124.5	41863.5	0	420.317	840.633
1954	0	0	130879	0	0	817.994	0	0	0	755085	0	0	703015	27170.8	0	34548.1	0	0	20831.7	7871.31	811878	818452	0	0	0	0	0	125.041	0	0	0	0	1202.7	118580	0	0	2044.99	0	0	461319	0	0	6134.96	2057.45	44070.5	42781.9	0	429.537	859.074
1955	0	0	134690	0	0	841.811	0	0	0	771881	0	0	719444	27584.2	0	35316.5	0	0	21295.1	7998.26	824231	830905	0	0	0	0	0	126.943	0	0	0	0	1229.09	120384	0	0	2104.53	0	0	467963	0	0	6313.58	2103.22	45037.3	43720.4	0	438.96	877.92
1956	0	0	138611	0	0	866.321	0	0	0	789051	0	0	736257	28003.8	0	36102.1	0	0	21768.8	8127.26	836771	843546	0	0	0	0	0	128.874	0	0	0	0	1256.05	122215	0	0	2165.8	0	0	474703	0	0	6497.41	2150	46025.3	44679.5	0	448.589	897.179
1957	0	0	142647	0	0	891.544	0	0	0	806602	0	0	753462	28429.9	0	36905.2	0	0	22253	8258.35	849502	856381	0	0	0	0	0	130.835	0	0	0	0	1283.6	124075	0	0	2228.86	0	0	481540	0	0	6686.58	2197.83	47034.9	45659.7	0	458.43	916.86
1958	0	0	146800	0	0	917.502	0	0	0	824544	0	0	771070	28862.5	0	37726.1	0	0	22748	8391.54	862427	869410	0	0	0	0	0	132.826	0	0	0	0	1311.76	125963	0	0	2293.76	0	0	488475	0	0	6881.27	2246.71	48066.8	46661.3	0	468.487	936.974
1959	0	0	151075	0	0	944.216	0	0	0	842885	0	0	789089	29301.6	0	38565.2	0	0	23254	8526.89	875548	882638	0	0	0	0	0	134.847	0	0	0	0	1340.54	127879	0	0	2360.54	0	0	495511	0	0	7081.62	2296.69	49121.2	47684.9	0	478.764	957.528
1960	0	0	155473	0	0	971.708	0	0	0	861634	0	0	807529	29747.4	0	39423.1	0	0	23771.2	8664.41	888869	896067	0	0	0	0	0	136.898	0	0	0	0	1369.95	129825	0	0	2429.27	0	0	502648	0	0	7287.81	2347.78	50198.8	48731	0	489.267	978.534
1961			160000			1000				880800			826400	30200		40300			24300	8804.16	902393	909700						138.981					1400	131800			2500			509887			7500	2400	51300	49800		500	1000
1962			165000							536100			641500	22300		26200			20600	7976.15	907551	914900						4.34316					1900	117200			3000			464846			6000	600	65900	60400	3100	100	2300
1963			95000							489200			657700	24900		27100			25600	6204.84	1.01131e+06	1019500						5.2118					2400	79500			2300			474557			6000	1700	73500	69800	2500	100	1100
1964			122000							647700			788600	34100		33300			17800	5586.45	1.0991e+06	1108000						112.054					5100	83700			2000			561727			8600	1200	62000	57400	1900	1900	800
1965			150500			800				799100			829400	43600		33200			23000	4732.24	967268	975100	1800					462.113	3600				6300	105500	8200		2200			572550			8600		56800	52000	3200	500	1100
1966			147600			1000				764900			776700	47000		40000			23600	4739.22	1.00714e+06	1015300	1800					538.552	23100	200			10100	96900	7700		3600			534915			6000	400	56700	48700	3700	500	3800
1967			177600			600				650800			755500	57200		44300	22000		27300	5191.66	1.05248e+06	1061000	200					501.201	19000	500			6900	114100	4300		3800			597898			5900	400	53300	46500	3100		3700
1968			198700			3500				848400			829300	55500		44300	22500		29600	4961.07	1.0124e+06	1020600	1200					534.209	19000	1000			4800	166600	5900		4400			619768			7900	200	73000	64200	5400		3400
1969			277300			1400				848800			891700	61800		85000	19000		31900	4637.91	1.21913e+06	1229000	400					842.574	19000				4500	175800	8200		4900			602453			6300	700	71900	59100	4300		8500
1970			485900			1600				757700			883100	79000		60000	16500		37300	5016.97	1.13253e+06	1141700	100					3082.78	19000				400	190000	8200		4700			506850			9100	3700	65800	52200	5400		8200
1971			454300			1500				776700			926300	100500		60000	16000		37900	5160.22	910131	917500	100					2550.31	19000	500			400	201000	8200		3300			608319			9400	1100	119900	92600	4500		22800
1972			254000			400				523900			906000	159100		27900	17200	100	34500	5354.12	1.19363e+06	1203300						1930.1	19000	4600			300	189000	8200		3400			778161			8800	1100	84600	73000	5200		6400
1973			232700			100				464100			1090900	178600		26700	25800	100	40900	4847.53	1.54311e+06	1555600	1600					1699.91	19000	33700			200	178500	8200		6100			964469			8100	1100	89200	78500	5200		5500
1974			606700			100				511100			1271000	218400		23200	25800	100	40900	5659.82	1.34937e+06	1360300						3325.13	16000	82900			100	231300	9800		4500			960542			7700	400	109300	80100	5000		24200
1975			442100							563000			909400	205200		17900	25800	4100	40900	5561.99	1.04206e+06	1050500		3000				1453.22	11000	77113			200	210600	10600		5900			1164077			6200		95400	69900	4800		20700
1976			312800							191600			1024900	270600		27900	81300	2700	34500	5841.49	1.46166e+06	1473500		3000				1173.52	4000	179900				193700	10600		5900			1402696			6200		120700	87900	4600		28200
1977			648200							394300			1166700	309800		30900	124600	3400	34700	5976	1.44907e+06	1460800		200				1992.64	5000	256800				172000	15400		5900			1189348			6200		158200	117500	4400		36300
1978			313000							381900			947200	371200		30900	72400	3400	34700	6103.52	1.605e+06	1618000	700	200				2874.31	4000	360200				181300	14900		5400			1063849			6200		153700	95800	3900		54000
1979			461800							625500			968500	470600		41100	28800	10000	40100	5984.73	1.80528e+06	1819900	200	200				2763.12	6000	311200			200	152000	15400		6400			1366796			6200		235500	136400	4800		94300
1980			450300							643200			993400	582500		36000	34000	10000	60000	6217.06	1.59122e+06	1604100	1100	200				2078.64	6000	461700			600	169100	17600		7800			1328321			6200		318100	175600	3200		139300
1981			857000							402300			1060600	640000		33000	30000	1100	58800	6772.57	1.27031e+06	1280600	1700	200				2749.22	6000	334700			900	184100	20900		6000			1800134			6100		353200	143900	3200		206100
1982			854100							241100			1140600	648400		30700	40000	1300	40100	5422.24	1.35761e+06	1368600	500	200				1791.12	6000	341600			100	149100	16300		4000			819710			6100		482700	181000	3200		298500
1983			1284200							306400			826300	781700		32300	52000	2300	40100	5602.17	1.33459e+06	1345400	100	200				1550.51	6000	270700			600	170000	17000		4000			1237092					566600	130500	3200		432900
1984			1123500							339900			1067900	850300		35600	45000	5000	34100	5373.33	1.2231e+06	1233000	300	200				1363.75	6000	339100			1500	170000	11500		4000			1169308					714100	179600	1400		533100
1985			818500			1220				193800			1394200	641300		34000	50000	10800	45700	5312.19	1.36445e+06	1375500	300	300				1334.22	8100	353900			700	260000	14100		4200			1138959					839900	146500	1500	154500	537400
1986			827000			867				303200			1255600	751900		66000	60000	4900	45700	4437.02	1.38548e+06	1396700		800				2387.87	8100	424300			700	260000	14100		8100			1318118					1030600	161700	1900	59000	808000
1987		0	451100	0		2885				282652			1070900	760300		50000	60000	15000	45700	3771.46	1.72067e+06	1734600	0	500				1503.6	0	308100			700	170000	20200		6400			1477322			0	0	1484400	224800	2500	77200	1179900
1988		0	661900			522				188967			1270200	692200		83000	60000	5800	20400	3415.11	1.62663e+06	1639800		300				859.946	0	111900			2700	130000	24400		3300			1239297					1752200	267900	2700	289400	1192200
1989		0	1043300			960			10900	136441			1724600	688200		113000	40000	11300	32200	2793.22	1.71402e+06	1727900		100				872.976	0	258400			4000	110000	24400		5000			1387231					1467843	255700	13343	123400	1075400
1990		0	803000			628			10900	46262			1407300	685000		120500	22381	1800	32200	3493.71	1.6546e+06	1668000		100				648	0	265000			51200	85000	20800		3900			1281859					1322500	242100	11600	257300	811500
1991		0	1302500			5000			9500	46222			1238300	725000		56300	18300	2500	85400	3057	1.65659e+06	1670000		2600				648	0	255400			47000	72000	20800		3100			1220484					1618700	321500	14700	222800	1059700
1992		5859	263936	113	12977	3187			12466	192867		11410	1193100	762000		93375	35413	6240	29512	3057	2.17892e+06	2196564	3779	8448			58	648		228444		3947	10294	31129	19	34	4156	46	11932	1176267	12649	92	93	1623	2550833	365493	13842	738561	1432937
1993	110	15423	626500	119	10717	1053			9664	189200		16877	1193100	803000		90466	20124	2500	28583	603	2.61721e+06	2638400	719	37			288	903		219373		3747	245	22000	68	0	6503	0	119	1189594	11779	0	256	5765	2944252	409757	13968	1157483	1363044
1994	110	14800	714800	642	10025	946			10778	196900	42	15615	1080400	998000		128942	23823	2600	34071	8600	2.17697e+06	2194600	844	41			0	142	37200	381034		3747	1222	600	68	0	11000	0	995	1340727	13629	0	8400	10800	2857028	445247	18100	938974	1454707
1995	171	14800	667900	642	10025	1006			10778	156500	42	15615	1058400	1029000	579	111000	37743	300	36695	2200	1.90785e+06	1923300	799	83			0	142	34500	456000		3747	17849	5700	161	0	6300	0	900	1439828	13629	0	17400	25000	3372300	446600	17300	940500	1967900
1996	166	31	490000	642	10025	3000			10778	136500	0	15615	741900	1065000	87700	98200	30000	3600	33800	4130	1.91609e+06	1931600	799	159			0	142	25100	573000		3747	35100	26700	2268	0	6800	200	171	1483911	13629	0	17400	23900	3277000	636400	11300	1044800	1584500
1997	2031	3380	652600	642	10025	6203			10778	183400	269	15615	757000	1096000	152100	122900	32900	5900	70900	2100	1.99068e+06	2006800	799	61			0	8640	18800	380500		3747	30800	17900	2268	0	6878	200	22	1602821	13629	0	17400	0	3861540	126000	13840	1966000	1755700
1998	842	15000	667000	642	10025	2898			10778	222600	43	15615	786000	1040000	277900	75400	38100	5900	57300	8400	1.99068e+06	2006800	710	59			1200	17000	10600	245000		3747	15365	2500	2768	0	6430	300	0	1398945	13629	0	17400	0	2755053	154529	7824	1728000	864700
1999	741	14652	777200	642	10025	7954			10778	201400	43	15615	782000	1623000	316104	84100	32400	3700	63300	48600	2223000	2241000	215	400			4800	20600	15100	145300		3747	5645	8000	2100	0	9335	100	0	1619183	13629	0	17400	0	3959524	682803	7150	1858000	1411571
2000	550	14652	777000	642	10025	1005			10778	196000	8640	15615	1025000	1663000	192361	6188	48209	3700	63300	70600	2223000		15283	401			5450	20600	15100	158700		3747	669	18000	19600	0	2264	0	604	1736025	13629	0	17400	0	6087640	1289613	6127	3668900	1123000
2001	66	50000	962700	642	10025	1005			10778	150000	15000	15615	584000	1320000	179600	3964	49915	13900	11500	164100	1976530		600	301			975	20600	15100	165500		3747	683	11000	19100	0	26200	0	189	1432700	13629	0	17400	34100	6452185	1238941	5044	4016100	1192100
2002	60909	8535	935300	642	10025	67			10778	24203	27000	15615	736000	1351000	203300	8000	39687	631	17431	151600	2063834		2748	301			1710	20600	15100	142300		3747	142	7000	19100	0	675	0	200	1484360	13629	903	17471	39500	7729193	1374436	5050	5396000	953707
2003	115619	23890	1116432	642	10025	7018			10778	85600	29000	15615	778000	1443000	250630	3630	55503	1836	10892	115500	2128528		501	308			3800	20600	15100	92000		3747	893	7000	10000	0	818	56	90	1537291	13629	29	17471	24500	7686606	1106079	5536	5506000	1068991
2004	222834	23890	1201000	642	10025	3337			10778	86248	27700	15615	804000	1489000	301600	6090	67460	4351	30748	115500	2249119		1732	96			3000	12959	15100	94614		3747	154	20000	20772	1	7453	264	25	2149643	13629	99	17471	49438	8140860	864582	6758	6000000	1269520
2005	229434	23890	1170500	642	10025	3337			10778	104000	30100	15615	701000	1500000	525782	5727	79585	4351	30748	115500	2467000		1732	96		5	6000	16655	15100	146393		3747	154	75840	20772	1	7453	913	2464	2226270	13629	376	17471	29290	7675825	543986	17737	5972000	1142102
2006	295450	23890	1124489	642	10025	1493			10778	113734	49815	15615	570000	1881000	577603	4126	36954	1927	24080	115500	2213000		8610	8891		5	2335	16655	15100	134000		3747	109	28000	35116	1	918	186	11217	1545769	13629	83	17530	38300	7463973	455606	17828	6068000	922539
2007	323450	23890	1314272	642	10025	5411			10778	101000	53532	15615	575200	1707000	737820	1078	63874	847	15690	115500	2861211		3452	171		39	2036	30138	15100	145000		3747	462	39559	8506	20	9281	628	574	1635302	13629	139	17530	35400	8028563	395237	17372	6503000	1112954
2008	217050	23890	1298582	642	10025	7871			10778	58157	46569	15615	734000	1638000	747088	6174	54237	1252	10836	115500	2640753		6687	485		28	407	39300	15100	113000		3747	807	60579	8212	22	17277	2147	2223	1754278	13629	33	79	20000	8916515	583672	10159	7264858	1057826
2009	364860	23890	1519782	642	10025	13531			7355	43000	38031	5721	531000	1776070	683919	10903	39581	961	10528	8479	2007331		1643	428		28	548	36520	28866	99975		6757	87	23986	3353	150	17277	650	4	1157960	7972	45	79	8000	11003946	304350	3029	9884987	811580
2010	366906	23890	1699600	642	10025	4979			6126	37000	44757	9852	729000	1797342	466000	11974	90686	3677	10577	8898	2107558		1915	55		160	549	39270	35564	84296		7059	143	14145	2855	38	10635	450	34	1410876	7795	97	2898	33000	16241563	331963	4567	14755695	1149338
2011	451737	93908	1778100	642	10025	5340			4369	36000	39623	7557	703640	1942036	821000	11215	102852	2722	10375	11000	2244819		1347	218		157	673	55000	70461	58161		4558	140	15941	2860	71	8317	105	741	1264663	6029	274	211	26883	23134754	339237	12682	21554614	1228221
2012	348737	76661	2014000	642	10025	1936			4797	25000	39812	361	579596	1932554	659234	10244	77363	6228	8034	17000	2186190		3105	193		157	840	64000	65762	44535		6185	492	30202	1134	637	7661	2296	57	1258000	6826	55	1009	46477	21972939	259878	14117	20630944	1068000
2013	307107	76660	2083000	642	10025	3269			3869	18291	22895	611	645384	1911498	741886	13355	95459	8508	7544	14000	2034000		5168	705		157	2887	76000	58982	35893		6384	298	21333	1134	303	5433	522	174	1262000	9388	0	979	28126	25505092	283066	15686	24017777	1188563
2014	241002	70400	2217000	642	10025	3416			5257	14801	24653	313	697998	1775480	214400	47620	123466	9603	5823	24900	2018000		27238	1239		157	2770	109000	59882	33484		6384	557	19960	4453	148	6764	1407	202	1295000	9388	1	2118	34551	28575162	298792	14341	26975000	1287029
2015	303020	73100	2185039	3536	2243	2350	9544		26576	12173	22569	12556	759217	1810412	499000	54936	72734	16490	27996	17347	1679000		16452	408	3165	0	2662	110810	27240	50564	0	13627	225	23963	760	146	10010	1087	176	1280000	10240	169	1889	22750	28109409	179570	28942	26625158	1275739
2016	286891	73100	1825397	5091	2284	1195	11293		21178	14373	20862	13348	687784	2000763	756000	107300	73577	18078	28372	20400	1754470		25853	248	2832	47	2890	139550	76320	37274	111	14661	202	29615	559	86	9675	2775	425	1258049	8846	0	11576	23273	33447019	168466	10252	32147000	1121301
2017	294588	109441	1863633	41	7608	774	1120		7733	10521	71109	81	659077	1957130	846000	79985	107942	10898	17797	32100	1850516		25664	184	750	178	1634	131720	58502	18630	0	1870	3980	31412	973	51	9373	3251	305	1770341	980	443	9422	34415	38759394	126408	5601	37392100	1235285
2018	280269	83028	1961403	3529	6087	487	3476		9743	9514	41974	5060	972963	2087521	1059000	43307	82120	15056	13094	32584	1806162		19624	115	2309	775	1044	164870	109950	51936	13	9646	7316	56036	2553	85	7092	9258	75	1616783	2701	0	561	40427	38055669	84534	7688	36633090	1330357
2019	168355	83028	1615986	3313	4156	114	9592		20447	6620	50373	12785	571133	1981482	997600	71651	71872	14592	20289	31964	1961219		26192	0	4335	3	1080	157960	110010	26885	0	12988	1168	74857	162	69	6015	12752	2579	1533034	12062	31	0	23925	39449426	83465	5156	38114159	1246646
[truncated: 197 more columns]

## Sheet: SW_E
Sawnwood_export (m3/yr)
	Afghanistan	Albania	Algeria	American Samoa	Andorra	Angola	Anguilla	Antarctica	Antigua and Barbuda	Argentina	Armenia	Aruba	Australia	Austria	Azerbaijan	Bahamas	Bahrain	Bangladesh	Barbados	Belarus	Belgium	Belgium-Luxembourg	Belize	Benin	Bermuda	Bhutan	Bolivia (Plurinational State of)	Bosnia and Herzegovina	Botswana	Brazil	British Indian Ocean Territory	British Virgin Islands	Brunei Darussalam	Bulgaria	Burkina Faso	Burundi	Cabo Verde	Cambodia	Cameroon	Canada	Cayman Islands	Central African Republic	Chad	Chile	China	China, Hong Kong SAR	China, Macao SAR	China, mainland	China, Taiwan Province of
1900	0	0	0	0	0	2379.04	0	0	0	888.497	0	0	23361.1	1.23393e+06	0	52.2645	0	0	0	25269	39752.1	40644.1	5644.57	69.4609	0	0	0	4359.32	0	291270	0	0	479.068	32523.2	0	0	0	1863.04	2830.53	3.70056e+06	0	607.783	0	17848.3	18284.4	4497.91	0	2847.79	10938.7
1901	0	0	0	0	0	2448.3	0	0	0	908.26	0	0	23907	1.25271e+06	0	53.4271	0	0	0	25676.5	40356.9	41262.4	5770.12	71.4833	0	0	0	4425.65	0	297749	0	0	489.577	33018	0	0	0	1903.91	2912.95	3.75385e+06	0	625.479	0	18245.3	18685.5	4596.58	0	2910.26	11178.7
1902	0	0	0	0	0	2519.59	0	0	0	928.463	0	0	24465.7	1.27176e+06	0	54.6155	0	0	0	26090.7	40970.9	41890.2	5898.47	73.5646	0	0	0	4492.98	0	304372	0	0	500.317	33520.4	0	0	0	1945.68	2997.76	3.80792e+06	0	643.691	0	18651.2	19095.4	4697.42	0	2974.11	11423.9
1903	0	0	0	0	0	2592.95	0	0	0	949.116	0	0	25037.5	1.29111e+06	0	55.8303	0	0	0	26511.5	41594.2	42527.6	6029.68	75.7065	0	0	0	4561.34	0	311142	0	0	511.293	34030.4	0	0	0	1988.36	3085.04	3.86276e+06	0	662.432	0	19066.1	19514.3	4800.47	0	3039.35	11674.5
1904	0	0	0	0	0	2668.44	0	0	0	970.228	0	0	25622.5	1.31076e+06	0	57.0722	0	0	0	26939.1	42227.1	43174.6	6163.8	77.9108	0	0	0	4630.74	0	318063	0	0	522.509	34548.1	0	0	0	2031.98	3174.86	3.9184e+06	0	681.719	0	19490.2	19942.4	4905.78	0	3106.02	11930.6
1905	0	0	0	0	0	2746.14	0	0	0	991.809	0	0	26221.3	1.3307e+06	0	58.3417	0	0	0	27373.6	42869.5	43831.5	6300.91	80.1792	0	0	0	4701.2	0	325138	0	0	533.971	35073.8	0	0	0	2076.55	3267.3	3.97483e+06	0	701.568	0	19923.7	20379.9	5013.4	0	3174.16	12192.3
1906	0	0	0	0	0	2826.09	0	0	0	1013.87	0	0	26834.1	1.35095e+06	0	59.6395	0	0	0	27815.1	43521.8	44498.4	6441.06	82.5137	0	0	0	4772.72	0	332371	0	0	545.685	35607.4	0	0	0	2122.11	3362.43	4.03208e+06	0	721.995	0	20366.9	20827	5123.38	0	3243.79	12459.8
1907	0	0	0	0	0	2908.38	0	0	0	1036.42	0	0	27461.2	1.3715e+06	0	60.9661	0	0	0	28263.7	44184	45175.4	6584.33	84.9162	0	0	0	4845.34	0	339764	0	0	557.656	36149.2	0	0	0	2168.66	3460.33	4.09015e+06	0	743.016	0	20819.9	21283.9	5235.77	0	3314.95	12733.1
1908	0	0	0	0	0	2993.06	0	0	0	1059.48	0	0	28102.9	1.39237e+06	0	62.3222	0	0	0	28719.5	44856.2	45862.7	6730.8	87.3886	0	0	0	4919.06	0	347322	0	0	569.889	36699.2	0	0	0	2216.24	3561.08	4.14906e+06	0	764.65	0	21283	21750.8	5350.63	0	3387.67	13012.5
1909	0	0	0	0	0	3080.2	0	0	0	1083.04	0	0	28759.6	1.41355e+06	0	63.7085	0	0	0	29182.8	45538.7	46560.5	6880.51	89.933	0	0	0	4993.9	0	355047	0	0	582.391	37257.5	0	0	0	2264.85	3664.77	4.20882e+06	0	786.913	0	21756.4	22227.9	5468	0	3461.99	13297.9
1910	0	0	0	0	0	3169.89	0	0	0	1107.13	0	0	29431.7	1.43506e+06	0	65.1256	0	0	0	29653.4	46231.5	47268.9	7033.56	92.5514	0	0	0	5069.88	0	362945	0	0	595.167	37824.4	0	0	0	2314.54	3771.47	4.26944e+06	0	809.825	0	22240.4	22715.5	5587.96	0	3537.94	13589.6
1911	0	0	0	0	0	3262.18	0	0	0	1131.76	0	0	30119.5	1.45689e+06	0	66.5742	0	0	0	30131.7	46934.9	47988.1	7190.02	95.2461	0	0	0	5147.02	0	371018	0	0	608.223	38399.9	0	0	0	2365.31	3881.28	4.33093e+06	0	833.404	0	22735.1	23213.9	5710.54	0	3615.55	13887.8
1912	0	0	0	0	0	3357.16	0	0	0	1156.94	0	0	30823.4	1.47906e+06	0	68.0551	0	0	0	30617.7	47649	48718.2	7349.95	98.0193	0	0	0	5225.33	0	379271	0	0	621.566	38984.1	0	0	0	2417.2	3994.29	4.39331e+06	0	857.669	0	23240.8	23723.1	5835.81	0	3694.86	14192.4
1913	0	0	0	0	0	3454.91	0	0	0	1182.67	0	0	31543.7	1.50156e+06	0	69.5689	0	0	0	31111.5	48374	49459.4	7513.44	100.873	0	0	0	5304.83	0	387707	0	0	635.201	39577.2	0	0	0	2470.23	4110.58	4.45659e+06	0	882.641	0	23757.8	24243.5	5963.83	0	3775.92	14503.8
1914	0	0	0	0	0	3555.5	0	0	0	1208.98	0	0	32280.8	1.52441e+06	0	71.1164	0	0	0	31613.3	49110	50211.9	7680.57	103.81	0	0	0	5385.54	0	396331	0	0	649.136	40179.4	0	0	0	2524.42	4230.27	4.52077e+06	0	908.34	0	24286.2	24775.3	6094.66	0	3858.75	14821.9
1915	0	0	0	0	0	3659.02	0	0	0	1235.87	0	0	33035.2	1.5476e+06	0	72.6983	0	0	0	32123.2	49857.1	50975.9	7851.41	106.833	0	0	0	5467.48	0	405147	0	0	663.376	40790.7	0	0	0	2579.8	4353.43	4.58588e+06	0	934.787	0	24826.5	25318.9	6228.36	0	3943.4	15147.1
1916	0	0	0	0	0	3765.56	0	0	0	1263.36	0	0	33807.2	1.57115e+06	0	74.3153	0	0	0	32641.3	50615.7	51751.5	8026.06	109.943	0	0	0	5550.66	0	414159	0	0	677.929	41411.3	0	0	0	2636.39	4480.19	4.65193e+06	0	962.004	0	25378.7	25874.3	6365	0	4029.91	15479.4
1917	0	0	0	0	0	3875.19	0	0	0	1291.46	0	0	34597.2	1.59505e+06	0	75.9684	0	0	0	33167.7	51385.8	52538.8	8204.59	113.144	0	0	0	5635.11	0	423372	0	0	692.8	42041.4	0	0	0	2694.22	4610.63	4.71893e+06	0	990.013	0	25943.2	26441.9	6504.63	0	4118.31	15818.9
1918	0	0	0	0	0	3988.02	0	0	0	1320.19	0	0	35405.7	1.61932e+06	0	77.6582	0	0	0	33702.7	52167.6	53338.2	8387.09	116.439	0	0	0	5720.85	0	432789	0	0	707.998	42681	0	0	0	2753.33	4744.88	4.7869e+06	0	1018.84	0	26520.3	27021.9	6647.32	0	4208.66	16166
1919	0	0	0	0	0	4104.14	0	0	0	1349.56	0	0	36233.1	1.64396e+06	0	79.3856	0	0	0	34246.3	52961.3	54149.7	8573.65	119.829	0	0	0	5807.89	0	442416	0	0	723.53	43330.4	0	0	0	2813.73	4883.03	4.85584e+06	0	1048.5	0	27110.2	27614.7	6793.14	0	4300.98	16520.6
1920	0	0	0	0	0	4223.63	0	0	0	1379.57	0	0	37079.8	1.66897e+06	0	81.1515	0	0	0	34798.6	53767.1	54973.6	8764.36	123.318	0	0	0	5896.25	0	452257	0	0	739.402	43989.6	0	0	0	2875.45	5025.2	4.92578e+06	0	1079.03	0	27713.2	28220.5	6942.16	0	4395.33	16883
1921	0	0	0	0	0	4346.61	0	0	0	1410.26	0	0	37946.3	1.69436e+06	0	82.9566	0	0	0	35359.9	54585.1	55810	8959.31	126.908	0	0	0	5985.96	0	462317	0	0	755.623	44658.9	0	0	0	2938.53	5171.51	4.99673e+06	0	1110.45	0	28329.7	28839.6	7094.46	0	4491.76	17253.4
1922	0	0	0	0	0	4473.16	0	0	0	1441.63	0	0	38833.1	1.72014e+06	0	84.8019	0	0	0	35930.2	55415.6	56659.1	9158.6	130.603	0	0	0	6077.04	0	472601	0	0	772.199	45338.4	0	0	0	3003	5322.08	5.06869e+06	0	1142.78	0	28959.8	29472.3	7250.09	0	4590.29	17631.9
1923	0	0	0	0	0	4603.4	0	0	0	1473.7	0	0	39740.6	1.74631e+06	0	86.6882	0	0	0	36509.7	56258.8	57521.2	9362.32	134.406	0	0	0	6169.5	0	483113	0	0	789.139	46028.2	0	0	0	3068.87	5477.04	5.1417e+06	0	1176.05	0	29604	30118.8	7409.13	0	4690.99	18018.7
1924	0	0	0	0	0	4737.43	0	0	0	1506.48	0	0	40669.3	1.77288e+06	0	88.6164	0	0	0	37098.6	57114.7	58396.3	9570.58	138.319	0	0	0	6263.36	0	493859	0	0	806.45	46728.5	0	0	0	3136.19	5636.51	5.21575e+06	0	1210.29	0	30262.5	30779.5	7571.67	0	4793.9	18413.9
1925	0	0	0	0	0	4875.37	0	0	0	1539.99	0	0	41619.7	1.79985e+06	0	90.5876	0	0	0	37696.9	57983.7	59284.8	9783.46	142.347	0	0	0	6358.66	0	504845	0	0	824.141	47439.4	0	0	0	3204.99	5800.62	5.29087e+06	0	1245.53	0	30935.7	31454.7	7737.77	0	4899.06	18817.9
1926	0	0	0	0	0	5017.32	0	0	0	1574.24	0	0	42592.3	1.82724e+06	0	92.6026	0	0	0	38304.9	58865.9	60186.8	10001.1	146.491	0	0	0	6455.4	0	516074	0	0	842.221	48161.2	0	0	0	3275.3	5969.51	5.36707e+06	0	1281.8	0	31623.8	32144.8	7907.52	0	5006.53	19230.7
1927	0	0	0	0	0	5163.4	0	0	0	1609.26	0	0	43587.6	1.85504e+06	0	94.6624	0	0	0	38922.7	59761.5	61102.5	10223.5	150.756	0	0	0	6553.62	0	527554	0	0	860.696	48894	0	0	0	3347.15	6143.32	5.44437e+06	0	1319.12	0	32327.2	32849.9	8080.98	0	5116.36	19652.6
1928	0	0	0	0	0	5313.74	0	0	0	1645.06	0	0	44606.2	1.88326e+06	0	96.7681	0	0	0	39550.5	60670.8	62032.1	10451	155.146	0	0	0	6653.33	0	539289	0	0	879.578	49637.9	0	0	0	3420.58	6322.19	5.52279e+06	0	1357.52	0	33046.3	33570.6	8258.26	0	5228.6	20083.7
1929	0	0	0	0	0	5468.45	0	0	0	1681.65	0	0	45648.6	1.91191e+06	0	98.9206	0	0	0	40188.4	61593.8	62975.9	10683.4	159.663	0	0	0	6754.55	0	551284	0	0	898.873	50393.1	0	0	0	3495.62	6506.26	5.60233e+06	0	1397.05	0	33781.4	34307	8439.42	0	5343.3	20524.3
1930	0	0	0	0	0	5627.67	0	0	0	1719.06	0	0	46715.4	1.941e+06	0	101.121	0	0	0	40836.6	62531	63934.1	10921.1	164.312	0	0	0	6857.32	0	563547	0	0	918.592	51159.8	0	0	0	3572.3	6695.7	5.68302e+06	0	1437.73	0	34532.8	35059.6	8624.56	0	5460.52	20974.5
1931	0	0	0	0	0	5791.53	0	0	0	1757.29	0	0	47807	1.97054e+06	0	103.37	0	0	0	41495.2	63482.3	64906.8	11164	169.096	0	0	0	6961.65	0	576082	0	0	938.743	51938.2	0	0	0	3650.67	6890.65	5.76487e+06	0	1479.59	0	35300.9	35828.7	8813.76	0	5580.31	21434.6
1932	0	0	0	0	0	5960.15	0	0	0	1796.38	0	0	48924.2	2.00052e+06	0	105.67	0	0	0	42164.5	64448.2	65894.4	11412.3	174.019	0	0	0	7067.57	0	588897	0	0	959.337	52728.4	0	0	0	3730.75	7091.27	5.8479e+06	0	1522.67	0	36086.2	36614.7	9007.1	0	5702.72	21904.9
1933	0	0	0	0	0	6133.69	0	0	0	1836.34	0	0	50067.5	2.03095e+06	0	108.02	0	0	0	42844.5	65428.7	66896.9	11666.2	179.086	0	0	0	7175.1	0	601996	0	0	980.382	53530.6	0	0	0	3812.6	7297.74	5.93213e+06	0	1567	0	36888.9	37417.9	9204.69	0	5827.82	22385.4
1934	0	0	0	0	0	6312.27	0	0	0	1877.19	0	0	51237.6	2.06185e+06	0	110.423	0	0	0	43535.6	66424.2	67914.7	11925.7	184.3	0	0	0	7284.27	0	615387	0	0	1001.89	54345.1	0	0	0	3896.23	7510.22	6.01757e+06	0	1612.62	0	37709.4	38238.7	9406.62	0	5955.67	22876.5
1935	0	0	0	0	0	6496.06	0	0	0	1918.94	0	0	52434.9	2.09322e+06	0	112.879	0	0	0	44237.7	67434.8	68948	12190.9	189.666	0	0	0	7395.1	0	629075	0	0	1023.87	55171.9	0	0	0	3981.71	7728.89	6.10424e+06	0	1659.58	0	38548.2	39077.6	9612.97	0	6086.32	23378.3
1936	0	0	0	0	0	6685.2	0	0	0	1961.63	0	0	53660.3	2.12507e+06	0	115.39	0	0	0	44951.2	68460.8	69997	12462.1	195.188	0	0	0	7507.61	0	643068	0	0	1046.33	56011.3	0	0	0	4069.05	7953.92	6.19215e+06	0	1707.9	0	39405.7	39934.8	9823.86	0	6219.84	23891.2
1937	0	0	0	0	0	6879.84	0	0	0	2005.26	0	0	54914.2	2.1574e+06	0	117.957	0	0	0	45676.2	69502.4	71062	12739.3	200.871	0	0	0	7621.83	0	657373	0	0	1069.28	56863.5	0	0	0	4158.32	8185.51	6.28134e+06	0	1757.62	0	40282.2	40810.9	10039.4	0	6356.28	24415.3
1938	0	0	0	0	0	7080.16	0	0	0	2049.87	0	0	56197.5	2.19023e+06	0	120.58	0	0	0	46412.9	70559.9	72143.2	13022.7	206.72	0	0	0	7737.8	0	671995	0	0	1092.74	57728.7	0	0	0	4249.54	8423.83	6.37181e+06	0	1808.8	0	41178.2	41706.2	10259.6	0	6495.72	24950.9
1939	0	0	0	0	0	7286.3	0	0	0	2095.46	0	0	57510.8	2.22355e+06	0	123.263	0	0	0	47161.5	71633.4	73240.8	13312.4	212.739	0	0	0	7855.52	0	686943	0	0	1116.71	58607	0	0	0	4342.76	8669.1	6.46358e+06	0	1861.46	0	42094.2	42621.1	10484.7	0	6638.22	25498.2
1940	0	0	0	0	0	7498.45	0	0	0	2142.08	0	0	58854.8	2.25738e+06	0	126.004	0	0	0	47922.2	72723.3	74355.1	13608.5	218.933	0	0	0	7975.04	0	702223	0	0	1141.21	59498.7	0	0	0	4438.03	8921.51	6.55667e+06	0	1915.66	0	43030.5	43556.1	10714.7	0	6783.84	26057.6
1941	0	0	0	0	0	7716.77	0	0	0	2189.72	0	0	60230.1	2.29173e+06	0	128.807	0	0	0	48695.1	73829.7	75486.4	13911.2	225.307	0	0	0	8096.38	0	717843	0	0	1166.24	60403.9	0	0	0	4535.39	9181.27	6.6511e+06	0	1971.44	0	43987.7	44511.6	10949.7	0	6932.66	26629.2
1942	0	0	0	0	0	7941.45	0	0	0	2238.43	0	0	61637.6	2.32659e+06	0	131.672	0	0	0	49480.5	74953	76634.9	14220.6	231.867	0	0	0	8219.56	0	733811	0	0	1191.83	61322.9	0	0	0	4634.88	9448.59	6.7469e+06	0	2028.84	0	44966.1	45488	11189.9	0	7084.74	27213.4
1943	0	0	0	0	0	8172.67	0	0	0	2288.22	0	0	63078	2.36199e+06	0	134.601	0	0	0	50278.5	76093.4	77800.9	14536.9	238.618	0	0	0	8344.62	0	750133	0	0	1217.97	62255.9	0	0	0	4736.56	9723.69	6.84407e+06	0	2087.91	0	45966.4	46485.9	11435.4	0	7240.16	27810.3
1944	0	0	0	0	0	8410.63	0	0	0	2339.12	0	0	64552.1	2.39793e+06	0	137.595	0	0	0	51089.4	77251.1	78984.6	14860.3	245.566	0	0	0	8471.58	0	766819	0	0	1244.69	63203.1	0	0	0	4840.46	10006.8	6.94264e+06	0	2148.7	0	46988.8	47505.7	11686.3	0	7398.99	28420.4
1945	0	0	0	0	0	8655.51	0	0	0	2391.15	0	0	66060.6	2.43441e+06	0	140.656	0	0	0	51913.5	78426.5	80186.3	15190.9	252.716	0	0	0	8600.47	0	783876	0	0	1272	64164.8	0	0	0	4946.65	10298.2	7.04264e+06	0	2211.26	0	48034	48547.8	11942.6	0	7561.3	29043.9
1946	0	0	0	0	0	8907.52	0	0	0	2444.34	0	0	67604.4	2.47145e+06	0	143.785	0	0	0	52750.7	79619.7	81406.3	15528.8	260.074	0	0	0	8731.32	0	801312	0	0	1299.9	65141	0	0	0	5055.16	10598	7.14407e+06	0	2275.64	0	49102.5	49612.8	12204.6	0	7727.18	29681
1947	0	0	0	0	0	9166.87	0	0	0	2498.71	0	0	69184.2	2.50905e+06	0	146.983	0	0	0	53601.5	80831.1	82644.9	15874.2	267.646	0	0	0	8864.17	0	819137	0	0	1328.42	66132.1	0	0	0	5166.06	10906.6	7.24697e+06	0	2341.9	0	50194.7	50701.2	12472.3	0	7896.69	30332.1
1948	0	0	0	0	0	9433.77	0	0	0	2554.29	0	0	70801	2.54723e+06	0	150.253	0	0	0	54466.1	82060.9	83902.3	16227.3	275.439	0	0	0	8999.03	0	837357	0	0	1357.56	67138.3	0	0	0	5279.39	11224.1	7.35134e+06	0	2410.09	0	51311.2	51813.4	12746	0	8069.92	30997.5
1949	0	0	0	0	0	9708.44	0	0	0	2611.11	0	0	72455.5	2.58598e+06	0	153.595	0	0	0	55344.5	83309.4	85178.8	16588.2	283.458	0	0	0	9135.95	0	855983	0	0	1387.34	68159.7	0	0	0	5395.2	11550.9	7.45722e+06	0	2480.26	0	52452.6	52950.1	13025.6	0	8246.95	31677.5
1950	0	0	0	0	0	9991.11	0	0	0	2669.19	0	0	74148.7	2.62533e+06	0	157.011	0	0	0	56237.2	84576.9	86474.8	16957.2	291.711	0	0	0	9274.95	0	875024	0	0	1417.77	69196.8	0	0	0	5513.56	11887.2	7.56463e+06	0	2552.47	0	53619.3	54111.6	13311.3	0	8427.87	32372.5
1951	0	0	0	0	0	10282	0	0	0	2728.56	0	0	75881.5	2.66527e+06	0	160.504	0	0	0	57144.2	85863.8	87790.5	17334.4	300.205	0	0	0	9416.06	0	894487	0	0	1448.87	70249.6	0	0	0	5634.51	12233.3	7.67358e+06	0	2626.79	0	54812	55298.7	13603.3	0	8612.75	33082.6
1952	0	0	0	0	0	10581.4	0	0	0	2789.26	0	0	77654.8	2.70582e+06	0	164.074	0	0	0	58065.9	87170.1	89126.1	17720	308.945	0	0	0	9559.32	0	914384	0	0	1480.66	71318.4	0	0	0	5758.11	12589.5	7.7841e+06	0	2703.27	0	56031.3	56511.8	13901.7	0	8801.69	33808.4
1953	0	0	0	0	0	10889.5	0	0	0	2851.3	0	0	79469.5	2.74699e+06	0	167.724	0	0	0	59002.4	88496.4	90482.2	18114.1	317.941	0	0	0	9704.77	0	934724	0	0	1513.14	72403.5	0	0	0	5884.43	12956.1	7.89621e+06	0	2781.98	0	57277.6	57751.5	14206.7	0	8994.77	34550
1954	0	0	0	0	0	11206.5	0	0	0	2914.72	0	0	81326.6	2.78878e+06	0	171.454	0	0	0	59954	89842.8	91858.8	18517.1	327.198	0	0	0	9852.42	0	955515	0	0	1546.33	73505	0	0	0	6013.52	13333.3	8.00994e+06	0	2862.98	0	58551.7	59018.4	14518.4	0	9192.09	35307.9
1955	0	0	0	0	0	11532.8	0	0	0	2979.56	0	0	83227.1	2.83121e+06	0	175.268	0	0	0	60921	91209.7	93256.4	18929	336.724	0	0	0	10002.3	0	976770	0	0	1580.26	74623.4	0	0	0	6145.44	13721.5	8.1253e+06	0	2946.34	0	59854.1	60313.1	14836.8	0	9393.74	36082.5
1956	0	0	0	0	0	11868.6	0	0	0	3045.84	0	0	85172	2.87429e+06	0	179.167	0	0	0	61903.6	92597.5	94675.3	19350	346.528	0	0	0	10154.5	0	998497	0	0	1614.92	75758.8	0	0	0	6280.25	14121	8.24233e+06	0	3032.12	0	61185.5	61636.2	15162.3	0	9599.81	36874.1
1957	0	0	0	0	0	12214.2	0	0	0	3113.59	0	0	87162.4	2.91802e+06	0	183.152	0	0	0	62902	94006.3	96115.7	19780.4	356.618	0	0	0	10309	0	1.02071e+06	0	0	1650.35	76911.4	0	0	0	6418.02	14532.2	8.36104e+06	0	3120.41	0	62546.5	62988.3	15494.9	0	9810.41	37683
1958	0	0	0	0	0	12569.8	0	0	0	3182.84	0	0	89199.3	2.96242e+06	0	187.226	0	0	0	63916.5	95436.6	97578.1	20220.4	367.001	0	0	0	10465.8	0	1.04341e+06	0	0	1686.55	78081.6	0	0	0	6558.82	14955.3	8.48146e+06	0	3211.26	0	63937.7	64370.1	15834.9	0	10025.6	38509.6
1959	0	0	0	0	0	12935.8	0	0	0	3253.64	0	0	91283.8	3.00749e+06	0	191.391	0	0	0	64947.4	96888.6	99062.7	20670.2	377.687	0	0	0	10625.1	0	1.06662e+06	0	0	1723.55	79269.5	0	0	0	6702.7	15390.7	8.60362e+06	0	3304.76	0	65360	65782.2	16182.2	0	10245.6	39354.4
1960	0	0	0	0	0	13312.4	0	0	0	3326.02	0	0	93417	3.05325e+06	0	195.648	0	0	0	65994.9	98362.7	100570	21130	388.683	0	0	0	10786.7	0	1.09035e+06	0	0	1761.36	80475.6	0	0	0	6849.74	15838.8	8.72753e+06	0	3400.98	0	66813.8	67225.3	16537.2	0	10470.3	40217.7
1961						13700				3400			95600	3099700		200				67059.3	99859.3	102100	21600	400				10950.8		1114600			1800	81700				7000	16300	8853234		3500		68300	68700	16900		10700	41100
1962						20200				3000			106600	2983700						76744	122452	125200	15700	400				15308.1		853500			1200	220600				11600	16700	9772472		3700		49400	90400	16800		4800	68800
1963						20200				1600			89800	2900300		1000				84131	119909	122600	21100					17230.1		836500			1800	119900				19400	15700	11132531		3900		46800	91700	10200		5600	75900
1964						19500				7000			86300	2801400		800			100	98879	114823	117400	26300	100			400	16258.7		1101300			2100	90500				5200	17000	11548042		7500		76600	118600	12700		3400	102500
1965						21400				1900			66600	2891200		1100				102249	104652	107000	17400	100			1900	14558.2		1192600			2200	81700	100			5200	17000	11594287		7200		101900	122300	13700		3900	104700
1966						34400							43400	2806500						102891	89296.3	91300	14100				5300	15400.9		1274100			900	65600				6800	30700	10975187		7500		69500	108600	8800		8900	90900
1967						20400							93700	2687400			3500			95784.8	74625.5	76300	8600				4800	14408.6		1111500			1300	49800				7900	30800	11214135		9600		55600	120900	11500		12600	96800
1968						15100				2800			42700	3214200			3500			102268	83721.4	85600	8000				4900	15524		1394600			5000	85600				7800	42200	12412383		10000		95200	132700	20100		7200	105400
1969						13000				4200			42600	3702200			1700			101845	94969	97100	8800				14100	17572.9		1114200			1300	88000				9200	46400	11919394		20900		167800	139500	22800		6300	110400
1970						16900							52100	3421700			1000			103016	116975	119600	9200				30100	15236.1		1074500			1500	39800				2900	50800	12861420		22000		214400	132200	19200		5100	107900
1971						22500							45600	3181400			200			99901.6	158445	162000	6700				30500	13412.6		1154500			1500	48700				2900	62900	14656360		36000		191800	201800	13200		104300	84300
1972						26300				300			40700	3318300			100			101650	154924	158400	7000				30500	16610.9		1040000			1500	38200					69300	16832152		48000		62800	308500	12300		155600	140600
1973						36600				600			83900	3436500			200			105052	147784	151100	11000				49800	21670.7		1055000			3500	24100				0	80700	17133483		70000		69000	222100	19300		109100	93700
1974						36600				400			63100	3108200			200			99967.8	101620	103900	10600				66700	16758.6		711500			3100	33800					96000	14197652		55000		133000	156200	20500		109100	26600
1975										100			68800	2969000			200			99405.9	151305	154700	10600				47600	14495.7		500400			1700	60000					94800	11215973		38000		260700	195200	16400		109100	69700
1976										100			61884	3909600						108331	164606	168300	4500				47600	27997.3		438900			3100	38800					151500	16576498		29300		357000	179400	12600		46100	120700
1977										200			56500	3839400						104768	139177	142300	4500				52700	24408.9		596900			3000	44100					104600	21034644		36900		684700	127600	12600		40600	74400
1978										1100			51800	3853300						102185	169399	173200	3800			1700	47500	25592.4		568400			1000	61800					129400	22967615		48000		798000	143900	12600		24000	107300
1979										800			69800	4368200						96486.5	196882	201300	5500			1700	86000	21121.5		827500			800	54600					137900	22852275		23300		1084100	79600	12600		20000	47000
1980										1100			82600	4384200						90431.8	224170	229200	4500			1700	90700	20858.3		809000			100	55100					162600	21230094		36400		1298300	69800	25300		17200	27300
1981										3200			60100	3881900						87879.5	237276	242600	3500			1700	42800	15317.6		736700			500	54200					106900	19956443		37400		867600	61300	25100		20000	16200
1982										2700			50600	3618700						91841.5	264661	270600	4800			1700	52800	14228.7		523700			500	18700					105600	20136420		38200		618700	115700	47700		25000	43000
1983										2700			44500	4267600						91499.4	305348	312200	4100			1700	23800	15626.2		573000			600	20100					69600	24681836		38000		754800	127000	59600		23000	44400
1984										7200			39500	4060100						90074.7	309847	316800	2700			1700	23800	19949.4		525900			600	17400					91000	27026199		35000		885800	144000	79400		23000	41600
1985						0				4000			35100	3682400						96541.5	269552	275600	1600			400	23800	16175.4		492900			200	20700					128800	28122666		21000		715100	167600	73800		49300	44500
1986						212							33600	3633400						100767	251555	257200	800			400	54100	15709.5		455200			100	26400				200	70000	27711291		29800		856500	183500	73100		65900	44500
1987		744				114				1420			12900	3807100		0	0		0	98405.7	297719	304400	6400	0		400	56900	17591.8		552200			500	21000	0			100	63000	30205621		29800		1010200	215400	125000		42800	47600
1988		2110				0				6499			22600	3991000						102777	330386	337800	2300			400	36500	18985.5		651700			100	25700				200	93300	29818276		23800		1092000	327200	180200		100700	46300
1989		3720				0				11882			22500	4359500						97670.3	402762	411800	3800			1700	98000	18553.8		561600			200	20900				3300	65600	29292201		55000		1123000	323000	221000		71900	30100
1990		4098				0				40799			18200	4179000						77791.6	472987	483600	3800			33700	98500	15063.8		508600			200	37200				4800	183000	27192149		30600		1287600	312000	216700		65200	30100
1991		4098				0				40799			20100	4063000						59686	391124	399900	8300			32000	116500	15007		507200				37000				2700	252800	26420884		19900		1245500	425900	294500		100600	30800
1992		414	190		2096	0	40		10	1587	0		47432	3961000	0	190	98	157	3	59686	544234	556446	11070	566			143364	15007		718521			11	114899	0	5		80293	180000	28771246	36	37400		840600	971173	267384	5278	636911	61600
1993	0	8651			144				40	2900	0	27	32361	3942000	0	61		167	3	149372	498612	509800	2641	259			126900	6208		1017187			65	24700			7	152510	187000	31581004		25800		734300	696455	292800	5713	341442	56500
1994	57	8900	0		195	114			40	7100	31	27	43900	4557000	0	242	7	167	31	120900	599058	612500	10431	988		140	162900	1079		1404900			65	35500	0	0	147	164900	286466	33161757	0	38000		968300	837411	387200	7400	403111	39700
1995	57	8900	0		195	114			40	32800	0	27	53500	4694000	457	200	7	33	31	142800	486288	497200	4600	1563		140	139500	1079		1928000			266	56800	0	357	147	155700	222100	35029349	0	29900		1238200	1029500	410900	3400	567000	48200
1996	18	607	0		195	100			40	50200	0	27	55400	4160000	400	700	0	0	0	152207	406479	415600	3700	1900		140	147400	1079		1449000			200	159900	0	100	147	97700	316200	36599209	0	31200		1087100	1195400	427000	4800	713700	49900
1997	345	13499	0		195	175			40	48800	168	27	60200	4953000	3400	0	0	1100	0	94000	460370	470700	3700	2361		140	148000	255000		1587000			200	247000	3	142	147	81500	356000	35350978	0	48300		1451600	629419	167296	2323	389000	70800
1998	345	9000	0		195	277			40	37000	111	27	46000	4862000	5150	200	0	1100	0	94000	460663	471000	5456	1400		140	84200	151000		1589000			9	196500	47	142	1174	39600	242000	35160281	0	72000		1396200	377286	1889	1497	310000	63900
1999	33	9050	0		195	1092		22	40	38800	111	27	87000	5895000	2654	1500	0	1100	0	672800	1025000	1048000	7067	1300		140	42000	226460		2174000			4849	275000	0	0	287	10300	476000	36191436	0	64000		1622300	418682	5817	2250	309500	101115
2000	33	9050	0		195	62			40	44000	2880	27	110000	6356000	5656	1900	0	1100	0	711400	1025000		8159	2027		140	43100	226460		2464000			10	265000	0	0	287	3000	768000	36455979	0	66000		1907800	1762997	1163750	2947	551000	45300
2001	33	242700	0		195	62			40	85000	2000	27	136000	6084000	2400	300	0	0	0	669100	977320		3900	2294		0	42784	226460		2520000			700	264000	0	0	287	5000	638500	36368700	0	76000	1100	1987600	1539090	1060914	1676	433300	43200
2002	10	7671	0		195	62			40	285000	16000	27	75000	6422000	557	60	0	0	19	914200	1064689		3116	2246		0	33612	226460		2915000			17	273000	0	11	287	89822	431544	37356579	0	77000	1100	2312000	1746000	1267143	1979	431000	45878
2003	469	21409	448		195	62			40	363980	19000	27	68000	6772000	3082	261	236	25	93	1196900	1084175		2843	2082		21	42598	226460		3374176			859	273000	995	1013	271	79834	479682	37983248	0	58000	1100	2645900	1587655	1007544	119	523000	56992
2004	452	21409	561		195	70			40	233788	8000	27	154000	7396000	2386	1684	1230	3988	456	1196900	1266143		5373	5241		34	54078	1174568		3657000			657	253000	4055	154	271	76559	682140	41099748	0	11026	1100	3151900	1306619	763202	89	475000	68328
2005	452	21409	561		195	70			40	404000	4400	27	243000	7281000	1542	1684	1230	3988	456	1196900	1425000		5373	5241		34	59612	931727		3648365			657	524000	4055	154	271	26844	661000	41184912	0	15788	1100	3444000	1160307	481355	69	616000	62883
2006	178	21409	140		195	485			40	384312	1698	27	344000	6889000	1005	1684	240	82	5	1196900	1065000		1929	6412		34	111547	931727		3167000			657	234000	4055	108	271	178245	601000	38983669	0	18115	1100	3332300	1237612	375403	472	808000	53737
2007	2111	21409	140		195	68			40	236900	88	27	377000	7842000	976	1623	19	82	22	1196900	2002207		376	5646		24	185975	976755		3167000			129	321826	4055	99	54	145598	613000	33190408	0	43000	1100	3589700	1129586	317667	309	747000	64610
2008	1073	21409	163		195	313			40	302000	0	27	345000	7196400	775	1685	19	108	100	280520	1958459		1493	8419		24	156854	909940		2121000			68	161747	43	91	54	94081	632557	24218605	0	62233	16	3246600	969689	218496	1337	685269	64587
2009	317	21409	67		195	125			40	210000	262	27	325000	5798760	580	1588	29	108	25	336712	1127751		757	6489		24	225237	629140	694	1394137		90	265	194884	43	1154	54	57780	505490	19000617	0	40477	6	2132900	834903	238999	252	555865	39787
2010	49	21409	56		195	126			1	219000	6025	27	396000	6123364	749	1588	484	178	24	467655	1293708		1816	12090		56	139550	674390	115	1153905		179	222	238339	38	230	17	89580	614354	22375147	0	36657	6	2200400	850753	269353	48	533249	48103
2011	49	5862	210		195	167			0	152000	1000	27	265782	5728026	1000	1588	83	122	24	607000	1386474		2104	23894		56	217056	789000	154	1325139		254	211	380556	38	94	17	27315	822402	24171918	0	36749	6	2522600	790849	224007	21	538927	27894
2012	49	6546	292		195	891			1	108000	454	27	231090	5174130	1000	1588	705	59	12	732000	1358450		4845	21776		56	88297	762000	26	1221782		481	73	321275	17	95	17	13994	746125	25368000	0	38674	6	2662500	617430	116429	0	474438	26563
2013	294	6550	225		195	1501			3	145416	149	0	272768	5055618	1000	1588	9	59	20	852000	1283000		2000	45065		56	37822	743000	76	1208056		356	87	377530	17	95	17	33742	601988	28017296	0	27557	6	2958000	591039	107674	0	454373	28992
2014	294	1050	561		195	2435			3	154526	413	0	339270	5022940	1600	1588	585	107	9	1449000	1307000		2380	59249		33	48801	899000	5	1498854		356	130	403740	47	28	25	73650	550410	29504539	0	27154	6	3418700	423373	113173	35	285000	25165
2015	982	850	133	12	0	3527	0		59	108620	3161	0	363844	5202153	1077	83	288	215	26	1217686	1414000		3651	37172	0	0	21792	936090	246	1658930	0	1045	88	376044	313	30	166	438136	664608	30304926	0	17674	28	3096651	419184	53172	118	347657	18237
2016	43	850	13	14	4	10428	4		19	116304	5053	5	315443	5460941	1200	5	75	26	11	1606600	1333489		3277	21745	160	0	32654	951530	40	2097118	0	312	1	290528	57	120	0	244345	810455	33163462	1	21742	11	3939596	415956	29472	113	367744	18627
2017	65	0	0	23	19	20104	0		99	144649	5764	0	325162	5614047	357	1	623	42	37	2383100	1413983		4389	26975	0	0	60368	983120	160	2634290	0	209	20	275065	0	0	29	319885	771320	31637534	2	17356	68	3692945	336812	25510	13	281167	30122
2018	452	0	0	11	23	12262	0		400	169680	2193	0	258939	6101156	357	1584	621	0	24	3425154	1298385		2518	37815	0	0	53331	942570	133	3470750	0	0	76	211054	0	3	0	160596	836322	30207986	0	19099	0	4128744	327804	17625	18	293859	16302
2019	58	0	0	0	0	18841	0		0	308769	852	0	217940	6256272	357	31	31	8	0	4079184	1642330		3199	79138	0	0	39074	845120	12	2623992	0	0	78	168461	0	279	0	115000	1046248	28312105	0	18739	0	3675767	205980	9131	0	179856	16993
[truncated: 197 more columns]

## Sheet: WBP_P
Wood-based panels_production (m3/yr)
	Afghanistan	Albania	Algeria	American Samoa	Andorra	Angola	Anguilla	Antarctica	Antigua and Barbuda	Argentina	Armenia	Aruba	Australia	Austria	Azerbaijan	Bahamas	Bahrain	Bangladesh	Barbados	Belarus	Belgium	Belgium-Luxembourg	Belize	Benin	Bermuda	Bhutan	Bolivia (Plurinational State of)	Bosnia and Herzegovina	Botswana	Brazil	British Indian Ocean Territory	British Virgin Islands	Brunei Darussalam	Bulgaria	Burkina Faso	Burundi	Cabo Verde	Cambodia	Cameroon	Canada	Cayman Islands	Central African Republic	Chad	Chile	China	China, Hong Kong SAR	China, Macao SAR	China, mainland	China, Taiwan Province of
1900	0	2468.1	0	0	0	0	0	0	0	19416.3	0	0	57034.4	78302.5	0	0	0	0	0	38891.8	136777	163333	0	0	0	0	52.2645	3031.1	0	65696.5	0	0	0	56925.6	0	0	0	505.683	0	585101	0	0	0	5357.11	66696.9	0	0	41253.1	25443.8
1901	0	2505.65	0	0	0	0	0	0	0	19848.2	0	0	58367.2	79493.9	0	0	0	0	0	39519.1	138858	165818	0	0	0	0	53.4271	3077.22	0	67157.8	0	0	0	57791.7	0	0	0	516.776	0	593528	0	0	0	5476.27	68160	0	0	42158	26002
1902	0	2543.78	0	0	0	0	0	0	0	20289.7	0	0	59731.2	80703.3	0	0	0	0	0	40156.5	140971	168340	0	0	0	0	54.6155	3124.04	0	68651.7	0	0	0	58670.9	0	0	0	528.112	0	602077	0	0	0	5598.09	69655.2	0	0	43082.9	26572.4
1903	0	2582.48	0	0	0	0	0	0	0	20741	0	0	61127	81931.2	0	0	0	0	0	40804.2	143115	170902	0	0	0	0	55.8303	3171.57	0	70178.7	0	0	0	59563.6	0	0	0	539.698	0	610748	0	0	0	5722.61	71183.3	0	0	44028	27155.3
1904	0	2621.77	0	0	0	0	0	0	0	21202.3	0	0	62555.5	83177.7	0	0	0	0	0	41462.3	145293	173502	0	0	0	0	57.0722	3219.82	0	71739.8	0	0	0	60469.8	0	0	0	551.537	0	619545	0	0	0	5849.9	72744.8	0	0	44993.8	27751
1905	0	2661.66	0	0	0	0	0	0	0	21673.9	0	0	64017.3	84443.3	0	0	0	0	0	42131	147503	176142	0	0	0	0	58.3417	3268.81	0	73335.5	0	0	0	61389.9	0	0	0	563.636	0	628468	0	0	0	5980.03	74340.7	0	0	45980.9	28359.8
1906	0	2702.15	0	0	0	0	0	0	0	22156.1	0	0	65513.3	85728	0	0	0	0	0	42810.5	149748	178822	0	0	0	0	59.6395	3318.54	0	74966.8	0	0	0	62323.9	0	0	0	576.001	0	637519	0	0	0	6113.04	75971.5	0	0	46989.5	28981.9
1907	0	2743.27	0	0	0	0	0	0	0	22648.9	0	0	67044.3	87032.3	0	0	0	0	0	43501	152026	181542	0	0	0	0	60.9661	3369.03	0	76634.3	0	0	0	63272.1	0	0	0	588.637	0	646701	0	0	0	6249.02	77638.1	0	0	48020.4	29617.7
1908	0	2785	0	0	0	0	0	0	0	23152.7	0	0	68611.1	88356.5	0	0	0	0	0	44202.6	154339	184304	0	0	0	0	62.3222	3420.29	0	78339	0	0	0	64234.8	0	0	0	601.55	0	656016	0	0	0	6388.02	79341.2	0	0	49073.8	30267.4
1909	0	2827.38	0	0	0	0	0	0	0	23667.7	0	0	70214.4	89700.8	0	0	0	0	0	44915.6	156687	187108	0	0	0	0	63.7085	3472.33	0	80081.5	0	0	0	65212.1	0	0	0	614.746	0	665464	0	0	0	6530.12	81081.8	0	0	50150.3	30931.4
1910	0	2870.39	0	0	0	0	0	0	0	24194.2	0	0	71855.3	91065.6	0	0	0	0	0	45640	159071	189955	0	0	0	0	65.1256	3525.16	0	81862.9	0	0	0	66204.2	0	0	0	628.232	0	675049	0	0	0	6675.37	82860.5	0	0	51250.5	31610
1911	0	2914.07	0	0	0	0	0	0	0	24732.3	0	0	73534.4	92451.1	0	0	0	0	0	46376.1	161491	192845	0	0	0	0	66.5742	3578.8	0	83683.8	0	0	0	67211.5	0	0	0	642.013	0	684771	0	0	0	6823.86	84678.2	0	0	52374.8	32303.4
1912	0	2958.4	0	0	0	0	0	0	0	25282.5	0	0	75252.8	93857.7	0	0	0	0	0	47124.1	163948	195779	0	0	0	0	68.0551	3633.24	0	85545.2	0	0	0	68234.1	0	0	0	656.097	0	694634	0	0	0	6975.65	86535.8	0	0	53523.7	33012.1
1913	0	3003.41	0	0	0	0	0	0	0	25844.8	0	0	77011.4	95285.7	0	0	0	0	0	47884.1	166443	198758	0	0	0	0	69.5689	3688.52	0	87448.1	0	0	0	69272.3	0	0	0	670.49	0	704638	0	0	0	7130.81	88434.1	0	0	54697.9	33736.2
1914	0	3049.11	0	0	0	0	0	0	0	26419.7	0	0	78811.1	96735.4	0	0	0	0	0	48656.4	168975	201782	0	0	0	0	71.1164	3744.64	0	89393.3	0	0	0	70326.2	0	0	0	685.199	0	714787	0	0	0	7289.43	90374.1	0	0	55897.8	34476.3
1915	0	3095.5	0	0	0	0	0	0	0	27007.4	0	0	80652.8	98207.2	0	0	0	0	0	49441.2	171546	204852	0	0	0	0	72.6983	3801.62	0	91381.7	0	0	0	71396.2	0	0	0	700.23	0	725082	0	0	0	7451.57	92356.7	0	0	57124	35232.6
1916	0	3142.6	0	0	0	0	0	0	0	27608.1	0	0	82537.6	99701.4	0	0	0	0	0	50238.6	174156	207969	0	0	0	0	74.3153	3859.46	0	93414.4	0	0	0	72482.5	0	0	0	715.591	0	735525	0	0	0	7617.32	94382.7	0	0	58377.2	36005.5
1917	0	3190.41	0	0	0	0	0	0	0	28222.3	0	0	84466.4	101218	0	0	0	0	0	51048.9	176806	211133	0	0	0	0	75.9684	3918.18	0	95492.3	0	0	0	73585.3	0	0	0	731.289	0	746119	0	0	0	7786.76	96453.2	0	0	59657.8	36795.4
1918	0	3238.95	0	0	0	0	0	0	0	28850	0	0	86440.3	102758	0	0	0	0	0	51872.3	179496	214345	0	0	0	0	77.6582	3977.79	0	97616.4	0	0	0	74704.8	0	0	0	747.332	0	756865	0	0	0	7959.97	98569.1	0	0	60966.5	37602.6
1919	0	3288.23	0	0	0	0	0	0	0	29491.8	0	0	88460.3	104322	0	0	0	0	0	52708.9	182227	217607	0	0	0	0	79.3856	4038.31	0	99787.7	0	0	0	75841.4	0	0	0	763.726	0	767766	0	0	0	8137.03	100731	0	0	62304	38427.5
1920	0	3338.26	0	0	0	0	0	0	0	30147.8	0	0	90527.5	105909	0	0	0	0	0	53559	184999	220917	0	0	0	0	81.1515	4099.75	0	102007	0	0	0	76995.3	0	0	0	780.48	0	778824	0	0	0	8318.03	102941	0	0	63670.7	39270.5
1921	0	3389.05	0	0	0	0	0	0	0	30818.4	0	0	92643	107520	0	0	0	0	0	54422.9	187814	224279	0	0	0	0	82.9566	4162.13	0	104276	0	0	0	78166.8	0	0	0	797.602	0	790041	0	0	0	8503.05	105199	0	0	65067.5	40132
1922	0	3440.61	0	0	0	0	0	0	0	31503.9	0	0	94808	109156	0	0	0	0	0	55300.6	190671	227691	0	0	0	0	84.8019	4225.45	0	106596	0	0	0	79356	0	0	0	815.099	0	801420	0	0	0	8692.19	107507	0	0	66494.9	41012.3
1923	0	3492.96	0	0	0	0	0	0	0	32204.7	0	0	97023.5	110817	0	0	0	0	0	56192.6	193572	231155	0	0	0	0	86.6882	4289.74	0	108967	0	0	0	80563.4	0	0	0	832.98	0	812962	0	0	0	8885.54	109866	0	0	67953.6	41912
1924	0	3546.1	0	0	0	0	0	0	0	32921	0	0	99290.9	112503	0	0	0	0	0	57098.9	196517	234672	0	0	0	0	88.6164	4355.01	0	111391	0	0	0	81789.2	0	0	0	851.253	0	824671	0	0	0	9083.18	112276	0	0	69444.3	42831.5
1925	0	3600.06	0	0	0	0	0	0	0	33653.3	0	0	101611	114215	0	0	0	0	0	58019.8	199507	238242	0	0	0	0	90.5876	4421.27	0	113869	0	0	0	83033.5	0	0	0	869.927	0	836549	0	0	0	9285.23	114739	0	0	70967.7	43771.1
1926	0	3654.83	0	0	0	0	0	0	0	34401.9	0	0	103986	115952	0	0	0	0	0	58955.6	202543	241867	0	0	0	0	92.6026	4488.53	0	116401	0	0	0	84296.9	0	0	0	889.011	0	848597	0	0	0	9491.77	117256	0	0	72524.5	44731.3
1927	0	3710.44	0	0	0	0	0	0	0	35167.1	0	0	106416	117717	0	0	0	0	0	59906.5	205624	245547	0	0	0	0	94.6624	4556.83	0	118991	0	0	0	85579.4	0	0	0	908.513	0	860819	0	0	0	9702.9	119828	0	0	74115.5	45712.5
1928	0	3766.89	0	0	0	0	0	0	0	35949.3	0	0	108903	119508	0	0	0	0	0	60872.7	208753	249283	0	0	0	0	96.7681	4626.16	0	121637	0	0	0	86881.5	0	0	0	928.443	0	873217	0	0	0	9918.73	122457	0	0	75741.4	46715.4
1929	0	3824.2	0	0	0	0	0	0	0	36749	0	0	111448	121326	0	0	0	0	0	61854.5	211929	253076	0	0	0	0	98.9206	4696.54	0	124343	0	0	0	88203.3	0	0	0	948.811	0	885794	0	0	0	10139.4	125143	0	0	77403	47740.2
1930	0	3882.38	0	0	0	0	0	0	0	37566.4	0	0	114052	123172	0	0	0	0	0	62852.1	215153	256926	0	0	0	0	101.121	4768	0	127109	0	0	0	89545.3	0	0	0	969.625	0	898552	0	0	0	10364.9	127888	0	0	79101	48787.4
1931	0	3941.45	0	0	0	0	0	0	0	38402.1	0	0	116717	125046	0	0	0	0	0	63865.8	218427	260835	0	0	0	0	103.37	4840.54	0	129936	0	0	0	90907.7	0	0	0	990.896	0	911494	0	0	0	10595.5	130694	0	0	80836.2	49857.7
1932	0	4001.42	0	0	0	0	0	0	0	39256.3	0	0	119445	126948	0	0	0	0	0	64895.9	221750	264804	0	0	0	0	105.67	4914.19	0	132827	0	0	0	92290.8	0	0	0	1012.63	0	924622	0	0	0	10831.1	133561	0	0	82609.5	50951.4
1933	0	4062.3	0	0	0	0	0	0	0	40129.5	0	0	122236	128880	0	0	0	0	0	65942.6	225124	268833	0	0	0	0	108.02	4988.95	0	135781	0	0	0	93695	0	0	0	1034.85	0	937939	0	0	0	11072.1	136491	0	0	84421.8	52069.2
1934	0	4124.11	0	0	0	0	0	0	0	41022.1	0	0	125093	130841	0	0	0	0	0	67006.1	228549	272923	0	0	0	0	110.423	5064.86	0	138802	0	0	0	95120.5	0	0	0	1057.55	0	951448	0	0	0	11318.3	139485	0	0	86273.7	53211.4
1935	0	4186.85	0	0	0	0	0	0	0	41934.6	0	0	128016	132831	0	0	0	0	0	68086.9	232026	277075	0	0	0	0	112.879	5141.92	0	141889	0	0	0	96567.7	0	0	0	1080.75	0	965151	0	0	0	11570.1	142545	0	0	88166.3	54378.7
1936	0	4250.55	0	0	0	0	0	0	0	42867.4	0	0	131007	134852	0	0	0	0	0	69185	235557	281291	0	0	0	0	115.39	5220.15	0	145045	0	0	0	98037	0	0	0	1104.46	0	979052	0	0	0	11827.5	145672	0	0	90100.4	55571.6
1937	0	4315.22	0	0	0	0	0	0	0	43820.9	0	0	134069	136904	0	0	0	0	0	70300.9	239140	285570	0	0	0	0	117.957	5299.57	0	148272	0	0	0	99528.6	0	0	0	1128.69	0	993153	0	0	0	12090.6	148868	0	0	92077	56790.7
1938	0	4380.88	0	0	0	0	0	0	0	44795.6	0	0	137202	138987	0	0	0	0	0	71434.7	242779	289915	0	0	0	0	120.58	5380.2	0	151570	0	0	0	101043	0	0	0	1153.45	0	1.00746e+06	0	0	0	12359.5	152133	0	0	94096.9	58036.5
1939	0	4447.53	0	0	0	0	0	0	0	45792.1	0	0	140408	141102	0	0	0	0	0	72586.9	246473	294326	0	0	0	0	123.263	5462.06	0	154941	0	0	0	102580	0	0	0	1178.75	0	1.02197e+06	0	0	0	12634.4	155471	0	0	96161.1	59309.7
1940	0	4515.2	0	0	0	0	0	0	0	46810.7	0	0	143689	143248	0	0	0	0	0	73757.6	250223	298804	0	0	0	0	126.004	5545.16	0	158388	0	0	0	104141	0	0	0	1204.61	0	1.03669e+06	0	0	0	12915.5	158881	0	0	98270.6	60610.8
1941	0	4583.9	0	0	0	0	0	0	0	47851.9	0	0	147047	145428	0	0	0	0	0	74947.2	254030	303350	0	0	0	0	128.807	5629.53	0	161911	0	0	0	105725	0	0	0	1231.03	0	1.05162e+06	0	0	0	13202.7	162367	0	0	100426	61940.4
1942	0	4653.64	0	0	0	0	0	0	0	48916.3	0	0	150484	147640	0	0	0	0	0	76156	257895	307966	0	0	0	0	131.672	5715.18	0	165512	0	0	0	107334	0	0	0	1258.04	0	1.06676e+06	0	0	0	13496.4	165929	0	0	102629	63299.2
1943	0	4724.44	0	0	0	0	0	0	0	50004.4	0	0	154000	149887	0	0	0	0	0	77384.3	261818	312651	0	0	0	0	134.601	5802.14	0	169194	0	0	0	108967	0	0	0	1285.64	0	1.08213e+06	0	0	0	13796.6	169569	0	0	104881	64687.8
1944	0	4796.32	0	0	0	0	0	0	0	51116.7	0	0	157599	152167	0	0	0	0	0	78632.4	265802	317408	0	0	0	0	137.595	5890.41	0	172957	0	0	0	110625	0	0	0	1313.84	0	1.09771e+06	0	0	0	14103.5	173289	0	0	107182	66106.9
1945	0	4869.3	0	0	0	0	0	0	0	52253.7	0	0	161282	154482	0	0	0	0	0	79900.7	269846	322237	0	0	0	0	140.656	5980.03	0	176805	0	0	0	112308	0	0	0	1342.66	0	1.11352e+06	0	0	0	14417.2	177090	0	0	109533	67557.1
1946	0	4943.38	0	0	0	0	0	0	0	53416	0	0	165051	156833	0	0	0	0	0	81189.4	273951	327140	0	0	0	0	143.785	6071.02	0	180737	0	0	0	114017	0	0	0	1372.12	0	1.12956e+06	0	0	0	14737.9	180975	0	0	111936	69039.1
1947	0	5018.59	0	0	0	0	0	0	0	54604.2	0	0	168908	159219	0	0	0	0	0	82498.8	278119	332117	0	0	0	0	146.983	6163.39	0	184758	0	0	0	115751	0	0	0	1402.22	0	1.14583e+06	0	0	0	15065.8	184945	0	0	114391	70553.6
1948	0	5094.95	0	0	0	0	0	0	0	55818.8	0	0	172855	161641	0	0	0	0	0	83829.4	282351	337170	0	0	0	0	150.253	6257.16	0	188867	0	0	0	117512	0	0	0	1432.98	0	1.16233e+06	0	0	0	15400.9	189002	0	0	116901	72101.4
1949	0	5172.46	0	0	0	0	0	0	0	57060.4	0	0	176895	164101	0	0	0	0	0	85181.5	286647	342300	0	0	0	0	153.595	6352.36	0	193069	0	0	0	119300	0	0	0	1464.41	0	1.17907e+06	0	0	0	15743.5	193148	0	0	119465	73683.1
1950	0	5251.16	0	0	0	0	0	0	0	58329.7	0	0	181028	166597	0	0	0	0	0	86555.4	291008	347508	0	0	0	0	157.011	6449.01	0	197363	0	0	0	121115	0	0	0	1496.54	0	1.19606e+06	0	0	0	16093.7	197385	0	0	122086	75299.4
1951	0	5331.06	0	0	0	0	0	0	0	59627.1	0	0	185259	169132	0	0	0	0	0	87951.4	295436	352796	0	0	0	0	160.504	6547.13	0	201753	0	0	0	122958	0	0	0	1529.37	0	1.21328e+06	0	0	0	16451.6	201715	0	0	124764	76951.3
1952	0	5412.17	0	0	0	0	0	0	0	60953.5	0	0	189588	171705	0	0	0	0	0	89369.9	299931	358163	0	0	0	0	164.074	6646.74	0	206241	0	0	0	124829	0	0	0	1562.92	0	1.23076e+06	0	0	0	16817.6	206141	0	0	127501	78639.4
1953	0	5494.51	0	0	0	0	0	0	0	62309.3	0	0	194019	174318	0	0	0	0	0	90811.4	304494	363612	0	0	0	0	167.724	6747.87	0	210829	0	0	0	126728	0	0	0	1597.2	0	1.24848e+06	0	0	0	17191.7	210663	0	0	130298	80364.5
1954	0	5578.11	0	0	0	0	0	0	0	63695.3	0	0	198553	176970	0	0	0	0	0	92276	309127	369145	0	0	0	0	171.454	6850.53	0	215518	0	0	0	128656	0	0	0	1632.24	0	1.26646e+06	0	0	0	17574.1	215284	0	0	133156	82127.5
1955	0	5662.97	0	0	0	0	0	0	0	65112.1	0	0	203192	179662	0	0	0	0	0	93764.3	313830	374761	0	0	0	0	175.268	6954.76	0	220312	0	0	0	130614	0	0	0	1668.05	0	1.28471e+06	0	0	0	17965	220007	0	0	136078	83929.1
1956	0	5749.13	0	0	0	0	0	0	0	66560.5	0	0	207941	182396	0	0	0	0	0	95276.6	318605	380463	0	0	0	0	179.167	7060.57	0	225213	0	0	0	132601	0	0	0	1704.64	0	1.30321e+06	0	0	0	18364.6	224833	0	0	139063	85770.3
1957	0	5836.6	0	0	0	0	0	0	0	68041	0	0	212800	185171	0	0	0	0	0	96813.3	323452	386251	0	0	0	0	183.152	7168	0	230222	0	0	0	134618	0	0	0	1742.03	0	1.32198e+06	0	0	0	18773.1	229765	0	0	142113	87651.9
1958	0	5925.41	0	0	0	0	0	0	0	69554.5	0	0	217773	187988	0	0	0	0	0	98374.8	328373	392128	0	0	0	0	187.226	7277.05	0	235343	0	0	0	136667	0	0	0	1780.25	0	1.34102e+06	0	0	0	19190.7	234806	0	0	145231	89574.7
1959	0	6015.56	0	0	0	0	0	0	0	71101.7	0	0	222862	190848	0	0	0	0	0	99961.4	333369	398094	0	0	0	0	191.391	7387.77	0	240578	0	0	0	138746	0	0	0	1819.3	0	1.36033e+06	0	0	0	19617.6	239957	0	0	148417	91539.7
1960	0	6107.08	0	0	0	0	0	0	0	72683.2	0	0	228070	193752	0	0	0	0	0	101574	338441	404151	0	0	0	0	195.648	7500.17	0	245930	0	0	0	140857	0	0	0	1859.21	0	1.37993e+06	0	0	0	20053.9	245221	0	0	151673	93547.8
1961		6200								74300			233400	196700						103212	343591	410300					200	7614.29		251400				143000				1900		1399800				20500	250600			155000	95600
1962		6600								69200			223200	210000						111391	407485	486600					500	9576.19		252400				170000				1300		1578100				24200	285700			155000	130700
1963		8000								70900			964600	228600						121103	473138	565000					400	12509.5		255800				188700				1400		1723200				26200	314700			175000	139700
1964	200	6900								91700			300400	262700						138756	520034	621000					900	16900		276500				191700				2900		1936400				27200	458500			200000	258500
1965	300	6900				2900				110800			348800	295400						157582	592051	707000					800	19495.2		299600				206400				2500		2172500				34000	514100			210000	304100
1966	500	6900				3200				135502			423400	360700						204969	630153	752500					700	20076.2		406585				208000				2700		2847200				44710	614892	600		236360	377932
1967	1100	6900	2300			3200				136612			444300	381500						225620	787168	940000					700	17819		460038				217000				3000	1000	2951700				38052	668932	1400		271890	395642
1968	1200	6900	3500			3800				160271			499600	422200				23000		240720	887658	1060000					1400	17909.5		523197				272000				3400	3000	3111200				53139	761414	7300		292420	461694
1969	1400	6900	33700			6200				175108			509500	535300				18000		256284	1.06184e+06	1268000					1500	17752.4		589445				305000				4300	5000	3282400				52565	880130	10000		312950	557180
1970	1300	6900	47200			6500				189219			564100	620700				19000		280510	1.15705e+06	1381700					1300	19666.7		722986				348000				3400	7000	3068200				55096	944007	10000		240000	694007
1971	1400	6900	47200			5700				225654			576400	723600				8000		304325	1.29565e+06	1547200					1400	21938.1		916004				334000				2200	10000	3443200				66512	1142636	12000		278000	852636
1972	1400	6900	47200			17900				273386			525200	904800				7000		329512	1.47016e+06	1755600					1300	24809.5		1238013				364000				2300	10000	3804700				65554	1526424	12000		317000	1197424
1973	1400	6900	47200			27000				289020			633300	1034000				10200		369208	1.69459e+06	2023600					1100	27709.5		1322607				399000				2300	10000	4147000				65500	1542530	12000		351000	1179530
1974	1400	6900	47200			27000				324967			714900	968000				15700		414261	1.74115e+06	2079200					1900	31690.5		1408780				443000				2300	10000	3576000				63400	1264530	12000		339000	913530
1975	1400	7000	47200			27000				320544			610100	878000				18600		457651	1.44454e+06	1725000					1900	32428.6		1571000				416000				2300	10000	3380800				42600	1274000	12000		374000	888000
1976	1400	7000	47200			27000				334000			697400	1192000				9800		476722	1.54168e+06	1841000					2000	35809.5		1786800				429000				2300	10000	4131000		1400		57600	1417000	12000		381000	1024000
1977	1400	7000	47200			10000				278000			732000	1215000				11800		504368	1.39681e+06	1668000					3000	43857.1		1949000				471000				2300	10000	4336000		3900		69200	1492000	12000		459000	1021000
1978	1400	7000	47200			5000				300000			722000	1223000				12500		512162	1.39681e+06	1668000					1300	43666.7		2028000				479000				2300	10000	4791000		5600		88300	1995000	12000		625000	1358000
1979	1400	7000	94000			3000				360000			735000	1292000				11100		503588	1.50902e+06	1802000					4400	48523.8		2036000				508000				2300	10000	4656000		2900		106000	2312000	12000		774000	1526000
1980	1400	7000	76000			26000				411000			819000	1443000				11300		527024	1.46581e+06	1750400					5900	51476.2		2266000				524000				2300	10000	4328000		4200		107800	2301000	12000		914000	1375000
1981	1400	7000	72000			25000				353000			836400	1268000				11300		546147	1.42771e+06	1704900					5800	50285.7		2342000				503000				2300	18000	4237000		4900		134000	2453000	12000		996000	1445000
1982	1400	7000	74000			30000				342000			842200	1146700				8400		550824	1.44203e+06	1722000					6000	49714.3		2164000				583000				2300	20000	3484000		8500		112000	2499000	12000		1167000	1320000
1983	1400	7000	83000			41000				384000			704000	1215900				6940		574987	1.51321e+06	1807000					5000	49381		2289000				546000				2300	30000	4574000		8400		131000	2659000	12000		1317000	1330000
1984	1400	7000	93000			45000				355000			829000	1244200				9200		607361	1.53163e+06	1829000					1000	51809.5		2278000				544000				2300	45000	4774000		5200		174000	2483000	12000		1391000	1080000
1985	1400	7000	86000			50000				299000			870000	1289500				9700		628978	1.61453e+06	1928000					2000	47142.9		2256000				549000				2300	55000	5363000		4700		199000	2558000	12000		1616000	930000
1986	1400	7000	84000			40000				360000			894000	1334000				8500		704847	1.6698e+06	1994000					3400	50285.7		2289000				537000				2300	57000	5171000		4200		215000	2840000	12000		1848000	980000
1987	1400	7000	78000			20000				366000			975000	1415000				9500		730153	1.7167e+06	2050000					3400	48381		2524000				489000				2300	58000	6026000		3400		246000	3402000	12000		2360000	1030000
1988	1400	7000	74000			10000				300000			959000	1544000				9600		760812	1.76359e+06	2106000				2000	2800	49904.8		2613000				485000				2300	42000	5750000		3400		256000	3826000	12000		2794000	1020000
1989	1400	7000	73000			10000				265000			1052000	1612000				8300		760657	1.85654e+06	2217000				9000	3500	47761.9		2658000				452000				2300	48000	6443000		2800		292000	3470000	22000		2613000	835000
1990	0	6200	70000			10000				246000			955500	1752000				8600		638176	1.95536e+06	2335000				13000	7000	35238.1		2658000				378000				2300	48000	5857000		2200		340200	2983000	31000		2359000	593000
1991	0	6200	62000			10000				261000			836000	1930000				8300		574000	2.04496e+06	2442000				13000	10000	31000		2508000				310000				2300	48000	5047000		900		360400	3476000	41000		2842000	593000
1992	0	6200	64000			10000				342000			848000	1849000				8300		574000	2.06506e+06	2466000				13000	29000	31000		2658000				202000				2300	48000	6067000		2100		451500	4803000	41000		4169000	593000
1993	0	6200	60500			10000				685000			932000	1843000				8300		476000	2.06506e+06	2466000				13000	15000	34000		2933000				213000				2300	43000	6747000		1500		569600	6140000	41000		5506000	593000
1994	0	6200	47100			10000				499000			1065000	1934000				8300		374000	2.10693e+06	2516000				13000	7000	34000		3243686				213000				9000	43000	7154000		2000		671400	6862000	41000		6228000	593000
1995	0	6200	45300			10000				430000			1108000	1969000	0			8300		374000	2.50387e+06	2990000				13000	8000	34000		3095796				213000				29000	43000	7856000		2400		749700	14366000	41000		13732000	593000
1996	0	6200	45900			10000				618000			1354000	1970000	0			8300		373000	2.67972e+06	3200000				13000	15500	34000		3328096				213000				29000	43000	9462000		1600		839200	10933000	60000		10280000	593000
1997	0	6200	45900			10000				678000			1375000	2071000	0			8300		392000	2.22166e+06	2653000				13000	11600	34000		3504378				213000				20000	90000	10840000		1400		954500	14496000	70000		13833000	593000
1998	0	6200	45900			10000				752000			1553000	2015000	0			8300		500000	2.69881e+06	3222800				13000	8000	34000		3647437				213000				16000	89000	11915028		1400		867200	10293000	70000		9323000	900000
1999	0	3000	45900			10000				688000			1571000	2015500	0			8300		541700	2771000	3309000				13000	9000	34000		4654000				214000				15000	92000	14099162		2000		951200	14568000	70000		13592000	906000
2000	0	0	45900			10000				782000	1720		1791000	2341500	4100			8300		563300	2771000					15700	9000	34000		5183000				466979				27000	37000	14440440		2000		1090570	18896000	70000		17937000	889000
2001	0	0	45900			10000				690000	1000		1773000	2996000	0			8300		615700	2595000					15700	11000	34000		5537524				525970				14000	35000	14671000		4000		1254920	22490000	70000		21530000	890000
2002	0	0	45900			10000				690000	3000		1889000	3397000	700			8300		654300	2860000					15700	10000	12000		6053986				525970				6000	42000	15393000		2000		1478410	31900000	50000		31261000	589000
2003	0	0	45900			10000				1110000	3000		2030000	3396000	20			8300		832400	2650000					15700	11000	17300		7006005				512070				27000	39400	15791000		2000		1678250	47971000	45000		47286000	640000
2004	0	0	45900			10000				1513000	2000		2042000	3396000	300			8300		864500	2601000					15700	17000	16000		7893159				398020				12000	40200	15759000		1000		1849060	56201000	45000		55411000	745000
2005	0	0	45900			10000				1320000	1730		1949000	3430000	20			8300		887500	2765000					15700	34000	16000		8681789				328000				12000	23000	16701000		1434		2040070	64678000	45000		63866000	767000
2006	0	0	45900			10000				1331000	5880		1989000	3766000	20			8300		866000	2545000					15700	34000	14280		9061255				481000				12000	18000	16733000		805		2259410	72987000	45000		72598000	344000
2007	0	11000	45900			10000				1260000	10290		1786000	3794206	0			8300		866000	2510000					70000	36000	28000		8688951				906000				12000	32000	17037000		740		2223600	85328000	45000		84989000	294000
2008	0	11000	45900			10000				1443000	6300		1844000	3672678	0			8300		866000	2265000					43000	36000	8050		8436456				828000				12000	24000	11820000		93		2589890	90525000	45000		90236000	244000
2009	0	11000	45900			10000				1184000	0		1706000	3167225	0			8300		458982	2088000					43000	36000	7970		7762539				748655				12000	23000	8427000		863		2308790	102603000	45000		102314000	244000
2010	0	11000	45900			10000				1284000	0		1646000	3377225	0			8300		477999	2088964					28000	36000	18000		8817407				853630				12000	36000	9046000		0		2647050	113893000	45000		113604000	244000
2011	0	11000	45900			10000				1263000	0		1731000	3382212	0			8300		477999	2143231					29000	36000	24000		9121000				929910				12000	23000	9615000		0		2839900	128312000	45000		128023000	244000
2012	0	11000	45900			10000				1191000	0		1492000	3241387	0			8300		780800	2143231					29000	36000	21000		10069000				961152				12000	24000	10130000		0		2546800	137675000	41000		137390000	244000
2013	0	11000	45900			10000				1205000	0		1430000	3261390	0			8300		1050300	2083430			2000		29000	36000	24000		10588000				917745				12000	18000	10651433		0		2624000	155568000	41000		155283000	244000
2014	0	11000	45900			10000				1083000	0		1530000	3156000	0			8300		1724800	2014130			2000		29000	36000	35100		10410000				925243				12000	18164	11328000		0		2853600	152765000	41000		152480000	244000
2015	0	11000	45900	0	0	10000	0		0	1058000	0	0	1689126	3046000	0	0	0	8300	0	2566578	1974130		1000	2000	0	41000	36000	40890	0	9874000	0	0	0	974355	0	0	0	12000	18164	11779000	0	0	0	3171000	150113000	41000	0	149828000	244000
2016	0	11000	45900	0	0	10000	0		0	1158000	0	0	1721126	3285000	200	0	0	8300	0	3363591	1924130		1000	2000	0	41000	36000	36930	0	10337000	0	0	0	969092	0	0	0	27000	18164	12012983	0	0	0	3023500	153825000	41000	0	153540000	244000
2017	0	11000	45900	0	0	10000	0		0	1030873	0	0	1731676	3317000	2200	0	0	8300	0	4488745	1924130		1000	2000	0	41000	36000	41840	0	11107000	0	0	0	1007745	0	0	0	27000	18000	12379830	0	0	0	3035600	148187000	40000	0	147903000	244000
2018	0	11000	45900	0	0	10000	0		0	1030873	0	0	1731676	3309000	2800	0	0	8300	0	4933594	1924130		1000	2000	0	41000	36000	33880	0	11522000	0	0	0	1099421	0	0	0	32000	18000	12295828	0	500	0	3220400	144326000	40000	0	144042000	244000
2019	0	11000	45900	0	0	10000	0		0	1030873	0	0	1731676	3036000	700	0	0	8300	0	5136070	2442000		1000	2000	0	41000	36000	52000	0	11808000	0	0	0	1099421	0	0	0	152000	18000	11578172	0	500	0	3199300	142906000	40000	0	142622000	244000
[truncated: 197 more columns]

## Sheet: WBP_I
Wood-based panels_import (m3/yr)
	Afghanistan	Albania	Algeria	American Samoa	Andorra	Angola	Anguilla	Antarctica	Antigua and Barbuda	Argentina	Armenia	Aruba	Australia	Austria	Azerbaijan	Bahamas	Bahrain	Bangladesh	Barbados	Belarus	Belgium	Belgium-Luxembourg	Belize	Benin	Bermuda	Bhutan	Bolivia (Plurinational State of)	Bosnia and Herzegovina	Botswana	Brazil	British Indian Ocean Territory	British Virgin Islands	Brunei Darussalam	Bulgaria	Burkina Faso	Burundi	Cabo Verde	Cambodia	Cameroon	Canada	Cayman Islands	Central African Republic	Chad	Chile	China	China, Hong Kong SAR	China, Macao SAR	China, mainland	China, Taiwan Province of
1900	0	0	3490.41	0	0	52.0957	0	0	0	0	0	0	4227.48	318.465	137.538	0	0	0	0	169.567	31909.2	24601.4	1620.2	17.3652	0	0	0	0	0	104.529	0	0	133.074	0	0	0	0	106.459	225.748	32227	0	0	138.922	627.174	4551.14	4551.14	0	0	0
1901	0	0	3592.04	0	0	53.6125	0	0	0	0	0	0	4326.27	323.31	139.756	0	0	0	0	172.302	32394.7	24975.7	1656.24	17.8708	0	0	0	0	0	106.854	0	0	135.994	0	0	0	0	108.795	232.321	32691.1	0	0	142.967	641.125	4650.98	4650.98	0	0	0
1902	0	0	3696.62	0	0	55.1735	0	0	0	0	0	0	4427.37	328.229	142.01	0	0	0	0	175.081	32887.5	25355.7	1693.08	18.3912	0	0	0	0	0	109.231	0	0	138.977	0	0	0	0	111.182	239.085	33162	0	0	147.129	655.386	4753.01	4753.01	0	0	0
1903	0	0	3804.25	0	0	56.7799	0	0	0	0	0	0	4530.84	333.223	144.3	0	0	0	0	177.905	33387.9	25741.5	1730.74	18.9266	0	0	0	0	0	111.661	0	0	142.026	0	0	0	0	113.621	246.046	33639.6	0	0	151.413	669.964	4857.28	4857.28	0	0	0
1904	0	0	3915.02	0	0	58.4331	0	0	0	0	0	0	4636.72	338.293	146.628	0	0	0	0	180.774	33895.9	26133.1	1769.24	19.4777	0	0	0	0	0	114.144	0	0	145.141	0	0	0	0	116.113	253.21	34124.1	0	0	155.822	684.867	4963.83	4963.83	0	0	0
1905	0	0	4029.01	0	0	60.1344	0	0	0	0	0	0	4745.07	343.44	148.993	0	0	0	0	183.69	34411.6	26530.7	1808.59	20.0448	0	0	0	0	0	116.683	0	0	148.325	0	0	0	0	118.66	260.583	34615.6	0	0	160.358	700.101	5072.73	5072.73	0	0	0
1906	0	0	4146.31	0	0	61.8853	0	0	0	0	0	0	4855.96	348.665	151.396	0	0	0	0	186.652	34935.2	26934.4	1848.82	20.6284	0	0	0	0	0	119.279	0	0	151.579	0	0	0	0	121.263	268.17	35114.1	0	0	165.027	715.673	5184.01	5184.01	0	0	0
1907	0	0	4267.04	0	0	63.6871	0	0	0	0	0	0	4969.44	353.97	153.838	0	0	0	0	189.663	35466.7	27344.2	1889.95	21.229	0	0	0	0	0	121.932	0	0	154.904	0	0	0	0	123.924	275.978	35619.9	0	0	169.832	731.593	5297.73	5297.73	0	0	0
1908	0	0	4391.28	0	0	65.5414	0	0	0	0	0	0	5085.57	359.355	156.319	0	0	0	0	192.722	36006.3	27760.2	1931.99	21.8471	0	0	0	0	0	124.644	0	0	158.303	0	0	0	0	126.642	284.013	36132.9	0	0	174.777	747.866	5413.95	5413.95	0	0	0
1909	0	0	4519.13	0	0	67.4497	0	0	0	0	0	0	5204.41	364.823	158.84	0	0	0	0	195.83	36554.1	28182.6	1974.96	22.4832	0	0	0	0	0	127.417	0	0	161.775	0	0	0	0	129.42	292.282	36653.3	0	0	179.866	764.502	5532.71	5532.71	0	0	0
1910	0	0	4650.71	0	0	69.4136	0	0	0	0	0	0	5326.03	370.373	161.402	0	0	0	0	198.989	37110.3	28611.3	2018.89	23.1379	0	0	0	0	0	130.251	0	0	165.324	0	0	0	0	132.259	300.792	37181.2	0	0	185.103	781.507	5654.09	5654.09	0	0	0
1911	0	0	4786.12	0	0	71.4346	0	0	0	0	0	0	5450.5	376.008	164.005	0	0	0	0	202.198	37674.9	29046.7	2063.8	23.8115	0	0	0	0	0	133.148	0	0	168.951	0	0	0	0	135.161	309.55	37716.7	0	0	190.492	798.891	5778.12	5778.12	0	0	0
1912	0	0	4925.47	0	0	73.5145	0	0	0	0	0	0	5577.87	381.729	166.65	0	0	0	0	205.459	38248.1	29488.6	2109.71	24.5048	0	0	0	0	0	136.11	0	0	172.657	0	0	0	0	138.126	318.563	38259.9	0	0	196.039	816.661	5904.88	5904.88	0	0	0
1913	0	0	5068.88	0	0	75.6549	0	0	0	0	0	0	5708.22	387.537	169.338	0	0	0	0	208.773	38830	29937.2	2156.64	25.2183	0	0	0	0	0	139.138	0	0	176.445	0	0	0	0	141.156	327.838	38811	0	0	201.746	834.827	6034.41	6034.41	0	0	0
1914	0	0	5216.46	0	0	77.8577	0	0	0	0	0	0	5841.61	393.433	172.069	0	0	0	0	212.14	39420.8	30392.7	2204.61	25.9526	0	0	0	0	0	142.233	0	0	180.316	0	0	0	0	144.252	337.383	39370	0	0	207.62	853.396	6166.79	6166.79	0	0	0
1915	0	0	5368.35	0	0	80.1246	0	0	0	0	0	0	5978.12	399.419	174.845	0	0	0	0	215.562	40020.6	30855.1	2253.65	26.7082	0	0	0	0	0	145.397	0	0	184.271	0	0	0	0	147.417	347.206	39937	0	0	213.666	872.379	6302.07	6302.07	0	0	0
1916	0	0	5524.65	0	0	82.4575	0	0	0	0	0	0	6117.82	405.496	177.665	0	0	0	0	219.039	40629.5	31324.6	2303.78	27.4858	0	0	0	0	0	148.631	0	0	188.313	0	0	0	0	150.651	357.316	40512.2	0	0	219.887	891.784	6440.32	6440.32	0	0	0
1917	0	0	5685.5	0	0	84.8583	0	0	0	0	0	0	6260.79	411.666	180.53	0	0	0	0	222.571	41247.6	31801.2	2355.02	28.2861	0	0	0	0	0	151.937	0	0	192.445	0	0	0	0	153.956	367.719	41095.7	0	0	226.289	911.621	6581.6	6581.6	0	0	0
1918	0	0	5851.04	0	0	87.329	0	0	0	0	0	0	6407.1	417.929	183.442	0	0	0	0	226.161	41875.2	32285	2407.4	29.1097	0	0	0	0	0	155.316	0	0	196.666	0	0	0	0	157.333	378.426	41687.6	0	0	232.877	931.899	6725.99	6725.99	0	0	0
1919	0	0	6021.4	0	0	89.8716	0	0	0	0	0	0	6556.83	424.288	186.4	0	0	0	0	229.809	42512.3	32776.2	2460.95	29.9572	0	0	0	0	0	158.771	0	0	200.981	0	0	0	0	160.784	389.444	42288	0	0	239.658	952.628	6873.53	6873.53	0	0	0
1920	0	0	6196.72	0	0	92.4883	0	0	0	0	0	0	6710.05	430.743	189.407	0	0	0	0	233.515	43159.1	33274.9	2515.7	30.8294	0	0	0	0	0	162.303	0	0	205.389	0	0	0	0	164.312	400.783	42897.1	0	0	246.636	973.818	7024.32	7024.32	0	0	0
1921	0	0	6377.14	0	0	95.1812	0	0	0	0	0	0	6866.86	437.297	192.462	0	0	0	0	237.282	43815.8	33781.2	2571.65	31.7271	0	0	0	0	0	165.913	0	0	209.895	0	0	0	0	167.916	412.452	43514.9	0	0	253.817	995.479	7178.41	7178.41	0	0	0
1922	0	0	6562.82	0	0	97.9525	0	0	0	0	0	0	7027.33	443.95	195.566	0	0	0	0	241.109	44482.4	34295.1	2628.86	32.6508	0	0	0	0	0	169.604	0	0	214.5	0	0	0	0	171.6	424.461	44141.6	0	0	261.207	1017.62	7335.89	7335.89	0	0	0
1923	0	0	6753.9	0	0	100.804	0	0	0	0	0	0	7191.55	450.704	198.72	0	0	0	0	244.997	45159.2	34816.9	2687.33	33.6015	0	0	0	0	0	173.376	0	0	219.205	0	0	0	0	175.364	436.819	44777.4	0	0	268.812	1040.26	7496.82	7496.82	0	0	0
1924	0	0	6950.54	0	0	103.739	0	0	0	0	0	0	7359.61	457.562	201.925	0	0	0	0	248.949	45846.3	35346.6	2747.11	34.5798	0	0	0	0	0	177.233	0	0	224.014	0	0	0	0	179.211	449.538	45422.3	0	0	276.639	1063.4	7661.28	7661.28	0	0	0
1925	0	0	7152.91	0	0	106.76	0	0	0	0	0	0	7531.59	464.523	205.182	0	0	0	0	252.964	46543.8	35884.4	2808.22	35.5866	0	0	0	0	0	181.175	0	0	228.928	0	0	0	0	183.143	462.626	46076.5	0	0	284.693	1087.05	7829.34	7829.34	0	0	0
1926	0	0	7361.18	0	0	109.868	0	0	0	0	0	0	7707.6	471.591	208.491	0	0	0	0	257.044	47251.9	36430.4	2870.68	36.6228	0	0	0	0	0	185.205	0	0	233.95	0	0	0	0	187.16	476.096	46740.1	0	0	292.982	1111.23	8001.1	8001.1	0	0	0
1927	0	0	7575.5	0	0	113.067	0	0	0	0	0	0	7887.72	478.766	211.854	0	0	0	0	261.19	47970.9	36984.7	2934.54	37.6891	0	0	0	0	0	189.325	0	0	239.082	0	0	0	0	191.266	489.958	47413.3	0	0	301.513	1135.95	8176.62	8176.62	0	0	0
1928	0	0	7796.07	0	0	116.359	0	0	0	0	0	0	8072.04	486.05	215.271	0	0	0	0	265.403	48700.7	37547.4	2999.81	38.7864	0	0	0	0	0	193.536	0	0	244.327	0	0	0	0	195.462	504.223	48096.2	0	0	310.291	1161.22	8355.99	8355.99	0	0	0
1929	0	0	8023.06	0	0	119.747	0	0	0	0	0	0	8260.68	493.445	218.743	0	0	0	0	269.683	49441.7	38118.6	3066.54	39.9157	0	0	0	0	0	197.841	0	0	249.687	0	0	0	0	199.75	518.904	48788.9	0	0	319.326	1187.05	8539.3	8539.3	0	0	0
1930	0	0	8256.66	0	0	123.234	0	0	0	0	0	0	8453.72	500.953	222.271	0	0	0	0	274.033	50193.9	38698.6	3134.75	41.0779	0	0	0	0	0	202.242	0	0	255.164	0	0	0	0	204.132	534.013	49491.6	0	0	328.623	1213.45	8726.62	8726.62	0	0	0
1931	0	0	8497.06	0	0	126.822	0	0	0	0	0	0	8651.27	508.575	225.856	0	0	0	0	278.453	50957.6	39287.4	3204.48	42.2739	0	0	0	0	0	206.741	0	0	260.762	0	0	0	0	208.61	549.561	50204.4	0	0	338.191	1240.44	8918.06	8918.06	0	0	0
1932	0	0	8744.46	0	0	130.514	0	0	0	0	0	0	8853.44	516.312	229.499	0	0	0	0	282.944	51732.9	39885.1	3275.76	43.5048	0	0	0	0	0	211.339	0	0	266.482	0	0	0	0	213.186	565.562	50927.5	0	0	348.038	1268.04	9113.7	9113.7	0	0	0
1933	0	0	8999.06	0	0	134.314	0	0	0	0	0	0	9060.34	524.168	233.2	0	0	0	0	287.507	52520	40492	3348.62	44.7714	0	0	0	0	0	216.04	0	0	272.328	0	0	0	0	217.863	582.029	51661	0	0	358.171	1296.24	9313.63	9313.63	0	0	0
1934	0	0	9261.07	0	0	138.225	0	0	0	0	0	0	9272.07	532.143	236.961	0	0	0	0	292.144	53319.1	41108	3423.11	46.075	0	0	0	0	0	220.846	0	0	278.302	0	0	0	0	222.642	598.975	52405.1	0	0	368.6	1325.07	9517.94	9517.94	0	0	0
1935	0	0	9530.72	0	0	142.249	0	0	0	0	0	0	9488.75	540.239	240.783	0	0	0	0	296.856	54130.3	41733.5	3499.25	47.4165	0	0	0	0	0	225.758	0	0	284.408	0	0	0	0	227.526	616.414	53159.8	0	0	379.332	1354.55	9726.74	9726.74	0	0	0
1936	0	0	9808.21	0	0	146.391	0	0	0	0	0	0	9710.49	548.459	244.667	0	0	0	0	301.644	54953.9	42368.4	3577.09	48.7971	0	0	0	0	0	230.78	0	0	290.647	0	0	0	0	232.517	634.362	53925.5	0	0	390.377	1384.68	9940.11	9940.11	0	0	0
1937	0	0	10093.8	0	0	150.653	0	0	0	0	0	0	9937.41	556.803	248.613	0	0	0	0	306.509	55790	43013	3656.66	50.2178	0	0	0	0	0	235.913	0	0	297.023	0	0	0	0	237.618	652.832	54702.2	0	0	401.743	1415.48	10158.2	10158.2	0	0	0
1938	0	0	10387.7	0	0	155.04	0	0	0	0	0	0	10169.6	565.275	252.623	0	0	0	0	311.453	56638.8	43667.5	3737.99	51.68	0	0	0	0	0	241.161	0	0	303.538	0	0	0	0	242.831	671.84	55490	0	0	413.44	1446.97	10381	10381	0	0	0
1939	0	0	10690.1	0	0	159.554	0	0	0	0	0	0	10407.3	573.875	256.697	0	0	0	0	316.476	57500.5	44331.8	3821.14	53.1847	0	0	0	0	0	246.525	0	0	310.197	0	0	0	0	248.158	691.401	56289.2	0	0	425.477	1479.15	10608.7	10608.7	0	0	0
1940	0	0	11001.4	0	0	164.2	0	0	0	0	0	0	10650.5	582.606	260.837	0	0	0	0	321.58	58375.4	45006.3	3906.14	54.7332	0	0	0	0	0	252.009	0	0	317.002	0	0	0	0	253.602	711.531	57100	0	0	437.865	1512.05	10841.5	10841.5	0	0	0
1941	0	0	11321.7	0	0	168.98	0	0	0	0	0	0	10899.4	591.47	265.044	0	0	0	0	326.767	59263.5	45691.1	3993.03	56.3268	0	0	0	0	0	257.615	0	0	323.956	0	0	0	0	259.165	732.248	57922.3	0	0	450.614	1545.69	11079.3	11079.3	0	0	0
1942	0	0	11651.3	0	0	173.9	0	0	0	0	0	0	11154.1	600.469	269.319	0	0	0	0	332.037	60165.2	46386.3	4081.85	57.9668	0	0	0	0	0	263.345	0	0	331.063	0	0	0	0	264.85	753.568	58756.6	0	0	463.734	1580.07	11322.3	11322.3	0	0	0
1943	0	0	11990.6	0	0	178.964	0	0	0	0	0	0	11414.8	609.605	273.663	0	0	0	0	337.393	61080.6	47092	4172.64	59.6545	0	0	0	0	0	269.203	0	0	338.325	0	0	0	0	270.66	775.509	59602.8	0	0	477.236	1615.22	11570.7	11570.7	0	0	0
1944	0	0	12339.7	0	0	184.174	0	0	0	0	0	0	11681.5	618.88	278.077	0	0	0	0	342.834	62009.9	47808.5	4265.46	61.3914	0	0	0	0	0	275.191	0	0	345.747	0	0	0	0	276.598	798.089	60461.3	0	0	491.131	1651.14	11824.6	11824.6	0	0	0
1945	0	0	12699	0	0	189.537	0	0	0	0	0	0	11954.5	628.296	282.562	0	0	0	0	348.364	62953.3	48535.9	4360.34	63.1789	0	0	0	0	0	281.312	0	0	353.332	0	0	0	0	282.666	821.326	61332.1	0	0	505.431	1687.87	12084	12084	0	0	0
1946	0	0	13068.7	0	0	195.055	0	0	0	0	0	0	12233.8	637.855	287.119	0	0	0	0	353.983	63911.2	49274.3	4457.33	65.0184	0	0	0	0	0	287.569	0	0	361.083	0	0	0	0	288.866	845.239	62215.4	0	0	520.147	1725.42	12349	12349	0	0	0
1947	0	0	13449.2	0	0	200.734	0	0	0	0	0	0	12519.7	647.56	291.75	0	0	0	0	359.692	64883.5	50024	4556.47	66.9115	0	0	0	0	0	293.966	0	0	369.004	0	0	0	0	295.203	869.849	63111.5	0	0	535.292	1763.8	12619.9	12619.9	0	0	0
1948	0	0	13840.8	0	0	206.579	0	0	0	0	0	0	12812.3	657.413	296.456	0	0	0	0	365.493	65870.7	50785.1	4657.83	68.8596	0	0	0	0	0	300.505	0	0	377.099	0	0	0	0	301.679	895.175	64020.5	0	0	550.877	1803.03	12896.8	12896.8	0	0	0
1949	0	0	14243.8	0	0	212.594	0	0	0	0	0	0	13111.7	667.415	301.237	0	0	0	0	371.388	66872.9	51557.8	4761.44	70.8645	0	0	0	0	0	307.189	0	0	385.372	0	0	0	0	308.297	921.239	64942.6	0	0	566.916	1843.14	13179.7	13179.7	0	0	0
1950	0	0	14658.5	0	0	218.783	0	0	0	0	0	0	13418.1	677.569	306.096	0	0	0	0	377.378	67890.3	52342.2	4867.35	72.9278	0	0	0	0	0	314.022	0	0	393.826	0	0	0	0	315.06	948.062	65877.9	0	0	583.423	1884.13	13468.8	13468.8	0	0	0
1951	0	0	15085.3	0	0	225.154	0	0	0	0	0	0	13731.7	687.878	311.032	0	0	0	0	383.465	68923.3	53138.6	4975.62	75.0512	0	0	0	0	0	321.008	0	0	402.465	0	0	0	0	321.972	975.665	66826.7	0	0	600.409	1926.05	13764.3	13764.3	0	0	0
1952	0	0	15524.5	0	0	231.709	0	0	0	0	0	0	14052.6	698.344	316.049	0	0	0	0	389.649	69971.9	53947.1	5086.29	77.2363	0	0	0	0	0	328.148	0	0	411.294	0	0	0	0	329.035	1004.07	67789.2	0	0	617.891	1968.89	14066.3	14066.3	0	0	0
1953	0	0	15976.5	0	0	238.455	0	0	0	0	0	0	14381	708.969	321.146	0	0	0	0	395.934	71036.5	54767.9	5199.43	79.4851	0	0	0	0	0	335.447	0	0	420.317	0	0	0	0	336.253	1033.31	68765.6	0	0	635.881	2012.68	14374.8	14374.8	0	0	0
1954	0	0	16441.7	0	0	245.398	0	0	0	0	0	0	14717	719.756	326.326	0	0	0	0	402.32	72117.3	55601.1	5315.09	81.7994	0	0	0	0	0	342.909	0	0	429.537	0	0	0	0	343.63	1063.39	69756	0	0	654.395	2057.45	14690.2	14690.2	0	0	0
1955	0	0	16920.4	0	0	252.543	0	0	0	0	0	0	15061	730.706	331.589	0	0	0	0	408.809	73214.5	56447.1	5433.31	84.1811	0	0	0	0	0	350.536	0	0	438.96	0	0	0	0	351.168	1094.35	70760.7	0	0	673.449	2103.22	15012.4	15012.4	0	0	0
1956	0	0	17413	0	0	259.896	0	0	0	0	0	0	15412.9	741.824	336.937	0	0	0	0	415.402	74328.5	57305.9	5554.17	86.6321	0	0	0	0	0	358.334	0	0	448.589	0	0	0	0	358.872	1126.22	71779.8	0	0	693.057	2150	15341.8	15341.8	0	0	0
1957	0	0	17920	0	0	267.463	0	0	0	0	0	0	15773.1	753.11	342.372	0	0	0	0	422.102	75459.3	58177.8	5677.72	89.1544	0	0	0	0	0	366.304	0	0	458.43	0	0	0	0	366.744	1159.01	72813.6	0	0	713.236	2197.83	15678.3	15678.3	0	0	0
1958	0	0	18441.8	0	0	275.251	0	0	0	0	0	0	16141.7	764.569	347.894	0	0	0	0	428.91	76607.4	59062.9	5804.01	91.7502	0	0	0	0	0	374.452	0	0	468.487	0	0	0	0	374.79	1192.75	73862.4	0	0	734.002	2246.71	16022.3	16022.3	0	0	0
1959	0	0	18978.7	0	0	283.265	0	0	0	0	0	0	16518.9	776.201	353.505	0	0	0	0	435.828	77773	59961.5	5933.11	94.4216	0	0	0	0	0	382.782	0	0	478.764	0	0	0	0	383.011	1227.48	74926.2	0	0	755.373	2296.69	16373.7	16373.7	0	0	0
1960	0	0	19531.3	0	0	291.512	0	0	0	0	0	0	16905	788.011	359.206	0	0	0	0	442.857	78956.2	60873.8	6065.09	97.1708	0	0	0	0	0	391.296	0	0	489.267	0	0	0	0	391.414	1263.22	76005.3	0	0	777.366	2347.78	16732.9	16732.9	0	0	0
1961			20100			300							17300	800	365				0	450	80157.5	61800	6200	100						400			500					400	1300	77100			800	2400	17100	17100
1962			9300			200							20100	1200	427.571				0	527.143	77304	59600	6200	200									500					200	2000	87100			500	2700	19600	19400	200
1963			8300							100			17300	1600	488.057				0	601.714	94295.3	72700	300	200									100					100	2000	78000			500	500	29200	28800	400
1964			12100										17700	3400	501.614				0	618.429	142156	109600	300	200				13.4592					800				100	100	2800	110400			500	500	33400	33400
1965			12300			1600							23800	7600	563.143				0	694.286	143713	110800	700	300				13.4592					1200				200	500	2200	101500			800	100	39500	38900	500	100
1966			10548			2248				8400			28690	8800	629.01				500	775.491	227608	175482	837	100				127.862					1737	300			100		2669	126159			800	105	47949	46449	1400	100
1967			16054			2364				3200			36601	13500	655.352				3127	807.969	244920	188829	627	200			105	1857.36					1837	600	300		100		2764	165955			600	1264	35770	35170	500	100
1968			8216			2748				4800			38854	14000	586.472				3837	723.047	236090	182021	832	200			105	3156.17					4659	1653	600				2948	182683			500	737	49365	48665	500	200
1969			12016			4148				7100			38148	14600	549.972	13000			5648	678.047	248285	191423	416	200			105	4966.43					2111		900				2948	310916			600	1264	49728	49028	700
1970			20227			3532				6400			43606	19100	584.219	10000	4100		6958	720.27	335860	258942	837	200			105	8068.77					1605		900		105		3132	207765				1685	54423	53023	1400
1971			53727			3642				6500			50422	18300	539.825	10000	2900		9864	665.537	369551	284917	837	200			105	8943.62		100			1605		900	200	205		2327	352203				842	67264	64964	1300	1000
1972	52000		25127			911				3600			50801	21500	479.829	7000	3900		15464	591.57	340815	262762	837	200			105	6857.44		200			4216		900	200	205		1905	591674				948	74514	68264	2100	4000	150
1973	58000		28200			2232				2400			67617	30500	431.91	6100	14400		16869	532.491	408634	315049	948	200			105	7813.05		100			6232		900	200	205		2327	647912			600	948	82080	79680	2300		100
1974	58000		60460			2232							85401	33600	488.224	5900	14400		16869	601.92	391190	301600	1048	700				10982.7		200			5800		1400	400	100		1800	891399			900	300	68717	66317	2300		100
1975	58000		39750							2600			76716	32100	479.881	4500	14400		16869	591.634	332822	256600	3048	1500				5511.53		100			3900	1500	1200	400	300		1800	866805			900		73706	71206	2300		200
1976	52000		30300							300			104400	41500	585.043	7000	24000		17300	721.286	432565	333500	3048	1500				4596.3		100			3900	320	1200	400	300		1300	665120			900		111848	99548	2300		10000
1977	58000		81800							1200			89000	53500	668.471	8700	65100		17700	824.143	440088	339300	4348	1500			800	3795.75		2400			3900	140	1200	500	300		1300	419000			900		120300	108300	2000		10000
1978	58000		30000							1400			65800	46200	602.771	8700	29600		17700	743.143	484058	373200	3800	1500			400	908.494		3300			7800	70	1300	500	800		1300	341600			900		145400	133900	1500		10000
1979	58000		87800							9700			77000	54600	524.557	4800	21400		11700	646.714	519986	400900	3300	1500		200	400	3364.79		1000			10000	60	1300	500	600		1300	300300			900		209900	184600	3600		21700
1980	58000		87800							32200			64800	57100	540.2	4800	20400		15200	666	511815	394600	1600	1500		300	400	1184.41		1000			11100	100	1400	500	700		1300	202700			900		306500	260600	6300		39600
1981	58000		78000							15500			77700	64800	393.157	4800	35800		14800	484.714	501957	387000	1700	1500		300	400	1426.67		300			18100	400	1800	500	900		1300	417500			900		507100	265600	6300	190000	45200
1982	58000		41000							2900			83900	83600	344.143	5000	36100		26900	424.286	443590	342000	1700	1500		300		652.77		500			12000	100	1800	1100	900		1300	144800			900		421600	177700	6300	190000	47600
1983	58000		90900							2700			57400	100900	365	5300	43000		26900	450	455782	351400	1800	1500		0		740.254		400			13600	100	1200	500	900			272900			900		453000	180900	6300	194000	71800
1984	58000		90900							1200			75900	113300	365	4300	40000		12100	450	459674	354400	1900	1500		0		4179.07		500			14500	100	2000	400	900			231700			900		864200	219300	8600	451000	185300
1985	400		90900			326				400			81800	129200	441.129	11000	35000		8300	543.857	464862	358400	3700	1700		0		4407.88		300			12700	100	2000	600	1900			254300			900		750300	229700	10600	309000	201000
1986	503		42800			1335				1800			94200	130500	365	15000	40000		8300	450	606499	467600	2600	2100		0		2442.84		400			15000	100	2000	600	1900			400600					868700	306800	12500	198300	351100
1987	986		25700			2290				1948			78800	160000	314.943	7000	98788		8300	388.286	665385	513000	5700	1500		0	0	3223.47		900			25000	100	3300	600	3700	0	0	450700				0	1761100	545100	19700	656000	540300
1988	1046		40500			1727				1352			80600	166400	281.571	20000	29630		8000	347.143	730238	563000	2500	800		0		1574.72		900			27100		1800	400	3700			528800					1760300	495200	24500	747400	493200
1989	0		71700			691				359			81200	263700	292	20400	36409		5500	360	776931	599000	2900	300		0		4495.36		1900			24600		1800	200	1800			555400					2297360	574400	22760	1076000	624200
1990	0		61300			1000				658			137100	196000	225.257	18000	26447		5500	277.714	808320	623200	9780	300		0		3708		7800			36600		300	240	800			483900					3082600	848400	28300	1377000	828900
1991	0		61300			1700			2600	658			159900	216000	146	14900	27600		8400	180	920255	709500	5000	800		0		3708		4900			24700		300	700	800			538700					3367800	938000	32400	1463200	934200
1992	13	338	46933	270	2794	9068			4059	39530		4715	188419	247864	146	19282	30847	1500	5042	180	830339	640176	7545	743		2	929	3708		2765		984	19068	7943	164	32	2181	111	658	563539	2020	35	32	7870	4132252	713943	33698	2128506	1256105
1993	632	303	77172	120	1918	927			3270	73468	19	5175	206562	253000	103	20678	10584	300	7175	309	1.00054e+06	771398	3509	818		6	1424	719		4480		1035	2335	1064	52	36	1459	33	48	669160	1659		16	17052	4133784	916776	31227	2141810	1043971
1994	728	2049	101465	369	1818	1228			3691	89796	45	6322	194200	296000		20926	17216	900	9012	600	1.14355e+06	881660	4890	382		6	1700			8557		1035	8816	3676	52	36	2186	33	244	676400	4827	0	1400	15447	5035233	1230842	34670	2452647	1317074
1995	96	2000	51700	62	1702	1200			3674	60400	45	6301	232900	286300	881	18300	18796	913	7370	10500	775634	598000	3521	1287		6	2400			69700		1035	51332	3800	165	800	2300	300	533	754300	4827	0	1200	16300	5457670	1411700	34670	2578900	1432400
1996	173	1131	41000	62	1702	1800			3674	58900	62	6301	186800	380000	10800	14900	15400	1000	6900	26624	826479	637200	3226	400		6	1100			211800		1035	37000	6500	4825	200	2300	300	1149	942500	4827	0	1500	18000	5031970	1180100	29370	2434600	1387900
1997	138	17613	95000	62	1702	1036			3674	57000	354	6301	192000	401000	21300	15400	16700	3200	16200	24512	931280	718000	3226	183		6	1300	19338		254800		1035	8500	18700	5048	200	3054	0	1549	899500	4827	0	153	7069	4813392	469191	25001	2689000	1630200
1998	372	11154	72000	62	1702	2447			3674	77700	432	6301	203000	508000	34800	12600	25100	6300	14100	130900	1.19004e+06	917500	3773	871		6	5600	22620		126500		1035	22202	14379	4625	200	2592	0	800	762700	4827	0	153	4000	4537023	314293	25030	3057700	1140000
1999	1823	21901	83500	62	1702	9657			3674	93400	432	6301	230000	686400	53042	15300	19700	9600	13500	71900	1375000	1060100	4149	700		6	6200	30870		61400		1035	47011	24000	5000	100	9217	200	100	855120	4827	0	153	7846	4967620	1035665	19507	2462100	1450348
2000	913	28114	95700	62	1702	1289			3674	65000	8837	6301	310000	665000	57688	16400	19700	9600	13500	88900	1375000		19020	555		6	7800	30870		28300		1035	3166	40070	1500	600	1803	200	203	1248994	4827	0	153	10907	5765309	783362	12647	3536000	1433300
2001	913	29311	95900	62	1702	4045			3674	44000	8213	6301	258000	548000	97100	18900	23100	14100	20000	169800	1289560		6161	1650		6	13000	30870		72500		1035	13300	65413	1100	600	11400	250	1916	1176231	4827	0	151	6878	4556903	670617	18386	2783100	1084800
2002	2567	51180	131800	62	1702	708			3674	8000	10356	6301	346000	534000	58730	4430	1451	5554	21008	191800	1451847		2623	563		6	10000	30870		92900		1035	855	134584	1950	600	9849	250	629	1595000	4827	0	151	41000	5331201	855524	15705	3188000	1271972
2003	14894	52112	384050	62	1702	3834			3674	15365	20600	6301	325000	619000	92414	4455	73460	2419	88321	187200	1666468		2393	964		27	9370	30870		132300		1035	749	134580	1211	629	1218	3933	673	1408000	4827	18	157	31151	5447411	614785	20014	3404669	1407943
2004	25280	89011	97915	62	1702	4920			3674	42600	36900	6301	349000	650000	138900	14891	39802	13181	16086	187200	1847405		3455	1127		56	9210	117880		182700		1035	14849	127200	1985	896	11040	1048	461	1336556	4827	18	479	63221	5257506	467553	21414	3183789	1584750
2005	25280	87876	121477	62	1702	4920			3674	38000	39900	6301	326000	716000	223400	14891	39802	13181	16086	187200	1823000		3455	1127		56	6990	145591		304910		1035	14849	165730	1985	896	11040	923	170	1904000	4827	51	479	75778	4503693	340671	31758	2618000	1513264
2006	11842	98835	108819	62	1702	3928			3674	50000	64069	6301	363400	752000	82365	21630	53956	24729	29796	187200	1932000		4217	919		103	6982	145591		371686		1035	5527	225000	4762	607	689	3342	680	2291977	4827	179	966	130120	4002768	347655	39817	2096000	1519296
2007	13574	84975	90897	62	1702	6678			3674	104943	58087	6301	414800	725000	220356	23865	53657	32991	13540	187200	1817000		4980	2247		93	7010	224624		279300		1035	3453	699770	5562	1478	2148	1810	442	3325222	4827	181	966	137000	3061263	276948	42769	1410000	1331546
2008	26214	79948	75477	62	1702	27552			3674	117698	189257	6301	428300	675500	264933	14762	31089	18713	13599	187200	1698000		7663	3984		93	10683	224690		286733		1035	1762	746126	3337	1385	4631	5320	992	3481262	4827	338	926	176000	2501999	267340	23500	1083392	1127767
2009	36143	96948	160495	62	1702	21134			364	63050	72235	2585	328036	657470	254660	3605	28425	33787	9866	408022	1743322		2606	2957		93	11864	178480	13395	168038		2445	1833	455306	9877	1445	4631	4422	360	2231000	2006	350	482	114000	2371486	241555	16144	1012724	1101063
2010	53414	97948	194930	62	1702	25821			240	114067	80499	2704	457465	759815	282217	10757	55356	30012	13201	545991	1833221		2631	2638		2138	15112	178180	10577	192907		3414	3873	293126	6835	3118	4300	5295	767	2802805	2273	368	526	221016	2728639	264425	6290	1109873	1348051
2011	71950	186870	178442	62	1702	50824			3770	139132	94278	2073	510084	739422	375153	9148	46162	27463	22072	491220	1880259		1521	4756		218	25144	185503	9153	196214		3381	6072	233258	8238	2332	3668	5140	556	2751037	1344	293	329	212880	2584415	333574	4290	1001205	1245346
2012	80180	176100	191234	62	1702	52408			4021	126528	94259	9435	550924	829323	379000	13622	35894	20529	9498	554530	1909514		3002	4614		1215	20697	169000	19537	112430		1708	5762	222061	1892	1618	3526	6614	926	2738000	2148	347	68	335809	2275077	315297	23291	820163	1116326
2013	77742	176100	195327	62	1702	51502			4172	83250	94010	9802	502303	796183	430000	14040	40838	15226	8887	462480	1955900		5351	6054		2110	53959	183000	5669	128073		1781	6885	213069	12189	3075	2623	11002	1378	2630727	1524	111	230	303963	2309394	280593	26298	870581	1131922
2014	136080	176100	244652	62	1702	65200			5356	82791	63321	5005	539704	833930	430000	19456	105869	15306	7197	340385	1800476		16734	4916		1980	59526	217000	6888	93038		1781	4882	230380	11231	1544	3164	14460	1625	3382551	1524	249	937	225954	2360755	234053	31631	870383	1224688
2015	92337	176100	220670	297	1597	23038	1254		6211	132969	59277	6945	558488	875327	294296	32406	76926	21404	17364	228415	1743893		13170	6345	1673	189	68122	220980	7950	24664	67	3863	14374	243925	4804	1478	3495	33777	1185	3174836	2514	258	472	240407	2296679	231976	39659	861381	1163663
2016	67279	176100	420744	551	1457	7421	1026		6771	150922	77349	11594	564101	887771	355658	22498	85963	33542	12429	258571	1901077		11034	4195	2514	189	72561	250010	12215	12315	0	3967	12730	252629	13588	1725	6367	79708	1199	2967022	3391	379	259	280173	2527202	242792	22442	1137145	1124823
2017	114420	114110	284231	518	1620	12826	1259		7916	162565	85931	15620	730714	1097009	457000	14240	89676	58705	12676	334295	1903604		8470	5182	1985	502	94827	272600	7653	12723	7	6534	14627	279834	27273	2391	5352	124728	1023	3374547	2539	857	377	290049	2950420	249846	28191	1519421	1152962
2018	115446	100352	466790	819	1476	16419	1973		9236	146591	112479	15768	934832	1075299	424000	16629	96248	19678	11316	395865	1900565		14255	6504	1475	2376	99848	285850	5529	14211	11	8570	12126	339911	10774	3150	5941	193448	3942	3112089	3570	114	299	432907	2934405	257271	27396	1542030	1107708
2019	135953	100352	480677	972	2132	14166	5851		5628	92711	118832	4979	1014115	1068212	421400	25201	66020	27410	11489	404232	2197385		10605	2927	1854	1389	87437	284510	12323	17918	0	4915	18569	359213	10832	538	8987	176908	1491	2764816	5721	203	159	334005	2397581	220299	26040	1207496	943746
[truncated: 197 more columns]

[truncated: 19 more sheets: WBP_E, WP_P, WP_I, WP_E, POW_P, POW_I, POW_E, RP_P, RP_I, RP_E, PP_P, PP_I, PP_E, Conversion factor, Half-life, PA19_SW, PA19_WBP, PA19_PP, PA19]
